# Supplementary material for: Decoding nitrogen uptake efficiency in maize and sorghum: insights from comparative gene regulatory networks
Source: Plant J. 2025 Dec 18;124(6):e70631. doi: 10.1111/tpj.70631 (PMC12714369; doi:10.1111/tpj.70631)
Supplement: Supplementary file 2 — Table S1. Promoter clones for the maize Y1H assays and TF (Libraries) clones for the maize Y1H assays. [file TPJ-124-0-s003.xlsx]

## Sheet: a. Promoter Clones
Table S1a Promoter Clones for the Maize Y1H assays
Promoter Name (Source)	Promoter_V3	Promoter_V4	Promoter_V5	Promoter Name (MaizeGDB)	Length	Process	Left Primer	Right Primer	Full Clone Sequences
CSHL_P002	GRMZM2G306345	Zm00001d038163	Zm00001eb287770	PDK1	1620	-	gagtgggaaaggttgctggac	ccttccgatcccctcctgcgc	gagtgggaaaggttgctggacattttggaaggagtgataattactaaacgagaatatatgttatcttcgtcgttagagaaatctagacagtatacaacaagatccacgtactacaggtaaacttttaggggtattgtgaacaagaggatgagtaaactctaaaagaacaaagctccaatgaaaatttaggtttttatgtggttagtcatagggcaagttgcaaacaggtgttgatctaaaaaggaagtagtagggaaatgtgaagtgtctttgcgaggaattggaaaatgaagatcacattttctttgggtgcatcatgggaagaaccatttgggactcttttaaggaggcctaagaatgccataaagtttgcaagatctttttgaagagtgtctacct…
CSHL_P001	GRMZM2G003509	Zm00001d031061	Zm00001eb031670	HB119	1367	Transcriptional_Regulation	CTGAGACCGGGCATTGTCTACT	GGCCCATTAACGTTACAATTGAG	CTGAGACCGGGCATTGTCTACTGCTCGCAGCCGGCTTTCACACTCAAGTTCGCCAACAGCGCCGGCTTCGACATACTGGAGACGACGGTCGCGAACGTCCAGGACCTGCAGCTGGAGGCGGTCCTTGATGACGGGGGACAGAAGGCCCTGGTCGCACAGCTCCCCAAGATCATGCTGCAGGTACCGCTACTAACTCTGCCTGCTCGTACGTAGCCTTGACGGTGTGGGTGTGGCTAAGTAGGTAAAAGCCTTGCCTTTGACCCTTTGTGAGCAGGGCCTGGCGTACCTCCCCGGCGGCGTGTGCAGGTCGAGCATGGGGCGGCAGGCGTCGTACGAGCAGGCGGTGGCGTGGAAGGTGGTGGGCGACGACGGCGCGCCGCAGTGCCTGGCGCTCATGTT…
CSHL_P013	GRMZM2G028736	Zm00001d017249	Zm00001eb247430	AMT2	1491	N_transporter	CGGAAGGCGGTCTCACTTTGAC	CGGCAAGCTTGTTTCCTCCTCC	CGGAAGGCGGTCTCACTTTGACTTTCATAGGGAACTCTCTTGCCAAACAAATGTAGAGACCAAGAAAGGCACAAGACAATCCAAACCTCAATTTTATAAAAGATTTTGAATGGAGGAAGACTTTTGAGCTCATTGCAACAATTAATACCTTTTTGCGGATCTCTTTTGATTGTACGGTGGTTCCTATAACTAAAAACATAGAGAATTTAAAACTATCGATTGAGTGGAACCATATGCTTCTTGTAAGCGATATATGAGCATGTAAGCCACTTGTTAACATTAAGCTCCTCATTTTGATTTCCAGTAACACTTGTGCTTTCTTTTACTTTACACAAACTGAACACAAACTAGGAGCAAACTTGTTAGTCTTTGTTTGTTTGACACACGATCACCAAAACT…
CSHL_P071	GRMZM2G074589	Zm00001d045675	Zm00001eb380080	ASN1	1491	AminoAcid_Metabolism	ATGCCACATTATTCCCCACGAC	GGGAGTTTTAGGCAGGGAATGG	ATGCCACATTATTCCCCACGACTTGTTGAGCTATGAACGTATGTGAGCTCACTCTTGCTGTCTCACACCCCCCCACAGGAGAAGAACAGGTGGTCGAAGAGGAGCCGCCTAACACTGAGGAGTTCGATCTGATCTAGGTGGCGTGTCTCGGTCGACATTGGCGCCGACGATCCTTAGTTCGCTTTATCTTTATTATTTTATTTTGTAATAAGTCTTCCGCTATGTAATAAATACTCTGATGTTTTATGACATTTATCTCTATACACTCGGTTATTATATATGTTGTCTTCTTGGCGCATGTATGAGATGCACCCGGCTTTGTCCTTTAAAACCGGGTGTTACAGAAGCCCAAGCACGGCACGACGTTCTTGGCTCTTGCAAACATTAGATTGTTTCTGA…
CSHL_P076	GRMZM2G375064	Zm00001d038948	Zm00001eb295210	GOGAT3	1502	Nitrate_Assimilation	AAGATTACAAGCGGGCGGACG	GCCTCCTCGCCGATGGTACTT	AAGATTACAAGCGGGCGGACGCGGTTGTGGCTCCCCGCATTGTCACGGCCGCCGGATGCGACGGCGGTGGTAGCCGATCCCTATACGCTGGTTACCAAATACCAATTGGCGGTGTACCTGGCCCTTTTTTATTTTTGTTTTTTTGGCCTTTTTAGAAAGTTTTTTTTTATAAGTATGTTCTTTTAGTTTAAATTCATTGTCGTCGAGGTTACACGCCTCGACGCCAAAGCCAAAAAATACATGCGAATAAAAATGGAAGGAGTAAGGATGTGTTTTTTGGGGAGTGTAGGGGAATGAAACGACACCATTCCTTTTTTAGATTTTTGTTTCCAAAAAAAGAGTGAGACGGTTTCTAAAGTCTTCGTATAAAAATTTACCATAAATAATTGGAATGCTCGC…
CSHL_P130	GRMZM2G000739	Zm00001d011428	Zm00001eb358930	-	1371	Nitrate_Assimilation	CCCTCCATTTTTCTGGGACCTT	CTTGTGGTGCGCTTTTTGTACGG	CCCTCCATTTTTCTGGGACCTTGCTTTGTTTTCTTTTCTTCAGCAACATTGCCCCAAACATGACCATATCATTTTTCAGTGTTACTCCAAAATACTTATAAATCACCTCAACCATTTCGAAAATTTTCTCTCTCTTGCACTTCTTCAACTGGAACCTGCTCCTCTTTCTTTTTTATTTCCCATCCTTCTCTTAGGAATGGGGTGAGCACCATATTCACACATACAATGTCAAGCTGGGAGGAACTAAATGGGGGAGGAGGTACCGATTAGGGCTTGTTTGGGAGCAAGGAAATTGGAAGGGCTAAAATCCCTTAAGGAGATTTTAGCCTATCCAATCCTCTCCATTCTCCCTTGCTCCCAAACATGCTCTTAGGGAGGAGGCTCAATGTCGGTCATATA…
CSHL_P133	GRMZM2G021605	Zm00001d052233	Zm00001eb194260	-	1327	Carbon_Metabolism	GTGCATAGGATCAGGGCATGCC	GGCGTACGTTCTGGTTTCTGGT	CTGTCGTATTTGCCTGGCTCCTGTTAGAGCTAGCCTAGGGCATCGAAATGGAATAAAGATGATGTCAAGAGAATATCCCCCCATCTGTGACAGTTGAGGGGCGTCAACGCGTGGGCACGACCGGTTCAGACGGTGCCCACCTCTGCTCTGCTTGCCTGAATTGGTGAGGTTGGTGAAGCAAAGCTAACCACTGGCCACCATTTCCATGGTTGTCAATCTGATAAGCATCTCGTCAGTTTTTCATTCTTCAACAACTCATGCCGTCATGCGGAACTCGTGCGGTGAAGACGTAAATCCGCAGAAGCGAAAGCGTCTAGTCGGATCAAGCCGCATTGTACTAAAAAAATTCAGAGTGATTTGACCTCACCTCTTCTTTCGGAGTGATTAGTAGGGTGATAG…
CSHL_P138	GRMZM2G102959	Zm00001d018161	Zm00001eb255880	NII1	1537	Nitrate_Assimilation	GAGGCCTCAGGCGAGGTGTA	GTCCCTGTGCTGTGGTGGTG	GAGGCCTCAGGCGAGGTGTAAATGTGTCTCCTGTCCGTGGATGGCCTCGGCCCTCGGGTGAACCGTGACTACGTCTCCCGTCCAAGGATGGCTTTGTGCGAGCCGGGACTGTGTCTCCTGCCAAGGTTGGTCTCGGGCGAATCGAAAGTGCGTCTCCCCCCGAGGTTGGTCTCGGGCGAATCAAAATTGCGCCTCCCGCTGAGGTTGGCCTTGGGCAAATCGAAATTGTGTCTCCCGCCGAGGTTGGTCTAGGGCGGGCCGTGACTGACTCGAGCGAGTCGGGACCTCTTTTTATATATTTCCGTGGTCTAGTTACTCTTTTTTATATATTTTTATATATTTTCGTGTCGCTCGCTACACGCGCGGGATGGAACGACATACGAAGAAATTGTCACTTTG…
CSHL_P139	GRMZM2G105604	Zm00001d044138	Zm00001eb159150	SUM1	1473	Nitrate_Assimilation	AGGGGTTCATGCACAGAGGTGT	GCCACTGGTGGTGCGTTTTT	AGGGGTTCATGCACAGAGGTGTTTCCAACACTCACCTTCAAATTTACGGGGCGTTTGGGAGTGGAGTATTTTTTTTCTCTGTTTTTAGAGAATACTATGATATTTTTTACAATAGGGTGTTTGGTAACATCTTCAAAAACTCTATGGATTTGACTATACTATAGTTTGTGTGGTTTTCTCACGATAATAGAAACTTAGGTCTGGAGCGAAATTTCTACTCACGCACATAAAAAATGTGGCTTTCTAATACTATGGTAAAAAATATTGTAGGTATGTCTTGACATTTCAAAACTGTGGTTTGAAATACTTTGCTTCTAAACAAGGCCAGTATTTGAAGCTGAAAAAGCTTCATCCTAGTATATTGTACCAAACACATATTTTGTGTGTCAACCAGTTCTT…
CSHL_P140	GRMZM2G106600	Zm00001d018653	Zm00001eb298570	PAP11	1407	N_linked	CAGGGAGTCGACCGAGGGTAT	GAAGAGGAGGAAGCGGAGGT	CAGGGAGTCGACCGAGGGTATATCAACCTAGCATCGACACCATCTTTATAACACACTATATTTCGAAAACTCTGTCTTCAAGTCCGGACAGCTGGGTGAGACGACATGAGAGACAAAGAGATGGGTGAGCACACGAAAATATACTCCCTAAATGTAGGAAAATATGATATGAGGCTAACACAAGGAAAGGCTGACAAGGTTTAATGCAATCACTTAAGTGACACATCCTAATAGACCTTAAATCTTAGAACCTATTTACTAGGTGAATCCATCATCTTCTCACAAAAACCATCGAACCAACACTCATATTCCATTTGAGTTAATCAGTACTTGGATTCCATCCAAGTTTCAAATTGAACCATCTATTCTCAAGAAATCCGCTAATCTCAAAGAAGTCTA…
CSHL_P141	GRMZM2G109509	Zm00001d027510	Zm00001eb002490	NLP7	1434	Transcriptional_Regulation	GGCGGAGGAGACGAGAAACATC	GCACCAGGCAGCTCAGTGATTC	GGCGGAGGAGACGAGAAACATCGAGGTGTGATGCAGAGTTGGATTTTCAGGGTCATTGTCGTCTTTTCACCGTTTGCTGGGCTGCAGAATCACCTTTTAACCCACCCAACCCTGGATAGTATATTTTGGCCCAGATTATATACTGTAGCTCTAAAAATCTGACCCGTTTGAATGCGTATGAGATTTTTTGCACTGGATTTTTATAATCCAATAGGATCCAAACAGGGCGCAAATCCCGACCCTACCCCGCCACGGGCCCACATGAACCGGTTGACCTCCTGCCCCCACCCGCCAATTCGCCCCCGTTGGTCCCCACCAGAGGAGTGTGAGGTGAGGGCGCTGCGCTGGACTGGACCGGGAGATTCCATCGCCGTCGTGGCGTCGTGCGGCTGCACAAAC…
CSHL_P144	GRMZM2G127134	Zm00001d007255	Zm00001eb112180	NPF13	1462	N_transporter	CATGGCCCAAAGGTGCAAATA	TGGCAGTCTAGCGCACGTACA	CATGGCCCAAAGGTGCAAATAACAAGAAAACATATGTATTGCGGATGCAGCACCACCGCATCTGCCACTTCAAGGGCCGCCTTCGACATCACCGCAGCCGCCTTTGCCACCTCTCCCTGGTAAAGATAATCCGCGGGTAGTCAAAGATAGTTTTCAAATAATTGGATGATGTATCGGTGAATTATTTAATATTTTGGTATCCTCTAACCATGAGGAGCTTTCAAGAAATTAAAATGTAAAAGGTACATCTTATGATAAGTAATTCTATTAGGTTAAATTTTCATAGCCAAACTATTCTATATAGATTTGGATAGTTCATCTCTAAATCGATTCAAAGTTTTGTTAAAATTGGTAGTAGGCGCAATAATTCCACTAGTAAGCCTGCAAATTTGAACATTG…
CSHL_P154	GRMZM2G155849	Zm00001d007357	Zm00001eb113030	TIR2	1437	Auxin Signaling	TGCGTTTCCTGGTTCCTCAAG	CATTGTGACGCCCCTGGAATA	TGCGTTTCCTGGTTCCTCAAGGTTTATTGGGGAATTTTTTTAGCGAGTTACCTCTTTCCCCTCTTGTGGGCTCTGCGGGGAAATTTAGGGTTTAGTATTGGGGTTGATCGGACGATCTAGTGTGGTTAGGCCAACGATTCTCCCTGCTGTGGCTCATGATTTTCCAATTTCGTGTAAATCCGGTTCGGTGTGGTGCCTTGTTTTTTTTTCTGTTTTCTTTATTAGGGCTCGGATTCTGAGTCACGAAATGAATGATCATCTGATCTTGTAGTTTTGGGGGACTTCGTCTCTCGTAGGAGGGATTCTTTGGCTGAGGTAGTGAGGTTGCCCTCGGATTGGTCCAAAAACGAAAAAGTTAGCCCTCTTCCTCAGGTCCAATTTGGCATTTTTTTCAGAACA…
CSHL_P157	GRMZM2G175140	Zm00001d025831	Zm00001eb426350	AMT1	1495	-	GTCCGCGGGAGTTGCTCTAAC	GTCGCGTGTGAAAAGTGTGGA	GTCCGCGGGAGTTGCTCTAACTTGTACTACGGGAGTAAGTGGCAACGTTTTACACTTTTCCTATTGCTCTTGTCAACAGACAACACAGCTTTGTTCTTGTCCTTCTATATAAAAAAACCTATAATTTATTTAATATGATTTATTATGCCAACATTTTTTTCTCGTCATAGTGTATTAAGGCTGTAAACTTTTCTTTTTCTGATTTCCTACCAATAATTGCTAACAGATTTGGATCGCAAGATGAAGGTCTGCTGGCTGTTAACTAGCCATCCTGAAATATAGCAGATCTACAGACACTACTGAGGTGTTTGGTTCGATGAATCACTCTATTCAAAATAAAGTGATGCATCATGAGTCCATTCCTCAAATTTGGTGGGATAACTCCATTCCACGTATTAT…
CSHL_P158	GRMZM2G177077	Zm00001d025015	Zm00001eb419510	PGD4	1460	Carbon_Metabolism	CGGTGATCATCGCACTCAAATC	GCAGGAGAGCGCCATGAGAT	CGGTGATCATCGCACTCAAATCACCATCGATCACCAAGCATAACAAGCACTAGACTTTCACTTGACCAAGACAAGCCTAATGTGGGTGGTGGATGCACACAAGTTTCTCTCTATGCACTAATGAGGTTGTCAATCACAAGACCGATCATGTCTCTAATCTCCTGACAATGCAAAGGGTCTTTGATTCTTTCAAGATGTTGTTTCAGCTATTAGAAGGGGCAAGACACCTCGAAAACCTAGTATGTGGAGGCAGGCTATAAATAGACACAAGGGATCAAACTAGCCATTGACCTCACACCTCACTCAGTAATTTCTGGTGCACCGGACTTGTTGGTGCCATATTTCCCACTGCACCGGACACACCAGTGTTTTCTTATGACCAATTCTAAAACTAAGTCA…
CSHL_P163	GRMZM2G473001	Zm00001d020057	Zm00001eb309660	PEP4	1580	Carbon_Metabolism	TGATCGTGAGTCTGCCCATGA	CCCCCTAGTCCCCAATGCTAAG	TGATCGTGAGTCTGCCCATGATCGGCTTCATCAAGACTACTTCGCCGATGACTGTGTGTATCCTCCAAATTACTTTCGGCGTAGGTATCGCATGAGGCGACAACTTTTTTTGAGTATTATGCTTAGATTAGGTGAATACTCTCCGTATTTCACCCAAAGAGAAGATGCTCTGGGTCGACTCGGGCTCTCTCCCCTACAAAAGTGCACCGCAGCTCTGCGCTTGTTAGCCTATGGATCCGCTGCAGATTCGATAGATGAGTACTTAAAGCTAGCTAGATCAACTGCATTAGAGTGTCTAGAGAAGTTTTGTGAGGGTATCATTCATTGTTATGAGGAGGAGTTCTGTCGTCGACCAAATGTCGCGGATATTCAGCGTCTACTAGCAAAAGCAGAAGAGCG…
CSHL_P181	GRMZM2G011932	Zm00001d039065	Zm00001eb296340	GBF1	1556	Transcriptional_Regulation	CCTCCCCACTTCACTTGCAGCA	AGCTTCATCCTGAGCCATGACAG	CCTCCCCACTTCACTTGCAGCATTGGCCATGCCATTGCCATCTGCCCATCTCCAGGGTTCCAACCATATTCCAAAGTGCACAATGGAAACGTACACAAATTACGGTCTTTCACTCCGTTTCGATGAAAGTTTCGCGTACTGTAATGTATCGCTCTATCGAATTTAAAGATTATATAAAGGTCTAGAGTTTTGGCTTTTTAAGGCCATTAATTGTGGACGAATCACAACTAGCTAGAGGACCAATGACCATGCTAGCGACGGGGGAACTGTTGGGTGCCAAGGTCTTAACTCTAAAAAAACCAAGTGGGCCCGAGCAAGTACGTGGGACGCAATCCAAGGTGCGTGTAGCAGGTATTCCAGGCCGACACGACCCAGTGGCCCAGTCCTTATCACCGACAC…
CSHL_P183	GRMZM2G058760	Zm00001d034345	Zm00001eb059850	FNR1	1303	Nitrate_Assimilation	GAGCCACAACCTCGCCAGCAAAG	ACCATGCTGCCACGTCACTCA	GAGCCACAACCTCGCCAGCAAAGCATCTTCTTGTGAGGGAAGTCCAGGCGTGTGTATTAGCATTATTCATTTCTCGTTGGCGTGATGCGCTACTAGAGATGGCAATGGGTACCCGAAACCCAAAACCCGATGGGTTTTTACCCCATTAGGGTACGGGTTTGGGTCAATTTTCATACCCATGGGTTTGTTAATGGGCATAAATCTATACCCGGCGGGTTTATGGGTACGGGTTTGTTCCTATAGTACCCAAACCCGTGAACCCGTGGGTTTTTTAAACCCGACCAAACCTAGTGCATATTGTCATTTTATTTTATAAACGACCAACAAACTTGTTATTCCTTATTTACTTCATAATTTTTATCAATTGGTGAATGCATCAGTAGTCGGTGAGAGTGTTGC…
CSHL_P185	GRMZM2G137286	Zm00001d009844	Zm00001eb346060	-	1536	N_linked	CGTTCCGCCGTCGCTTCATTCT	GGCCCGCGTCATCATCATCTT	CGTTCCGCCGTCGCTTCATTCTTATTGTAACAAGAACGTCATATCGGTTCATGAGTTGCCTCAGCTCTATCCACTTTGAATTAGGCTCATAACAAGTTCGACGACCTATTATATTAAGTTCGACGGTTTTTCACCCACATTCTTTAACCAGTTTCATGTAGTGTGTAGCCTCCCCAAACCGGAAGTCTACTGCCTACTGCCTCGCATTCTCACTTGGTATGTAGTTTCTGTGGTATAAGGTTCCAATAGATACCATCAAGACTCAGCTTCAGGTAAATTTAATTGTTCTTCTGAAGGTGTGATTATGTATCTTTGCAGAAACAGTTTCTGTGGTTTCAGGTTATGGACAACTATAGTAAGGGATAGGCCTTCAGTCATGAAAACTACTAGGCTGTTGCT…
CSHL_P188	GRMZM2G326270	Zm00001d022395	Zm00001eb329780	-	1488	Enzyme	AGCGTACCAACTGCAGTCGGT	GGCGAAGAGGAGGAGTGAGGGA	AGCGTACCAACTGCAGTCGGTGTCCGTTTCTTCTCCGGGGACTGTAATTGTACAACTGTCCAAACAGGTGGGCTAATAACTAAATCAATTTTCAGTTAACATCTTAGCTGCAGCGCTAGCCAGCTACTCCACCAGTAGTTTGCAAAAAAAACACGACCGATGAGGTGTGTGTCCAGTTTAGCAACCAGGTTTAACAAACTCGCTCACAAATTTGGGAATTTTTTTTTTGCTGTAGCCCGTCTACAAACTAGGATGTTTGCAGCACCTCACAAAAGTAGATAAAACGTTACCTAGTGGATCTGCAGGTAAGGTCTATCCTTCTTTTTGTGAGGGGCTGTAACCATCCTGGTTTGTAGTCGGGCGGCTGCAGCATTTTTTCTCTCGAAATTGGAACGTTGC…
CSHL_P189	GRMZM2G475263	Zm00001d039267	Zm00001eb118970	ARF7	1544	Transcriptional_Regulation	ACCTCCCTTTTCTAGCTCGCGT	GGTTTGCGGTTCTTGGCTTGG	ACCTCCCTTTTCTAGCTCGCGTTTCCTACTAGTTTTTTTAGGAGCTACTTCCTCTTTTCTAGAATACACCCATCAAAGAGCCTCTCATTTGATAGATTTTTTTCAAGAAGCCGTTGAAAGAGTCCTTGAAGGAGCCTTACCAAAGAGGACCTTATTCGTATCCTTCGCCTTTCATTCCGATAGAGTTGCTGTAGTCATTGTCACACCGTCGTGTCTTCCGTCCTAATCGCCTAGCTTGACTGCCTTCCAATTTTTTCTTGTAAAGCCACCAGATTTAGAGATGAAGCAGAGAGAATCGAAGAATTAAGGTAGTGTTCGATTATGTATTATAGTGAGAGAGAGTCGCTTCTCTCTTAATTTGTTATTGTTTAGATTGATTTTTTTATAGGGTAAAGTCGT…
CSHL_P190	GRMZM2G475305	Zm00001d039266	Zm00001eb118950	NLP6	1412	Transcriptional_Regulation	CCTCCACGGTATAGCAGGCAGT	TCCATGGGACCTTGCGGCTG	CCTCCACGGTATAGCAGGCAGTATACAGGCCGCAAGATGCACAAGTCCCAGTCTTGTAAGTAGTTGGTCACATTTCTGATCTCTGAACTTGCGAAAAGATTACTTTGATACTGATCTGAACTCGTTGCAGCCATTTCTACTCCAGTTCGTCGGCAGGCTACGATGAGGTAAACAGATAGTAACTCTCAGATCCCTCTTCACTTTTGTTTGAGTTTGAGGGTCAAAGCCAATGTCCAATGGCCAAAGAGATACACTAACACTAGTGCTGGTATGCCCGGCCGATCTGCTGCAGGCGTGAACCATCTCCTACACCTAACGATCGGTCGCGGTCGTTATCGCCTTCTCGTAAAGCACGAGCTAAATCTCCATCTCCTCGAATCGTGAACACAAATACTGCAA…
CSHL_P191	GRMZM5G899390	Zm00001d037601	Zm00001eb282770	-	1440	N_linked	GGGGCTCAACACTCTCTCCAGG	GGTGCCCGCGTCATCATCATCT	GGGGCTCAACACTCTCTCCAGGTATCACCTTACAATCCAAACAAGCTTGTTTATCTTCTCTCCTTGTGAGCACGAAGTCGATCTGGCTCGAACGATGGCCACTGCTAAAAGTCACCAAATGAGAATCTCTCTTTCTAAAGAAAGTGTTGGCTATCAATAGGTTGTAGGCTACAACAAAGTCCAAAATATCATCTCCTTCTTGATTCCTACTACCATACCCGAAGCCTGCATGAGCTAGCTCATAATCTACATTTGTTGAACCTACATGACCATTGAGATATCCTCCTATGAAAAGCTTCTCATTGGTGGGTACCGCTCTGACCATGTCATCTAAGTCTTTCCAGAACTTCATCTTCTCGCTCTCACTAAGACAAACCTGAGGGGCATAAGCATTTATAA…
CSHL_P204	GRMZM2G018436	Zm00001d005028	Zm00001eb093650	NAC126	1429	Transcriptional_Regulation	AGGCAAAGAGAATTTTGTAGTTGG	CACTAGGCTCCAGCTCCACCAT	AGGCAAAGAGAATTTTGTAGTTGGCAACTTTTTCATTTAAAATCATCTTGTCAACGAAAACTACGTCTAAATTTAAAAAAAATTAAATTTGAATTTTAAAACGACCTCGAAAGAAAAAACCACCAACATGAAATTTGTAGGTATTGAAGAGTTATGATACTTTGTAGTTGACAATGTTTTGGTTTGAAATCATCTTGTCATGCAAAACTATGTTTGAATTTTAAAATTTGAAATTTTTAAAATACCTCGGATGGAAAAACTATCAAAATAAAAGTTGTAGATCTTGAAATGTAATGAAATTTTGTAACTGATAATTTTTTTATTTGAAATCATCTTATCATTGAAAAATTCATGTGAAGTTTTAAATTTGAAATTCAAATTTTGTAAACGGTCTCGGAT…
CSHL_P207	GRMZM2G048582	Zm00001d006293	Zm00001eb104260	NLP17	1404	Transcriptional_Regulation	GTGTTTCCCCGTTTCGTCGTT	GCTAGGCATGTTGCCTTCAGGTTG	GTGTTTCCCCGTTTCGTCGTTTTTCGGTTCTCCTTTGCCTTTGTCTCCCTTTTCTTTTCTTTGGGGTTGAGCTCTGAGATTTTCATATGGGGTTTCATCTCTAGCCTACCCCAACGTGCTTGGGACAAAAAGGCTTTGTTGTTGTTGTTGTCTAAACATTTTTACATAGGCATTTGCAAAAGTGGTTCATTTTAAATTGGACATGATTAGAAACAAACGAGATGATAGCATAATTACAAATGTATCTATTGATTTGTTTCAATCAAAGTAAAGGAAAATGTAATCGTTAATAAAGAAGAGAATTATACCATATAAGTTGAGATAACCAGAAAAGAAAATTTCTACTATGACTTTTTCTGTTAGACAGAACCATGTATTTGATGGCAAGGTAGTGGGGGT…
CSHL_P208	GRMZM2G089640	Zm00001d036593	Zm00001eb273840	ARF22	1596	Transcriptional_Regulation	TGTGAGGAATGAGGTGACCACTCA	TGCCCGACGAATTCCAAGCAGA	TGTGAGGAATGAGGTGACCACTCATCAAACTTTTCCACTTCATGAACCAAACAAAAAAAAAGTGAGGAATGAGTAGAGAGTAGATAATGAACTAACTCATTCCTCTTACCAAACACCCCAAGTTAATAATACCCTTCTTGATTCTCAATTTTATCCGCTTAGAATTTATTTTTGTGCCATCCACTTTCTGATTTTTTTTTGTTGGCATATGCATGTCACCAGTTCATTCTCCCATGATATCTCGTTCCATAAGAAACTTGCAGATTGCAGTATTGAGTTATCAAAACAAAACAAATACTTCTGCCGTTACAGATGTGGAGGAGCACAAGTGTCTGAACTCGGAGTTGTGGCATGCCTGTGCCGGCCCGCTTGTCTCCTTGCCAGCGGTGGGTAGCCGGG…
CSHL_P215	GRMZM2G059392	Zm00001d044327	Zm00001eb160700	LOG7	1218	Cytokinin_Synthesis	AGCCCCGTTTGTAAGTAATAGAGC	GTGGTGATGGTCCGACGAGGT	AGCCCCGTTTGTAAGTAATAGAGCTAACAATTAGCCAGCTAATAAAACATTAGCTAGATTGAGTTAACTAATGAACTATTTGTTAGCTGTGAGTTAGCTAACAATTAGTTAGAGTATTAACTGAGGATGTTTGTTACATTTACAACTAATTGTAGTAGTTAATTATTAGTTTTAGATGTTTCAAACAGGACCTAAACTTTAGTCACTGAAATTTCTATTCAAAAAGTTCTCTGTGGCAATTTAGGAGCTAAAAATGACTAAACTTTAGTCACTAAACTAGTTTAGGAGGTGGGAACTAAGGGTATGTATGGTAATGTAGTTTTGAAATACCGTAGTTTACAATTGTTCATGACGCATATACTACAGTATTGGCTTACCATAGTAAAACCATGTTATTGC…
CSHL_P216	GRMZM2G178415	Zm00001d034420	Zm00001eb060520	GDH1	1999	AminoAcid_Metabolism			AGATTCGGCAGATTATCTCTGAAAATTCACCTTACGAGAGCTTCGGATTAAAACCGGCTGTTTAGACTGCTGCAGTTACAATCCATAGAGACAAAAATACTGTATAAACAATACAAGCCGGTACGGATTAAAGCCAAACAAACAGACAAAACTAAAATGGTATTGTAATACACGGCCCCGCTAGCATCTCCAAATCCTAGGTTTGATTTCTCTCGTGGACGAATTTTCTGACTGTATTAAATAAATTCCCTTGTTGTGTCTCATCCGCTCTCGGTTTACGATGTTTTATACACCACCTTCTGATTGGGCCATTGCAGAGTAGATGGTTGGCACGACTCGTTAATAATAAAGGGCCAGAGTTCGATAATTTTCTCGGCCAGAACTATTGTTTTTGTCTCT…
CSHL_P224	GRMZM2G010280	Zm00001d054057	Zm00001eb209670	NRT2	1475	N_transporter	ACCGCATCAGGCCATAACTTGT	GAGAGCAGGTGATCCCTTGGAA	ACCGCATCAGGCCATAACTTGTTTATCATCCGAGCAGTCTGGGATTCCACTGTCCTGTTGACGGGCATGGCGTCAATCTGTAGTGCCGGCACATGGCCGATGGGTTCCATTCTCGTCAGAGCACCTGCAAACAGTTCCAGAATCCCTTCCTACTCATCTATATCGACTGGAGAAGAGAAGCACAAACGCCTTCAACGACAGGAAAGGCCAAGCTACTCAGTCAAACGCCTTCTTTTGCAACACAATGCACGGTTGCCGGTAGGTGAGCTGAATCGTGTCGCAGACCGTCGTGTAACCGTTCGATCCACTGATGGTATCGCGACTTGTTTTCTCTGCTGTATTATATAGAGTAAAATATATTAGCGGCCTTTGAACTTGGCACGCTACGTCACTAATTTT…
CSHL_P246	GRMZM2G043193	Zm00001d016771	Zm00001eb243410	AMT9	1511	-	GCCAGCATCACCGTCATCATCC	AGTGTACCAGGGGATGCTACCTG	GCCAGCATCACCGTCATCATCCTCGCCGGCTCGCTGCTGGGCCGCATGGACATCAAGGCCTGGATGGCCTTCGTCCCGCTCTGGATCACCTTCTCCTACACCGTCTCCGCCTTCTCGCTCTGGGGCGGCGGCTTCCTCTTCCAGTGGGGCGTCATCGACTACTCCGGCGGCTACGTCATCCACCTCTCCTCGGGAATCGCCGGCCTCACCGCCGCTTACTGGGTAGGGCCAAGGTCGGCGTCGGACAGGGAGCGGTTCCCTCCCAACAACATACTGCTGGTGCTGGCGGGGGCAGGCCTGCTGTGGCTCGGATGGACTGGCTTCAACGGCGGCGACCCGTACTCGGCCAACATCGACTCGTCCATGGCGGTGCTCAACACGCACATCTGCGCCTCCACC…
CSHL_P254	GRMZM2G053999	Zm00001d022152	Zm00001eb327530	ALT9	1525	AminoAcid_Metabolism	AACCTTTTCTGTCGTGATGCAC	TGTCCAATTGTACAGCCAACCGA	AACCTTTTCTGTCGTGATGCACACATGATGTTGTGGCTCATGAGAAATGAGAACATAATTTCTAGAGCAGGTATAAGTTAGTTCTGAAATTTCTGAACCCTTTGAATCTGTAGAAACTGTCATCTGTAGTGTCTTGTCACTGTTAGATGATAGAGAGAATTATGTGCTTCAGCATTGAGTTAGAGTTAGACTCGGTAGCTAGAATTGAGTCAGTTTCAGACTTTGTCCTATAAATAGGAAGGAGTCAACCAATCCTTGGAGATAGAGTTTACTTTGGATCGGACGAGACTGATTTAAATCTCTCGAGTCTATTTCCTTACCGACCCCTAGTCTATAACAATGGCCTTGTGTCCATATAAATATATGCAATGCAGATGCTGCTGAGGTAGGTTGAATGCA…
CSHL_P263	GRMZM2G076723	Zm00001d031769	Zm00001eb037860	NNR4	1423	Nitrate_Assimilation	ACGGTGTTTGGTTTCTGCGGA	TGGAAGGAAGGCTGCTGGAAGT	ACGGTGTTTGGTTTCTGCGGACTAATATTTAGTTCCTACATTTTATTCTATTTTAATATTTAAATTATTAAATATGAAAATTAACTCTATTTTTGTTTCTGTATTTAATAATTTAGAGACTAAAATAAAATAAAATAAAATAAAGAGACTAAAAATTAGTCTCTAGAAACTAAACACTCTCTAAATTTAAATTTAGTGAACTCGGAGTGTTTGACCTACTCTTTATAGAGATAGAAAATCATTTTTTTGTATGAATTAAGAGCTCGTGAAGCTCTGCCAAAAATCTCTTAAACACCCTGCTGCAGGATCAAAATTCAGAAACCAGACCAAATCGCATATAAATGGATGAACAATAACCTAGTTGTGACCATTATTGAAGTTATCACGGGTAATATGGGT…
CSHL_P266	GRMZM2G080045	Zm00001d038412	Zm00001eb289990	AMT6	946	N_transporter	TGCGCGCCAGAAAAGCTAACAA	CACCAGCCCTGCACATGACAT	TGCGCGCCAGAAAAGCTAACAACTTTAACCGACGGTGGCCGTTGATTTGAAATTTTTGTGTGTTTCCGACAGGTGGGCCCGAGGCTGAAGAGCGACCGGGAGCGCTTCTCCCCGAACAACATCCTGCTGATGATCGCGGGCGGCGGGCTGCTGTGGATGGGCTGGGCCGGGTTCAACGGCGGCGCGCCCTACGCCGCCAACATCGCGGCGTCCGTGGCCGTGCTCAACACCAACGTCTCCGCCGCCACCAGCCTCCTCACCTGGACCTGCCTCGACGTCATCTTCTTCGGCAAGCCGTCCGTGATCGGCGCCGTGCAGGGCATGATGACGGGGCTCGTCTGCATCACCCCCGGAGCAGGTAAAAAAGAACCACCGGTCTCCCCCTCCCGTACGGCCTTT…
CSHL_P270	GRMZM2G085078	Zm00001d043845	Zm00001eb156610	GOGAT2	1609	Nitrate_Assimilation	TCAAAAGGGACCACAAGTGAGGA	GCAAGCCTCGCAACCTGTCATG	TCAAAAGGGACCACAAGTGAGGAAACTTCAATAGTGTACATAATGTATATAGGGTATAGAGGGGGAAAGTTGCGAAATGAAGAGACCTTGAACTTTACTCAAACTAAAAAATATCTAACTATTTGCATGGATGCATACACATCACCTTACACATTGACACTGAGATTTCATTGACACGAAGTAGTTATTTCAAGTATGGTTCATTTGTACGAGTTCTTGCAACTAGTTGATAGACAAAGAATTAGTTGGATATATAATATTGACCGGCAAATAAATCGCTAAGCAAGAACACCATTCACTAAATTAATTATTAAAATCGTATGCAGAATATGTCACAGTAAATGTGTTCCGCCGGAAAGATATTCAGACAAATGCTATCTATTTAGTATGATTTGCTAA…
CSHL_P271	GRMZM2G086496	Zm00001d024587	Zm00001eb416090	NPF1	1397	N_transporter	ACATGGCTGCTACCCCTACTAAT	GTCTCTTCGCTTCCCCTCCCTC	ACATGGCTGCTACCCCTACTAATTTGCTTGATTCCTATCTTTGATTTTAGACCTATTAATCTGTTTGATGACGCCAAATCCATCTACAAGTGTCAAATACTATAGTTATTCCTACTGGATCCAGAATTTTGCAATCTAGAACTTTATACCCCCGAATTTAATTTGAAACTTTTAGCTATTATGTATAAAGCTCTGTATTAGAGCATCTCCAAAAGACTATTTATTTGTGGCTCTATTATTTTACTCTATATTTACCTTTTTCATGAAGATTATACTTTATATGTAGCATCTCCACTTAAACAGATTATTTATCTAGTTTGACTAACCAAATTTGGCTTGTGAGGAATCCAATTTAGAGAGTCGGATATATAGTCTATTGGATCGGACAACGACACAATC…
CSHL_P281	GRMZM2G122251	Zm00001d013529	Zm00001eb217190		1530	N_transporter	GGCGGGCTTCTCGGTACCTAAA	GTCCACGTCCATGCTCTTGAGC	GGCGGGCTTCTCGGTACCTAAACTCTTTCAAATCCTTATCCAATAACTCCTTTAGAAAATCTTCCATCTAAATCCAATAGCAGCAGAGAAGGTAAACTGTTAAACCAAAACGTGACCCCCTCCCCTGTCACAAAACGTGCCCCCCTCCCCTTTGGCTGTATCCTAAATTACAAGATATATTCCAATTTATTTTTTAAAAAATAAAACATTTTGGTAATTAAATTTATAAAAAACTATAACATCAAACATGTATATTATAGAAAACGAATAATGAAAAAAATATAGATATTATTTTTACTGTATAAATTTAGTTAAATTCGAAATATCTCGCCTTCTCAAGAAAACCAGAATGCCTTTATAATTTATTAGGATGGAAGGAGTAATATATGCGCCAATATA…
CSHL_P285	GRMZM2G138731	Zm00001d003208	Zm00001eb078860	NPF12	844	N_transporter	CCGGCCCGACACGAATAAGC	CGACACTCCCATATGCATTGTCCC	CCGGCCCGACACGAATAAGCGGGTCGGGCTCGAACAGGAAACTAAGCACGACGGGCTAGCCCGACACGGCCCGTTTGCTGACGTTAAGCCCGCTTTTTTTGCACTAAAGCGTGCTTACCGGGCCGCTTAGCCCGTTTTTTGGCCTGTTTTTTCCGTGCTTACCGGGCCGGCCCAGCCCGTTTAAGCCCGCTGCGGGCCGGGCTCAGCCAGAGAAACGAGCTCGCGGGCTTAGATGGTCTGTCCCGATTTTCTAACCATGACGGACTTCACCGGGCCGGGCGGCCCGTTTGGCCATCTCTAGTCGGCAAGTACAAGCAATGGAAGTCAACTTTAGTGTAGGTAGTTGGTACTATACAGTCTTGACTCTTGAGTAGCAATGACATAAAATAGGCTAGAATA…
CSHL_P325	GRMZM2G453320	Zm00001d034488	Zm00001eb061150	-	1460	Ubiquitination	CCCCTCCGACCTTTATGATTTTGGG	GGACGGTGTGGACGAAGAGGAT	CCCCTCCGACCTTTATGATTTTGGGTCTTCTTTTTGAAAACGAAAAACAAGTTTAGCCTTTTTTTGTTAGAGTTGTTTGATGGTGAGAAGAATAGTGGTATGTGATGTTTATTGCAAAATATATGGAGCACCAAAAGATGTTAAATTGAAATAGATGCTCGTCATTTAATATACGTACCATGTGCATAGCTTGTTTGGTTCGATTAGTTTGTCTAACTTTTTTTTTCTAATGATAACTTTTTTTAATTGGATCGAAATCTTATACAAGCTGTGGGTTAACCAAGAATCAAACAAACCCTAAGGTCTTGTTCGTTTGTGTCGGATTGGTGGGTCGGAACGATTCCTAACTAAATTGCTTCTCTAATTTATATAAATTTTGATTAGCTGGAACGATTCCGG…
CSHL_P335	GRMZM5G827496	Zm00001d038181	Zm00001eb287980	NPF14	1431	N_transporter	TCCGTTGGTGTCGTGCAAACA	TTCCTGTCCATTGCTGCCGTTG	TCCGTTGGTGTCGTGCAAACATGACACCCAAATAGAGTTGAGAGGACCTTTTTAAGGGTCTACTACTCTACTTGATCATAGGAGTTAAAGCAAAACGACTAAAAAATAGTTACCTTAGAAGTTAAAGATCTAAACAGGAAACACTAAAGGTGACTAAAAATTTATTTTAGTAACTTTTAGCTCCTAGAAAGGTCCTCAAAATATTCCTAAGCTCTTGAATCCAAACTTGCCCTAAAAATATTGTTTTTCACAACAACTCTCCCACCTTCCCCTGGGTATTTCTAAAAAGGTCCTCATATCTCCATCCTTATGTCTTGTTTCTACCAACAGGTTGTTTTACACCTGATTTATCCCTAGTTTTGGATCAAAATATAGTAATAATAATACTGTGCTTTCTCG…
CSHL_P341	GRMZM5G878558	Zm00001d018206	Zm00001eb256260	NNR2	1455	Nitrate_Assimilation	CCAGTGACAGATTGTGGAGTGG	TCTGGTCTTGGAAGCTGGGGAG	CCAGTGACAGATTGTGGAGTGGTCATTAATTGATCTCTGAGGTTTTCTTTTTCTTTTTGGTCTGAATTGAGAGCTGCGAATGGAGGCACTCTTGTGTTCATTAGCTATAGTTCTGACTTCGCGCTATCACTTTCTGACTTTGTTCAGAGAGGGGGAGAAAACAATGCAGGTACAACTTACAAGATACGTTCAGGACGCGGTCCCCGTATAATGAATATCAAGGGCTGATTAGTATTACACCTCCTGTCTACTAGATATTTGGGATTCAAAATGGAAGGAACCTAATAAATATATCAAGCTGCTTCGTGCATATTGAGCTTCTTTGTCCTAGTGTCTTTTAACAGATTTTATTTATAACCATGTTCTACAGCGTCAAAAAATGCAAGAAACAGCTTCAGT…
MNUE1	GRMZM2G010251	Zm00001d054060	Zm00001eb209690	NRT1	2396	N_transporter	TCAAACACCTAACGTAACCGCTGA	TGTTGCCTGCTGGAATGGAAT	caaagtggctcagggacctgaagtgctctggctccaccaaaggatcacttgagaaggagcccaaccaaacatgccctaaccatttatctgattcccaggaaacattcacataacattatacagaacagtttggacctataaatttattgtatgtttggttttccagaagctgattaatttaatatttggatatctccaaaagaatgagaataagatccaaagacacttggatttcagaacccacatatctatactaaccctgcaatttggagactctcactatgcaaaggaaataaccattatgtgaatgacatagggtcttcttttatctagaatatagaatgtaggttagtagaaggagatccaaataagagcagagcgatttggtttgcctaagag…
MNUE10	GRMZM2G053669	Zm00001d028750	Zm00001eb013430	ASN3	1998	AminoAcid_Metabolism			gtaccataatgttataaaacatggtccacttagttgccataatttgaaacaaatgacatagagcacaacaccatacaagttcaacacactaatgtcatagaccacaacaccatacaaatggctagttcaaccaagcaaattacattgatacacaagtcttagatacgtctcacatacacaaatctcagatatgctcgttcatatgtgacagacggcgatcattgaccacatcctagtcccgggagccaacatcaacatcaccatcgaattggaaatcatcgtacaagccaatggcttcataatcctcaagtagaggttgcgaaccaataagaacttgctccagatccgtgctcacaatgtcaagacctttttcaattttagtaacaacactcatggcat…
MNUE11	GRMZM2G179294	Zm00001d017095	Zm00001eb246140	NPF5	1503	N_transporter	ACCTAATGGGTGGACCGTTGC	GGTCGTCCCTTGCTATCACCA	ACCTAATGGGTGGACCGTTGCATGACACGACTTATCCCAAGACGAGCACAGTTCGCCCCATTGGTCATGGGGGTCCGGGCTAGTCTAGCCTGATCATCGGGTCACACTTAGGCCACAGGTGTGCCACAACGGGATAGCCCAACATGTCCCTTTTTGTCATGCATATATCTATATTATAGTTAGTATAATGTAAAAAAACAAAAGGTATGTGTGTTATGTTGGTTAGATGTGTTTAAATAACTCTTTAAAGCTAGCAACTATGGTTTAAATCATACATATACACATTTTTATTTTATTTTTATTTAAACGATATGGGCCTTCTAGGCACGTCGAGTGTGACGGGCCAGTGAGATGACACATTATAATTACTGGTCTAGCAGGCCGTACCTAGGTCTTTCT…
MNUE12	GRMZM2G046601	Zm00001d048050	Zm00001eb399860	GLN3	1999	Nitrate_Assimilation			cgctgttttagctcacggtttacgctggaatccgcccgagccagaaccagaaccacatactgcatgatttatgctgtcaagtacatgtcattatgcagtcgtaaatgctgtccacagtgtcatattcattccacgtgtttcgggcgtcaaaagattcctttatgcatggtttacgcatctttatccatatatatatgcattcgtatattgccttacgcgcttatcgtcctggattcctggctgttgactgcatggctgcgcgggtgctgggttgaccgcgtcctggctgggggaagcccagggcttccattacctcttccctggcacaatatgttggttcagaatatacatgggcctttcaaaagataactggagacatgtcaaagaatgagagaaatg…
MNUE13	GRMZM2G067402	Zm00001d048020	Zm00001eb399590	HB1	839	Stress_Response			Ggggacgacgagcgagcgttttgactttgatttcctcgctaaaaccggccgctgtttttgctttccgcgcgagccgcccacgttattgactgacgctggtgcgagagcgctgctgcctctgcggttgccgtctgcgctccagtggtagccgagaatattgttaggtccgtaggatcagatttgctacgtactaaaaaaattccttaaactttaattgtgtattttttttaaaaaaaattatagcatttatcagcaacaaaactctaaaaacatgtttagttcgctgcttaatttatcacatattgtctaaattttatatataaattatttaattcgaacgactaaccagaacccagacctacaataaatttgcccccgctgctgcgctccccagctccc…
MNUE14	GRMZM2G050514	Zm00001d028260	Zm00001eb009090	GLN6	2000	Nitrate_Assimilation			gacctaaacaacgaactgttgactttagattccaggggcagctgggacagcccagtgacgcgatgcaagggagatgcaagattcctcaaataaaaacccgattgcgaactacgacttgaattcctggacggagagcagagaaacataaaatttgctgacggggtctcgtggggggaacagtgtcacacacactggcagcgtgacttttatgagcccaaagggacatctccttcaggtgacattctcttcggcgtcctcaagggacatctccttttagagttgtctttctaggcttcaaaagctcaatataataggtgaagttttgctccccctcgagaaaatttttaaaaaaagagctgtgacgatccgttgagtgactagacgatagtcgaccgtcca…
MNUE15	GRMZM5G872068	Zm00001d017958	Zm00001eb253820	GLN4	2000	Nitrate_Assimilation			gcagctcggtggctcaccgagctcggctcggcttgtccatttcacgagctggggaaacaggttcggctcgactcgacgacggctcgcgagccacaccctgatattacataattgcattatatagtgaattattagtatataaatatgaaatatatagatatcattcattattatgagtaatctaaattattaattgtcatatatctatcatgaaacgctaaggaataaactgacaatctataaaattagccaatatccatcattattctacatattaagtaatttgccacggctcgcgagccggaacgagccggctcggctcgtctcgctaccggaacgagtccaaaaagcaggctcgcgagcctcgagcttatttttcaaccctaacgccgaccctta…
MNUE16	GRMZM2G088064	Zm00001d014258	Zm00001eb223680	ALT4	2000	AminoAcid_Metabolism			GTTGATTAATATTCGCTACATATTTATCATTGTTTATTTTTATCAATGACAAAGCATGGATACAATCTAATCTTATATATCTTTTAAGGTATGTAAACATCTACTTTTAACAGGCAGTACGACGCTTGCATAATGTTCCCCAGTATCATCAGGAAGTATTAACTTGAATGGTAAACTCATTGTCAAAGTTAGAAGACTTGGTGGTGAGACTGTCATGTCTAACATACTTCACTTAGTTGAAGAAGCCCAGACAAGGGTGGTCCCTGTTCAACGATTGGCGGACAGGGTATAGTATGTGAACTGATTCATACATTTATGAAAGTTTAGAGGTATGATATTCAAAGCATTACATCTTTGTCTTGTTACTATCTCAACCATCTCTGTGTGATTGGAATAGTA…
MNUE17	GRMZM2G147716	Zm00001d022088	Zm00001eb327040	MADS67	1552	Transcriptional_Regulation			GCCCTTGACTCAGGGGCAGTGCTTTGATTCTCACGGTCGGTCCTTTTGACTGAGTGACTGGACATGTTTCTTCTGTAGCATTGTACAACATGTACTTTGTGCAAGCTACAAGGTCACATTTTTTGAAGCATAGATTCTTTCCCCCAAACAATTTATACAAATATGCAAGGCTACACTTCTTGTATTTCTATAACATTGTACATTCATGACAGAGGCTCAAAAGCTTGTAAATTTTGTGCAGGTTTAATTCATGTAAAGTTCCCTTGTAGAGTCATGACAACATCGTACTATAAAATTATTCTACAAAAACCACACATGACCCCCATGTTATTTGGTGACAATACAGAAACCACACATCTAGTGATGATATAACACTGTACAGAAGCCACAAATTATAAT…
MNUE18	GRMZM2G492156	Zm00001d016957	Zm00001eb245070	MADS19	1914	Transcriptional_Regulation			actcggcaaaggagcctttgccgagtgtccccgatctggcactcggcaaagcttattttaaaaaataaaaaaaaatctttgccgagtgccagatcacgggcactcggcaaagcgcgtttacatagcgctagtaattccttctttctctctcactctctcacagccgtgccgccgccgcgaccccgtcgccgccgtagacacgctgccgcgaccccgccgcgcccacgccgcgcgcgctcacgctcgcccgcacccaggccctcgccgcgcggccgcagccgcgaccgcgccgtacgccgtacgtcgtgcccccgccgtgtccccgccgtgcttgccctcgccgtgcccccgtcgcgtccccaccgtgtgtgccctcgtcgtgccctcgccgtgcccccg…
MNUE19	GRMZM2G133568	Zm00001d050897	Zm00001eb183200	MADS39	1998	Transcriptional_Regulation			ggtttattgaacggtttgataactaatattattctaacaaactattggacagatacctattatctacccaagtaatacctgatatctatttcttacccgcccaaattattaaataatctcgtcctgtatctgtgccgaattttaattatccatacacgattctgtatccgagaaaattataagtaatactagagtaagatacgagatgactagtatgcacttgtatacgtttttcacccccagcggttggagattgccacgaggtactttaattagtactgtagtgtcacatccgtgtgtctgtgtgaacacaatgtgtgtgcgcgcacagagagaatatgttgtttaagtagcgctgatttgttcaaacctaaaactgcatagacagcatgacatgac…
MNUE2	GRMZM2G082032	Zm00001d002052	Zm00001eb068280	-	3548	AminoAcid_Metabolism			cttttggtaactactgcttagctgcaccggactaagacgactgctgatttgttaacacaaagcacgatacttagctttagctatagcttgtgtgcgtttctcgcctgcaacttgccgacgatcctgacagcagcatatacttcgggtttgaggaaaagcctcacgtgttgggctaactccgattggctggtgactggtggggtgacgtcgtcgaatgccgcctgtgtatgccccgtgatgttggtcgaaagagatgcaattgcgtccgggatgcttttggtctgaaagtatctagcagttgaaaacgaggggtaaaacgaatctccaggtgctcagtgatgaaaggactacgaaatttcagttgaaaaccttatggatggaccataaaaaccaccctag…
MNUE20	GRMZM2G033093	Zm00001d003408	Zm00001eb080670	MADS63	1477	Transcriptional_Regulation	ACTCCGCTAAAAGTTCCACCACT	AGATCTTGTCCCATCAACTGCCTA	ACTCCGCTAAAAGTTCCACCACTTATTAGCAACTTTTTATATCAGCAACCTTTTGGATTCTCTGGGCGTGGCATTACTTAACTGTGCTTTCACATTCAATAGTTCTGGCAAAGGGAGGCAGCAAGCTTGAGACAACAACTGCACAACTTGCAAGAAAATCATCGGTACGTCAACAAAACCCTGCAAGTTTTACAGATGCATCATTCAGAAAATTGCCAAATGTAAGGAAGATCAATAAAAGAATTGTCAGCATGAGCACAAATACAAAACGTCTGAGTACAGAAACACAAGGGATTTTTTAAACAAGAAAATCCATTCTGCTTTTTAAAGAAAAATATATAAAGTGGTTTAAAACAACAACAAATCTGCGCTGCTGGATCAACCTTAAGGAGTAAGGAC…
MNUE21	GRMZM2G159397	Zm00001d031620	Zm00001eb036590	ZMM6	1998	Transcriptional_Regulation			cagtctcttgttgggctggacgcctccatcaaggcgcgaggtcaagggcacagttaaccgttgtgctaactggtggagatcaattccaacacactggactagtgctgggactaacttaaaaataggagcctaaagcacggtccaacaagaaataaaataggtcgggctaccacgactcgaaggtgggtctagacctgacctcaagttacggcctgttgggcccagcacggcccacacatatgggtcggtttgggcctacacggccccaatgaagcctatattatttaatttctttagtttcgtaaatttataaactttatattgttgtgatatttggactttatgcggtcaaatgatgctagcattgtttaatattgtggttgcaatatttggatttta…
MNUE24	GRMZM2G446201	Zm00001d025490	Zm00001eb423180	ZAR1	3511	Auxin Signaling			ttttgtccataaactatcaaaatgcacatctaaggcccataaacttatgaacttgtatcgtcccagtctctcaactctcaacatgcacatttcggtccttatacttgtatggttctatgtcatctgagtttttaaacttatttttagtgtcatcaaaggtccaacctatttagaactattatgccaccaaaaacaagcttatggacccacaaccgtagaagtatagggaccataaatgtatatgttgagagtttggggaccgagatgatataacttcacaagtttagggactttagatgtgcactttaaaagtttagggacttagaggatacaacgctacaagtttagaaactgtcggtgtattttactctagtttcaacatctattctaaatctgatt…
MNUE25	GRMZM2G054361	Zm00001d033862	Zm00001eb055950	ACS6	1438	Ethylene_Biosynthesis	GGGTTGCTCTCGGGGCATTCT	ACCATGCTGCCACGTCACTCA	tactataggctactacgcatgggcgcaccggacagtctggtgcgccaccggtgtgcatccaacggctagttttgatagttagtcgatgttctgacagcgcaccagacagtaaacagtgacagtccggtgcctggctaaatatcgagccagcgaacagcgcgctctcgggtttctacgggggcagagggttgctctcggggcattcttgtgctcactgtcagggggagcaccagacagtccggtgcacagcgaacagtctgatgcccctaggtcagcaagtcaaagttctcttccttagatttttctaaaccgttttcgttttaacttgtgagtgagttatcgagtgacacctagcactagttgtgagtatgaacaccaacactatattagatttctctt…
MNUE26	GRMZM2G164405	Zm00001d002592	Zm00001eb073290	ACS2	1172	Ethylene_Biosynthesis			ttcttcgttccacgcgttaattgaaggcaaagcgactgtagttgctgttggtggccaagttgtttaatgctatagtagcagccagtcactcctagggcaaattttaggacttttgcattgcattgccgccatgtagaggttgactgcacaccgagaatatcgagcattcattaggctccttgacttgttgctgtgaactccggccatctgtcacagtacgtatatgaccagatcggcaccatttgtctcggcctgacaatctcgcgcgccattggccatgcaaagctgtcctgccgttcggagagactagagagccagttggcaaattgacatttgcgataggtggggcggctttgactatgacatgatgacagatccagatggtcctccgctagtccc…
MNUE27	GRMZM5G894619	Zm00001d026060	Zm00001eb428490	ACS7	1520	Ethylene_Biosynthesis			atggctgaaaaactcccggtgctgctacactactagagtcttcatgtgcatacttacttcaagaactcaaggtacacaaagttttctcaacagaagaatgtgtatctgtttgattccagctgaaatgcttactaaactcagtgtgtcgctttagatgatatgagatgaagttgggcaagaccaaagtgaaagggagagaataacggaagaacttgttcgccaacttggagaaaccaatactaaaactcagtgaatatatgtgtggatttggaagcaagtgaattttacagaaaagttttttgagagtgtttatatgaatcgtactcatctgtttattttgatgactgcaatataactacttgtatttatagtttgagatcaagaaaataagttattatt…
MNUE28	GRMZM2G163015	Zm00001d039487	Zm00001eb121190	ACS1	1605	Ethylene_Biosynthesis
MNUE3	GRMZM2G568636	Zm00001d049995	Zm00001eb176470	NNR1	1327	Nitrate_Assimilation	GTGCATAGGATCAGGGCATGC	GGCGTACGTTCTGGTTTCTGG	GTGCATAGGATCAGGGCATGCCACTTCCCAATAACATACAGAGGAAATATCTGCCACAATCTTTATCCATTATTCCATCGCTCAAAGTCTCTGCTACGATTTCCACCTCTTTGGCCATGATCACCGTATGTTAAGTGTGGAGTGTCGAACAATTCTTGGGTACGAGGCACATAAGGCACTCTCTCTCTATCTATCTCTCCTCTATTGAGTACCTTTCTAATTACTTTCATTTTGGTCCTCTGCATGCACTGAGGATTAGAAGAGCAGGTCTCTAAAACAATGCTTGCATCTCCATCACTTGCTCTAGTGTGTCGGGGGATCAGGTTTTTGTGGACATCTTGTATAACTACCCAATTTTGTTCCTGTCGACTACATCATCTTCCTTCTGGTGGATCTTTG…
MNUE31	GRMZM2G160237	Zm00001d028568	Zm00001eb011980	PRH26	1998	N_linked			agccgttgagagcaatccgggaaggcaattcttgccttctgttgcctggcgcaccggacactgtccggtgcggatttccttccttatttggcgaagccgaccgttggcagccttggagccgttggcgcaccagacactgtccggtgcacaccggacagtccggtgcccctactagccgttggctcggccacgtgtcccgcgcggatcacgcggccgaccgttggcgcggccgacctttggctcaccggacagtccggtgaattatagtcgtacgcctttaattccttcccgagagcagcaagttcgcctgagctagcctggcacaccagacactgtccggtgctccaccggacagtccggtgcacccagaccgagccgactttagctgaacagagccat…
MNUE32	GRMZM2G390076	Zm00001d018503	Zm00001eb259130	-	1999	N_linked			CCAGGCTCCGCGACGGCGCGACCCCGTCTACGGCTGCGTCGCCCAGATCTTCGCTCTCCAGCAGCAGGTCGCCATCCTGCAAGCGCAGCTGATGCATTGCAGACCAAGGCGCAGCTCGCGTGCGGCGTCCAGGGCGCCGCGCATTCGCCTGCGAGCCACCACCACCAGTGGCCGGACAACGCCAGCATCAGTGCTGGGAGGCGGGAGGAGGCGCTAGCTGACATGTGCGTGGTTCGGCTGCAGTTGGGAGGTTAATCCTGTTGCCGGCTAACAGTTTTCGTGACAAAAAGCATGGAGTGCGTGATGATAGACGAAGATACGCTAGATTAGATAATAATCTATCTCAGCTCATCTTATAGCCAAGCCAAACCTGCAGGGGGATCGGAGAACTAACCTTCG…
MNUE33	GRMZM2G112240	Zm00001d051898	Zm00001eb191230	PRH1	1998	N_linked			tgtgtgtttggtttggtccagagtatgcgcatgatcaaacatgcgtgagcataggggcacaccacaactacccctccccaccattcagttttaatccggctacggcttctacagtattttatccatataaattgtagcagacagccagccagccgaacaaagatcaacagatgaagggtccaaaatcccattcataaaggaatacatatacacatgtacttcagtccaggcttgcttgcatcatcacatacaaaaaaacaaagtctagtttgaagaatacacacatacaaaacaatacaatcaccatctttcagctagtgctggtggttgtggttgtaagatggctgtccctttagactagttttgggcgcatctgctgtgcagaggcagaaggttcac…
MNUE34	GRMZM2G041822	Zm00001d036285	Zm00001eb271450	-	1988	N_linked			agagttagtaaaatactagtttatgtcaaaataaccccgcttgtgttataaaaagttcaattagtaatttatagggattttttagaatattaaatttatttttggctatactcaataattctagctacaaataaaaagataaaatctattagtctaaatattagtattaaagacaataagtactatttattttcattaaggatgttaatacatataaatactagttaaaactgtatttatagcacccactcataaattcaccatttatgactcacaataatagctataattgaattaataagtatttacgcgtttaggatgtatttaaggtgtgataagtgcgatgtgttaatgtgtatgtaatggtgtatgtttatgtaatggtgcatgtttatttat…
MNUE36	GRMZM2G006745	Zm00001d010048	Zm00001eb347600	EREB22	1999	Transcriptional_Regulation			acaaaattacggttatgcaaagctcgttggtaaaactccactattgtgatggtcttgaaaagtgaaaagttcgttgtaccttttttgtgagatttactctagatttcctagatttttccatcgagttcgttaatcctgaactttttctatctgtttattctcgccaccgcgatggatgattgaaaataaaaataaaagtgtctcgttctactttctcgtgcgagagacgagcatgcataattttgccatcgaaagtgtcgttgaaagcaaggtttctgcatagcccatgtaaaaccatatttgaaggctatagacgaatcggtcttgcttatttctggttcacatctttttggcttctttgttgagaaacagaactagaaaccatcactgatataggca…
MNUE37	GRMZM2G028386	Zm00001d031861	Zm00001eb038660	EREB137	1998	Transcriptional_Regulation			tttgatcgcagcagtccagcagagcagagacaggagacgaggacacacgtacacaggccgtacggctcggaggccaaatgggatctggctggatagagaccgagaggatagacgactatgtctggtgttgggaatatgagccgcattttttttaccagcacgaacacacgatctaaaaacaggaacttaaagtatggtccggtacaaaacaatatgaaccagactggtacggttcgaaggtgagcctgagtcggctcttagattctggcccgtcgggtcccagcatggcccaattaaacttatattgcttaatttattgaatttagtaacttatatactttatatagctataatatttaaattttatattattaaatgatgatcacattatttaatatc…
MNUE5	GRMZM2G176253	Zm00001d016982	Zm00001eb245250	NPF9	1506	N_transporter	TGTCGTAACATCGTCTTGGCACT	CTGTGCCATGTCACCGTTCCG	acgcccatgcccacgcgcgtgccccgccctagtagtagtaggcagcgctccacgggctcttcctcttccatccaaattcccgctccacgcgggggtggaaaaaaaagacttctccctcgccgaacgacggagccgtccacgtccaccccccggcgggacgagcgaggggctccacgcccgacggggaaatgacacgtcctcgccgaccgcggcagctccggacgcgaccgggcgctgggcggctacggtgccgtccccgcctttcacgagtggggtgggggccgcccggccggcgtcgcgcgcgcgcacggcgggagaatttatatttgcgtggcggcgagcggacgcgtcggcgacgggcggccggccggccagggccccggcgcgcccgcgcggtgg…
MNUE7	GRMZM2G455124	Zm00001d011679	Zm00001eb361110	NRT5	1999	N_transporter			aagtagtctagtcttctaacagttaggggatgtttagaagcaaagtatttttagagttttaagataaaaccatagtattagagaatactatagtatttttttgttaaggggtgtttagctatattataaaaaacattgtttgaataccttggtattttttgagtattttgaaactccactctaacccaaaaaattttgtctatgactagccttgcgcatggatactaaataacatggtttgaaatactttatcccgaaacacgtattgctaaaagtgatataaaaaatgctacggttgtgtcatgacattttaaaactgtagtattccaaaactatggttttgaaatactttgcttccaaacacgtccttaatagcgctctttttgtcgttccaatcaa…
MNUE8	GRMZM2G062024	Zm00001d002964	Zm00001eb076780	AMT4	1999	N_transporter			cacctgctacaatttcacgccgctgcccactcgcggcgacgacggaattacggttagagctagctactagcgcatgttttctagaggaggagcacagcaacgctcttttttcgtgtccaaagcaagcacggccgtctcgtgcctgcaatgatcatttgcgggctaaaagcaacacacctctcacggtctcaccgcacttggaaaaaatctttagaggcctttatacacgtccgcgcgttaaagctaggcacgcctttcaaactttagactggtgtgagcattgacggtgacggcggacaggccattgcaaggcacggagcggatcggaactgttcaacgacgttgcatgcagcttcgatttgcttaccgggtccagaaaccagaaccgaaaaggcgcat…
MNUE9	GRMZM2G164743	Zm00001d025894	Zm00001eb427000	AMT5	1999	N_transporter			actctaaatggtcacttcaacatatagatatagagaatagagaacataacaaaatcaatgtgtgaattgtgatattcaggaatagttatgtaaccattatctgttgtagtactttataagcataacacacctgatcttcaagaataattccagcaaaaccagcattaataaatcctttcactgtcctcttaacattcatacagtttccgtaaccattatccgcatcaccgatcacagggattgaaactgcttcagtcatcagacgcccctgatcgatcatttccccgtacgagatgagaccaacatctggtaatccaagccgtgcggcagagattgagaaacctgcaaaggaaaagtatgactttcagtgaagaatcgtgcatcctcctccttttctag…
MUNE22	GRMZM2G354338	Zm00001d038075	Zm00001eb287000	ZAR8	1999	-
PHP78808	GRMZM2G077054	Zm00001d011610	Zm00001eb360480	GOGAT1	1521	Nitrate_Assimilation	CGGTAGCACGGTCCCTGGTTTT	GCCATGCAACAATCAAACGACGA	CGGTAGCACGGTCCCTGGTTTTTGAGATTGTATGCTAGATTATGTAGATATGTTTCTCATAAAAATATTCAAATAAATGCTATCTTTTTACATACAGATAGAGTCTGGTTTGCTAACACGTGTCCTTTTTTATACCCATCAAATGCACCATATAGGCAAGTGTACAATGGGCCAGACTCAGGGTTCACAATTTCCTTTCGAAGATTCGAATTTTATTTTTGTGATTAAAATTTGACTTTTGTATTTTTATATTTTGAATCAAAATCCAGTTAAAACCGGACCGAAATTCGTTTATCGGTGAGTAGCGAAAACGAGAAAAATGGCAAAATTCGGTGTTACCGAAACCAGAAAGTAAACCGTGGACGGACCCCACTGTAGATCCTTATTCAAGGTTAGTTT…
PHP78809	GRMZM2G427097	Zm00001d025984	Zm00001eb427810	GDH2	1615	AminoAcid_Metabolism	AACTGGCGAGTAGTGGCGATGA	GAGGACGTGTTGTGGGTTGTGG
PHP78810	GRMZM2G079381	Zm00001d052165	Zm00001eb193660	NII2	1537	Nitrate_Assimilation	GAGGCCTCAGGCGAGGTGTA	GTCCCTGTGCTGTGGTGGTG	CTACCGCTAACCATGGCCTCCTCAGCGTCCCTGCAGCGGTTCCTCCTGCCCTCCTCGCACGCGGCGGCGACGGCGGCCTCGCCGTCCTCCCGGCTGCGCCGCACAGGGCGCGCCCGCGCGGCCGTCTCCGTGCCGCCGCCGGCGGCGGCGGGGGAGCAGGTCCCGACGGAGCGGCTGGAGCCGAGGGTCGAGGAGCGGGCGGGCGGGTACTGGGTCCTCAAGGAGAAGTACCGGGCGGGGCTGAACCCGCAGGAGAAGGTGAAGCTGGAGAAGGAGCCCATGGCGCTGTTCATGGAGGGCGGCATCCAGGACCTGGCCAGGGTCCCCATGGAGCAGATCGACGCCGCCAAGCTCACCAAGGACGACGTCGACGTCCGCCTCAAGTGGCTCGGCCTCTTC…
ZM-NUE01	GRMZM2G014653	Zm00001d042609	Zm00001eb145580	NAC109	1999	Transcriptional_Regulation			tctaaaatacgatcggtaaacatatcaaacttcacaataaaacaaaattgacaaaatatcacaaataccacaagttcacaattcatgatataacaagttcacaatataacaagttcacaaggatcacaaatttataatataaaaagtttacaaagatcacaagttcacgatataacaagttcacagtataacaagttcataaagatcacaagttcacagactcaaagttcacaattcacaatatccactcgatttagttgacatggcatgcttactcatgaaatattttttcctcacataaaggattttttcacagcctcacagaaaaccctaaaatgtagtgtgtgaaaaagacagactgtcggctctctatcattatatattactaatacataacat…
ZM-NUE02	GRMZM2G347043	Zm00001d034601	Zm00001eb062170	NAC49	1999	Transcriptional_Regulation			tgacagtagtactgccgtggcgctcagctaaacccactggcggccgctaattggccagtaaacgcctgtcgtcgtcgtcgttgagcgacctctgcttgcagttggagccgcgcggaaaagatgtcagtacccgccgctgctaccgaaaagcaggttcagtgcacggggacacggccacaaccagcactcacacccgacagcgacggcggcaccacgcggcccgtataccgtacaacgccggcacctcacccagccacgtacgtcgcgcgtgcctgcatctgccttcgccacgcgccccgccctggcctcgccacgcgcctcgcgccccccctgcgcgcggcgcctcgaggcgtctccctgcccagcccagtgcctgcccacatttctgtctgtctctct…
ZM-NUE03	GRMZM2G180328	Zm00001d038221	Zm00001eb288360	NAC20	1999	Transcriptional_Regulation			tgacagtagtactgccgtggcgctcagctaaacccactggcggccgctaattggccagtaaacgcctgtcgtcgtcgtcgttgagcgacctctgcttgcagttggagccgcgcggaaaagatgtcagtacccgccgctgctaccgaaaagcaggttcagtgcacggggacacggccacaaccagcactcacacccgacagcgacggcggcaccacgcggcccgtataccgtacaacgccggcacctcacccagccacgtacgtcgcgcgtgcctgcatctgccttcgccacgcgccccgccctggcctcgccacgcgcctcgcgccccccctgcgcgcggcgcctcgaggcgtctccctgcccagcccagtgcctgcccacatttctgtctgtctctct…
ZM-NUE04	GRMZM2G114850	Zm00001d041472	Zm00001eb135910	NAC108	1999	Transcriptional_Regulation			taccaaacacaaggctttcaaaatctcccctatatatacatactagtcggttgcccgtgcgttgcgacggcttacaataatattcacgtaaactatccaccaaataaatctcaagattttttattgattgtctccgctctccgtataatattttttttgatttggctaactgatgttattgtttactccatccaatatgtcttggtacaacacagccaatgaagtaaacgattagaagagagttcacaacgactaactgaacaaacagaaattatagaataacataattccaccatacagagaccaaataagagaaagtttgtgagctcaagtttctaaaataagtcacatgaactcaaacttataaaaaagatagatcaaaatatggagtggttgcta…
ZM-NUE05	GRMZM2G059102	Zm00001d027957	Zm00001eb006480	MADS68	1999	Transcriptional_Regulation			ggtgcctgaggctgggcctggctgcctgtcagcctcactctgtcgagtggcacaacagtcggagcggcgcaggcggcgttgtcattctgtcaggccggtcagtggagcggcgaagtgactgcggtcacttcggctctgtcgactgaagggcgcgcgtcaggataaaggtgtcaggccacctttgcattaaatgcccctgcgatttggtcggttggcgtggtgatttggctagggttgcttcttggcgaagactaggcctcgggcgagccggaagtatgttcgtcgctggaggggggcctcgggcgagacgtagatcctccggggtcggctgcccttgcctgaggttgggttcgggcgaggcgtgatcgagtccctcgaatggacagatccctgacttag…
ZM-NUE06	GRMZM5G814279	Zm00001d044899	Zm00001eb372960	MADS74	1999	Transcriptional_Regulation			ttacatttagatgaacagtcgcacaaaatattgttttggatgaatcataggaaagtttagcagcaaaaaaataatgatttgcctacatgaattaaaaaaaacggtccaagccaatgttttgtttcctacatcttccctacaaaatcggctagataggaaattttccttcacttttttcttggttcgttctagcgtggctagagcttaactttgtcaaccataccagatggatattagctacgttggtggtttgacgagagttaaggggtgtttggtttgaggaatcactctatccaaaatatggtggtgcatcataggtccattcctcaaatttggtgggatgacctcattcctcatattagtactaactaaataactataaggaatgaggtgatgatg…
ZM-NUE07	GRMZM2G393349	Zm00001d020861	Zm00001eb316120	XER2	1999	Stress_Response			tggcggcgagcgggacggcggcggcggctgaagaaaccgacgcgcggaaatgaaagccgcgcgggtccgatccaagcgttaaaaaggcttatgtccgacggctcggtggaaggccgtcggagataaccttatctccgacggccctgtaccaggccgtcggagataagcgatatttccgagagcctcgtgcgggcgcgggacatattcttgtgtccgacgttctcgtacagggccgtcggagataagaaggccgtcggacgtgtctccgtttactgtagtgtgctcactatctttgtgagtttaccaaccggtgagcgtttgagaacttgtagcgaacgatttcggaggtggctccccaatcaagtcaagctggtgggctggtggccaagctcagatgca…
ZM-NUE08	GRMZM2G018070	Zm00001d005978	Zm00001eb101500	XER1	1999	Stress_Response			ggcaatgagagagaggcatggttggacgaagcgccacgggtacacacacagaggacccagcaggttgggcggaaagcagagcagctcgggatccggccaaatccgaagtgtgctgcgtggaggagcaccgcccacgttgacatcaccgcgcgtaccggccggtcggtcggtcgtgcactccacacgcccgagatcgccggccgaatcccaagtcattaatcgccagaagcatcatccgatccatccgcccttaatataatccagtccgcactccatctcatctagactaaactaatccagccccggcgcccgcccccgcgttccgttccacaccgccacgccggttcgcgttcgttattttagccccgcgtggcgcgcatcgccctgcgcttgggccgc…
ZM-NUE09	AC187157.4_FG001	Zm00001d008872		EREB186	1999	-			ctgcctgacggccagatggtccgcgcactggggccggacgttccgcgcgtgtgcaggggcggcgaaggtcgtcggcggcgcctggatctcgctcccgggagggaccccgtcggggggggggaggagagatcctaggagttgtctaggctcggcaggccgacctagactcctctaatcgacgtagagtcgagtagaagcggagattttggggattggaagactaaactagaactagactagaactactcctaagatagaacgtaaattatattgattgtaggttcgattgattgattccaaatcggccgtaatcctctgtatttatagaggagggggtagactttttacaaactaatctcccgagctaattccatgaatttagctaacaatcgtagcaca…
ZM-NUE10	GRMZM2G079632	Zm00001d019207	Zm00001eb303620	NAC4	1999	Transcriptional_Regulation			atatctccatactgctggatcattgtacgcatgtctacaaacaatacacactttatatcatgtgactagagtataaagtgactacacctcatacatgctaggacggggagtaaggaggaaaaacaaatgtagagccttaatcccatcccaggtgggacatccgatggctacttgcttttgctagtttgttcgacaacacatataaggcatccacaacagaacgtcgccctgctatgctacccacctactagtagcattatatactgttgccactctgccagcacaaggccacaagcacacaaaaccactcactcatctcgtccacggtccacgtagacgtaggagtgctccaaccacaggtcgggccacacgtttgcacggctgcagaggaaccacctc…
ZM-NUE11	GRMZM2G167018	Zm00001d024268	Zm00001eb413540	NAC110	1350	Transcriptional_Regulation			AGTCGTCTGTTTGAACTGCTGCAACTGTAATCTATAGAAAAAAACACTTTAGAAGTAGTAGAATCAAGTACAGATTAAAGGCAAGATAGCACTATTTTTTAACCCACAATCCAGCAGCGGACCTATGTTATGGGGAGCGGGGGCACAGGCCCCACTCAATTTCGTTGTTTTAATGGATATTCTATCTTATTCAATGTATTTACAAAGTTTTAGTAGCCCTATGCATTTATTTAGGCCCAGGCCCTCACTCAACCTTTGGGCTGAGTCCGCCCCTGCTCGTGGCAGGTAGCCTCTTGCACCCCTATAGGTCCTGTAAGGATGTTTAGGCTATCTCCAGCAATGTCCCATAAATTTCATCCACTAAAAGAATATTCTATGTCCTTTACAGCACACTCCAAA…
ZM-NUE12	GRMZM2G123667	Zm00001d000112	Zm00001eb201290	NAC125	1999	Transcriptional_Regulation			tcgtaagcggcatgcatgtggatcggtcgagctagctacctgctgcgtgcaggttgcaggctttgttttgtgtcgccgcgccatgttcgtctgcaaaaggctgatctccctcagattagaaaacaaacatacgggcatccaactgccagcgcgattgcgccataccaaccagaatcgtaaatgtcaagagggcctgttaattttttaattgagggcttgttcggttacaccaatccagaaggggattggaagggtttaaatcccctcctagtcatttttgacttggaggggatttaatcccctccaatccccttctggattggtgtaaccgaacatgccctgaaggggggtaaaagtacagccaaattttagttggggtcaggtctagtttgtcactgt…
ZM-NUE13	GRMZM2G149428	Zm00001d007267	Zm00001eb112260	LHCB5	1999	Carbon_Metabolism			ttatagccgtacgccattaattccttcccgagagcagcaagttcgcgtgagccagcctgacgcaccggacactgtccggtgcaccaccggacagtccggtgcacccagacagagctggctttggctgcaacaaagctatctctctccaatttgttttctcctgtttccagcacttagacacaatacattagtctctaaaacaatgtactaagtctgagaaacatacctttatacttgatttgtactttgtccaccatttgacacttaggtacttgtgttggacactaaatcaccaaaacacttagaaatggcccaagggcacatttccctttcaggtttcctactatttcaacgactcaaccgattctgtgttcacgttgatttatgatggctttgatt…
ZM-NUE15	GRMZM2G057023	Zm00001d021979	Zm00001eb326080	-	1999	Stress_Response			tacccttggatatccactggatacccgaaatattaattcataattttacatgttgtgtttttggcccataaagcaaagaaaaaaaagcccaaagcagtgaacctgtcattgtgttgttgcttatatttgtgttgtgtgaactatgatttgtgaactggacgtgtactatgatatgtgaactggacgtgtactagtcattaactgtactatcaattctatgatttgtaaaatggacggctgacgggctgagattacttctctggaccagtgaagttctcatatggcaaaccaaatatagcccctgaaatcggacacctgaggtccacggaggacgcaattaaacatgcccgaaaatgtcgtatgcgacttggttgatgacgcgtggatggtgctgtttct…
ZM-NUE16	GRMZM2G097457	Zm00001d010321	Zm00001eb349810	PDK2	1999	Carbon_Metabolism			atatctattgctgtccagctactcgcataactcaagtgacgttgcacaagtcaagacacgatcggatcgcacgtatgcacgctccgcctgagtcctgatgagaaaagacggtataattaaaatatactagaaggggggaaaataatggtccttgcctgcatctagggcgtgtagttaaggatctatttgtttcagcttatagattatataatctggattataatctaaattatataatctagattataatctagacatattataatttatatgtagttgtttagtagtctagattatataaatatagacaggggcggacccagcgggtggtccatatggtccacggcacatcctaaaatcaaagtgtagttagcatagtggtgtaagtgctatatttta…
ZM-NUE17	GRMZM2G420407	Zm00001d023933	Zm00001eb410960	-	1999	AminoAcid_Metabolism			ccatacagttgcaaaaaaagtttgaaaattaataatttaaaataatatatcaccttttaaatcataattgatgtttctctgatgtcgagggcattctattcgcacgagaaggtattttaatactggtggaggatgaaaatttacagtgtatgctagaaaaattgtgatgtcaagtcccaaataatcacctatattgaaggtatacatatacaatatttgtgtcaagtcgtatagaacagcgcacaacattaggctattccttgcgaaaaaatgaagtccttggaaaatttagcgaaaatatatggaagcgctctccaatgtttgttagagatcgtaaggcacatgtttgttatgatatattcggaaaaaagttgtacaacaaagaatttaaaacaatag…
ZM-NUE18	GRMZM2G073427	Zm00001d030995	Zm00001eb031210	bZIP111	1999	Transcriptional_Regulation			cagccagggcaaaggtacggtgggcccctgccgaaaaaatccacatttcgtggacctaaacgcccccaccgggcccagcggcggcccagtaggtgcgattagcccgcccacttgacctgcaacttgggggtccgccctgatattttcgcgatgtgaacagggagaaaatggaatggacaaactgacagcgacaccttgtgcttgacttgtcaagctgaactatgagatcttcttagcgtctctgtgtcatggctcaagcttctttaaaaataactttagctttggattcttttcaagagtagttcctctataggagctagtgcttttttaacaaatcgtttgacaaaacgatttttttggcgatgagagaacgacaagataggggagtgaggagaggag…
ZM-NUE19	GRMZM2G378452	Zm00001d040023	Zm00001eb125540	-	1999	N_linked			tatgtgaatactaataatgtaatatcatataataccacgtgaacatcataaaacatcatatgcataccaggcgaacatcacatgcatactatgtgaaaatctcattatataatataaatattagtaaatgtatcttaaaacatgatatgtatactatgtgaaaatcgttcatataccatataatgtagaaaataaaaaaacaaaacatgaaaaaacaattaagaagaaaattaacaaattccgcaattataatgtgatagagtaaagatattgtaaaattctacgtgaataattaaatatgtgtgctatttatagtgcatgaaatcttataattaactaaacatctcataaatataataagaataaagaaaacaacatcataaaacatcaagatgataa…
ZM-NUE20	GRMZM2G021879	Zm00001d046148	Zm00001eb383490	-	1999	Ubiquitination			ctaaactatccgaccagataattgatctcttcggacaatcggacaatattcacaccgtttacacaccctatgtagatgtaggtctcattcgatttttttgtcctaactctttgtgtgggctagtggacaaagaccgacgatgggcctgaattggatgggtcgctagatttcggctcctgcagggacatcgtctccatcgtccaatcctgtccatcggccagcgctcatgcttatccatgttgggagtggagccaccgttcatccgacggcgaaaaaaaaatgagacgcttccttcccatttccagtttccatcgccgttcaccgctgcacgtaccttgctgaaagagactggtgggcgaatcagcgtccgcgagacatgctactaccgcagtttaagcc…
ZM-NUE21	GRMZM2G161040	Zm00001d010640	Zm00001eb352260	-	2001	Auxin Signaling			gcgaacaagaacacgacacccctctcccaatctcattctctctctcggtttttattagtagtaagcgctagtttgaaaactctattttttcaagggattagtattttttttaaaaaaagattgaactaattaatggttcccaaactagccctaagtatataaaaaaatctacttgcctgatcagttcttcagcgggcgcagatcgttcgtgccaggaacaggcaggcagctcctccggccgggagaggaggatccgtttgtccgtcctctcggtcgaatcgccagcagaaaacgacgcggccgtcgcttgcaccgcgcggtcgtcgtcgccccctggctccatccatccatccgcgccgcacacgtccgtccaggtccatgtcggcctcgccctctcat…
ZM-NUE22	GRMZM2G010855	-	-	PRH5		-			cccttgccgaatgatggctgggccaacaggccgcccgccaccaggctgagaggccttgcctttatttgcccttttgatttattactaattaatattttctaagtactcaacgatcaatacgtcttgatacaaaattttgtgctgtcattggacacacattatttagctgagagacggatttagccataggcggggtggggctccagcccccccccccctaccgttcctaaactcatagagccccactaaaacccttctaaaaaacataaaaactttcatatataatttagtctctcctaattttttttttggctccatccgaccatccctaagcttgtataattataggtgttaataaatccgaggcacgtacaaaataaggatattataaaaaggtaa…
ZM-NUE23	GRMZM2G039639	Zm00001d033455	Zm00001eb052520	-	2040	Stress_Response
ZM-NUE24	GRMZM2G111711	Zm00001d046805	Zm00001eb388620	WRKY124	1999	Transcriptional_Regulation			taatttgaagacctcctgcccaccctgaccacacacagacacacaggagtataccccacttggtaatctcgaagaaacttgtcgccccccaccccctccctttttttaggaaaagatcaacagatccgacctagtccgtggttttctcccaactttattacccggttccttgtcgtcctgctcggccgtctagttgttggctgacctgccctgccgcgaagagatcaagttagccaagccaacttgttcttggtgacaagcagcagcaggcaggtcgtccaagtcctgcctgagcctgacgctgcagtgtgcctctgcgggggcgtccttctcgtcaacccggagtctcccgactgtccctcggcgtgtgccaggtccaggtccaatgaatatttcgcg…
ZM-NUE25	GRMZM2G084979	Zm00001d012281	Zm00001eb366760	-	1999	Stress_Response			ggcaccatcggcccgccgtgctttagactgaacctagtttttagtatctaaacatagcacggtcaaatccaaaattatttcgtgtcgttatggtcgaaaaaaaattagcccgttgaatgatggcggcatggcagggccttcagctctagacgtactgagctgagccctcgtactggaggagggacatgcatggcacttgcattgcatgttgcacgtacagtcaatttcatcaccgctagctcattcaactcgtcaactctatgggagcaccgagagcacgtcgtcggtcgtcgtccttggtgcctcgccaggaccgcaggagccacggaggccccgtgtgcgtgtgtttgttctcttgccattcgcgcgtcgtcgtttattcccacacgtaaacgtacg…
ZM-NUE26	GRMZM2G011598	Zm00001d028999	Zm00001eb015630	NAC44	1999	Transcriptional_Regulation			gcacaccggacagtccggtgcccccagggacagaaaccctaactcttgtttttcagttgattttcaaatcggttttcgttctaacttgtgagtgagttctagagtgacacctagcactgtatgtgagtgtgattgtgcaccaacactacactagaactctcttggtcaactactcatcgacaacccctctttgtagtacggctaaaagagaataaaagacctaactaaatcgcgagtgtccacatctccttgacactcggactccgtagacctttgccttttgtttcgtcgttttagccgtcgcttcgagttcttatctccgggattgttttcaccgttgtagtacttctacctgtcatgcgacctaacttaccatttgtctctgcaaaacacacgtta…
ZM-NUE27	GRMZM2G031001	Zm00001d028995	Zm00001eb015570	NAC11	2000	Transcriptional_Regulation			tatatagaacagggtcgtatctagagatggccaaacgggccgcccggcccggcccggcccgggcccggtgaagcccggccaaaaaccgggccgggcctgctgtgccagcgggcttaattttctgtccaagcccggcccgcagcgggcctaaacgggccgggccggcccgtttagcacgaaaaaaacgggccaaaaagcgggctaaacgggccggtaagcacgttttagtgtaaaaaaaccgtgcttaacgggcttagaggtaaacgggccgtgccgggctagcccgccgtgcctagtttcctgtccaagcccgcccgcttattctaccgtgccgggttcggaccgggcccaaaaagcgggcttcgtgccgggctcacgggcctcgtgctttttggccat…
ZM-NUE28	GRMZM2G036609	Zm00001d022388	Zm00001eb329710	FGS1	1640	Nitrate_Assimilation			CCACACAATGTCTCCCTTTCCGGTTTTGGGAGGAAGTAAACAAAGACAATGCACCACTTCTATGTAATGTCACACGAACCTTTCTAATTTCGAGATCTATACTACCTTTAATTGTTGTATTTTAGGATTTATTTAGATGTTTATGAATTTATCATAATCTATGGTGTTGCATTAGGTTAAGGCGAAATTTAGCCTAACCTACGGTAAAATACCAACAAGATACTAAGTAGTTCTCTCCCATTTCAAATTAGTATTTATTTTAGCTCTTTATTTCTATATTCAAATAGATGATTATAAATCTAGACACATATATAAAACATATACATTTGCATTGTATGAATCCACTAAATTTTTTTAATCAAATATTAATTTGGAACCGAGAGAGTACTTAAATGTTCT…
ZM-NUE29	GRMZM5G898740	Zm00001d029208	Zm00001eb017260	-	2001	Enzyme			GACACCAGCGCCGTCTCGTCCACGCCCAGCCCGCCCAGACCTTCATCCATCCAATAATCCATTGTAGTGTGGTGTGGATCGAGCGTGTCTTCATTTCCCAACGTCGTGCCAGAGGAAAGGAACCCATCCGCGCATGGCCAACGTATACACAAGTGTAACTAATGATAACAATGTACCGTACCCGCGAAGGCCCTGGTGAGGTCTTGGTGCTCGTCGGCCATGGGCGGCGGCGCCTCCTTCTCCTTGTTCTGCGGGTCCCTTTCCTTCCTAGGCGCCTGCTGCCTGAGACGCGGCTGCGGCGACGCCGGCGGTGACGTCGCCGCGCTGCTGCTGCTGCCGCCGGTTTGTGCGAGGAACTGCTGCATTGCCTTCGCGCCACGAGTCTCACGACTAGTCCAG…
ZM-NUE38	GRMZM2G156737	Zm00001d049889	Zm00001eb175640	EREB89	1998	Transcriptional_Regulation			cttacaaagtagtgaaggaaagcaaaataatagcagatagttccagtgcatccaaactagccaaagcacatatatatggttaatcctattgaatggatattcttgttgaataaccacacaattgattattccataagtgacccatcaattgtgtggcgtccgttattctcttacgattgcatgagacaaggaatgacttctaattaaggatctgctttattctctagtccctcaacctcaagggaagaggtgactaaaaagaactaaaccatgttaattcgatccgttatttatttttgtcgccgcacaaaaaggataatggtgggacaatagtaaagagtattttggtttttttataagtcgtttaatgagttctgaatatttttagtactggatcca…

## Sheet: b. TF Clones
Table S1b TF (Libraries) Clones for the Maize Y1H assays
Gene ID V3	Gene ID V5	Family	Label
GRMZM2G017586	Zm00001eb173070	bHLH	bHLH172
GRMZM2G428470	Zm00001eb390910	Trihelix	THX28
GRMZM2G123667	Zm00001eb201290	NAC	NAC125
GRMZM5G889719	Zm00001eb391190	AP2-EREBP	EREB1, DBF2
GRMZM2G067743	Zm00001eb373670	GRF	GRF12
GRMZM2G350165	Zm00001eb099470	bHLH	bHLH88
GRMZM2G154437	Zm00001eb065610	Orphans	Orphan288
GRMZM2G149958	Zm00001eb066260	MYB	MYB133
GRMZM2G078274	Zm00001eb066640	ARF	ARF3
GRMZM2G086573	Zm00001eb067980	AP2-EREBP	EREB24
GRMZM2G174784	Zm00001eb068520	AP2-EREBP	EREB197
GRMZM2G174917	Zm00001eb068530	AP2-EREBP	EREB47
GRMZM2G131961	Zm00001eb069140	bZIP	bZIP27
GRMZM2G156977	Zm00001eb070490	NAC	NAC22
GRMZM2G005155	Zm00001eb070890, Zm00001eb299640	MADS	MADS9
GRMZM2G068967	Zm00001eb071190	AP2-EREBP	EREB97
GRMZM2G071907	Zm00001eb071590	WRKY	WRKY50
GRMZM2G041223	Zm00001eb071830	GRF	GRF8
GRMZM2G368838	Zm00001eb073560	AP2-EREBP	EREB68
GRMZM2G172936	Zm00001eb074730	AP2-EREBP	EREB6
GRMZM2G044752	Zm00001eb074830	HB	HB53
GRMZM2G475678	Zm00001eb074900	AP2-EREBP	EREB61
GRMZM2G055180	Zm00001eb074930	AP2-EREBP	EREB198
GRMZM2G351330	Zm00001eb075230	HB	HB66
GRMZM2G404973	Zm00001eb075320	C2C2-GATA	GATA11
GRMZM2G095598	Zm00001eb078490	C2C2-CO-like	COL11
GRMZM2G032655	Zm00001eb080690	MYB	MYB49
GRMZM2G009892	Zm00001eb080700	NAC	NAC32
GRMZM2G021831	Zm00001eb081720	Trihelix	THX15
GRMZM2G056929	Zm00001eb084180	S1Fa-like	ZmS1Fa1
GRMZM2G079825	Zm00001eb084720	AP2-EREBP	EREB91
GRMZM2G102583	Zm00001eb086280	WRKY	WRKY105
GRMZM2G109879	Zm00001eb088080	ABI3-VP1	ABI28
GRMZM2G050590	Zm00001eb089380	E2F-DP	E2F5
GRMZM2G147152	Zm00001eb090750	MYB-related	MYBR73
GRMZM2G124715	Zm00001eb091300	MYB	MYB64
GRMZM2G003755	Zm00001eb091500	Orphans	Orphan107
GRMZM2G124524	Zm00001eb093560	AP2-EREBP	EREB85
GRMZM2G125653	Zm00001eb312870	WRKY	WRKY53
GRMZM2G018436	Zm00001eb093650	NAC	NAC126
GRMZM2G162739	Zm00001eb095110	NAC	NAC5
GRMZM2G171370	Zm00001eb095290	bZIP	bZIP86
GRMZM2G087955	Zm00001eb095690	MYB	MYB139
AC203957.3_FG004	Zm00001eb097930	bZIP	bZIP40
GRMZM2G002915	Zm00001eb098960	HB	HB34
GRMZM2G057011	Zm00001eb099460	WRKY	WRKY55
GRMZM2G148333	Zm00001eb099980	AP2-EREBP	EREB202
GRMZM2G414252	Zm00001eb100380	bHLH	bHLH20
GRMZM2G134866	Zm00001eb100610	GeBP	GBP8
GRMZM2G041127	Zm00001eb101280	HB	HB54
GRMZM2G137541	Zm00001eb101360	bHLH	bHLH151
GRMZM2G008374	Zm00001eb102160	NAC	NAC24
GRMZM2G179049	Zm00001eb102540	NAC	NAC35
GRMZM2G180847	Zm00001eb102780	bZIP	bZIP65
GRMZM2G050305	Zm00001eb103730	MYB	MYB31
GRMZM2G048582	Zm00001eb104260	NLP	NLP17
GRMZM5G821439	Zm00001eb106490	GRAS	GRAS49
GRMZM2G099622	Zm00001eb107170	C3H	C3H15
GRMZM2G130773	Zm00001eb107900	mTERF	MTERF9
GRMZM2G431309	Zm00001eb107910	GRAS	GRAS75
GRMZM2G177110	Zm00001eb108240	LBD	LBD14
GRMZM2G040349	Zm00001eb108930	CCAAT-HAP2	CA2P4
GRMZM2G101769	Zm00001eb109190	ZIM	ZIM12
GRMZM2G060109	Zm00001eb110370	bZIP	bZIP91
GRMZM2G172621	Zm00001eb111570	ABI3-VP1	ABI39
GRMZM2G176327	Zm00001eb111710	MYB	MYB110
GRMZM2G342197	Zm00001eb112250	Orphans	Orphan127
GRMZM2G099862	Zm00001eb113950	GRF	GRF15
GRMZM2G008898	Zm00001eb116410	bHLH	bHLH73
GRMZM2G148693	Zm00001eb118120	MADS	MADS10
GRMZM5G853479	Zm00001eb332360	AUX-IAA	IAA44
GRMZM2G030280	Zm00001eb332590	bZIP	bZIP72
GRMZM2G167492	Zm00001eb333350	NAC	NAC97
GRMZM2G109627	Zm00001eb334160	NAC	NAC118
GRMZM2G081892	Zm00001eb335200	AP2-EREBP	EREB118
GRMZM2G176568	Zm00001eb335680	MYB-related	MYBR18
GRMZM2G079458	Zm00001eb335690	MYB-related	MYBR21
GRMZM2G143274	Zm00001eb336500	MYB	MYB76
GRMZM2G130953	Zm00001eb336930	AUX-IAA	IAA15
AC187157.4_FG001	Zm00001eb338000	AP2-EREBP	EREB186
GRMZM2G375675	Zm00001eb339390	NLP	NLP4
GRMZM2G159592	Zm00001eb342850	AP2-EREBP	EREB49
GRMZM2G057116	Zm00001eb346880	WRKY	WRKY34
GRMZM2G067376	Zm00001eb347230	OVATE	OFP33
GRMZM2G006745	Zm00001eb347600	AP2-EREBP	EREB22
GRMZM2G104400	Zm00001eb349010	NAC	NAC38
GRMZM2G158918	Zm00001eb349140	Alfin-like	ALF11
GRMZM2G325350	Zm00001eb349860	mTERF	MTERF27
GRMZM2G449681	Zm00001eb350280	WRKY	WRKY92
GRMZM2G096600	Zm00001eb352860	CPP	ZmCPP8
GRMZM2G073044	Zm00001eb353230	LBD	LBD38
GRMZM2G117007	Zm00001eb354920	C3H	C3H7
GRMZM2G136887	Zm00001eb357490	MYB-related	MYBR101
GRMZM2G065829	Zm00001eb357780	MYB-related	MYBR35
GRMZM5G830949	Zm00001eb359300	C3H	C3H9
GRMZM2G151542	Zm00001eb359500	AP2-EREBP	EREB80
GRMZM2G134717	Zm00001eb359950	NAC	NAC1
GRMZM2G065538	Zm00001eb360750	ABI3-VP1	ABI33
GRMZM2G003406	Zm00001eb361040	MYB	MYB124
GRMZM2G339957	Zm00001eb361590	Trihelix	THX6
GRMZM2G319187	Zm00001eb362820	Orphans	Orphan151
GRMZM2G134073	Zm00001eb363940	NAC	NAC9
GRMZM2G034638	Zm00001eb364110	TCP	TCP20
GRMZM2G172001	Zm00001eb365950	Alfin-like	ALF8
GRMZM2G169316	Zm00001eb367660	MYB	MYB36
GRMZM2G166297	Zm00001eb367840	Orphans	Orphan11, PRH4, PP2C20
GRMZM2G036703	Zm00001eb368640	WRKY	WRKY115
GRMZM5G805026	Zm00001eb368970	HB	HB109
GRMZM5G883126	Zm00001eb369160	bZIP	NA
GRMZM2G118453	Zm00001eb371000	HSF	HSF26
GRMZM2G044576	Zm00001eb371070	C2C2-GATA	GATA13
GRMZM2G072894	Zm00001eb210510	RCD	RCD
GRMZM2G144109	Zm00001eb211690	Orphans	Orphan220
GRMZM2G018553	Zm00001eb212120	NAC	NAC6
GRMZM2G336533	Zm00001eb212120	NAC	NAC60
GRMZM2G171468	Zm00001eb214190	G2-like	GLK8
GRMZM2G077088	Zm00001eb214330	SWI/SNF-BAF60	BAF60_7
GRMZM2G553379	Zm00001eb214750	MADS	ZmMADS15
GRMZM2G114137	Zm00001eb216410	C2C2-CO-like	COL8
GRMZM2G033612	Zm00001eb217440	Orphans	Orphan160
GRMZM2G128421	Zm00001eb218860	AUX-IAA	IAA15
GRMZM2G035405	Zm00001eb224680	ARF	ARF18
GRMZM2G058479	Zm00001eb226740	ZIM	ZIM36
GRMZM2G414805	Zm00001eb227180	SBP	SBP25
GRMZM2G118884	Zm00001eb227830	Orphans	Orphan31
GRMZM2G000171	Zm00001eb228170	bZIP	bZIP83
GRMZM5G834758	Zm00001eb228620	HMG	HMG8
GRMZM2G145041	Zm00001eb228670	MYB-related	MYBR96
GRMZM2G444748	Zm00001eb231360	bZIP	bZIP60
GRMZM2G098904	Zm00001eb233420	bZIP	bZIP104
GRMZM2G479325	Zm00001eb234070	GNAT	HAG24
GRMZM2G145444	Zm00001eb234690	MYB	MYB50
GRMZM2G079653	Zm00001eb234870	AP2-EREBP	EREB138
GRMZM2G048450	Zm00001eb237820	WRKY	WRKY2
GRMZM2G158313	Zm00001eb238570	bZIP	bZIP89
GRMZM2G161435	Zm00001eb239680	HB	HB2
GRMZM2G031983	Zm00001eb240100	C2C2-GATA	GATA15
GRMZM2G059851	Zm00001eb242480	HSF	HSF6
GRMZM2G063864	Zm00001eb244180	Alfin-like	ALF2
GRMZM2G023988	Zm00001eb244720	C2H2	C2H3
GRMZM2G001223	Zm00001eb245040	MYB	MYB126
GRMZM2G316366	Zm00001eb183200	MADS	MADS19
GRMZM2G308189	Zm00001eb246390	TPR-repeat	TPR-repeat
GRMZM2G095299	Zm00001eb246600	Orphans	Orphan117
GRMZM2G366434	Zm00001eb247080	AP2-EREBP	EREB206
GRMZM2G139765	Zm00001eb248380	AP2-EREBP	EREB76
GRMZM2G140669	Zm00001eb248780	C2C2-GATA	GATA3
GRMZM2G110541	Zm00001eb186150	Orphans	Orphan134
GRMZM2G057386	Zm00001eb249320	AP2-EREBP	EREB107
GRMZM2G171852	Zm00001eb250390	C2C2-Dof	DOF22
GRMZM2G137341	Zm00001eb250560	AP2-EREBP	EREB16, DREB1.9
GRMZM2G058292	Zm00001eb250740	WD40	WD40
GRMZM2G060834	Zm00001eb251390	G2-like	GLK47
GRMZM2G101350	Zm00001eb252100	bHLH	bHLH29
GRMZM2G421899	Zm00001eb252640	ARID	ARID5
GRMZM2G075562	Zm00001eb253150	C2C2-CO-like	COL5
GRMZM2G041991	Zm00001eb253650	C2C2-CO-like	ZmCOL12
GRMZM2G036092	Zm00001eb254900	bHLH	bHLH30
GRMZM2G479760	Zm00001eb255970	bZIP	bZIP4
GRMZM2G083886	Zm00001eb256290	GeBP	ZmGBP17
GRMZM5G857944	Zm00001eb256650	CCAAT-HAP2	ZmCA2P13
GRMZM2G110333	Zm00001eb257170	AP2-EREBP	EREB90
GRMZM2G163200	Zm00001eb258290	C2C2-GATA	GATA24
GRMZM5G857701	Zm00001eb258400	NAC	NAC104
GRMZM2G445944	Zm00001eb259370	TCP	TCP4
GRMZM2G125969	Zm00001eb301280	HSF	HSF4
GRMZM2G115357	Zm00001eb301590	AUX-IAA	IAA25
GRMZM2G095078	Zm00001eb303220	bZIP	bZIP30
GRMZM2G079632	Zm00001eb303620	NAC	NAC4
GRMZM2G171569	Zm00001eb303690	AP2-EREBP	EREB64
GRMZM2G123119	Zm00001eb307550	AP2-EREBP	EREB177
GRMZM2G169356	Zm00001eb312120	MYB	MYB66
GRMZM2G161315	Zm00001eb312620	ZF-HD	ZHD2
GRMZM2G169149	Zm00001eb312890	WRKY	WRKY104
GRMZM2G052667	Zm00001eb313850	AP2-EREBP	EREB102
GRMZM2G116614	Zm00001eb314010	ZIM	ZIM28
GRMZM2G092409	Zm00001eb314630	GeBP	GBP7
GRMZM2G056600	Zm00001eb315750	HB	HB120
GRMZM5G818643	Zm00001eb315870	bHLH	bHLH86
GRMZM2G089850	Zm00001eb315950	C2C2-Dof	DOF16
GRMZM2G078691	Zm00001eb316260	CCAAT-HAP5	ZmCA5P16
GRMZM2G151407	Zm00001eb316310	WRKY	WRKY52
GRMZM2G006752	Zm00001eb316730	EIL	EIL4
GRMZM2G004531	Zm00001eb317060	NAC	NAC79
GRMZM2G144275	Zm00001eb317460	bHLH	bHLH136
GRMZM2G131281	Zm00001eb318060	AP2-EREBP	EREB116
GRMZM2G069082	Zm00001eb318890	AP2-EREBP	EREB36
GRMZM2G069146	Zm00001eb318910	AP2-EREBP	EREB115
GRMZM2G165272	Zm00001eb319350	HSF	HSF10
GRMZM2G143718	Zm00001eb319460	Orphans	Orphan191
GRMZM2G135783	Zm00001eb319530	SRS	SRS7
GRMZM2G104551	Zm00001eb319620	MYB	MYB152
AC233865.1_FG003	Zm00001eb320830	NAC	NAC121
GRMZM2G053298	Zm00001eb320950	NLP	NLP13
GRMZM2G153454	Zm00001eb323880	bHLH	bHLH90
GRMZM2G031323	Zm00001eb324070	MYB	MYB105
GRMZM2G106548	Zm00001eb324600	GRAS	GRAS54
GRMZM2G398506	Zm00001eb325760	WRKY	WRKY1
GRMZM2G147716	Zm00001eb327040	MADS	MADS67
GRMZM2G384528	Zm00001eb327140	CCAAT-HAP3	ZmCA3P4
GRMZM2G038303	Zm00001eb327230	CCAAT-HAP2	CA2P15
GRMZM2G082318	Zm00001eb328650	GeBP	GBP12
GRMZM2G120971	Zm00001eb329070	MED26	ZMMED26_15
GRMZM2G149040	Zm00001eb330680	bZIP	bZIP58
GRMZM2G000818	Zm00001eb332030	MYB	MYB11
GRMZM2G127379	Zm00001eb405590	NAC	NAC25
GRMZM2G005207	Zm00001eb406000	WRKY	WRKY63
GRMZM5G805685	Zm00001eb406950	ABI3-VP1	ABI41
GRMZM2G136266	Zm00001eb407530	bZIP	bZIP10
GRMZM2G093895	Zm00001eb408080	TCP	TCP12
GRMZM2G004060	Zm00001eb408520	WRKY	WRKY15
GRMZM2G006042	Zm00001eb408800	ARF	ARF28
GRMZM2G052606	Zm00001eb410950	MYB	MYB109
GRMZM2G115424	Zm00001eb411150	Alfin-like	ALF6
GRMZM2G088140	Zm00001eb411700	bZIP	bZIP37
GRMZM2G311316	Zm00001eb413100	CCAAT-HAP5	ZmCA5P5
GRMZM2G167018	Zm00001eb413540	NAC	NAC110
GRMZM2G123308	Zm00001eb415640	G2-like	GLK55
GRMZM2G474769	Zm00001eb415770, Zm00001eb415760	MYB-related	lhy1
GRMZM2G175265	NA?	MYB-related	MYBR48
GRMZM2G392168	Zm00001eb423330	Trihelix	THX2
GRMZM2G136344	-	FHA	FHA18
GRMZM2G040664	Zm00001eb427130	AP2-EREBP	EREB86
GRMZM2G054615	Zm00001eb427580	C2C2-GATA	GATA6
GRMZM2G098442	Zm00001eb427600	Orphans	Orphan175
GRMZM2G301485	Zm00001eb428800	HSF	HSF20
GRMZM2G010290	Zm00001eb428830	C2C2-Dof	DOF23
GRMZM2G037792	Zm00001eb429450	GRAS	GRAS79
GRMZM2G080516	Zm00001eb429870	AP2-EREBP	EREB2
GRMZM2G438202	Zm00001eb430640	AP2-EREBP	EREB205
GRMZM2G126957	Zm00001eb430970	CCAAT-HAP2	CA2P7
GRMZM2G042920	Zm00001eb431080	bHLH	bHLH7
GRMZM2G445575	Zm00001eb431760	bZIP	bZIP113
GRMZM2G421033	Zm00001eb432090	AP2-EREBP	EREB156
GRMZM2G368898	Zm00001eb432800	BSD	ZmBSD2
GRMZM2G392101	Zm00001eb433500	Orphans	Orphan259
GRMZM2G142718	Zm00001eb433840	C2C2-Dof	DOF41
GRMZM2G060265	Zm00001eb000470	GRAS	GRAS53
GRMZM2G406204	Zm00001eb001460	NAC	NAC78
GRMZM2G109509	Zm00001eb002490	NLP	NLP7
GRMZM2G165972	Zm00001eb004670	HSF	HSF13
GRMZM2G162749	Zm00001eb005380	DOF	DOF21
GRMZM2G000686	Zm00001eb005690	CCAAT-HAP2	CA2P11
GRMZM2G445634	Zm00001eb006000	ZIM	ZIM16
GRMZM2G129674	Zm00001eb006160	AP2-EREBP	EREB179
GRMZM2G109480	Zm00001eb006360	ABI3-VP1	ABI7
GRMZM2G059102	Zm00001eb006480	MADS	MADS68
GRMZM2G003466	Zm00001eb007000	AP2-EREBP	EREB101
GRMZM2G180452	Zm00001eb009490	bHLH	bHLH3
GRMZM2G126808	Zm00001eb009550	HB	HB45
GRMZM2G015281	Zm00001eb011550	AP2-EREBP	EREB4
GRMZM2G128206	Zm00001eb011840	LIM	LIM1
GRMZM2G112925	Zm00001eb397690	Orphans	Orphan22
GRMZM2G038015	Zm00001eb014590	bZIP	bZIP24
GRMZM2G070849	Zm00001eb015120	MYB	MYB75
GRMZM2G314064	Zm00001eb015500	HB	HB130
GRMZM2G031001	Zm00001eb015570	NAC	NAC11
GRMZM2G011598	Zm00001eb015630	NAC	NAC44
GRMZM2G062391	Zm00001eb016100	bZIP	bZIP98
GRMZM2G026417	Zm00001eb018020	GeBP	GBP18
GRMZM2G350312	Zm00001eb018460	bHLH	bHLH177
GRMZM2G037630	Zm00001eb019780	CCAAT-HAP2	CA2P3
GRMZM2G064466	Zm00001eb021970	HB	HB100
GRMZM2G079470	Zm00001eb023010	GRAS	GRAS33
GRMZM2G082709	Zm00001eb024300	NAC	NAC43
GRMZM2G001930	Zm00001eb024330	bHLH	bHLH149
GRMZM2G094168	Zm00001eb024380	PLATZ	PLATZ3
GRMZM2G131476	Zm00001eb025650	HB	HB121
GRMZM2G119999	Zm00001eb027860	HB	HB127
GRMZM2G093020	Zm00001eb028160	bZIP	bZIP45
GRMZM2G123900	Zm00001eb029220	C2C2-Dof	DOF11
AC234520.1_FG003	Zm00001eb030400	G2-like	GLK9
GRMZM2G079957	Zm00001eb031190	AUX-IAA	IAA1
GRMZM2G073427	Zm00001eb031210	bZIP	bZIP111
GRMZM2G081158	Zm00001eb031700	ARF	ARF34
GRMZM2G099319	Zm00001eb032780	HB	HB84
GRMZM2G430522	Zm00001eb035180	NAC	NAC114
GRMZM2G028386	Zm00001eb038660	AP2-EREBP	EREB137
GRMZM2G084583	Zm00001eb040070	MYB	MYB38
GRMZM2G037650	Zm00001eb040160	MYB	MYB167
GRMZM2G042407	Zm00001eb040220	SRS	SRS1
GRMZM2G079123	Zm00001eb041540	MYB	MYB125
GRMZM2G061487	Zm00001eb042240	AP2-EREBP	EREB204
GRMZM2G146286	Zm00001eb042490	CCAAT-DR1	CADR11
GRMZM2G113742	Zm00001eb042980	G2-like	GLK38
GRMZM2G085974	Zm00001eb045750	Orphans	Orphan207
GRMZM2G147346	Zm00001eb045780	MYB	MYB121
GRMZM2G001577	Zm00001eb047030	Orphans	Orphan109
GRMZM2G010871	Zm00001eb047760	HSF	HSF24
GRMZM2G024680	Zm00001eb048740	ZIM	ZIM21
GRMZM2G145412	Zm00001eb048780	ZIM	ZIM18
GRMZM2G011832	Zm00001eb049160	C2C2-Dof	DOF32
GRMZM2G034217	Zm00001eb049650	mTERF	MTERF3
GRMZM2G023291	Zm00001eb050660	HB	HB124
GRMZM2G091964	Zm00001eb053830	CCAAT-HAP2	CA2P16
GRMZM2G144346	Zm00001eb054810	C2C2-CO-like	COL2
GRMZM2G077147	Zm00001eb055540	MYB	MYB77
GRMZM2G019806	Zm00001eb055830	bHLH	bHLH137
GRMZM2G092091	Zm00001eb055990	bHLH	bHLH27
GRMZM2G178261	Zm00001eb056050	GRF	GRF1
GRMZM2G003489	Zm00001eb056980	HSF	HSF17
GRMZM2G173852	Zm00001eb057140	PHD	PHD15
GRMZM2G032339	Zm00001eb214750	MADS	MADS4
GRMZM2G143204	Zm00001eb057820	WRKY	WRKY30
GRMZM2G050512	Zm00001eb058130	Orphans	Orphan177
GRMZM2G108865	Zm00001eb058480	C2C2-Dof	DOF25
GRMZM2G164082	Zm00001eb061030	WRKY	WRKY12
GRMZM2G137358	Zm00001eb061300	bHLH	bHLH17
GRMZM2G347043	Zm00001eb062170	NAC	NAC49
GRMZM2G009598	Zm00001eb062200	AP2-EREBP	EREB159
GRMZM2G017470	Zm00001eb062640	C2C2-Dof	DOF27
GRMZM2G368909	Zm00001eb062760	GRAS	GRAS40
GRMZM2G159766	Zm00001eb062820	mTERF	MTERF5
GRMZM2G470422	Zm00001eb063930	C2H2	C2H5
GRMZM2G170137	Zm00001eb063940	mTERF	MTERF6
GRMZM2G134066	Zm00001eb261240	C2C2-CO-like	Orphan26
GRMZM2G393433	Zm00001eb264380	NAC	NAC119
GRMZM2G448607	Zm00001eb264930	bZIP	bZIP12
GRMZM2G016637	Zm00001eb265100	Trihelix	THX5
GRMZM2G416701	Zm00001eb265610	AP2-EREBP	EREB81
GRMZM2G305856	Zm00001eb266370	MYB	MYB21
GRMZM2G013617	Zm00001eb268690	HB	HB38
GRMZM2G098594	Zm00001eb269150	GRF	GRF7
GRMZM2G402862	Zm00001eb272230	bZIP	bZIP15
GRMZM2G055413	Zm00001eb272280	bZIP	bZIP106
GRMZM2G116475	Zm00001eb272430	Orphans	Orphan149
GRMZM2G080509	Zm00001eb273020	ZIM	ZIM20
GRMZM2G175543	Zm00001eb273390	AP2-EREBP	EREB19
GRMZM2G089640	Zm00001eb273840	ARF	ARF22
GRMZM2G057408	Zm00001eb274210	MRBR	MYBR77
GRMZM2G161680	Zm00001eb274340	CCAAT-HAP5, CA5P	CA5P3
GRMZM2G134863	Zm00001eb275130	bZIP	bZIP76
GRMZM2G078820	Zm00001eb275490	MYB	MYB158
GRMZM2G180654	Zm00001eb275690	ARID	ARID8
GRMZM2G156529	Zm00001eb278090	WRKY	WRKY13
GRMZM2G048910	Zm00001eb280660	MYB	MYB106
GRMZM2G163054	Zm00001eb282840	WRKY	WRKY125
GRMZM2G147243	Zm00001eb284310	AUX-IAA	IAA21
GRMZM2G113156	Zm00001eb286040	FHA	FHA15
GRMZM2G045236	Zm00001eb288060	bZIP	bZIP34
GRMZM2G016817	Zm00001eb288280	Alfin-like	ALF5
GRMZM2G180328	Zm00001eb288360	NAC	NAC20
GRMZM2G002128	Zm00001eb288730	MYB-related	MYBR3
GRMZM2G129247	Zm00001eb289080	bZIP	bZIP101
GRMZM2G169966	Zm00001eb290350	WRKY	WRKY57
GRMZM2G026927	Zm00001eb290570	OVATE	OFP28
GRMZM2G441325	Zm00001eb292830	ARF	ARF23
GRMZM2G386674	Zm00001eb292980	LBD	LBD33
GRMZM5G863420	Zm00001eb294180	WRKY	WRKY82
GRMZM2G059939	Zm00001eb294830	AP2-EREBP	EREB162
GRMZM2G031200	Zm00001eb295810	NAC	NAC87
GRMZM2G011932	Zm00001eb296340	bZIP	bZIP18
GRMZM2G149347	Zm00001eb296640	C3H	C3H3
GRMZM2G414844	Zm00001eb296830	ZF-HD	ZHD6
GRMZM2G475263	Zm00001eb118970	ARF	ARF7
GRMZM2G133168	Zm00001eb120590	AP2-EREBP	EREB103
GRMZM2G166721	Zm00001eb121380	NAC	NAC16
GRMZM2G020772	Zm00001eb124630	MYB	MYB81
GRMZM2G132693	Zm00001eb125420	LBD	LBD17
GRMZM2G112629	-	bHLH	bHLH76
GRMZM2G169947	Zm00001eb126610	bHLH	bHLH83
GRMZM2G089949	Zm00001eb128310	C2C2-Dof	DOF6
GRMZM2G013378	Zm00001eb128590	BSD	BSD2
GRMZM2G083239	Zm00001eb128760	MYB	MYB43
GRMZM2G017520	Zm00001eb129490	MYB	MYB128
GRMZM2G115960	Zm00001eb129520	bHLH	bHLH68
GRMZM2G087741	Zm00001eb130180	HB	HB74
GRMZM2G051256	Zm00001eb130260	MYB	MYB40
GRMZM2G352159	Zm00001eb133000	ARF	ARF8
GRMZM2G167794	Zm00001eb135570	AUX-IAA	IAA8
GRMZM2G114850	Zm00001eb135910	NAC	NAC108
GRMZM2G153087	Zm00001eb138270	Alfin-like	ALF4
GRMZM2G041415	Zm00001eb138920	MYB	MYB8
GRMZM2G146020	Zm00001eb139480	bZIP	bZIP8
GRMZM2G097182	Zm00001eb139970	AP2-EREBP	EREB141
GRMZM2G173534	Zm00001eb142500	bHLH	bHLH175
AC203535.4_FG002	Zm00001eb142790	NAC	NAC90
GRMZM2G092214	Zm00001eb142960	TCP	TCP8
GRMZM2G023257	Zm00001eb143990	mTERF	MTERF11
GRMZM2G114873	Zm00001eb144450	bHLH	bHLH132
GRMZM2G141638	Zm00001eb144510	AP2-EREBP	EREB53
GRMZM2G105266	Zm00001eb145420	AP2-EREBP	EREB52
GRMZM2G307152	Zm00001eb441240, Zm00001eb145470	AP2-EREBP	EREB63
GRMZM2G014653	Zm00001eb145580	NAC	NAC109
GRMZM5G858197	Zm00001eb146690	bZIP	bZIP95
GRMZM2G434098	Zm00001eb146950	OVATE	OFP14
GRMZM2G125522	Zm00001eb147710	MYB	MYB34
GRMZM2G154641	Zm00001eb147970	HB	HB48
GRMZM2G157679	Zm00001eb148290	GRAS	GRAS23
GRMZM2G155954	Zm00001eb148890	Orphans	Orphan53
GRMZM2G148087	Zm00001eb441670, Zm00001eb149300	WRKY	WRKY43
GRMZM2G158328	Zm00001eb149570	WRKY	WRKY40
GRMZM2G038252	Zm00001eb149680	HB	HB88
GRMZM2G312201	Zm00001eb149810	NAC	NAC70
GRMZM2G159134	Zm00001eb150010	bZIP	bZIP102
GRMZM2G310368	Zm00001eb150840	AP2-EREBP	EREB147
GRMZM2G177929	Zm00001eb153610	Orphans	Orphan287
GRMZM2G040298	Zm00001eb154170	WRKY	WRKY29
GRMZM2G169654	Zm00001eb156040	AP2-EREBP	EREB126
GRMZM2G058518	Zm00001eb157260	NAC	NAC82
GRMZM2G437460	Zm00001eb157270	ARF	ARF12
GRMZM2G160971	Zm00001eb157950	AP2-EREBP	EREB208
GRMZM2G157927	Zm00001eb158610	C3H	C3H21
GRMZM2G114444	Zm00001eb159750	bHLH	bHLH166
GRMZM2G087817	Zm00001eb160740	MYB-related	MYBR6
GRMZM2G071977	Zm00001eb161460	MYB-related	MYBR17
GRMZM2G368491	Zm00001eb162740	bZIP	bZIP21
GRMZM2G177895	Zm00001eb163720	FHA	FHA14
GRMZM2G026833	Zm00001eb371980	G2-like	GLK57
GRMZM5G852704	Zm00001eb372660	AP2-EREBP	ZmEREB31
GRMZM5G814279	Zm00001eb372960	MADS	ZmMADS74
GRMZM2G171179	Zm00001eb374110	AP2-EREBP	EREB160
GRMZM2G301860	Zm00001eb375580	AP2-EREBP	EREB122
GRMZM2G017349	Zm00001eb375660	bHLH	bHLH125
GRMZM2G171395	Zm00001eb378150	NAC	NAC86
GRMZM2G119359	Zm00001eb378820	Orphans	Orphan12
GRMZM2G107886	Zm00001eb379950	C2C2-CO-like	COL4
GRMZM2G107886	Zm00001eb379950	COL	COL4
GRMZM2G013398	Zm00001eb380990	C2C2-CO-like	COL6
GRMZM2G118047	Zm00001eb384760	HSF	HSF28
GRMZM2G039586	Zm00001eb385190	C2C2-GATA	GATA29
GRMZM2G050912	Zm00001eb386770	bZIP	bZIP93
GRMZM2G025812	Zm00001eb388050	bZIP	bZIP112
GRMZM5G883993	Zm00001eb388060	ARID	ARID10
GRMZM2G398615	Zm00001eb388780	Orphans	Orphan309
GRMZM2G038783	Zm00001eb389540	C2C2-CO-like	ZmCOL13
GRMZM2G124421	Zm00001eb389900	CCAAT-HAP5	CA5P7
GRMZM2G101058	Zm00001eb391280	C2C2-GATA	GATA28
GRMZM2G151295	Zm00001eb395100	bZIP	bZIP124
GRMZM2G056099	Zm00001eb395640	bZIP	bZIP105
GRMZM2G006429	Zm00001eb396460	Orphans	Orphan83
GRMZM2G098784	Zm00001eb397720	GRAS	GRAS1
GRMZM2G074032	Zm00001eb399180	C2H2	C2H2
GRMZM2G105834	Zm00001eb399360	HB	HB62
GRMZM2G130943	Zm00001eb400570	Orphans	Orphan27
GRMZM2G113060	Zm00001eb401290	AP2-EREBP	EREB71
GRMZM2G036351	NA	ZIM	ZIM4
GRMZM2G057529	Zm00001eb402810	Orphans	Orphan194
GRMZM2G109987	Zm00001eb404260	HB	HB133
GRMZM2G048136	Zm00001eb164740	MYB	MYB88
AC204621.4_FG006		GRAS	GRAS59
GRMZM2G106356	Zm00001eb165340	GRAS	GRAS82
GRMZM2G574887	Zm00001eb166870	TRAF	ZmTRAF45
GRMZM2G008259	Zm00001eb168160	Alfin-like	ALF18
GRMZM2G120167	Zm00001eb169130	bZIP	bZIP119
GRMZM2G031615	Zm00001eb169200	AUX-IAA	IAA34
GRMZM2G080168	Zm00001eb169340	bHLH	bHLH141
GRMZM2G054125	Zm00001eb169460	WRKY	WRKY36
GRMZM2G146514	Zm00001eb169920	C3H	C3H11
GRMZM2G097135	Zm00001eb170080	Orphans	Orphan301
GRMZM2G106673	Zm00001eb171080	ABI3-VP1	ABI14
GRMZM2G444073	Zm00001eb172020	CCAAT-DR1	CADR5
GRMZM2G014902	Zm00001eb172450	MYB-related	MYBR79
GRMZM2G170232		TCP	TCP39
GRMZM2G008482	Zm00001eb173520	Orphans	Orphan184
GRMZM2G125777	Zm00001eb175840	NAC	NAC12
GRMZM2G423292	Zm00001eb176440	GeBP	GBP20
GRMZM2G148561	Zm00001eb178160	WRKY	WRKY94
GRMZM2G147712	Zm00001eb178500	CCAAT-DR1	CADR3
GRMZM2G122076	Zm00001eb179000	HB	HB7
GRMZM2G370863	Zm00001eb180020	ZF-HD	ZHD19
GRMZM2G096171	Zm00001eb182130	Orphans	Orphan235, CRR7
GRMZM2G107807	Zm00001eb182490	Alfin-like	ALF7
GRMZM5G898290	Zm00001eb183190	NAC	NAC40
GRMZM2G133568	Zm00001eb183200	MADS	MADS2
GRMZM2G019335	Zm00001eb184110	Orphans	Orphan179
GRMZM2G020081	Zm00001eb184870	Orphans	Orphan90
GRMZM2G300924	Zm00001eb185680	AP2-EREBP	EREB170
GRMZM2G063203	Zm00001eb186200	Trihelix	THX16
GRMZM2G072926	Zm00001eb186490	AP2-EREBP	EREB176
GRMZM2G000520	Zm00001eb187190	AP2-EREBP	EREB127
GRMZM2G091044	Zm00001eb187730	PLATZ	PLATZ7
GRMZM5G833253	Zm00001eb187810	MYB	MYB19
GRMZM2G176340	Zm00001eb188370	TUB	TUB6
GRMZM2G110109	Zm00001eb188950	ARID	ARID3
GRMZM2G042198	Zm00001eb189080	C2C2-CO-like	ZmCOL14
GRMZM2G449950	Zm00001eb189510	C2C2-Dof	DOF9
GRMZM2G113950	Zm00001eb191020	NAC	NAC26
GRMZM2G140901	Zm00001eb191780	NAC	NAC51
GRMZM2G379005	Zm00001eb191940	C2C2-GATA	GATA4
GRMZM2G108147	Zm00001eb192230	DBP	ZmDBP1
GRMZM2G011110	Zm00001eb193550	AP2-EREBP	EREB13
GRMZM2G029323	Zm00001eb194220	AP2-EREBP	EREB17
GRMZM2G174834	Zm00001eb195920	AP2-EREBP	EREB20
GRMZM2G030877	Zm00001eb197040	bZIP	bZIP79
GRMZM5G850092	Zm00001eb199110	Trihelix	THX3
GRMZM2G174776	Zm00001eb199430	CCAAT-HAP5	CA5P14
GRMZM2G460544	Zm00001eb199880	SBP	SBP30
GRMZM2G079365	Zm00001eb202260	bZIP	bZIP110
GRMZM2G091656	Zm00001eb202270	GRAS	GRAS9
GRMZM2G056920	Zm00001eb206080	C3H	C3H38
GRMZM2G146028	Zm00001eb206360	AP2-EREBP	EREB8
GRMZM2G028980	Zm00001eb207450	ARF	ARF16
GRMZM2G052720		AP2-EREBP	EREB98
