# Supplementary material for: Decoding nitrogen uptake efficiency in maize and sorghum: insights from comparative gene regulatory networks
Source: Plant J. 2025 Dec 18;124(6):e70631. doi: 10.1111/tpj.70631 (PMC12714369; doi:10.1111/tpj.70631)
Supplement: Supplementary file 3 — Table S2. Maize NUE gene regulatory network (mNUEGRN). [file TPJ-124-0-s002.xlsx]

## Sheet: a.Zma Nodes
Table S2a. Nodes within the maize gene regulatory network
Gene ID	DisplayName	Network	ortholog/homolog	Process	provenance	Tested
Zm00001eb111570	ABI39	TF	no	Transcriptional_Regulation	renamed	no
Zm00001eb406950	ABI41	TF	ortholog	Transcriptional_Regulation	"projected,renamed"	yes
Zm00001eb349140	ALF11	TF	ortholog	Transcriptional_Regulation	"projected,renamed"	yes
Zm00001eb168160	ALF18	TF	ortholog	Transcriptional_Regulation	"projected,renamed"	yes
Zm00001eb244180	ALF2	TF	ortholog	Transcriptional_Regulation	"projected,renamed"	yes
Zm00001eb288280	ALF5	TF	ortholog	Transcriptional_Regulation	"projected,renamed"	yes
Zm00001eb411150	ALF6	TF	ortholog	Transcriptional_Regulation	"projected,renamed"	yes
Zm00001eb182490	ALF7	TF	ortholog	Transcriptional_Regulation	"projected,renamed"	yes
Zm00001eb365950	ALF8	TF	ortholog	Transcriptional_Regulation	"projected,renamed"	yes
Zm00001eb391190	EREB1	TF	ortholog	Transcriptional_Regulation	"projected,renamed"	yes
Zm00001eb007000	EREB101	TF	no	Transcriptional_Regulation	renamed	no
Zm00001eb313850	EREB102	TF	ortholog	Transcriptional_Regulation	"projected,renamed"	yes
Zm00001eb120590	EREB103	TF	ortholog	Transcriptional_Regulation	"projected,renamed"	yes
Zm00001eb249320	EREB107	TF	ortholog	Transcriptional_Regulation	"projected,renamed"	yes
Zm00001eb318910	EREB115	TF	ortholog	Transcriptional_Regulation	"projected,renamed"	yes
Zm00001eb335200	EREB118	TF	no	Transcriptional_Regulation	renamed	no
Zm00001eb375580	EREB122	TF	ortholog	Transcriptional_Regulation	"projected,renamed"	yes
Zm00001eb156040	EREB126	TF	ortholog	Transcriptional_Regulation	"projected,renamed"	yes
Zm00001eb187190	EREB127	TF	ortholog	Transcriptional_Regulation	"projected,renamed"	yes
Zm00001eb193550	EREB13	TFandPromoter	ortholog	Transcriptional_Regulation	"projected,renamed"	yes
Zm00001eb038660	EREB137	TFandPromoter	no	Transcriptional_Regulation	"projected,renamed"	yes
Zm00001eb234870	EREB138	TF	ortholog	Transcriptional_Regulation	"projected,renamed"	yes
Zm00001eb139970	EREB141	TF	no	Transcriptional_Regulation	renamed	no
Zm00001eb150840	EREB147	TF	ortholog	Transcriptional_Regulation	"projected,renamed"	yes
Zm00001eb432090	EREB156	TF	ortholog	Transcriptional_Regulation	"projected,renamed"	yes
Zm00001eb062200	EREB159	TF	ortholog	Transcriptional_Regulation	"projected,renamed"	yes
Zm00001eb250560	EREB16	TF	ortholog	Transcriptional_Regulation	"projected,renamed"	yes
Zm00001eb374110	EREB160	TF	ortholog	Transcriptional_Regulation	"projected,renamed"	yes
Zm00001eb294830	EREB162	TF	ortholog	Transcriptional_Regulation	"projected,renamed"	yes
Zm00001eb194220	EREB17	TF	ortholog	Transcriptional_Regulation	"projected,renamed"	no
Zm00001eb185680	EREB170	TF	ortholog	Transcriptional_Regulation	"projected,renamed"	yes
Zm00001eb307550	EREB177	TF	ortholog	Transcriptional_Regulation	"projected,renamed"	yes
Zm00001eb338000	EREB186	TFandPromoter	ortholog	Transcriptional_Regulation	"projected,renamed"	yes
Zm00001eb273390	EREB19	TF	ortholog	Transcriptional_Regulation	"projected,renamed"	yes
Zm00001eb068520	EREB197	TF	ortholog	Transcriptional_Regulation	"projected,renamed"	yes
Zm00001eb074930	EREB198	TF	ortholog	Transcriptional_Regulation	"projected,renamed"	yes
Zm00001eb429870	EREB2	TF	ortholog	Transcriptional_Regulation	"projected,renamed"	yes
Zm00001eb195920	EREB20	TF	no	Transcriptional_Regulation	renamed	no
Zm00001eb099980	EREB202	TF	ortholog	Transcriptional_Regulation	"projected,renamed"	yes
Zm00001eb042240	EREB204	TF	no	Transcriptional_Regulation	renamed	no
Zm00001eb430640	EREB205	TF	ortholog	Transcriptional_Regulation	"projected,renamed"	yes
Zm00001eb347600	EREB22	TFandPromoter	no	Transcriptional_Regulation	"projected,renamed"	yes
Zm00001eb067980	EREB24	TF	no	Transcriptional_Regulation	renamed	no
Zm00001eb318890	EREB36	TF	ortholog	Transcriptional_Regulation	"projected,renamed"	yes
Zm00001eb011550	EREB4	TFandPromoter	ortholog	Transcriptional_Regulation	"projected,renamed"	yes
Zm00001eb068530	EREB47	TF	ortholog	Transcriptional_Regulation	"projected,renamed"	yes
Zm00001eb342850	EREB49	TF	ortholog	Transcriptional_Regulation	"projected,renamed"	yes
Zm00001eb074900	EREB61	TF	ortholog	Transcriptional_Regulation	"projected,renamed"	yes
Zm00001eb145470	EREB63	TF	ortholog	Transcriptional_Regulation	"projected,renamed"	yes
Zm00001eb441240	EREB63	TF	ortholog	Transcriptional_Regulation	"projected,renamed"	yes
Zm00001eb073560	EREB68	TF	ortholog	Transcriptional_Regulation	"projected,renamed"	yes
Zm00001eb401290	EREB71	TF	no	Transcriptional_Regulation	renamed	no
Zm00001eb248380	EREB76	TF	ortholog	Transcriptional_Regulation	"projected,renamed"	yes
Zm00001eb206360	EREB8	TF	ortholog	Transcriptional_Regulation	"projected,renamed"	yes
Zm00001eb359500	EREB80	TF	ortholog	Transcriptional_Regulation	"projected,renamed"	yes
Zm00001eb265610	EREB81	TF	no	Transcriptional_Regulation	renamed	no
Zm00001eb093560	EREB85	TF	no	Transcriptional_Regulation	renamed	no
Zm00001eb427130	EREB86	TF	ortholog	Transcriptional_Regulation	"projected,renamed"	yes
Zm00001eb175640	EREB89	TFandPromoter	no	Transcriptional_Regulation	"projected,renamed"	yes
Zm00001eb257170	EREB90	TF	ortholog	Transcriptional_Regulation	"projected,renamed"	yes
Zm00001eb084720	EREB91	TF	no	Transcriptional_Regulation	"projected,renamed"	no
Zm00001eb071190	EREB97	TF	ortholog	Transcriptional_Regulation	"projected,renamed"	yes
Zm00001eb157270	ARF12	TF	ortholog	Transcriptional_Regulation	"projected,renamed"	yes
Zm00001eb207450	ARF16	TFandPromoter	ortholog	Transcriptional_Regulation	"projected,renamed"	yes
Zm00001eb273840	ARF22	TFandPromoter	ortholog	Transcriptional_Regulation	"projected,renamed"	yes
Zm00001eb292830	ARF23	TF	ortholog	Transcriptional_Regulation	"projected,renamed"	yes
Zm00001eb408800	ARF28	TF	no	Transcriptional_Regulation	"projected,renamed"	yes
Zm00001eb066640	ARF3	TFandPromoter	ortholog	Transcriptional_Regulation	"projected,renamed"	yes
Zm00001eb118970	ARF7	TFandPromoter	ortholog	Transcriptional_Regulation	"projected,renamed"	yes
Zm00001eb133000	ARF8	TF	homology	Transcriptional_Regulation	"projected,renamed"	yes
Zm00001eb388060	ARID10	TF	no	Transcriptional_Regulation	renamed	no
Zm00001eb188950	ARID3	TF	no	Transcriptional_Regulation	renamed	no
Zm00001eb252640	ARID5	TF	no	Transcriptional_Regulation	renamed	no
Zm00001eb275690	ARID8	TF	no	Transcriptional_Regulation	renamed	no
Zm00001eb031190	IAA1	TF	ortholog	Transcriptional_Regulation	"projected,renamed"	yes
Zm00001eb135570	IAA8	TF	ortholog	Transcriptional_Regulation	"projected,renamed"	yes
Zm00001eb375660	bHLH125	TF	no	Transcriptional_Regulation	renamed	no
Zm00001eb317460	bHLH136	TF	no	Transcriptional_Regulation	renamed	no
Zm00001eb159750	bHLH166	TF	ortholog	Transcriptional_Regulation	"projected,renamed"	no
Zm00001eb061300	bHLH17	TF	ortholog	Transcriptional_Regulation	"projected,renamed"	yes
Zm00001eb173070	bHLH172	TF	ortholog	Transcriptional_Regulation	"projected,renamed"	yes
Zm00001eb100380	bHLH20	TF	no	Transcriptional_Regulation	renamed	no
Zm00001eb055990	bHLH27	TF	ortholog	Transcriptional_Regulation	"projected,renamed"	no
Zm00001eb252100	bHLH29	TF	no	Transcriptional_Regulation	renamed	no
Zm00001eb129520	bHLH68	TF	no	Transcriptional_Regulation	renamed	no
Zm00001eb431080	bHLH7	TF	no	Transcriptional_Regulation	renamed	no
Zm00001eb116410	bHLH73	TF	ortholog	Transcriptional_Regulation	"projected,renamed"	yes
Zm00001eb315870	bHLH86	TF	ortholog	Transcriptional_Regulation	"projected,renamed"	yes
Zm00001eb323880	bHLH90	TF	no	Transcriptional_Regulation	renamed	no
Zm00001eb128590	BSD2	TF	no	Transcriptional_Regulation	renamed	no
Zm00001eb289080	bZIP101	TF	ortholog	Transcriptional_Regulation	"projected,renamed"	yes
Zm00001eb150010	bZIP102	TF	ortholog	Transcriptional_Regulation	"projected,renamed"	yes
Zm00001eb233420	bZIP104	TF	ortholog	Transcriptional_Regulation	"projected,renamed"	yes
Zm00001eb272280	bZIP106	TF	ortholog	Transcriptional_Regulation	"projected,renamed"	yes
Zm00001eb202260	bZIP110	TF	ortholog	Transcriptional_Regulation	"projected,renamed"	yes
Zm00001eb031210	bZIP111	TFandPromoter	no	Transcriptional_Regulation	renamed	no
Zm00001eb388050	bZIP112	TF	no	Transcriptional_Regulation	renamed	no
Zm00001eb169130	bZIP119	TF	no	Transcriptional_Regulation	renamed	no
Zm00001eb264930	bZIP12	TF	no	Transcriptional_Regulation	renamed	no
Zm00001eb272230	bZIP15	TF	no	Transcriptional_Regulation	renamed	no
Zm00001eb296340	bZIP18	TFandPromoter	ortholog	Transcriptional_Regulation	"projected,renamed"	yes
Zm00001eb162740	bZIP21	TF	no	Transcriptional_Regulation	renamed	no
Zm00001eb014590	bZIP24	TF	no	Transcriptional_Regulation	renamed	no
Zm00001eb303220	bZIP30	TF	ortholog	Transcriptional_Regulation	"projected,renamed"	yes
Zm00001eb288060	bZIP34	TF	ortholog	Transcriptional_Regulation	"projected,renamed"	yes
Zm00001eb411700	bZIP37	TF	ortholog	Transcriptional_Regulation	"projected,renamed"	yes
Zm00001eb255970	bZIP4	TF	no	Transcriptional_Regulation	"projected,renamed"	yes
Zm00001eb097930	bZIP40	TF	no	Transcriptional_Regulation	renamed	no
Zm00001eb330680	bZIP58	TF	ortholog	Transcriptional_Regulation	"projected,renamed"	yes
Zm00001eb231360	bZIP60	TF	no	Transcriptional_Regulation	renamed	no
Zm00001eb102780	bZIP65	TF	ortholog	Transcriptional_Regulation	"projected,renamed"	yes
Zm00001eb332590	bZIP72	TF	no	Transcriptional_Regulation	renamed	no
Zm00001eb275130	bZIP76	TF	no	Transcriptional_Regulation	renamed	no
Zm00001eb197040	bZIP79	TF	no	Transcriptional_Regulation	renamed	no
Zm00001eb139480	bZIP8	TF	ortholog	Transcriptional_Regulation	"projected,renamed"	yes
Zm00001eb095290	bZIP86	TF	ortholog	Transcriptional_Regulation	"projected,renamed"	yes
Zm00001eb110370	bZIP91	TF	ortholog	Transcriptional_Regulation	"projected,renamed"	yes
Zm00001eb386770	bZIP93	TF	no	Transcriptional_Regulation	renamed	no
Zm00001eb146690	bZIP95	TF	ortholog	Transcriptional_Regulation	"projected,renamed"	yes
Zm00001eb016100	bZIP98	TF	ortholog	Transcriptional_Regulation	"projected,renamed"	yes
Zm00001eb379950	COL4	TFandPromoter	ortholog	Transcriptional_Regulation	"projected,renamed"	yes
Zm00001eb253150	COL5	TF	ortholog	Transcriptional_Regulation	"projected,renamed"	yes
Zm00001eb216410	COL8	TFandPromoter	ortholog	Transcriptional_Regulation	"projected,renamed"	yes
Zm00001eb261240	Orphan26	TF	no	Transcriptional_Regulation	renamed	no
Zm00001eb433840	DOF41	TF	ortholog	Transcriptional_Regulation	"projected,renamed"	yes
Zm00001eb075320	GATA11	TFandPromoter	ortholog	Transcriptional_Regulation	"projected,renamed"	yes
Zm00001eb371070	GATA13	TF	ortholog	Transcriptional_Regulation	"projected,renamed"	yes
Zm00001eb258290	GATA24	TF	ortholog	Transcriptional_Regulation	"projected,renamed"	yes
Zm00001eb391280	GATA28	TF	ortholog	Transcriptional_Regulation	"projected,renamed"	yes
Zm00001eb191940	GATA4	TF	ortholog	Transcriptional_Regulation	"projected,renamed"	yes
Zm00001eb427580	GATA6	TFandPromoter	ortholog	Transcriptional_Regulation	"projected,renamed"	yes
Zm00001eb063930	C2H5	TF	no	Transcriptional_Regulation	renamed	no
Zm00001eb169920	C3H11	TF	no	Transcriptional_Regulation	renamed	no
Zm00001eb107170	C3H15	TF	no	Transcriptional_Regulation	renamed	no
Zm00001eb296640	C3H3	TF	ortholog	Transcriptional_Regulation	"projected,renamed"	yes
Zm00001eb206080	C3H38	TF	no	Transcriptional_Regulation	renamed	no
Zm00001eb359300	C3H9	TF	ortholog	Transcriptional_Regulation	"projected,renamed"	yes
Zm00001eb178500	NF-YB10	TF	ortholog	Transcriptional_Regulation	"projected,renamed"	yes
Zm00001eb327230	NF-YA13	TFandPromoter	ortholog	Transcriptional_Regulation	"projected,renamed"	no
Zm00001eb019780	NF-YA2	TFandPromoter	ortholog	Transcriptional_Regulation	"projected,renamed"	no
Zm00001eb108930	NF-YA7	TFandPromoter	ortholog	Transcriptional_Regulation	"projected,renamed"	no
Zm00001eb430970	NF-YA14	TFandPromoter	ortholog	Transcriptional_Regulation	"projected,renamed"	no
Zm00001eb389900	CA5P7	TF	ortholog	Transcriptional_Regulation	"projected,renamed"	yes
Zm00001eb274340	CA5P3	TF	ortholog	Transcriptional_Regulation	"projected,renamed"	yes
Zm00001eb005380	DOF21	TF	no	Transcriptional_Regulation	"projected,renamed"	yes
Zm00001eb089380	E2F5	TF	ortholog	Transcriptional_Regulation	"projected,renamed"	yes
Zm00001eb316730	EIL4	TF	ortholog	Transcriptional_Regulation	"projected,renamed"	yes
Zm00001eb163720	FHA9	TF	no	Transcriptional_Regulation	renamed	no
Zm00001eb286040	FHA15	TF	no	Transcriptional_Regulation	renamed	no
Zm00001eb042980	GLK38	TF	ortholog	Transcriptional_Regulation	"projected,renamed"	no
Zm00001eb214190	GLK8	TF	no	Transcriptional_Regulation	renamed	no
Zm00001eb030400	GLK9	TF	no	Transcriptional_Regulation	renamed	no
Zm00001eb328650	GBP12	TF	ortholog	Transcriptional_Regulation	"projected,renamed"	yes
Zm00001eb100610	GBP8	TF	ortholog	Transcriptional_Regulation	"projected,renamed"	yes
Zm00001eb062760	GRAS40	TF	no	Transcriptional_Regulation	renamed	no
Zm00001eb106490	GRAS49	TF	no	Transcriptional_Regulation	renamed	no
Zm00001eb107910	GRAS75	TF	no	Transcriptional_Regulation	renamed	no
Zm00001eb202270	GRAS9	TF	no	Transcriptional_Regulation	renamed	no
Zm00001eb056050	GRF1	TF	ortholog	Transcriptional_Regulation	"projected,renamed"	yes
Zm00001eb373670	GRF12	TF	no	Transcriptional_Regulation	"projected,renamed"	yes
Zm00001eb113950	GRF15	TF	ortholog	Transcriptional_Regulation	"projected,renamed"	yes
Zm00001eb269150	GRF7	TF	no	Transcriptional_Regulation	"projected,renamed"	yes
Zm00001eb071830	GRF8	TF	no	Transcriptional_Regulation	"projected,renamed"	yes
Zm00001eb368970	HB109	TF	ortholog	Transcriptional_Regulation	"projected,renamed"	yes
Zm00001eb027860	HB127	TF	homology	Transcriptional_Regulation	"projected,renamed"	yes
Zm00001eb015500	HB130	TF	no	Transcriptional_Regulation	"projected,renamed"	yes
Zm00001eb404260	HB133	TF	no	Transcriptional_Regulation	"projected,renamed"	yes
Zm00001eb239680	HB2	TF	no	Transcriptional_Regulation	renamed	no
Zm00001eb009550	HB45	TF	no	Transcriptional_Regulation	"projected,renamed"	yes
Zm00001eb101280	HB54	TF	no	Transcriptional_Regulation	"projected,renamed"	yes
Zm00001eb399360	HB62	TF	no	Transcriptional_Regulation	"projected,renamed"	yes
Zm00001eb075230	HB66	TF	ortholog	Transcriptional_Regulation	"projected,renamed"	yes
Zm00001eb149680	HB88	TF	ortholog	Transcriptional_Regulation	"projected,renamed"	yes
Zm00001eb228620	HMG13	TF	no	Transcriptional_Regulation	renamed	no
Zm00001eb319350	HSF10	TF	ortholog	Transcriptional_Regulation	"projected,renamed"	yes
Zm00001eb004670	HSF13	TF	no	Transcriptional_Regulation	renamed	no
Zm00001eb428800	HSF20	TF	no	Transcriptional_Regulation	renamed	no
Zm00001eb047760	HSF24	TF	ortholog	Transcriptional_Regulation	"projected,renamed"	yes
Zm00001eb371000	HSF26	TF	ortholog	Transcriptional_Regulation	"projected,renamed"	yes
Zm00001eb125420	LBD17	TF	no	Transcriptional_Regulation	renamed	no
Zm00001eb183200	MADS2	TFandPromoter	no	Transcriptional_Regulation	"projected,renamed"	no
Zm00001eb245070	ANR1	TFandPromoter	no	Transcriptional_Regulation	"projected,renamed"	no
Zm00001eb080670	MADS	TFandPromoter	no	Transcriptional_Regulation	"projected,renamed"	no
Zm00001eb327040	MADS67	TFandPromoter	ortholog	Transcriptional_Regulation	"projected,renamed"	yes
Zm00001eb006480	MADS68	TFandPromoter	no	Transcriptional_Regulation	"projected,renamed"	no
Zm00001eb214750	MADS4	TFandPromoter	ortholog	Transcriptional_Regulation	"projected,renamed"	yes
Zm00001eb372960	MADS74	TFandPromoter	no	Transcriptional_Regulation	"projected,renamed"	no
Zm00001eb274210	MYBR77	TF	ortholog	Transcriptional_Regulation	"projected,renamed"	yes
Zm00001eb349860	MTERF27	TF	no	Transcriptional_Regulation	renamed	no
Zm00001eb063940	MTERF6	TF	no	Transcriptional_Regulation	renamed	no
Zm00001eb107900	MTERF4	TF	no	Transcriptional_Regulation	renamed	no
Zm00001eb324070	MYB105	TF	homology	Transcriptional_Regulation	"projected,renamed"	yes
Zm00001eb280660	MYB106	TF	ortholog	Transcriptional_Regulation	"projected,renamed"	yes
Zm00001eb410950	MYB109	TF	ortholog	Transcriptional_Regulation	"projected,renamed"	yes
Zm00001eb045780	MYB121	TF	no	Transcriptional_Regulation	renamed	no
Zm00001eb361040	MYB124	TF	no	Transcriptional_Regulation	"projected,renamed"	no
Zm00001eb245040	MYB126	TF	no	Transcriptional_Regulation	"projected,renamed"	yes
Zm00001eb129490	MYB128	TF	ortholog	Transcriptional_Regulation	"projected,renamed"	yes
Zm00001eb066260	MYB133	TF	ortholog	Transcriptional_Regulation	"projected,renamed"	yes
Zm00001eb095690	MYB139	TF	ortholog	Transcriptional_Regulation	"projected,renamed"	yes
Zm00001eb319620	MYB152	TF	no	Transcriptional_Regulation	"projected,renamed"	yes
Zm00001eb040160	MYB167	TF	no	Transcriptional_Regulation	"projected,renamed"	yes
Zm00001eb187810	MYB19	TF	ortholog	Transcriptional_Regulation	"projected,renamed"	yes
Zm00001eb367660	MYB36	TF	ortholog	Transcriptional_Regulation	"projected,renamed"	yes
Zm00001eb130260	MYB40	TF	no	Transcriptional_Regulation	"projected,renamed"	yes
Zm00001eb128760	MYB43	TF	ortholog	Transcriptional_Regulation	"projected,renamed"	yes
Zm00001eb080690	MYB49	TF	no	Transcriptional_Regulation	"projected,renamed"	yes
Zm00001eb234690	MYB50	TF	no	Transcriptional_Regulation	renamed	no
Zm00001eb312120	MYB66	TF	ortholog	Transcriptional_Regulation	"projected,renamed"	yes
Zm00001eb015120	MYB75	TF	no	Transcriptional_Regulation	renamed	no
Zm00001eb336500	MYB76	TF	no	Transcriptional_Regulation	"projected,renamed"	no
Zm00001eb055540	MYB77	TF	ortholog	Transcriptional_Regulation	"projected,renamed"	no
Zm00001eb138920	MYB8	TF	no	Transcriptional_Regulation	"projected,renamed"	yes
Zm00001eb335690	MYBR21	TF	ortholog	Transcriptional_Regulation	"projected,renamed"	yes
Zm00001eb288730	MYBR3	TF	ortholog	Transcriptional_Regulation	"projected,renamed"	yes
Zm00001eb160740	MYBR6	TF	ortholog	Transcriptional_Regulation	"projected,renamed"	yes
Zm00001eb090750	MYBR73	TF	no	Transcriptional_Regulation	renamed	no
Zm00001eb172450	MYBR79	TFandPromoter	ortholog	Transcriptional_Regulation	"projected,renamed"	yes
Zm00001eb258400	NAC104	TF	no	Transcriptional_Regulation	"projected,renamed"	yes
Zm00001eb135910	NAC108	TFandPromoter	ortholog	Transcriptional_Regulation	"projected,renamed"	yes
Zm00001eb145580	NAC109	TFandPromoter	ortholog	Transcriptional_Regulation	"projected,renamed"	yes
Zm00001eb015570	NAC11	TFandPromoter	ortholog	Transcriptional_Regulation	"projected,renamed"	yes
Zm00001eb413540	NAC110	TFandPromoter	ortholog	Transcriptional_Regulation	"projected,renamed"	yes
Zm00001eb035180	NAC114	TF	no	Transcriptional_Regulation	"projected,renamed"	yes
Zm00001eb201290	NAC125	TFandPromoter	ortholog	Transcriptional_Regulation	"projected,renamed"	yes
Zm00001eb093650	NAC126	TFandPromoter	ortholog	Transcriptional_Regulation	"projected,renamed"	yes
Zm00001eb121380	NAC16	TF	no	Transcriptional_Regulation	renamed	no
Zm00001eb288360	NAC20	TFandPromoter	ortholog	Transcriptional_Regulation	"projected,renamed"	yes
Zm00001eb070490	NAC22	TFandPromoter	ortholog	Transcriptional_Regulation	"projected,renamed"	yes
Zm00001eb102160	NAC24	TF	no	Transcriptional_Regulation	"projected,renamed"	yes
Zm00001eb405590	NAC25	TF	ortholog	Transcriptional_Regulation	"projected,renamed"	yes
Zm00001eb191020	NAC26	TF	ortholog	Transcriptional_Regulation	"projected,renamed"	yes
Zm00001eb080700	NAC32	TF	ortholog	Transcriptional_Regulation	"projected,renamed"	yes
Zm00001eb349010	NAC38	TF	ortholog	Transcriptional_Regulation	"projected,renamed"	yes
Zm00001eb015630	NAC44	TFandPromoter	ortholog	Transcriptional_Regulation	"projected,renamed"	yes
Zm00001eb062170	NAC49	TFandPromoter	no	Transcriptional_Regulation	"projected,renamed"	yes
Zm00001eb095110	NAC5	TF	homology	Transcriptional_Regulation	"projected,renamed"	yes
Zm00001eb212120	NAC6	TF	no	Transcriptional_Regulation	"projected,renamed"	yes
Zm00001eb149810	NAC70	TF	no	Transcriptional_Regulation	"projected,renamed"	yes
Zm00001eb001460	NAC78	TF	ortholog	Transcriptional_Regulation	"projected,renamed"	yes
Zm00001eb317060	NAC79	TF	ortholog	Transcriptional_Regulation	"projected,renamed"	yes
Zm00001eb157260	NAC82	TF	ortholog	Transcriptional_Regulation	"projected,renamed"	yes
Zm00001eb378150	NAC86	TF	no	Transcriptional_Regulation	renamed	no
Zm00001eb295810	NAC87	TF	ortholog	Transcriptional_Regulation	"projected,renamed"	yes
Zm00001eb363940	NAC9	TF	ortholog	Transcriptional_Regulation	"projected,renamed"	yes
Zm00001eb142790	NAC90	TF	ortholog	Transcriptional_Regulation	"projected,renamed"	yes
Zm00001eb333350	NAC97	TF	no	Transcriptional_Regulation	"projected,renamed"	yes
Zm00001eb320950	NLP13	TF	no	Transcriptional_Regulation	renamed	no
Zm00001eb104260	NLP17	TFandPromoter	no	Transcriptional_Regulation	renamed	no
Zm00001eb339390	NLP4	TFandPromoter	ortholog	Transcriptional_Regulation	"projected,renamed"	yes
Zm00001eb118950	NLP6	TFandPromoter	ortholog	Transcriptional_Regulation	"projected,renamed"	yes
Zm00001eb002490	NLP7	TFandPromoter	ortholog	Transcriptional_Regulation	"projected,renamed"	yes
Zm00001eb416090	NRT1.1	Promoter	ortholog	N_transporter	"projected,renamed"	yes
Zm00001eb256260	NR2	Promoter	ortholog	Nitrate_Assimilation	"projected,renamed"	yes
Zm00001eb287980	NPF3.6	Promoter	no	N_transporter	"projected,renamed"	yes
Zm00001eb209670	NRT2.1	Promoter	ortholog	N_transporter	"projected,renamed"	yes
Zm00001eb073290	ACS2	Promoter	no	Ethylene_Biosynthesis	renamed	no
Zm00001eb068280	AspAT	Promoter	no	AminoAcid_Metabolism	renamed	no
Zm00001eb298570	PAP7	Promoter	no	N_linked	renamed	no
Zm00001eb009090	GS1-1	Promoter	no	Nitrate_Assimilation	"projected,renamed"	yes
Zm00001eb101500	XERICO1	Promoter	ortholog	Stress_Response	"projected,renamed"	yes
Zm00001eb217190	NPF2.3	Promoter	no	N_transporter	"projected,renamed"	yes
Zm00001eb295220	GOGAT4	Promoter	ortholog	Nitrate_Assimilation	"projected,renamed"	yes
Zm00001eb061150	DUB	Promoter	no	Ubiquitination	renamed	no
Zm00001eb383490	RING	Promoter	no	Ubiquitination	renamed	no
Zm00001eb358930	UPM1	Promoter	ortholog	Nitrate_Assimilation	"projected,renamed"	yes
Zm00001eb194260	PGM	Promoter	ortholog	Carbon_Metabolism	"projected,renamed"	yes
Zm00001eb271450	PP98	Promoter	ortholog	N_linked	"projected,renamed"	yes
Zm00001eb360480	GOGAT2	Promoter	ortholog	Nitrate_Assimilation	"projected,renamed"	yes
Zm00001eb059850	RFNR	Promoter	ortholog	Nitrate_Assimilation	"projected,renamed"	yes
Zm00001eb428490	ACS7	Promoter	no	Ethylene_Biosynthesis	renamed	no
Zm00001eb295210	GOGAT4	Promoter	ortholog	Nitrate_Assimilation	"projected,renamed"	yes
Zm00001eb349810	PPDK2	Promoter	no	Carbon_Metabolism	renamed	no
Zm00001eb316120	XERICO2	Promoter	ortholog	Stress_Response	"projected,renamed"	yes
Zm00001eb037860	NR3	Promoter	ortholog	Nitrate_Assimilation	"projected,renamed"	yes
Zm00001eb052520	OSM3	Promoter	no	Stress_Response	renamed	no
Zm00001eb346060	PP124	Promoter	ortholog	N_linked	"projected,renamed"	no
Zm00001eb329780	HAD2	Promoter	no	Enzyme	renamed	no
Zm00001eb410960	DOXC	Promoter	no	AminoAcid_Metabolism	renamed	no
Zm00001eb352260	AUF4	Promoter	no	Auxin Signaling	renamed	no
Zm00001eb223680	AlaAT1	Promoter	no	AminoAcid_Metabolism	renamed	no
Zm00001eb013430	ASN3	Promoter	ortholog	AminoAcid_Metabolism	"projected,renamed"	yes
Zm00001eb160700	LOG2	Promoter	no	Cytokinin_Synthesis	renamed	no
Zm00001eb112260	LHCB5	Promoter	no	Carbon_Metabolism	renamed	no
Zm00001eb156610	GOGAT3	Promoter	ortholog	Nitrate_Assimilation	"projected,renamed"	yes
Zm00001eb327530	AlaAT3	Promoter	ortholog	AminoAcid_Metabolism	"projected,renamed"	yes
Zm00001eb427810	GDH2	Promoter	ortholog	AminoAcid_Metabolism	"projected,renamed"	yes
Zm00001eb259130	PP96	Promoter	ortholog	N_linked	"projected,renamed"	yes
Zm00001eb121190	ACS1	Promoter	no	Ethylene_Biosynthesis	renamed	no
Zm00001eb055950	ACS6	Promoter	ortholog	Ethylene_Biosynthesis	"projected,renamed"	yes
Zm00001eb361110	NRT2.5	Promoter	no	N_transporter	renamed	no
Zm00001eb036590	MADS6	Promoter	no	Transcriptional_Regulation	renamed	no
Zm00001eb113030	TIR1	Promoter	ortholog	Auxin Signaling	"projected,renamed"	yes
Zm00001eb247430	AMT1.3	Promoter	ortholog	N_transporter	"projected,renamed"	no
Zm00001eb076780	AMF1-1	Promoter	no	N_transporter	renamed	no
Zm00001eb191230	PP65	Promoter	ortholog	N_linked	"projected,renamed"	yes
Zm00001eb309660	PEPC6	Promoter	ortholog	Carbon_Metabolism	"projected,renamed"	yes
Zm00001eb419510	G6PD1	Promoter	ortholog	Carbon_Metabolism	"projected,renamed"	yes
Zm00001eb078860	NPF4.9	Promoter	no	N_transporter	renamed	no
Zm00001eb282770	PP103	Promoter	ortholog	N_linked	"projected,renamed"	yes
Zm00001eb366760	NHL4	Promoter	no	Stress_Response	renamed	no
Zm00001eb329710	GOGAT1	Promoter	no	Nitrate_Assimilation	renamed	no
Zm00001eb060520	GDH1	Promoter	ortholog	AminoAcid_Metabolism	"projected,renamed"	yes
Zm00001eb245250	NRT1.3	Promoter	no	N_transporter	renamed	no
Zm00001eb289990	AMT2.4	Promoter	ortholog	N_transporter	"projected,renamed"	yes
Zm00001eb326080	SAT2	Promoter	no	Stress_Response	renamed	no
Zm00001eb427000	AMF1-2	Promoter	no	N_transporter	renamed	no
Zm00001eb399590	GLB1	Promoter	no	Stress_Response	renamed	no
Zm00001eb017260	HAD5	Promoter	no	Enzyme	renamed	no
Zm00001eb112180	NPF4.7	Promoter	no	N_transporter	renamed	no
Zm00001eb176470	NR1	Promoter	ortholog	Nitrate_Assimilation	"projected,renamed"	yes
Zm00001eb423180	ARGOS1	Promoter	no	Auxin Signaling	renamed	no
Zm00001eb193660	NIR1	Promoter	ortholog	Nitrate_Assimilation	"projected,renamed"	yes
Zm00001eb063910	AMT2.3	Promoter	no	N_transporter	renamed	no
Zm00001eb209690	NRT2.2	Promoter	ortholog	N_transporter	"projected,renamed"	yes
Zm00001eb253820	GS1-3	Promoter	ortholog	Nitrate_Assimilation	"projected,renamed"	yes
Zm00001eb246140	NAR2.1	Promoter	ortholog	N_transporter	"projected,renamed"	yes
Zm00001eb125540	CRK	Promoter	no	N_linked	renamed	no
Zm00001eb399860	GS1-5	Promoter	no	Nitrate_Assimilation	"projected,renamed"	yes
Zm00001eb159150	UPM2	Promoter	ortholog	Nitrate_Assimilation	"projected,renamed"	yes
Zm00001eb255880	NIR2	Promoter	ortholog	Nitrate_Assimilation	"projected,renamed"	yes
Zm00001eb380080	ASN1	Promoter	ortholog	AminoAcid_Metabolism	"projected,renamed"	yes
Zm00001eb367840	Orphan11	TF	no	Transcriptional_Regulation	renamed	no
Zm00001eb272430	Orphan149	TF	ortholog	Transcriptional_Regulation	"projected,renamed"	yes
Zm00001eb427600	Orphan175	TF	ortholog	Transcriptional_Regulation	"projected,renamed"	yes
Zm00001eb045750	Orphan207	TF	no	Transcriptional_Regulation	renamed	no
Zm00001eb397690	Orphan22	TF	no	Transcriptional_Regulation	renamed	no
Zm00001eb211690	Orphan220	TF	no	Transcriptional_Regulation	renamed	no
Zm00001eb182130	Orphan235	TF	no	Transcriptional_Regulation	renamed	no
Zm00001eb433500	Orphan259	TF	no	Transcriptional_Regulation	renamed	no
Zm00001eb148890	Orphan53	TF	no	Transcriptional_Regulation	renamed	no
Zm00001eb184870	Orphan90	TF	no	Transcriptional_Regulation	renamed	no
Zm00001eb290570	OFP28	TF	no	Transcriptional_Regulation	renamed	no
Zm00001eb210510	RCD	TF	no	Transcriptional_Regulation	renamed	no
Zm00001eb227180	SBP25	TF	ortholog	Transcriptional_Regulation	"projected,renamed"	yes
Zm00001eb040220	SRS1	TF	no	Transcriptional_Regulation	renamed	no
Zm00001eb408080	TCP12	TF	ortholog	Transcriptional_Regulation	"projected,renamed"	yes
Zm00001eb364110	TCP20	TF	no	Transcriptional_Regulation	renamed	no
Zm00001eb259370	TCP4	TF	no	Transcriptional_Regulation	renamed	no
Zm00001eb142960	TCP8	TF	no	Transcriptional_Regulation	renamed	no
Zm00001eb246390	TPR-repeat	TF	no	Transcriptional_Regulation	renamed	no
Zm00001eb186200	THX16	TF	no	Transcriptional_Regulation	renamed	no
Zm00001eb423330	THX2	TF	no	Transcriptional_Regulation	"projected,renamed"	yes
Zm00001eb199110	THX3	TF	no	Transcriptional_Regulation	renamed	no
Zm00001eb361590	THX6	TF	ortholog	Transcriptional_Regulation	"projected,renamed"	yes
Zm00001eb188370	TUB6	TF	ortholog	Transcriptional_Regulation	"projected,renamed"	yes
Zm00001eb250740	WD40	TF	no	Transcriptional_Regulation	renamed	no
Zm00001eb325760	WRKY1	TF	no	Transcriptional_Regulation	"projected,renamed"	yes
Zm00001eb312890	WRKY104	TF	ortholog	Transcriptional_Regulation	"projected,renamed"	yes
Zm00001eb368640	WRKY115	TF	ortholog	Transcriptional_Regulation	"projected,renamed"	yes
Zm00001eb061030	WRKY12	TF	no	Transcriptional_Regulation	"projected,renamed"	yes
Zm00001eb388620	WRKY124	TFandPromoter	ortholog	Transcriptional_Regulation	"projected,renamed"	yes
Zm00001eb282840	WRKY125	TF	no	Transcriptional_Regulation	"projected,renamed"	yes
Zm00001eb278090	WRKY13	TF	ortholog	Transcriptional_Regulation	"projected,renamed"	yes
Zm00001eb408520	WRKY15	TF	no	Transcriptional_Regulation	"projected,renamed"	yes
Zm00001eb057820	WRKY30	TF	ortholog	Transcriptional_Regulation	"projected,renamed"	yes
Zm00001eb169460	WRKY36	TF	ortholog	Transcriptional_Regulation	"projected,renamed"	yes
Zm00001eb149570	WRKY40	TF	no	Transcriptional_Regulation	"projected,renamed"	yes
Zm00001eb149300	WRKY43	TF	ortholog	Transcriptional_Regulation	"projected,renamed"	yes
Zm00001eb441670	WRKY43	TF	ortholog	Transcriptional_Regulation	"projected,renamed"	yes
Zm00001eb071590	WRKY50	TF	ortholog	Transcriptional_Regulation	"projected,renamed"	yes
Zm00001eb316310	WRKY52	TF	no	Transcriptional_Regulation	"projected,renamed"	yes
Zm00001eb290350	WRKY57	TF	ortholog	Transcriptional_Regulation	"projected,renamed"	yes
Zm00001eb406000	WRKY63	TF	homology	Transcriptional_Regulation	"projected,renamed"	yes
Zm00001eb294180	WRKY82	TF	no	Transcriptional_Regulation	"projected,renamed"	yes
Zm00001eb350280	WRKY92	TF	no	Transcriptional_Regulation	"projected,renamed"	yes
Zm00001eb178160	WRKY94	TF	ortholog	Transcriptional_Regulation	"projected,renamed"	yes
Zm00001eb312620	ZHD2	TF	ortholog	Transcriptional_Regulation	"projected,renamed"	yes
Zm00001eb296830	ZHD6	TF	ortholog	Transcriptional_Regulation	"projected,renamed"	yes
Zm00001eb273020	ZIM20	TFandPromoter	ortholog	Transcriptional_Regulation	"projected,renamed"	yes
Zm00001eb314010	ZIM28	TF	no	Transcriptional_Regulation	renamed	no

## Sheet: b.ZmGRN
Table S2b. Edges within the maize gene regulatory network
Source	Gene Name Source	Type	target	Gene Name Target
Zm00001eb001460	ZmNAC78	(PD)	Zm00001eb068280	AspAT
Zm00001eb002490	ZmNLP7	(PD)	Zm00001eb380080	ASN1
Zm00001eb002490	ZmNLP7	(PD)	Zm00001eb193660	NIR1
Zm00001eb002490	ZmNLP7	(PD)	Zm00001eb295210	GOGAT4
Zm00001eb002490	ZmNLP7	(PD)	Zm00001eb295220	GOGAT4
Zm00001eb004670	ZmHSF13	(PD)	Zm00001eb326080	SAT2
Zm00001eb005380	ZmDOF21	(PD)	Zm00001eb037860	NR3
Zm00001eb005380	ZmDOF21	(PD)	Zm00001eb036590	MADS6
Zm00001eb007000	EREB101	(PD)	Zm00001eb068280	AspAT
Zm00001eb007000	EREB101	(PD)	Zm00001eb327530	AlaAT3
Zm00001eb007000	ZmEREB101	(PD)	Zm00001eb193660	NIR1
Zm00001eb007000	ZmEREB101	(PD)	Zm00001eb118950	NLP6
Zm00001eb007000	ZmEREB101	(PD)	Zm00001eb061150	DUB
Zm00001eb009550	ZmHB45	(PD)	Zm00001eb194260	PGM
Zm00001eb011550	ZmEREB4	(PD)	Zm00001eb327530	AlaAT3
Zm00001eb011550	ZmEREB4	(PD)	Zm00001eb068280	AspAT
Zm00001eb011550	ZmEREB4	(PD)	Zm00001eb427810	GDH2
Zm00001eb011550	ZmEREB4	(PD)	Zm00001eb194260	PGM
Zm00001eb011550	ZmEREB4	(PD)	Zm00001eb160700	LOG2
Zm00001eb011550	ZmEREB4	(PD)	Zm00001eb329780	HAD2
Zm00001eb011550	ZmEREB4	(PD)	Zm00001eb298570	PAP7
Zm00001eb011550	ZmEREB4	(PD)	Zm00001eb209670	NRT2.1
Zm00001eb011550	ZmEREB4	(PD)	Zm00001eb193660	NIR1
Zm00001eb011550	ZmEREB4	(PD)	Zm00001eb295220	GOGAT4
Zm00001eb011550	ZmEREB4	(PD)	Zm00001eb399860	GS1-5
Zm00001eb011550	ZmEREB4	(PD)	Zm00001eb156610	GOGAT3
Zm00001eb011550	ZmEREB4	(PD)	Zm00001eb360480	GOGAT2
Zm00001eb011550	ZmEREB4	(PD)	Zm00001eb295210	GOGAT4
Zm00001eb011550	ZmEREB4	(PD)	Zm00001eb009090	GS1-1
Zm00001eb011550	ZmEREB4	(PD)	Zm00001eb118950	NLP6
Zm00001eb011550	ZmEREB4	(PD)	Zm00001eb062170	NAC49
Zm00001eb011550	ZmEREB4	(PD)	Zm00001eb061150	DUB
Zm00001eb014590	ZmbZIP24	(PD)	Zm00001eb113030	TIR1
Zm00001eb014590	ZmbZIP24	(PD)	Zm00001eb309660	PEPC6
Zm00001eb014590	ZmbZIP24	(PD)	Zm00001eb055950	ACS6
Zm00001eb015120	ZmMYB75	(PD)	Zm00001eb410960	DOXC
Zm00001eb015120	ZmMYB75	(PD)	Zm00001eb380080	ASN1
Zm00001eb015120	ZmMYB75	(PD)	Zm00001eb113030	TIR1
Zm00001eb015120	ZmMYB75	(PD)	Zm00001eb352260	AUF4
Zm00001eb015120	ZmMYB75	(PD)	Zm00001eb245250	NRT1.3
Zm00001eb015120	ZmMYB75	(PD)	Zm00001eb076780	AMF1-1
Zm00001eb015120	ZmMYB75	(PD)	Zm00001eb287980	NPF3.6
Zm00001eb015120	ZmMYB75	(PD)	Zm00001eb399860	GS1-5
Zm00001eb015120	ZmMYB75	(PD)	Zm00001eb329710	GOGAT1
Zm00001eb015120	ZmMYB75	(PD)	Zm00001eb326080	SAT2
Zm00001eb015120	ZmMYB75	(PD)	Zm00001eb273840	ARF22
Zm00001eb015120	ZmMYB75	(PD)	Zm00001eb388620	WRKY124
Zm00001eb015120	ZmMYB75	(PD)	Zm00001eb413540	NAC110
Zm00001eb015120	ZmMYB75	(PD)	Zm00001eb104260	NLP17
Zm00001eb015500	ZmHB130	(PD)	Zm00001eb113030	TIR1
Zm00001eb015500	ZmHB130	(PD)	Zm00001eb329780	HAD2
Zm00001eb015570	ZmNAC11	(PD)	Zm00001eb327530	AlaAT3
Zm00001eb015570	ZmNAC11	(PD)	Zm00001eb113030	TIR1
Zm00001eb015570	ZmNAC11	(PD)	Zm00001eb193660	NIR1
Zm00001eb015570	ZmNAC11	(PD)	Zm00001eb093650	NAC126
Zm00001eb015570	ZmNAC11	(PD)	Zm00001eb038660	EREB137
Zm00001eb015630	ZmNAC44	(PD)	Zm00001eb006480	MADS68
Zm00001eb016100	ZmbZIP98	(PD)	Zm00001eb060520	GDH1
Zm00001eb016100	ZmbZIP98	(PD)	Zm00001eb410960	DOXC
Zm00001eb016100	ZmbZIP98	(PD)	Zm00001eb223680	AlaAT1
Zm00001eb016100	ZmbZIP98	(PD)	Zm00001eb113030	TIR1
Zm00001eb016100	ZmbZIP98	(PD)	Zm00001eb194260	PGM
Zm00001eb016100	ZmbZIP98	(PD)	Zm00001eb329780	HAD2
Zm00001eb016100	ZmbZIP98	(PD)	Zm00001eb078860	NPF4.9
Zm00001eb016100	ZmbZIP98	(PD)	Zm00001eb256260	NR2
Zm00001eb016100	ZmbZIP98	(PD)	Zm00001eb253820	GS1-3
Zm00001eb016100	ZmbZIP98	(PD)	Zm00001eb104260	NLP17
Zm00001eb016100	ZmbZIP98	(PD)	Zm00001eb273840	ARF22
Zm00001eb016100	ZmbZIP98	(PD)	Zm00001eb093650	NAC126
Zm00001eb016100	ZmbZIP98	(PD)	Zm00001eb296340	bZIP18
Zm00001eb019780	ZmCA2P3	(PD)	Zm00001eb194260	PGM
Zm00001eb019780	ZmCA2P3	(PD)	Zm00001eb361110	NRT2.5
Zm00001eb019780	ZmCA2P3	(PD)	Zm00001eb209670	NRT2.1
Zm00001eb019780	ZmCA2P3	(PD)	Zm00001eb078860	NPF4.9
Zm00001eb027860	ZmHB127	(PD)	Zm00001eb194260	PGM
Zm00001eb030400	GLK9	(PD)	Zm00001eb194260	PGM
Zm00001eb031190	IAA2	(PD)	Zm00001eb360480	GOGAT2
Zm00001eb031210	ZmbZIP111	(PD)	Zm00001eb410960	DOXC
Zm00001eb031210	ZmbZIP111	(PD)	Zm00001eb060520	GDH1
Zm00001eb031210	ZmbZIP111	(PD)	Zm00001eb352260	AUF4
Zm00001eb031210	ZmbZIP111	(PD)	Zm00001eb113030	TIR1
Zm00001eb031210	ZmbZIP111	(PD)	Zm00001eb349810	PPDK2
Zm00001eb031210	ZmbZIP111	(PD)	Zm00001eb112260	LHCB5
Zm00001eb031210	ZmbZIP111	(PD)	Zm00001eb194260	PGM
Zm00001eb031210	ZmbZIP111	(PD)	Zm00001eb309660	PEPC6
Zm00001eb031210	ZmbZIP111	(PD)	Zm00001eb160700	LOG2
Zm00001eb031210	ZmbZIP111	(PD)	Zm00001eb329780	HAD2
Zm00001eb031210	ZmbZIP111	(PD)	Zm00001eb055950	ACS6
Zm00001eb031210	ZmbZIP111	(PD)	Zm00001eb259130	PP96
Zm00001eb031210	Orphan207	(PD)	Zm00001eb361110	NRT2.5
Zm00001eb031210	ZmbZIP111	(PD)	Zm00001eb358930	UPM1
Zm00001eb031210	ZmbZIP111	(PD)	Zm00001eb295210	GOGAT4
Zm00001eb031210	ZmbZIP111	(PD)	Zm00001eb295220	GOGAT4
Zm00001eb031210	ZmbZIP111	(PD)	Zm00001eb104260	NLP17
Zm00001eb031210	ZmbZIP111	(PD)	Zm00001eb273840	ARF22
Zm00001eb031210	ZmbZIP111	(PD)	Zm00001eb145580	NAC109
Zm00001eb031210	ZmbZIP111	(PD)	Zm00001eb038660	EREB137
Zm00001eb031210	ZmbZIP111	(PD)	Zm00001eb175640	EREB89
Zm00001eb031210	ZmbZIP111	(PD)	Zm00001eb296340	bZIP18
Zm00001eb031210	ZmbZIP111	(PD)	Zm00001eb093650	NAC126
Zm00001eb035180	ZmNAC114	(PD)	Zm00001eb160700	LOG2
Zm00001eb035180	ZmNAC114	(PD)	Zm00001eb289990	AMT2.4
Zm00001eb035180	ZmNAC114	(PD)	Zm00001eb361110	NRT2.5
Zm00001eb035180	ZmNAC114	(PD)	Zm00001eb360480	GOGAT2
Zm00001eb035180	ZmNAC114	(PD)	Zm00001eb156610	GOGAT3
Zm00001eb035180	ZmNAC114	(PD)	Zm00001eb255880	NIR2
Zm00001eb035180	ZmNAC114	(PD)	Zm00001eb327040	MADS67
Zm00001eb035180	ZmNAC114	(PD)	Zm00001eb006480	MADS68
Zm00001eb035180	ZmNAC114	(PD)	Zm00001eb061150	DUB
Zm00001eb038660	ZmEREB137	(PD)	Zm00001eb327530	AlaAT3
Zm00001eb038660	ZmEREB137	(PD)	Zm00001eb427810	GDH2
Zm00001eb038660	ZmEREB137	(PD)	Zm00001eb068280	AspAT
Zm00001eb038660	ZmEREB137	(PD)	Zm00001eb329780	HAD2
Zm00001eb038660	ZmEREB137	(PD)	Zm00001eb073290	ACS2
Zm00001eb038660	ZmEREB137	(PD)	Zm00001eb055950	ACS6
Zm00001eb038660	ZmEREB137	(PD)	Zm00001eb121190	ACS1
Zm00001eb038660	ZmEREB137	(PD)	Zm00001eb360480	GOGAT2
Zm00001eb038660	ZmEREB137	(PD)	Zm00001eb145580	NAC109
Zm00001eb038660	ZmEREB137	(PD)	Zm00001eb062170	NAC49
Zm00001eb038660	ZmEREB137	(PD)	Zm00001eb327040	MADS67
Zm00001eb038660	ZmEREB137	(PD)	Zm00001eb118950	NLP6
Zm00001eb040160	ZmMYB167	(PD)	Zm00001eb156610	GOGAT3
Zm00001eb040220	ZmSRS1	(PD)	Zm00001eb245250	NRT1.3
Zm00001eb040220	ZmSRS1	(PD)	Zm00001eb416090	NRT1.1
Zm00001eb040220	ZmSRS1	(PD)	Zm00001eb135910	NAC108
Zm00001eb040220	ZmSRS1	(PD)	Zm00001eb015630	NAC44
Zm00001eb042240	EREB204	(PD)	Zm00001eb410960	DOXC
Zm00001eb042240	EREB204	(PD)	Zm00001eb068280	AspAT
Zm00001eb042240	EREB204	(PD)	Zm00001eb327530	AlaAT3
Zm00001eb042240	ZmDbF1/EREB204	(PD)	Zm00001eb298570	PAP7
Zm00001eb042240	ZmDbF1/EREB204	(PD)	Zm00001eb209670	NRT2.1
Zm00001eb042240	ZmDbF1/EREB204	(PD)	Zm00001eb361110	NRT2.5
Zm00001eb042240	ZmDbF1/EREB204	(PD)	Zm00001eb253820	GS1-3
Zm00001eb042240	ZmDbF1/EREB204	(PD)	Zm00001eb295220	GOGAT4
Zm00001eb042240	ZmDbF1/EREB204	(PD)	Zm00001eb295210	GOGAT4
Zm00001eb042240	ZmDbF1/EREB204	(PD)	Zm00001eb193660	NIR1
Zm00001eb042240	ZmDbF1/EREB204	(PD)	Zm00001eb358930	UPM1
Zm00001eb042240	ZmDbF1/EREB204	(PD)	Zm00001eb062170	NAC49
Zm00001eb042240	ZmDbF1/EREB204	(PD)	Zm00001eb093650	NAC126
Zm00001eb042240	ZmDbF1/EREB204	(PD)	Zm00001eb006480	MADS68
Zm00001eb042240	ZmDbF1/EREB204	(PD)	Zm00001eb118950	NLP6
Zm00001eb042240	ZmDbF1/EREB204	(PD)	Zm00001eb036590	MADS6
Zm00001eb042240	ZmDbF1/EREB204	(PD)	Zm00001eb061150	DUB
Zm00001eb042980	ZmGLK38	(PD)	Zm00001eb298570	PAP7
Zm00001eb045750	Orphan207	(PD)	Zm00001eb194260	PGM
Zm00001eb045750	Orphan207	(PD)	Zm00001eb160700	LOG2
Zm00001eb045750	Orphan207	(PD)	Zm00001eb428490	ACS7
Zm00001eb045750	Orphan207	(PD)	Zm00001eb209670	NRT2.1
Zm00001eb045750	Orphan207	(PD)	Zm00001eb358930	UPM1
Zm00001eb045750	Orphan207	(PD)	Zm00001eb256260	NR2
Zm00001eb045750	Orphan207	(PD)	Zm00001eb159150	UPM2
Zm00001eb045750	Orphan207	(PD)	Zm00001eb059850	RFNR
Zm00001eb045750	Orphan207	(PD)	Zm00001eb253820	GS1-3
Zm00001eb045750	Orphan207	(PD)	Zm00001eb015630	NAC44
Zm00001eb045750	Orphan207	(PD)	Zm00001eb038660	EREB137
Zm00001eb045750	Orphan207	(PD)	Zm00001eb372960	MADS74
Zm00001eb045750	Orphan207	(PD)	Zm00001eb093650	NAC126
Zm00001eb045780	ZmMYB121	(PD)	Zm00001eb410960	DOXC
Zm00001eb045780	ZmMYB121	(PD)	Zm00001eb194260	PGM
Zm00001eb045780	ZmMYB121	(PD)	Zm00001eb160700	LOG2
Zm00001eb045780	ZmMYB121	(PD)	Zm00001eb360480	GOGAT2
Zm00001eb045780	ZmMYB121	(PD)	Zm00001eb156610	GOGAT3
Zm00001eb045780	ZmMYB121	(PD)	Zm00001eb062170	NAC49
Zm00001eb045780	ZmMYB121	(PD)	Zm00001eb413540	NAC110
Zm00001eb045780	ZmMYB121	(PD)	Zm00001eb327040	MADS67
Zm00001eb045780	ZmMYB121	(PD)	Zm00001eb006480	MADS68
Zm00001eb045780	ZmMYB121	(PD)	Zm00001eb287980	NPF3.6
Zm00001eb045780	ZmMYB122	(PD)	Zm00001eb361110	NRT2.5
Zm00001eb047760	ZmHSF24	(PD)	Zm00001eb068280	AspAT
Zm00001eb047760	ZmHSF24	(PD)	Zm00001eb073290	ACS2
Zm00001eb047760	ZmHSF24	(PD)	Zm00001eb191230	PP65
Zm00001eb047760	ZmHSF24	(PD)	Zm00001eb159150	UPM2
Zm00001eb047760	ZmHSF24	(PD)	Zm00001eb360480	GOGAT2
Zm00001eb047760	ZmHSF24	(PD)	Zm00001eb062170	NAC49
Zm00001eb047760	ZmHSF24	(PD)	Zm00001eb135910	NAC108
Zm00001eb047760	ZmHSF24	(PD)	Zm00001eb347600	EREB22
Zm00001eb055540	ZmMYB77	(PD)	Zm00001eb068280	AspAT
Zm00001eb055540	ZmMYB77	(PD)	Zm00001eb427810	GDH2
Zm00001eb055540	ZmMYB77	(PD)	Zm00001eb380080	ASN1
Zm00001eb055540	ZmMYB77	(PD)	Zm00001eb194260	PGM
Zm00001eb055540	ZmMYB77	(PD)	Zm00001eb017260	HAD5
Zm00001eb055540	ZmMYB77	(PD)	Zm00001eb121190	ACS1
Zm00001eb055540	ZmMYB77	(PD)	Zm00001eb073290	ACS2
Zm00001eb055540	ZmMYB77	(PD)	Zm00001eb298570	PAP7
Zm00001eb055540	ZmMYB77	(PD)	Zm00001eb416090	NRT1.1
Zm00001eb055540	ZmMYB77	(PD)	Zm00001eb217190	NPF2.3
Zm00001eb055540	ZmMYB77	(PD)	Zm00001eb209670	NRT2.1
Zm00001eb055540	ZmMYB77	(PD)	Zm00001eb112180	NPF4.7
Zm00001eb055540	ZmMYB77	(PD)	Zm00001eb037860	NR3
Zm00001eb055540	ZmMYB77	(PD)	Zm00001eb295220	GOGAT4
Zm00001eb055540	ZmMYB77	(PD)	Zm00001eb358930	UPM1
Zm00001eb055540	ZmMYB77	(PD)	Zm00001eb156610	GOGAT3
Zm00001eb055540	ZmMYB77	(PD)	Zm00001eb295210	GOGAT4
Zm00001eb055540	ZmMYB77	(PD)	Zm00001eb360480	GOGAT2
Zm00001eb055540	ZmMYB77	(PD)	Zm00001eb038660	EREB137
Zm00001eb055540	ZmMYB77	(PD)	Zm00001eb183200	MADS2
Zm00001eb055540	ZmMYB77	(PD)	Zm00001eb383490	RING
Zm00001eb055540	ZmMYB77	(PD)	Zm00001eb061150	DUB
Zm00001eb055990	ZmbHLH27	(PD)	Zm00001eb113030	TIR1
Zm00001eb055990	ZmbHLH27	(PD)	Zm00001eb247430	AMT1.3
Zm00001eb055990	ZmbHLH27	(PD)	Zm00001eb253820	GS1-3
Zm00001eb055990	ZmbHLH27	(PD)	Zm00001eb037860	NR3
Zm00001eb055990	ZmbHLH27	(PD)	Zm00001eb193660	NIR1
Zm00001eb055990	ZmbHLH27	(PD)	Zm00001eb256260	NR2
Zm00001eb055990	ZmbHLH27	(PD)	Zm00001eb175640	EREB89
Zm00001eb055990	ZmbHLH27	(PD)	Zm00001eb145580	NAC109
Zm00001eb055990	ZmbHLH27	(PD)	Zm00001eb038660	EREB137
Zm00001eb056050	ZmGRF1	(PD)	Zm00001eb349810	PPDK2
Zm00001eb057820	ZmWRKY30	(PD)	Zm00001eb113030	TIR1
Zm00001eb057820	ZmWRKY30	(PD)	Zm00001eb076780	AMF1-1
Zm00001eb061030	ZmWRKY12	(PD)	Zm00001eb246140	NAR2.1
Zm00001eb061030	ZmWRKY12	(PD)	Zm00001eb076780	AMF1-1
Zm00001eb061030	ZmWRKY12	(PD)	Zm00001eb078860	NPF4.9
Zm00001eb061300	ZmbHLH17	(PD)	Zm00001eb113030	TIR1
Zm00001eb061300	ZmbHLH17	(PD)	Zm00001eb247430	AMT1.3
Zm00001eb061300	ZmbHLH17	(PD)	Zm00001eb078860	NPF4.9
Zm00001eb061300	ZmbHLH17	(PD)	Zm00001eb145580	NAC109
Zm00001eb061300	ZmbHLH17	(PD)	Zm00001eb006480	MADS68
Zm00001eb061300	ZmbHLH17	(PD)	Zm00001eb038660	EREB137
Zm00001eb062170	ZmNAC49	(PD)	Zm00001eb253820	GS1-3
Zm00001eb062200	ZmEREB159	(PD)	Zm00001eb068280	AspAT
Zm00001eb062200	ZmEREB159	(PD)	Zm00001eb245250	NRT1.3
Zm00001eb062760	ZmGRAS40	(PD)	Zm00001eb329710	GOGAT1
Zm00001eb063930	C2H5	(PD)	Zm00001eb013430	ASN3
Zm00001eb063930	C2H5	(PD)	Zm00001eb156610	GOGAT3
Zm00001eb063940	MTERF6	(PD)	Zm00001eb327530	AlaAT3
Zm00001eb063940	MTERF6	(PD)	Zm00001eb427810	GDH2
Zm00001eb063940	ZmMTERF6	(PD)	Zm00001eb113030	TIR1
Zm00001eb063940	ZmMTERF6	(PD)	Zm00001eb209670	NRT2.1
Zm00001eb066260	ZmMYB133	(PD)	Zm00001eb037860	NR3
Zm00001eb066640	ZmARF3	(PD)	Zm00001eb068280	AspAT
Zm00001eb066640	ZmARF3	(PD)	Zm00001eb366760	NHL4
Zm00001eb067980	EREB24	(PD)	Zm00001eb380080	ASN1
Zm00001eb067980	EREB24	(PD)	Zm00001eb060520	GDH1
Zm00001eb067980	EREB24	(PD)	Zm00001eb352260	AUF4
Zm00001eb067980	EREB24	(PD)	Zm00001eb113030	TIR1
Zm00001eb067980	EREB24	(PD)	Zm00001eb349810	PPDK2
Zm00001eb067980	EREB24	(PD)	Zm00001eb194260	PGM
Zm00001eb067980	EREB24	(PD)	Zm00001eb160700	LOG2
Zm00001eb067980	EREB24	(PD)	Zm00001eb329780	HAD2
Zm00001eb067980	EREB24	(PD)	Zm00001eb259130	PP96
Zm00001eb067980	EREB24	(PD)	Zm00001eb298570	PAP7
Zm00001eb067980	EREB24	(PD)	Zm00001eb078860	NPF4.9
Zm00001eb067980	EREB24	(PD)	Zm00001eb245250	NRT1.3
Zm00001eb067980	EREB24	(PD)	Zm00001eb361110	NRT2.5
Zm00001eb067980	EREB24	(PD)	Zm00001eb256260	NR2
Zm00001eb067980	EREB24	(PD)	Zm00001eb358930	UPM1
Zm00001eb067980	EREB24	(PD)	Zm00001eb295210	GOGAT4
Zm00001eb067980	EREB24	(PD)	Zm00001eb360480	GOGAT2
Zm00001eb067980	EREB24	(PD)	Zm00001eb253820	GS1-3
Zm00001eb067980	EREB24	(PD)	Zm00001eb193660	NIR1
Zm00001eb067980	EREB24	(PD)	Zm00001eb295220	GOGAT4
Zm00001eb067980	EREB24	(PD)	Zm00001eb104260	NLP17
Zm00001eb067980	EREB24	(PD)	Zm00001eb038660	EREB137
Zm00001eb067980	EREB24	(PD)	Zm00001eb093650	NAC126
Zm00001eb067980	EREB24	(PD)	Zm00001eb296340	bZIP18
Zm00001eb068520	ZmEREB197	(PD)	Zm00001eb245250	NRT1.3
Zm00001eb068520	ZmEREB197	(PD)	Zm00001eb031210	bZIP111
Zm00001eb068530	ZmEREB47	(PD)	Zm00001eb068280	AspAT
Zm00001eb068530	ZmEREB47	(PD)	Zm00001eb298570	PAP7
Zm00001eb068530	ZmEREB47	(PD)	Zm00001eb209670	NRT2.1
Zm00001eb068530	ZmEREB47	(PD)	Zm00001eb156610	GOGAT3
Zm00001eb068530	ZmEREB47	(PD)	Zm00001eb118950	NLP6
Zm00001eb068530	ZmEREB47	(PD)	Zm00001eb061150	DUB
Zm00001eb070490	ZmNAC22	(PD)	Zm00001eb113030	TIR1
Zm00001eb070490	ZmNAC22	(PD)	Zm00001eb078860	NPF4.9
Zm00001eb070490	ZmNAC22	(PD)	Zm00001eb253820	GS1-3
Zm00001eb070490	ZmNAC22	(PD)	Zm00001eb399590	GLB1
Zm00001eb070490	ZmNAC22	(PD)	Zm00001eb093650	NAC126
Zm00001eb070490	ZmNAC22	(PD)	Zm00001eb372960	MADS74
Zm00001eb071190	ZmEREB97	(PD)	Zm00001eb327530	AlaAT3
Zm00001eb071190	ZmEREB97	(PD)	Zm00001eb427810	GDH2
Zm00001eb071190	ZmEREB97	(PD)	Zm00001eb360480	GOGAT2
Zm00001eb071590	ZmWRKY50	(PD)	Zm00001eb076780	AMF1-1
Zm00001eb071830	ZmGRF8	(PD)	Zm00001eb246140	NAR2.1
Zm00001eb073560	ZmEREB68	(PD)	Zm00001eb068280	AspAT
Zm00001eb073560	ZmEREB68	(PD)	Zm00001eb410960	DOXC
Zm00001eb073560	ZmEREB68	(PD)	Zm00001eb194260	PGM
Zm00001eb073560	ZmEREB68	(PD)	Zm00001eb298570	PAP7
Zm00001eb073560	ZmEREB68	(PD)	Zm00001eb346060	PP124
Zm00001eb073560	ZmEREB68	(PD)	Zm00001eb209670	NRT2.1
Zm00001eb073560	ZmEREB68	(PD)	Zm00001eb193660	NIR1
Zm00001eb073560	ZmEREB68	(PD)	Zm00001eb256260	NR2
Zm00001eb073560	ZmEREB68	(PD)	Zm00001eb358930	UPM1
Zm00001eb073560	ZmEREB68	(PD)	Zm00001eb062170	NAC49
Zm00001eb073560	ZmEREB68	(PD)	Zm00001eb118950	NLP6
Zm00001eb073560	ZmEREB68	(PD)	Zm00001eb061150	DUB
Zm00001eb074900	ZmEREB61	(PD)	Zm00001eb068280	AspAT
Zm00001eb074900	ZmEREB61	(PD)	Zm00001eb327530	AlaAT3
Zm00001eb074900	ZmEREB61	(PD)	Zm00001eb427810	GDH2
Zm00001eb074900	ZmEREB61	(PD)	Zm00001eb245070	ANR1
Zm00001eb074900	ZmEREB61	(PD)	Zm00001eb061150	DUB
Zm00001eb074930	ZmEREB198	(PD)	Zm00001eb380080	ASN1
Zm00001eb074930	ZmEREB198	(PD)	Zm00001eb068280	AspAT
Zm00001eb074930	ZmEREB198	(PD)	Zm00001eb427810	GDH2
Zm00001eb074930	ZmEREB198	(PD)	Zm00001eb327530	AlaAT3
Zm00001eb074930	ZmEREB198	(PD)	Zm00001eb329780	HAD2
Zm00001eb074930	ZmEREB198	(PD)	Zm00001eb073290	ACS2
Zm00001eb074930	ZmEREB198	(PD)	Zm00001eb360480	GOGAT2
Zm00001eb074930	ZmEREB198	(PD)	Zm00001eb156610	GOGAT3
Zm00001eb074930	ZmEREB198	(PD)	Zm00001eb037860	NR3
Zm00001eb074930	ZmEREB198	(PD)	Zm00001eb326080	SAT2
Zm00001eb074930	ZmEREB198	(PD)	Zm00001eb145580	NAC109
Zm00001eb074930	ZmEREB198	(PD)	Zm00001eb062170	NAC49
Zm00001eb074930	ZmEREB198	(PD)	Zm00001eb372960	MADS74
Zm00001eb074930	ZmEREB198	(PD)	Zm00001eb118950	NLP6
Zm00001eb074930	ZmEREB198	(PD)	Zm00001eb006480	MADS68
Zm00001eb074930	ZmEREB198	(PD)	Zm00001eb061150	DUB
Zm00001eb075230	ZmHB66	(PD)	Zm00001eb223680	AlaAT1
Zm00001eb075320	ZmGATA11	(PD)	Zm00001eb076780	AMF1-1
Zm00001eb075320	ZmGATA11	(PD)	Zm00001eb015630	NAC44
Zm00001eb080690	ZmMYB49	(PD)	Zm00001eb327040	MADS67
Zm00001eb080700	ZmNAC32	(PD)	Zm00001eb223680	AlaAT1
Zm00001eb080700	ZmNAC32	(PD)	Zm00001eb410960	DOXC
Zm00001eb080700	ZmNAC32	(PD)	Zm00001eb060520	GDH1
Zm00001eb080700	ZmNAC32	(PD)	Zm00001eb113030	TIR1
Zm00001eb080700	ZmNAC32	(PD)	Zm00001eb194260	PGM
Zm00001eb080700	ZmNAC32	(PD)	Zm00001eb078860	NPF4.9
Zm00001eb080700	ZmNAC32	(PD)	Zm00001eb253820	GS1-3
Zm00001eb080700	ZmNAC32	(PD)	Zm00001eb296340	bZIP18
Zm00001eb080700	ZmNAC32	(PD)	Zm00001eb031210	bZIP111
Zm00001eb080700	ZmNAC32	(PD)	Zm00001eb093650	NAC126
Zm00001eb080700	ZmNAC32	(PD)	Zm00001eb273840	ARF22
Zm00001eb080700	ZmNAC32	(PD)	Zm00001eb104260	NLP17
Zm00001eb084720	ZmEREB91	(PD)	Zm00001eb068280	AspAT
Zm00001eb084720	ZmEREB91	(PD)	Zm00001eb327530	AlaAT3
Zm00001eb084720	ZmEREB91	(PD)	Zm00001eb009090	GS1-1
Zm00001eb084720	ZmEREB91	(PD)	Zm00001eb156610	GOGAT3
Zm00001eb084720	ZmEREB91	(PD)	Zm00001eb061150	DUB
Zm00001eb089380	ZmE2F5	(PD)	Zm00001eb160700	LOG2
Zm00001eb089380	ZmE2F5	(PD)	Zm00001eb329780	HAD2
Zm00001eb089380	ZmE2F5	(PD)	Zm00001eb282770	PP103
Zm00001eb089380	ZmE2F5	(PD)	Zm00001eb361110	NRT2.5
Zm00001eb089380	ZmE2F5	(PD)	Zm00001eb015630	NAC44
Zm00001eb090750	ZmMYBR73	(PD)	Zm00001eb060520	GDH1
Zm00001eb090750	ZmMYBR73	(PD)	Zm00001eb006480	MADS68
Zm00001eb093560	Zmwri1/EREB85	(PD)	Zm00001eb256260	NR2
Zm00001eb093650	ZmNAC126	(PD)	Zm00001eb193660	NIR1
Zm00001eb093650	ZmNAC126	(PD)	Zm00001eb145580	NAC109
Zm00001eb093650	ZmNAC126	(PD)	Zm00001eb175640	EREB89
Zm00001eb093650	ZmNAC126	(PD)	Zm00001eb038660	EREB137
Zm00001eb095110	ZmNAC5	(PD)	Zm00001eb361110	NRT2.5
Zm00001eb095290	ZmbZIP86	(PD)	Zm00001eb112260	LHCB5
Zm00001eb095290	ZmbZIP86	(PD)	Zm00001eb038660	EREB137
Zm00001eb095690	ZmMYB139	(PD)	Zm00001eb329780	HAD2
Zm00001eb097930	bZIP40	(PD)	Zm00001eb380080	ASN1
Zm00001eb097930	bZIP40	(PD)	Zm00001eb113030	TIR1
Zm00001eb097930	bZIP40	(PD)	Zm00001eb349810	PPDK2
Zm00001eb097930	bZIP40	(PD)	Zm00001eb112260	LHCB5
Zm00001eb097930	bZIP40	(PD)	Zm00001eb055950	ACS6
Zm00001eb097930	bZIP40	(PD)	Zm00001eb253820	GS1-3
Zm00001eb097930	bZIP40	(PD)	Zm00001eb175640	EREB89
Zm00001eb097930	bZIP40	(PD)	Zm00001eb038660	EREB137
Zm00001eb099980	ZmEREB202	(PD)	Zm00001eb360480	GOGAT2
Zm00001eb100380	ZmbHLH20	(PD)	Zm00001eb295210	GOGAT4
Zm00001eb100380	ZmbHLH20	(PD)	Zm00001eb295220	GOGAT4
Zm00001eb100380	ZmbHLH20	(PD)	Zm00001eb360480	GOGAT2
Zm00001eb100380	ZmbHLH20	(PD)	Zm00001eb366760	NHL4
Zm00001eb100380	ZmbHLH20	(PD)	Zm00001eb061150	DUB
Zm00001eb100610	ZmGBP8	(PD)	Zm00001eb113030	TIR1
Zm00001eb100610	ZmGBP8	(PD)	Zm00001eb349810	PPDK2
Zm00001eb100610	ZmGBP8	(PD)	Zm00001eb361110	NRT2.5
Zm00001eb100610	ZmGBP8	(PD)	Zm00001eb209670	NRT2.1
Zm00001eb100610	ZmGBP8	(PD)	Zm00001eb360480	GOGAT2
Zm00001eb100610	ZmGBP8	(PD)	Zm00001eb295220	GOGAT4
Zm00001eb100610	ZmGBP8	(PD)	Zm00001eb295210	GOGAT4
Zm00001eb100610	ZmGBP8	(PD)	Zm00001eb253820	GS1-3
Zm00001eb100610	ZmGBP8	(PD)	Zm00001eb256260	NR2
Zm00001eb100610	ZmGBP8	(PD)	Zm00001eb193660	NIR1
Zm00001eb100610	ZmGBP8	(PD)	Zm00001eb093650	NAC126
Zm00001eb101280	ZmHB54	(PD)	Zm00001eb223680	AlaAT1
Zm00001eb101280	ZmHB54	(PD)	Zm00001eb259130	PP96
Zm00001eb102160	ZmNAC24	(PD)	Zm00001eb093650	NAC126
Zm00001eb102160	ZmNAC24	(PD)	Zm00001eb104260	NLP17
Zm00001eb102780	ZmbZIP65	(PD)	Zm00001eb223680	AlaAT1
Zm00001eb102780	ZmbZIP65	(PD)	Zm00001eb068280	AspAT
Zm00001eb102780	ZmbZIP65	(PD)	Zm00001eb113030	TIR1
Zm00001eb102780	ZmbZIP65	(PD)	Zm00001eb194260	PGM
Zm00001eb102780	ZmbZIP65	(PD)	Zm00001eb259130	PP96
Zm00001eb102780	ZmbZIP65	(PD)	Zm00001eb245250	NRT1.3
Zm00001eb102780	ZmbZIP65	(PD)	Zm00001eb078860	NPF4.9
Zm00001eb102780	ZmbZIP65	(PD)	Zm00001eb253820	GS1-3
Zm00001eb102780	ZmbZIP65	(PD)	Zm00001eb358930	UPM1
Zm00001eb102780	ZmbZIP65	(PD)	Zm00001eb288360	NAC20
Zm00001eb102780	ZmbZIP65	(PD)	Zm00001eb175640	EREB89
Zm00001eb102780	ZmbZIP65	(PD)	Zm00001eb296340	bZIP18
Zm00001eb102780	ZmbZIP65	(PD)	Zm00001eb038660	EREB137
Zm00001eb102780	ZmbZIP65	(PD)	Zm00001eb273840	ARF22
Zm00001eb102780	ZmbZIP65	(PD)	Zm00001eb135910	NAC108
Zm00001eb102780	ZmbZIP65	(PD)	Zm00001eb104260	NLP17
Zm00001eb104260	ZmNLP17	(PD)	Zm00001eb209670	NRT2.1
Zm00001eb104260	ZmNLP17	(PD)	Zm00001eb078860	NPF4.9
Zm00001eb104260	ZmNLP17	(PD)	Zm00001eb193660	NIR1
Zm00001eb104260	ZmNLP17	(PD)	Zm00001eb399590	GLB1
Zm00001eb106490	ZmGRAS49	(PD)	Zm00001eb217190	NPF2.3
Zm00001eb107170	ZmC3H15	(PD)	Zm00001eb209670	NRT2.1
Zm00001eb107900	ZmMTERF4	(PD)	Zm00001eb076780	AMF1-1
Zm00001eb107910	ZMGRAS75	(PD)	Zm00001eb287980	NPF3.6
Zm00001eb107910	ZMGRAS75	(PD)	Zm00001eb104260	NLP17
Zm00001eb108930	ZmCA2P4	(PD)	Zm00001eb361110	NRT2.5
Zm00001eb108930	ZmCA2P4	(PD)	Zm00001eb295220	GOGAT4
Zm00001eb108930	ZmCA2P4	(PD)	Zm00001eb295210	GOGAT4
Zm00001eb110370	ZmbZIP91	(PD)	Zm00001eb349810	PPDK2
Zm00001eb110370	ZmbZIP91	(PD)	Zm00001eb329780	HAD2
Zm00001eb110370	ZmbZIP91	(PD)	Zm00001eb209670	NRT2.1
Zm00001eb110370	ZmbZIP91	(PD)	Zm00001eb361110	NRT2.5
Zm00001eb110370	ZmbZIP91	(PD)	Zm00001eb399590	GLB1
Zm00001eb110370	ZmbZIP91	(PD)	Zm00001eb031210	bZIP111
Zm00001eb111570	ZmABI39	(PD)	Zm00001eb259130	PP96
Zm00001eb111570	ZmABI39	(PD)	Zm00001eb253820	GS1-3
Zm00001eb113950	ZmGRF15	(PD)	Zm00001eb068280	AspAT
Zm00001eb113950	ZmGRF15	(PD)	Zm00001eb349810	PPDK2
Zm00001eb116410	ZmbHLH73	(PD)	Zm00001eb113030	TIR1
Zm00001eb116410	ZmbHLH73	(PD)	Zm00001eb038660	EREB137
Zm00001eb116410	ZmbHLH73	(PD)	Zm00001eb175640	EREB89
Zm00001eb118970	ZmARF7	(PD)	Zm00001eb259130	PP96
Zm00001eb118970	BSD2	(PD)	Zm00001eb253820	GS1-3
Zm00001eb118970	BSD2	(PD)	Zm00001eb156610	GOGAT3
Zm00001eb118970	ZmARF7	(PD)	Zm00001eb366760	NHL4
Zm00001eb118970	ZmARF7	(PD)	Zm00001eb326080	SAT2
Zm00001eb118970	ZmARF7	(PD)	Zm00001eb101500	XERICO1
Zm00001eb120590	ZmEREB103	(PD)	Zm00001eb246140	NAR2.1
Zm00001eb120590	ZmEREB103	(PD)	Zm00001eb253820	GS1-3
Zm00001eb121380	ZmNAC16	(PD)	Zm00001eb209670	NRT2.1
Zm00001eb121380	ZmNAC16	(PD)	Zm00001eb093650	NAC126
Zm00001eb125420	ZmLBD17	(PD)	Zm00001eb352260	AUF4
Zm00001eb128590	ZmBSD2	(PD)	Zm00001eb156610	GOGAT3
Zm00001eb128590	ZmBSD2	(PD)	Zm00001eb326080	SAT2
Zm00001eb128590	ZmBSD2	(PD)	Zm00001eb015570	NAC11
Zm00001eb128590	ZmBSD2	(PD)	Zm00001eb036590	MADS6
Zm00001eb128590	ZmBSD2	(PD)	Zm00001eb061150	DUB
Zm00001eb128760	ZmMYB43	(PD)	Zm00001eb104260	NLP17
Zm00001eb129490	ZmMYB128	(PD)	Zm00001eb327530	AlaAT3
Zm00001eb129490	ZmMYB128	(PD)	Zm00001eb194260	PGM
Zm00001eb129490	ZmMYB128	(PD)	Zm00001eb329780	HAD2
Zm00001eb129490	ZmMYB128	(PD)	Zm00001eb428490	ACS7
Zm00001eb129490	ZmMYB128	(PD)	Zm00001eb282770	PP103
Zm00001eb129490	ZmMYB128	(PD)	Zm00001eb361110	NRT2.5
Zm00001eb129490	ZmMYB128	(PD)	Zm00001eb078860	NPF4.9
Zm00001eb129490	ZmMYB128	(PD)	Zm00001eb289990	AMT2.4
Zm00001eb129490	ZmMYB128	(PD)	Zm00001eb246140	NAR2.1
Zm00001eb129490	ZmMYB128	(PD)	Zm00001eb255880	NIR2
Zm00001eb129490	ZmMYB128	(PD)	Zm00001eb059850	RFNR
Zm00001eb129490	ZmMYB128	(PD)	Zm00001eb360480	GOGAT2
Zm00001eb129490	ZmMYB128	(PD)	Zm00001eb062170	NAC49
Zm00001eb129490	ZmMYB128	(PD)	Zm00001eb080670	MADS
Zm00001eb129490	ZmMYB128	(PD)	Zm00001eb118970	ARF7
Zm00001eb129490	ZmMYB128	(PD)	Zm00001eb413540	NAC110
Zm00001eb129490	ZmMYB128	(PD)	Zm00001eb327040	MADS67
Zm00001eb129490	ZmMYB128	(PD)	Zm00001eb104260	NLP17
Zm00001eb129490	ZmMYB128	(PD)	Zm00001eb061150	DUB
Zm00001eb129520	ZmbHLH68	(PD)	Zm00001eb347600	EREB22
Zm00001eb130260	ZmMYB40	(PD)	Zm00001eb194260	PGM
Zm00001eb130260	ZmMYB40	(PD)	Zm00001eb361110	NRT2.5
Zm00001eb130260	ZmMYB40	(PD)	Zm00001eb112180	NPF4.7
Zm00001eb130260	ZmMYB40	(PD)	Zm00001eb289990	AMT2.4
Zm00001eb130260	ZmMYB40	(PD)	Zm00001eb078860	NPF4.9
Zm00001eb130260	ZmMYB40	(PD)	Zm00001eb360480	GOGAT2
Zm00001eb130260	ZmMYB40	(PD)	Zm00001eb156610	GOGAT3
Zm00001eb130260	ZmMYB40	(PD)	Zm00001eb104260	NLP17
Zm00001eb130260	ZmMYB40	(PD)	Zm00001eb327040	MADS67
Zm00001eb130260	ZmMYB40	(PD)	Zm00001eb015630	NAC44
Zm00001eb130260	ZmMYB40	(PD)	Zm00001eb061150	DUB
Zm00001eb133000	ZmARF8	(PD)	Zm00001eb078860	NPF4.9
Zm00001eb133000	ZmARF8	(PD)	Zm00001eb209670	NRT2.1
Zm00001eb133000	ZmARF8	(PD)	Zm00001eb246140	NAR2.1
Zm00001eb133000	ZmARF8	(PD)	Zm00001eb273840	ARF22
Zm00001eb135570	IAA8	(PD)	Zm00001eb428490	ACS7
Zm00001eb135910	ZmNAC108	(PD)	Zm00001eb113030	TIR1
Zm00001eb135910	ZmNAC108	(PD)	Zm00001eb194260	PGM
Zm00001eb135910	ZmNAC108	(PD)	Zm00001eb346060	PP124
Zm00001eb135910	ZmNAC108	(PD)	Zm00001eb078860	NPF4.9
Zm00001eb135910	ZmNAC108	(PD)	Zm00001eb361110	NRT2.5
Zm00001eb135910	ZmNAC108	(PD)	Zm00001eb245250	NRT1.3
Zm00001eb135910	ZmNAC108	(PD)	Zm00001eb193660	NIR1
Zm00001eb135910	ZmNAC108	(PD)	Zm00001eb253820	GS1-3
Zm00001eb135910	ZmNAC108	(PD)	Zm00001eb366760	NHL4
Zm00001eb135910	ZmNAC108	(PD)	Zm00001eb104260	NLP17
Zm00001eb135910	ZmNAC108	(PD)	Zm00001eb296340	bZIP18
Zm00001eb135910	ZmNAC108	(PD)	Zm00001eb093650	NAC126
Zm00001eb135910	ZmNAC108	(PD)	Zm00001eb273840	ARF22
Zm00001eb138920	ZmMYB8	(PD)	Zm00001eb121190	ACS1
Zm00001eb138920	ZmMYB8	(PD)	Zm00001eb078860	NPF4.9
Zm00001eb138920	ZmMYB8	(PD)	Zm00001eb360480	GOGAT2
Zm00001eb138920	ZmMYB8	(PD)	Zm00001eb156610	GOGAT3
Zm00001eb138920	ZmMYB8	(PD)	Zm00001eb104260	NLP17
Zm00001eb139480	ZmbZIP8	(PD)	Zm00001eb113030	TIR1
Zm00001eb139480	ZmbZIP8	(PD)	Zm00001eb329780	HAD2
Zm00001eb139480	ZmbZIP8	(PD)	Zm00001eb209670	NRT2.1
Zm00001eb139480	ZmbZIP8	(PD)	Zm00001eb078860	NPF4.9
Zm00001eb139480	ZmbZIP8	(PD)	Zm00001eb156610	GOGAT3
Zm00001eb139480	ZmbZIP8	(PD)	Zm00001eb296340	bZIP18
Zm00001eb139480	ZmbZIP8	(PD)	Zm00001eb038660	EREB137
Zm00001eb139480	ZmbZIP8	(PD)	Zm00001eb273840	ARF22
Zm00001eb139970	ZmEREB141	(PD)	Zm00001eb410960	DOXC
Zm00001eb139970	ZmEREB141	(PD)	Zm00001eb118950	NLP6
Zm00001eb142790	ZmNAC90	(PD)	Zm00001eb329780	HAD2
Zm00001eb142790	ZmNAC90	(PD)	Zm00001eb209670	NRT2.1
Zm00001eb142960	ZmTCP8	(PD)	Zm00001eb352260	AUF4
Zm00001eb142960	ZmTCP8	(PD)	Zm00001eb282770	PP103
Zm00001eb142960	ZmTCP8	(PD)	Zm00001eb298570	PAP7
Zm00001eb142960	ZmTCP8	(PD)	Zm00001eb175640	EREB89
Zm00001eb142960	ZmTCP8	(PD)	Zm00001eb372960	MADS74
Zm00001eb142960	ZmTCP8	(PD)	Zm00001eb038660	EREB137
Zm00001eb145470	ZmEREB63	(PD)	Zm00001eb427810	GDH2
Zm00001eb145470	ZmEREB63	(PD)	Zm00001eb068280	AspAT
Zm00001eb145470	ZmEREB63	(PD)	Zm00001eb327530	AlaAT3
Zm00001eb145470	ZmEREB63	(PD)	Zm00001eb194260	PGM
Zm00001eb145470	ZmEREB63	(PD)	Zm00001eb298570	PAP7
Zm00001eb145470	ZmEREB63	(PD)	Zm00001eb209670	NRT2.1
Zm00001eb145470	ZmEREB63	(PD)	Zm00001eb009090	GS1-1
Zm00001eb145470	ZmEREB63	(PD)	Zm00001eb193660	NIR1
Zm00001eb145470	ZmEREB63	(PD)	Zm00001eb062170	NAC49
Zm00001eb145470	ZmEREB63	(PD)	Zm00001eb118950	NLP6
Zm00001eb145470	ZmEREB63	(PD)	Zm00001eb061150	DUB
Zm00001eb145580	ZmNAC109	(PD)	Zm00001eb360480	GOGAT2
Zm00001eb146690	ZmbZIP95	(PD)	Zm00001eb113030	TIR1
Zm00001eb146690	ZmbZIP95	(PD)	Zm00001eb055950	ACS6
Zm00001eb146690	ZmbZIP95	(PD)	Zm00001eb201290	NAC125
Zm00001eb146690	ZmbZIP95	(PD)	Zm00001eb175640	EREB89
Zm00001eb146690	ZmbZIP95	(PD)	Zm00001eb104260	NLP17
Zm00001eb146690	ZmbZIP95	(PD)	Zm00001eb145580	NAC109
Zm00001eb148890	Orphan53	(PD)	Zm00001eb112260	LHCB5
Zm00001eb148890	Orphan53	(PD)	Zm00001eb360480	GOGAT2
Zm00001eb148890	Orphan53	(PD)	Zm00001eb104260	NLP17
Zm00001eb148890	Orphan53	(PD)	Zm00001eb031210	bZIP111
Zm00001eb149300	ZmWRKY43	(PD)	Zm00001eb113030	TIR1
Zm00001eb149570	ZmWRKY40	(PD)	Zm00001eb160700	LOG2
Zm00001eb149570	ZmWRKY40	(PD)	Zm00001eb259130	PP96
Zm00001eb149570	ZmWRKY40	(PD)	Zm00001eb076780	AMF1-1
Zm00001eb149680	ZmHB88	(PD)	Zm00001eb156610	GOGAT3
Zm00001eb149810	Orphan207	(PD)	Zm00001eb078860	NPF4.9
Zm00001eb149810	Orphan207	(PD)	Zm00001eb209670	NRT2.1
Zm00001eb149810	ZmNAC70	(PD)	Zm00001eb193660	NIR1
Zm00001eb150010	ZmbZIP102	(PD)	Zm00001eb113030	TIR1
Zm00001eb150010	ZmbZIP102	(PD)	Zm00001eb352260	AUF4
Zm00001eb150010	ZmbZIP102	(PD)	Zm00001eb273840	ARF22
Zm00001eb150010	ZmbZIP102	(PD)	Zm00001eb296340	bZIP18
Zm00001eb150010	ZmbZIP102	(PD)	Zm00001eb175640	EREB89
Zm00001eb150010	ZmbZIP102	(PD)	Zm00001eb038660	EREB137
Zm00001eb150840	ZmEREB147	(PD)	Zm00001eb427810	GDH2
Zm00001eb150840	ZmEREB147	(PD)	Zm00001eb060520	GDH1
Zm00001eb150840	ZmEREB147	(PD)	Zm00001eb068280	AspAT
Zm00001eb150840	ZmEREB147	(PD)	Zm00001eb327530	AlaAT3
Zm00001eb150840	ZmEREB147	(PD)	Zm00001eb380080	ASN1
Zm00001eb150840	ZmEREB147	(PD)	Zm00001eb013430	ASN3
Zm00001eb150840	ZmEREB147	(PD)	Zm00001eb423180	ARGOS1
Zm00001eb150840	ZmEREB147	(PD)	Zm00001eb349810	PPDK2
Zm00001eb150840	ZmEREB147	(PD)	Zm00001eb194260	PGM
Zm00001eb150840	ZmEREB147	(PD)	Zm00001eb160700	LOG2
Zm00001eb150840	ZmEREB147	(PD)	Zm00001eb329780	HAD2
Zm00001eb150840	ZmEREB147	(PD)	Zm00001eb017260	HAD5
Zm00001eb150840	ZmEREB147	(PD)	Zm00001eb121190	ACS1
Zm00001eb150840	ZmEREB147	(PD)	Zm00001eb073290	ACS2
Zm00001eb150840	ZmEREB147	(PD)	Zm00001eb428490	ACS7
Zm00001eb150840	ZmEREB147	(PD)	Zm00001eb125540	CRK
Zm00001eb150840	ZmEREB147	(PD)	Zm00001eb346060	PP124
Zm00001eb150840	ZmEREB147	(PD)	Zm00001eb078860	NPF4.9
Zm00001eb150840	ZmEREB147	(PD)	Zm00001eb247430	AMT1.3
Zm00001eb150840	ZmEREB147	(PD)	Zm00001eb361110	NRT2.5
Zm00001eb150840	ZmEREB147	(PD)	Zm00001eb217190	NPF2.3
Zm00001eb150840	ZmEREB147	(PD)	Zm00001eb209670	NRT2.1
Zm00001eb150840	ZmEREB147	(PD)	Zm00001eb063910	AMT2.3
Zm00001eb150840	ZmEREB147	(PD)	Zm00001eb416090	NRT1.1
Zm00001eb150840	ZmEREB147	(PD)	Zm00001eb246140	NAR2.1
Zm00001eb150840	ZmEREB147	(PD)	Zm00001eb427000	AMF1-2
Zm00001eb150840	ZmEREB147	(PD)	Zm00001eb358930	UPM1
Zm00001eb150840	ZmEREB147	(PD)	Zm00001eb009090	GS1-1
Zm00001eb150840	ZmEREB147	(PD)	Zm00001eb295210	GOGAT4
Zm00001eb150840	ZmEREB147	(PD)	Zm00001eb156610	GOGAT3
Zm00001eb150840	ZmEREB147	(PD)	Zm00001eb360480	GOGAT2
Zm00001eb150840	ZmEREB147	(PD)	Zm00001eb253820	GS1-3
Zm00001eb150840	ZmEREB147	(PD)	Zm00001eb159150	UPM2
Zm00001eb150840	ZmEREB147	(PD)	Zm00001eb193660	NIR1
Zm00001eb150840	ZmEREB147	(PD)	Zm00001eb059850	RFNR
Zm00001eb150840	ZmEREB147	(PD)	Zm00001eb295220	GOGAT4
Zm00001eb150840	ZmEREB147	(PD)	Zm00001eb101500	XERICO1
Zm00001eb150840	ZmEREB147	(PD)	Zm00001eb316120	XERICO2
Zm00001eb150840	ZmEREB147	(PD)	Zm00001eb326080	SAT2
Zm00001eb150840	ZmEREB147	(PD)	Zm00001eb145580	NAC109
Zm00001eb150840	ZmEREB147	(PD)	Zm00001eb118950	NLP6
Zm00001eb150840	ZmEREB147	(PD)	Zm00001eb062170	NAC49
Zm00001eb150840	ZmEREB147	(PD)	Zm00001eb327040	MADS67
Zm00001eb150840	ZmEREB147	(PD)	Zm00001eb104260	NLP17
Zm00001eb150840	ZmEREB147	(PD)	Zm00001eb036590	MADS6
Zm00001eb150840	ZmEREB147	(PD)	Zm00001eb038660	EREB137
Zm00001eb150840	ZmEREB147	(PD)	Zm00001eb175640	EREB89
Zm00001eb150840	ZmEREB147	(PD)	Zm00001eb372960	MADS74
Zm00001eb150840	ZmEREB147	(PD)	Zm00001eb006480	MADS68
Zm00001eb150840	ZmEREB147	(PD)	Zm00001eb296340	bZIP18
Zm00001eb150840	ZmEREB147	(PD)	Zm00001eb061150	DUB
Zm00001eb150840	ZmEREB147	(PD)	Zm00001eb383490	RING
Zm00001eb156040	ZmEREB126	(PD)	Zm00001eb273840	ARF22
Zm00001eb156040	ZmEREB126	(PD)	Zm00001eb104260	NLP17
Zm00001eb156040	ZmEREB126	(PD)	Zm00001eb296340	bZIP18
Zm00001eb157260	ZmNAC82	(PD)	Zm00001eb060520	GDH1
Zm00001eb157260	ZmNAC82	(PD)	Zm00001eb093650	NAC126
Zm00001eb157270	ZmARF12	(PD)	Zm00001eb410960	DOXC
Zm00001eb157270	ZmARF12	(PD)	Zm00001eb194260	PGM
Zm00001eb159750	ZmbHLH166	(PD)	Zm00001eb209670	NRT2.1
Zm00001eb160740	ZmMYBR6	(PD)	Zm00001eb380080	ASN1
Zm00001eb162740	ZmbZIP21	(PD)	Zm00001eb410960	DOXC
Zm00001eb162740	ZmbZIP21	(PD)	Zm00001eb380080	ASN1
Zm00001eb162740	ZmbZIP21	(PD)	Zm00001eb060520	GDH1
Zm00001eb162740	ZmbZIP21	(PD)	Zm00001eb113030	TIR1
Zm00001eb162740	ZmbZIP21	(PD)	Zm00001eb352260	AUF4
Zm00001eb162740	ZmbZIP21	(PD)	Zm00001eb349810	PPDK2
Zm00001eb162740	ZmbZIP21	(PD)	Zm00001eb194260	PGM
Zm00001eb162740	ZmbZIP21	(PD)	Zm00001eb309660	PEPC6
Zm00001eb162740	ZmbZIP21	(PD)	Zm00001eb112260	LHCB5
Zm00001eb162740	ZmbZIP21	(PD)	Zm00001eb160700	LOG2
Zm00001eb162740	ZmbZIP21	(PD)	Zm00001eb329780	HAD2
Zm00001eb162740	ZmbZIP21	(PD)	Zm00001eb055950	ACS6
Zm00001eb162740	ZmbZIP21	(PD)	Zm00001eb259130	PP96
Zm00001eb162740	ZmbZIP21	(PD)	Zm00001eb078860	NPF4.9
Zm00001eb162740	ZmbZIP21	(PD)	Zm00001eb361110	NRT2.5
Zm00001eb162740	ZmbZIP21	(PD)	Zm00001eb358930	UPM1
Zm00001eb162740	ZmbZIP21	(PD)	Zm00001eb037860	NR3
Zm00001eb162740	ZmbZIP21	(PD)	Zm00001eb273840	ARF22
Zm00001eb162740	ZmbZIP21	(PD)	Zm00001eb145580	NAC109
Zm00001eb162740	ZmbZIP21	(PD)	Zm00001eb201290	NAC125
Zm00001eb162740	ZmbZIP21	(PD)	Zm00001eb183200	MADS2
Zm00001eb162740	ZmbZIP21	(PD)	Zm00001eb104260	NLP17
Zm00001eb162740	ZmbZIP21	(PD)	Zm00001eb093650	NAC126
Zm00001eb162740	ZmbZIP21	(PD)	Zm00001eb296340	bZIP18
Zm00001eb162740	ZmbZIP21	(PD)	Zm00001eb175640	EREB89
Zm00001eb162740	ZmbZIP21	(PD)	Zm00001eb038660	EREB137
Zm00001eb163720	Zmfha9	(PD)	Zm00001eb160700	LOG2
Zm00001eb163720	Zmfha9	(PD)	Zm00001eb245250	NRT1.3
Zm00001eb168160	ZmALF18	(PD)	Zm00001eb327530	AlaAT3
Zm00001eb168160	ZmALF18	(PD)	Zm00001eb352260	AUF4
Zm00001eb168160	ZmALF18	(PD)	Zm00001eb287980	NPF3.6
Zm00001eb169130	ZmbZIP119	(PD)	Zm00001eb209670	NRT2.1
Zm00001eb169130	ZmbZIP119	(PD)	Zm00001eb295220	GOGAT4
Zm00001eb169130	ZmbZIP119	(PD)	Zm00001eb295210	GOGAT4
Zm00001eb169460	ZmWRKY36	(PD)	Zm00001eb113030	TIR1
Zm00001eb169460	ZmWRKY36	(PD)	Zm00001eb076780	AMF1-1
Zm00001eb169920	ZmC3H11	(PD)	Zm00001eb352260	AUF4
Zm00001eb169920	ZmC3H11	(PD)	Zm00001eb112260	LHCB5
Zm00001eb169920	ZmC3H11	(PD)	Zm00001eb349810	PPDK2
Zm00001eb169920	ZmC3H11	(PD)	Zm00001eb309660	PEPC6
Zm00001eb169920	ZmC3H11	(PD)	Zm00001eb160700	LOG2
Zm00001eb169920	ZmC3H11	(PD)	Zm00001eb428490	ACS7
Zm00001eb169920	ZmC3H11	(PD)	Zm00001eb271450	PP98
Zm00001eb169920	ZmC3H11	(PD)	Zm00001eb282770	PP103
Zm00001eb169920	ZmC3H11	(PD)	Zm00001eb416090	NRT1.1
Zm00001eb169920	ZmC3H11	(PD)	Zm00001eb361110	NRT2.5
Zm00001eb169920	ZmC3H11	(PD)	Zm00001eb209670	NRT2.1
Zm00001eb169920	ZmC3H11	(PD)	Zm00001eb112180	NPF4.7
Zm00001eb169920	ZmC3H11	(PD)	Zm00001eb256260	NR2
Zm00001eb169920	ZmC3H11	(PD)	Zm00001eb193660	NIR1
Zm00001eb169920	ZmC3H11	(PD)	Zm00001eb329710	GOGAT1
Zm00001eb169920	ZmC3H11	(PD)	Zm00001eb253820	GS1-3
Zm00001eb169920	ZmC3H11	(PD)	Zm00001eb326080	SAT2
Zm00001eb169920	ZmC3H11	(PD)	Zm00001eb036590	MADS6
Zm00001eb169920	ZmC3H11	(PD)	Zm00001eb118950	NLP6
Zm00001eb169920	ZmC3H11	(PD)	Zm00001eb093650	NAC126
Zm00001eb169920	ZmC3H11	(PD)	Zm00001eb383490	RING
Zm00001eb172450	ZmMYBR79	(PD)	Zm00001eb209670	NRT2.1
Zm00001eb172450	ZmMYBR79	(PD)	Zm00001eb078860	NPF4.9
Zm00001eb172450	ZmMYBR79	(PD)	Zm00001eb059850	RFNR
Zm00001eb173070	ZmbHLH172	(PD)	Zm00001eb160700	LOG2
Zm00001eb173070	ZmbHLH172	(PD)	Zm00001eb247430	AMT1.3
Zm00001eb173070	ZmbHLH172	(PD)	Zm00001eb037860	NR3
Zm00001eb173070	ZmbHLH172	(PD)	Zm00001eb175640	EREB89
Zm00001eb173070	ZmbHLH172	(PD)	Zm00001eb038660	EREB137
Zm00001eb173070	ZmbHLH172	(PD)	Zm00001eb061150	DUB
Zm00001eb178160	ZmWRKY94	(PD)	Zm00001eb078860	NPF4.9
Zm00001eb178500	ZmCADR3	(PD)	Zm00001eb410960	DOXC
Zm00001eb178500	ZmCADR3	(PD)	Zm00001eb295220	GOGAT4
Zm00001eb178500	ZmCADR3	(PD)	Zm00001eb295210	GOGAT4
Zm00001eb178500	ZmCADR3	(PD)	Zm00001eb031210	bZIP111
Zm00001eb182130	Orphan235	(PD)	Zm00001eb349810	PPDK2
Zm00001eb182490	ZmALF7	(PD)	Zm00001eb327530	AlaAT3
Zm00001eb182490	ZmALF7	(PD)	Zm00001eb427000	AMF1-2
Zm00001eb183200	ZmMADS19/ZmMADS39	(PD)	Zm00001eb410960	DOXC
Zm00001eb183200	ZmMADS19/ZmMADS39	(PD)	Zm00001eb327530	AlaAT3
Zm00001eb183200	ZmMADS19	(PD)	Zm00001eb160700	LOG2
Zm00001eb183200	ZmMADS19	(PD)	Zm00001eb360480	GOGAT2
Zm00001eb183200	ZmMADS19	(PD)	Zm00001eb316120	XERICO2
Zm00001eb183200	ZmMADS19	(PD)	Zm00001eb031210	bZIP111
Zm00001eb184870	Orphan90	(PD)	Zm00001eb209670	NRT2.1
Zm00001eb184870	Orphan90	(PD)	Zm00001eb383490	RING
Zm00001eb185680	ZmEREB170	(PD)	Zm00001eb327530	AlaAT3
Zm00001eb185680	ZmEREB170	(PD)	Zm00001eb068280	AspAT
Zm00001eb186200	ZmTHX16	(PD)	Zm00001eb427810	GDH2
Zm00001eb186200	ZmTHX16	(PD)	Zm00001eb349810	PPDK2
Zm00001eb187190	ZmEREB127	(PD)	Zm00001eb068280	AspAT
Zm00001eb187190	ZmEREB127	(PD)	Zm00001eb410960	DOXC
Zm00001eb187190	ZmEREB127	(PD)	Zm00001eb298570	PAP7
Zm00001eb187190	ZmEREB127	(PD)	Zm00001eb209670	NRT2.1
Zm00001eb187190	ZmEREB127	(PD)	Zm00001eb193660	NIR1
Zm00001eb187190	ZmEREB127	(PD)	Zm00001eb118950	NLP6
Zm00001eb187810	ZmMYB19	(PD)	Zm00001eb078860	NPF4.9
Zm00001eb187810	ZmMYB19	(PD)	Zm00001eb156610	GOGAT3
Zm00001eb187810	ZmMYB19	(PD)	Zm00001eb399860	GS1-5
Zm00001eb187810	ZmMYB19	(PD)	Zm00001eb327040	MADS67
Zm00001eb188370	ZmTUB6	(PD)	Zm00001eb209670	NRT2.1
Zm00001eb188370	ZmTUB6	(PD)	Zm00001eb361110	NRT2.5
Zm00001eb188950	ZmARID3	(PD)	Zm00001eb160700	LOG2
Zm00001eb188950	ZmARID3	(PD)	Zm00001eb259130	PP96
Zm00001eb188950	ZmARID3	(PD)	Zm00001eb361110	NRT2.5
Zm00001eb191020	ZmNAC26	(PD)	Zm00001eb327530	AlaAT3
Zm00001eb191020	ZmNAC26	(PD)	Zm00001eb209670	NRT2.1
Zm00001eb191020	ZmNAC26	(PD)	Zm00001eb009090	GS1-1
Zm00001eb191940	ZmGATA4	(PD)	Zm00001eb076780	AMF1-1
Zm00001eb193550	ZmEREB13	(PD)	Zm00001eb380080	ASN1
Zm00001eb193550	ZmEREB13	(PD)	Zm00001eb060520	GDH1
Zm00001eb193550	ZmEREB13	(PD)	Zm00001eb223680	AlaAT1
Zm00001eb193550	ZmEREB13	(PD)	Zm00001eb410960	DOXC
Zm00001eb193550	ZmEREB13	(PD)	Zm00001eb352260	AUF4
Zm00001eb193550	ZmEREB13	(PD)	Zm00001eb113030	TIR1
Zm00001eb193550	ZmEREB13	(PD)	Zm00001eb194260	PGM
Zm00001eb193550	ZmEREB13	(PD)	Zm00001eb112260	LHCB5
Zm00001eb193550	ZmEREB13	(PD)	Zm00001eb349810	PPDK2
Zm00001eb193550	ZmEREB13	(PD)	Zm00001eb160700	LOG2
Zm00001eb193550	ZmEREB13	(PD)	Zm00001eb055950	ACS6
Zm00001eb193550	ZmEREB13	(PD)	Zm00001eb121190	ACS1
Zm00001eb193550	ZmEREB13	(PD)	Zm00001eb259130	PP96
Zm00001eb193550	ZmEREB13	(PD)	Zm00001eb209690	NRT2.2
Zm00001eb193550	ZmEREB13	(PD)	Zm00001eb361110	NRT2.5
Zm00001eb193550	ZmEREB13	(PD)	Zm00001eb078860	NPF4.9
Zm00001eb193550	ZmEREB13	(PD)	Zm00001eb360480	GOGAT2
Zm00001eb193550	ZmEREB13	(PD)	Zm00001eb253820	GS1-3
Zm00001eb193550	ZmEREB13	(PD)	Zm00001eb358930	UPM1
Zm00001eb193550	ZmEREB13	(PD)	Zm00001eb296340	bZIP18
Zm00001eb193550	ZmEREB13	(PD)	Zm00001eb338000	EREB186
Zm00001eb193550	ZmEREB13	(PD)	Zm00001eb273840	ARF22
Zm00001eb193550	ZmEREB13	(PD)	Zm00001eb175640	EREB89
Zm00001eb193550	ZmEREB13	(PD)	Zm00001eb038660	EREB137
Zm00001eb193550	ZmEREB13	(PD)	Zm00001eb201290	NAC125
Zm00001eb193550	ZmEREB13	(PD)	Zm00001eb104260	NLP17
Zm00001eb193550	ZmEREB13	(PD)	Zm00001eb327040	MADS67
Zm00001eb193550	ZmEREB13	(PD)	Zm00001eb093650	NAC126
Zm00001eb193550	ZmEREB13	(PD)	Zm00001eb031210	bZIP111
Zm00001eb194220	ZmEREB17	(PD)	Zm00001eb410960	DOXC
Zm00001eb194220	ZmEREB17	(PD)	Zm00001eb380080	ASN1
Zm00001eb194220	ZmEREB17	(PD)	Zm00001eb068280	AspAT
Zm00001eb194220	ZmEREB17	(PD)	Zm00001eb427810	GDH2
Zm00001eb194220	ZmEREB17	(PD)	Zm00001eb327530	AlaAT3
Zm00001eb194220	ZmEREB17	(PD)	Zm00001eb423180	ARGOS1
Zm00001eb194220	ZmEREB17	(PD)	Zm00001eb194260	PGM
Zm00001eb194220	ZmEREB17	(PD)	Zm00001eb416090	NRT1.1
Zm00001eb194220	ZmEREB17	(PD)	Zm00001eb253820	GS1-3
Zm00001eb194220	ZmEREB17	(PD)	Zm00001eb295220	GOGAT4
Zm00001eb194220	ZmEREB17	(PD)	Zm00001eb295210	GOGAT4
Zm00001eb194220	ZmEREB17	(PD)	Zm00001eb193660	NIR1
Zm00001eb194220	ZmEREB17	(PD)	Zm00001eb062170	NAC49
Zm00001eb194220	ZmEREB17	(PD)	Zm00001eb093650	NAC126
Zm00001eb194220	ZmEREB17	(PD)	Zm00001eb118950	NLP6
Zm00001eb194220	ZmEREB17	(PD)	Zm00001eb036590	MADS6
Zm00001eb194220	ZmEREB17	(PD)	Zm00001eb061150	DUB
Zm00001eb195920	ZmWRI2	(PD)	Zm00001eb037860	NR3
Zm00001eb195920	ZmWRI2	(PD)	Zm00001eb015570	NAC11
Zm00001eb195920	ZmWRI2	(PD)	Zm00001eb118970	ARF7
Zm00001eb195920	ZmWRI2	(PD)	Zm00001eb383490	RING
Zm00001eb197040	ZmbZIP79	(PD)	Zm00001eb349810	PPDK2
Zm00001eb197040	ZmbZIP79	(PD)	Zm00001eb175640	EREB89
Zm00001eb199110	ZmTHX3	(PD)	Zm00001eb383490	RING
Zm00001eb201290	ZmNAC125	(PD)	Zm00001eb068280	AspAT
Zm00001eb201290	ZmNAC125	(PD)	Zm00001eb352260	AUF4
Zm00001eb201290	ZmNAC125	(PD)	Zm00001eb017260	HAD5
Zm00001eb201290	ZmNAC125	(PD)	Zm00001eb428490	ACS7
Zm00001eb201290	ZmNAC125	(PD)	Zm00001eb245250	NRT1.3
Zm00001eb201290	ZmNAC125	(PD)	Zm00001eb361110	NRT2.5
Zm00001eb201290	ZmNAC125	(PD)	Zm00001eb193660	NIR1
Zm00001eb201290	ZmNAC125	(PD)	Zm00001eb399590	GLB1
Zm00001eb201290	ZmNAC125	(PD)	Zm00001eb316120	XERICO2
Zm00001eb201290	ZmNAC125	(PD)	Zm00001eb062170	NAC49
Zm00001eb201290	ZmNAC125	(PD)	Zm00001eb038660	EREB137
Zm00001eb202260	ZmbZIP110	(PD)	Zm00001eb209670	NRT2.1
Zm00001eb202260	ZmbZIP110	(PD)	Zm00001eb399590	GLB1
Zm00001eb202270	ZmGRAS9	(PD)	Zm00001eb282770	PP103
Zm00001eb202270	ZmGRAS9	(PD)	Zm00001eb416090	NRT1.1
Zm00001eb202270	ZmGRAS9	(PD)	Zm00001eb061150	DUB
Zm00001eb206080	ZmC3H38	(PD)	Zm00001eb427810	GDH2
Zm00001eb206080	ZmC3H38	(PD)	Zm00001eb113030	TIR1
Zm00001eb206080	ZmC3H38	(PD)	Zm00001eb352260	AUF4
Zm00001eb206080	ZmC3H38	(PD)	Zm00001eb329780	HAD2
Zm00001eb206080	ZmC3H38	(PD)	Zm00001eb055950	ACS6
Zm00001eb206080	ZmC3H38	(PD)	Zm00001eb073290	ACS2
Zm00001eb206080	ZmC3H38	(PD)	Zm00001eb428490	ACS7
Zm00001eb206080	ZmC3H38	(PD)	Zm00001eb246140	NAR2.1
Zm00001eb206080	ZmC3H38	(PD)	Zm00001eb247430	AMT1.3
Zm00001eb206080	ZmC3H38	(PD)	Zm00001eb361110	NRT2.5
Zm00001eb206080	ZmC3H38	(PD)	Zm00001eb145580	NAC109
Zm00001eb206080	ZmC3H38	(PD)	Zm00001eb006480	MADS68
Zm00001eb206080	ZmC3H38	(PD)	Zm00001eb372960	MADS74
Zm00001eb206080	ZmC3H38	(PD)	Zm00001eb104260	NLP17
Zm00001eb206080	ZmC3H38	(PD)	Zm00001eb061150	DUB
Zm00001eb206360	ZmEREB8	(PD)	Zm00001eb327530	AlaAT3
Zm00001eb206360	ZmEREB8	(PD)	Zm00001eb380080	ASN1
Zm00001eb206360	ZmEREB8	(PD)	Zm00001eb194260	PGM
Zm00001eb206360	ZmEREB8	(PD)	Zm00001eb160700	LOG2
Zm00001eb206360	ZmEREB8	(PD)	Zm00001eb329780	HAD2
Zm00001eb206360	ZmEREB8	(PD)	Zm00001eb073290	ACS2
Zm00001eb206360	ZmEREB8	(PD)	Zm00001eb209670	NRT2.1
Zm00001eb206360	ZmEREB8	(PD)	Zm00001eb193660	NIR1
Zm00001eb206360	ZmEREB8	(PD)	Zm00001eb037860	NR3
Zm00001eb206360	ZmEREB8	(PD)	Zm00001eb038660	EREB137
Zm00001eb206360	ZmEREB8	(PD)	Zm00001eb118950	NLP6
Zm00001eb206360	ZmEREB8	(PD)	Zm00001eb175640	EREB89
Zm00001eb206360	ZmEREB8	(PD)	Zm00001eb061150	DUB
Zm00001eb207450	ZmARF16	(PD)	Zm00001eb078860	NPF4.9
Zm00001eb210510	RCD	(PD)	Zm00001eb360480	GOGAT2
Zm00001eb210510	RCD	(PD)	Zm00001eb175640	EREB89
Zm00001eb211690	Orphan220	(PD)	Zm00001eb112260	LHCB5
Zm00001eb212120	ZmNAC6	(PD)	Zm00001eb410960	DOXC
Zm00001eb212120	Orphan207	(PD)	Zm00001eb245250	NRT1.3
Zm00001eb212120	ZmNAC6	(PD)	Zm00001eb360480	GOGAT2
Zm00001eb212120	ZmNAC6	(PD)	Zm00001eb156610	GOGAT3
Zm00001eb212120	ZmNAC6	(PD)	Zm00001eb255880	NIR2
Zm00001eb212120	ZmNAC6	(PD)	Zm00001eb253820	GS1-3
Zm00001eb212120	ZmNAC6	(PD)	Zm00001eb399590	GLB1
Zm00001eb214190	ZmGLK8	(PD)	Zm00001eb428490	ACS7
Zm00001eb214750	ZmMADS4	(PD)	Zm00001eb388620	WRKY124
Zm00001eb216410	ZmCOL8	(PD)	Zm00001eb156610	GOGAT3
Zm00001eb227180	ZmSBP25	(PD)	Zm00001eb259130	PP96
Zm00001eb227180	ZmSBP25	(PD)	Zm00001eb358930	UPM1
Zm00001eb227180	ZmSBP25	(PD)	Zm00001eb118950	NLP6
Zm00001eb228620	Zmhmg1	(PD)	Zm00001eb209670	NRT2.1
Zm00001eb231360	bZIP160	(PD)	Zm00001eb113030	TIR1
Zm00001eb233420	ZmbZIP104	(PD)	Zm00001eb113030	TIR1
Zm00001eb233420	ZmbZIP104	(PD)	Zm00001eb112260	LHCB5
Zm00001eb233420	ZmbZIP104	(PD)	Zm00001eb349810	PPDK2
Zm00001eb233420	ZmbZIP104	(PD)	Zm00001eb309660	PEPC6
Zm00001eb233420	ZmbZIP104	(PD)	Zm00001eb055950	ACS6
Zm00001eb233420	ZmbZIP104	(PD)	Zm00001eb358930	UPM1
Zm00001eb233420	ZmbZIP104	(PD)	Zm00001eb296340	bZIP18
Zm00001eb233420	ZmbZIP104	(PD)	Zm00001eb175640	EREB89
Zm00001eb233420	ZmbZIP104	(PD)	Zm00001eb273840	ARF22
Zm00001eb233420	ZmbZIP104	(PD)	Zm00001eb145580	NAC109
Zm00001eb234690	ZmMYB50	(PD)	Zm00001eb247430	AMT1.3
Zm00001eb234690	ZmMYB50	(PD)	Zm00001eb006480	MADS68
Zm00001eb234870	ZmEREB138	(PD)	Zm00001eb068280	AspAT
Zm00001eb234870	ZmEREB138	(PD)	Zm00001eb327530	AlaAT3
Zm00001eb239680	ZmHB2	(PD)	Zm00001eb209670	NRT2.1
Zm00001eb244180	ZmALF2	(PD)	Zm00001eb160700	LOG2
Zm00001eb244180	ZmALF2	(PD)	Zm00001eb271450	PP98
Zm00001eb244180	ZmALF2	(PD)	Zm00001eb156610	GOGAT3
Zm00001eb244180	ZmALF2	(PD)	Zm00001eb326080	SAT2
Zm00001eb244180	ZmALF2	(PD)	Zm00001eb061150	DUB
Zm00001eb245040	ZmMYB126	(PD)	Zm00001eb245250	NRT1.3
Zm00001eb245040	ZmMYB126	(PD)	Zm00001eb327040	MADS67
Zm00001eb246390	TPR-repeat	(PD)	Zm00001eb329780	HAD2
Zm00001eb246390	TPR-repeat	(PD)	Zm00001eb078860	NPF4.9
Zm00001eb246390	TPR-repeat	(PD)	Zm00001eb104260	NLP17
Zm00001eb248380	ZmEREB76	(PD)	Zm00001eb327530	AlaAT3
Zm00001eb248380	ZmEREB76	(PD)	Zm00001eb068280	AspAT
Zm00001eb248380	ZmEREB76	(PD)	Zm00001eb009090	GS1-1
Zm00001eb248380	ZmEREB76	(PD)	Zm00001eb036590	MADS6
Zm00001eb248380	ZmEREB76	(PD)	Zm00001eb118950	NLP6
Zm00001eb249320	ZmEREB107	(PD)	Zm00001eb380080	ASN1
Zm00001eb249320	ZmEREB107	(PD)	Zm00001eb427810	GDH2
Zm00001eb249320	ZmEREB107	(PD)	Zm00001eb068280	AspAT
Zm00001eb249320	ZmEREB107	(PD)	Zm00001eb327530	AlaAT3
Zm00001eb249320	ZmEREB107	(PD)	Zm00001eb073290	ACS2
Zm00001eb249320	ZmEREB107	(PD)	Zm00001eb271450	PP98
Zm00001eb249320	ZmEREB107	(PD)	Zm00001eb427000	AMF1-2
Zm00001eb249320	ZmEREB107	(PD)	Zm00001eb209670	NRT2.1
Zm00001eb249320	ZmEREB107	(PD)	Zm00001eb360480	GOGAT2
Zm00001eb249320	ZmEREB107	(PD)	Zm00001eb193660	NIR1
Zm00001eb249320	ZmEREB107	(PD)	Zm00001eb009090	GS1-1
Zm00001eb249320	ZmEREB107	(PD)	Zm00001eb118950	NLP6
Zm00001eb249320	ZmEREB107	(PD)	Zm00001eb327040	MADS67
Zm00001eb249320	ZmEREB107	(PD)	Zm00001eb038660	EREB137
Zm00001eb249320	ZmEREB107	(PD)	Zm00001eb061150	DUB
Zm00001eb250560	ZmEREB16	(PD)	Zm00001eb410960	DOXC
Zm00001eb250560	ZmEREB16	(PD)	Zm00001eb118950	NLP6
Zm00001eb250740	Zmtt1/WD40	(PD)	Zm00001eb112260	LHCB5
Zm00001eb252100	ZmbHLH29	(PD)	Zm00001eb113030	TIR1
Zm00001eb252100	ZmbHLH29	(PD)	Zm00001eb183200	MADS2
Zm00001eb252640	ZmARID5	(PD)	Zm00001eb078860	NPF4.9
Zm00001eb253150	ZmCOL5	(PD)	Zm00001eb253820	GS1-3
Zm00001eb255970	ZmbZIP4	(PD)	Zm00001eb113030	TIR1
Zm00001eb257170	ZmEREB90	(PD)	Zm00001eb068280	AspAT
Zm00001eb257170	ZmEREB90	(PD)	Zm00001eb327530	AlaAT3
Zm00001eb257170	ZmEREB90	(PD)	Zm00001eb061150	DUB
Zm00001eb258290	ZmGATA24	(PD)	Zm00001eb410960	DOXC
Zm00001eb258400	ZmNAC104	(PD)	Zm00001eb113030	TIR1
Zm00001eb258400	ZmNAC104	(PD)	Zm00001eb209670	NRT2.1
Zm00001eb258400	ZmNAC104	(PD)	Zm00001eb078860	NPF4.9
Zm00001eb258400	ZmNAC104	(PD)	Zm00001eb093650	NAC126
Zm00001eb258400	ZmNAC104	(PD)	Zm00001eb273840	ARF22
Zm00001eb258400	ZmNAC104	(PD)	Zm00001eb104260	NLP17
Zm00001eb259370	ZmTCP4	(PD)	Zm00001eb380080	ASN1
Zm00001eb259370	ZmTCP4	(PD)	Zm00001eb352260	AUF4
Zm00001eb259370	ZmTCP4	(PD)	Zm00001eb194260	PGM
Zm00001eb259370	ZmTCP4	(PD)	Zm00001eb329780	HAD2
Zm00001eb259370	ZmTCP4	(PD)	Zm00001eb298570	PAP7
Zm00001eb259370	ZmTCP4	(PD)	Zm00001eb259130	PP96
Zm00001eb259370	ZmTCP4	(PD)	Zm00001eb346060	PP124
Zm00001eb259370	ZmTCP4	(PD)	Zm00001eb282770	PP103
Zm00001eb259370	ZmTCP4	(PD)	Zm00001eb246140	NAR2.1
Zm00001eb259370	ZmTCP4	(PD)	Zm00001eb193660	NIR1
Zm00001eb259370	ZmTCP4	(PD)	Zm00001eb156610	GOGAT3
Zm00001eb259370	ZmTCP4	(PD)	Zm00001eb360480	GOGAT2
Zm00001eb259370	ZmTCP4	(PD)	Zm00001eb118950	NLP6
Zm00001eb259370	ZmTCP4	(PD)	Zm00001eb372960	MADS74
Zm00001eb259370	ZmTCP4	(PD)	Zm00001eb038660	EREB137
Zm00001eb259370	ZmTCP4	(PD)	Zm00001eb104260	NLP17
Zm00001eb259370	ZmTCP4	(PD)	Zm00001eb273840	ARF22
Zm00001eb259370	ZmTCP4	(PD)	Zm00001eb062170	NAC49
Zm00001eb259370	ZmTCP4	(PD)	Zm00001eb093650	NAC126
Zm00001eb259370	ZmTCP4	(PD)	Zm00001eb175640	EREB89
Zm00001eb259370	ZmTCP4	(PD)	Zm00001eb296340	bZIP18
Zm00001eb261240	Orphan26	(PD)	Zm00001eb209670	NRT2.1
Zm00001eb264930	ZmbZIP12	(PD)	Zm00001eb113030	TIR1
Zm00001eb264930	ZmbZIP12	(PD)	Zm00001eb112260	LHCB5
Zm00001eb264930	ZmbZIP12	(PD)	Zm00001eb349810	PPDK2
Zm00001eb264930	ZmbZIP12	(PD)	Zm00001eb273840	ARF22
Zm00001eb264930	ZmbZIP12	(PD)	Zm00001eb038660	EREB137
Zm00001eb264930	ZmbZIP12	(PD)	Zm00001eb296340	bZIP18
Zm00001eb264930	ZmbZIP12	(PD)	Zm00001eb175640	EREB89
Zm00001eb265610	EREB81	(PD)	Zm00001eb427810	GDH2
Zm00001eb269150	ZmGRF7	(PD)	Zm00001eb352260	AUF4
Zm00001eb269150	ZmGRF7	(PD)	Zm00001eb349810	PPDK2
Zm00001eb269150	ZmGRF7	(PD)	Zm00001eb112260	LHCB5
Zm00001eb269150	ZmGRF7	(PD)	Zm00001eb194260	PGM
Zm00001eb269150	ZmGRF7	(PD)	Zm00001eb217190	NPF2.3
Zm00001eb269150	ZmGRF7	(PD)	Zm00001eb295210	GOGAT4
Zm00001eb269150	ZmGRF7	(PD)	Zm00001eb360480	GOGAT2
Zm00001eb269150	ZmGRF7	(PD)	Zm00001eb037860	NR3
Zm00001eb269150	ZmGRF7	(PD)	Zm00001eb193660	NIR1
Zm00001eb269150	ZmGRF7	(PD)	Zm00001eb295220	GOGAT4
Zm00001eb269150	ZmGRF7	(PD)	Zm00001eb366760	NHL4
Zm00001eb269150	ZmGRF7	(PD)	Zm00001eb326080	SAT2
Zm00001eb269150	ZmGRF7	(PD)	Zm00001eb145580	NAC109
Zm00001eb269150	ZmGRF7	(PD)	Zm00001eb273840	ARF22
Zm00001eb269150	ZmGRF7	(PD)	Zm00001eb118950	NLP6
Zm00001eb269150	ZmGRF7	(PD)	Zm00001eb093650	NAC126
Zm00001eb269150	ZmGRF7	(PD)	Zm00001eb175640	EREB89
Zm00001eb269150	ZmGRF7	(PD)	Zm00001eb296340	bZIP18
Zm00001eb269150	ZmGRF7	(PD)	Zm00001eb383490	RING
Zm00001eb272230	ZmbZIP15	(PD)	Zm00001eb055950	ACS6
Zm00001eb272280	ZmbZIP106	(PD)	Zm00001eb349810	PPDK2
Zm00001eb272280	ZmbZIP106	(PD)	Zm00001eb209670	NRT2.1
Zm00001eb272430	ZmOrphan149	(PD)	Zm00001eb073290	ACS2
Zm00001eb272430	ZmOrphan149	(PD)	Zm00001eb256260	NR2
Zm00001eb272430	ZmOrphan149	(PD)	Zm00001eb183200	MADS2
Zm00001eb272430	ZmOrphan149	(PD)	Zm00001eb372960	MADS74
Zm00001eb272430	ZmOrphan149	(PD)	Zm00001eb104260	NLP17
Zm00001eb273020	ZmZIM20	(PD)	Zm00001eb253820	GS1-3
Zm00001eb273390	ZmEREB19	(PD)	Zm00001eb410960	DOXC
Zm00001eb273390	ZmEREB19	(PD)	Zm00001eb118950	NLP6
Zm00001eb273840	ZmARF22	(PD)	Zm00001eb038660	EREB137
Zm00001eb274210	ZmMYBR77	(PD)	Zm00001eb399590	GLB1
Zm00001eb274340	ZmCA5P3	(PD)	Zm00001eb388620	WRKY124
Zm00001eb275130	ZmbZIP76	(PD)	Zm00001eb113030	TIR1
Zm00001eb275690	ZmARID8	(PD)	Zm00001eb209670	NRT2.1
Zm00001eb275690	ZmARID8	(PD)	Zm00001eb399590	GLB1
Zm00001eb275690	ZmARID8	(PD)	Zm00001eb015630	NAC44
Zm00001eb275690	ZmARID8	(PD)	Zm00001eb383490	RING
Zm00001eb278090	ZmWRKY13	(PD)	Zm00001eb246140	NAR2.1
Zm00001eb278090	ZmWRKY13	(PD)	Zm00001eb076780	AMF1-1
Zm00001eb278090	ZmWRKY13	(PD)	Zm00001eb078860	NPF4.9
Zm00001eb280660	ZmMYB106	(PD)	Zm00001eb352260	AUF4
Zm00001eb280660	ZmMYB106	(PD)	Zm00001eb160700	LOG2
Zm00001eb280660	ZmMYB106	(PD)	Zm00001eb428490	ACS7
Zm00001eb280660	ZmMYB106	(PD)	Zm00001eb361110	NRT2.5
Zm00001eb280660	ZmMYB106	(PD)	Zm00001eb078860	NPF4.9
Zm00001eb280660	ZmMYB106	(PD)	Zm00001eb112180	NPF4.7
Zm00001eb280660	ZmMYB106	(PD)	Zm00001eb247430	AMT1.3
Zm00001eb280660	ZmMYB106	(PD)	Zm00001eb329710	GOGAT1
Zm00001eb280660	ZmMYB106	(PD)	Zm00001eb256260	NR2
Zm00001eb280660	ZmMYB106	(PD)	Zm00001eb156610	GOGAT3
Zm00001eb280660	ZmMYB106	(PD)	Zm00001eb062170	NAC49
Zm00001eb280660	ZmMYB106	(PD)	Zm00001eb413540	NAC110
Zm00001eb280660	ZmMYB106	(PD)	Zm00001eb327040	MADS67
Zm00001eb280660	ZmMYB106	(PD)	Zm00001eb145580	NAC109
Zm00001eb280660	ZmMYB106	(PD)	Zm00001eb061150	DUB
Zm00001eb282840	ZmWRKY125	(PD)	Zm00001eb113030	TIR1
Zm00001eb282840	ZmWRKY125	(PD)	Zm00001eb078860	NPF4.9
Zm00001eb282840	ZmWRKY125	(PD)	Zm00001eb104260	NLP17
Zm00001eb286040	Zmfha15	(PD)	Zm00001eb360480	GOGAT2
Zm00001eb288060	ZmbZIP34	(PD)	Zm00001eb259130	PP96
Zm00001eb288060	ZmbZIP34	(PD)	Zm00001eb078860	NPF4.9
Zm00001eb288060	ZmbZIP34	(PD)	Zm00001eb209670	NRT2.1
Zm00001eb288060	ZmbZIP34	(PD)	Zm00001eb253820	GS1-3
Zm00001eb288060	ZmbZIP34	(PD)	Zm00001eb059850	RFNR
Zm00001eb288280	ZmALF5	(PD)	Zm00001eb295220	GOGAT4
Zm00001eb288280	ZmALF5	(PD)	Zm00001eb295210	GOGAT4
Zm00001eb288360	ZmNAC20	(PD)	Zm00001eb253820	GS1-3
Zm00001eb288730	ZmMYBR3	(PD)	Zm00001eb183200	MADS2
Zm00001eb289080	ZmbZIP101	(PD)	Zm00001eb013430	ASN3
Zm00001eb289080	ZmbZIP101	(PD)	Zm00001eb156610	GOGAT3
Zm00001eb289080	ZmbZIP101	(PD)	Zm00001eb118970	ARF7
Zm00001eb290350	ZmWRKY57	(PD)	Zm00001eb183200	MADS2
Zm00001eb290570	ZmOFP28	(PD)	Zm00001eb076780	AMF1-1
Zm00001eb292830	ZmARF23	(PD)	Zm00001eb068280	AspAT
Zm00001eb294180	ZmWRKY82	(PD)	Zm00001eb428490	ACS7
Zm00001eb294830	ZmEREB162	(PD)	Zm00001eb156610	GOGAT3
Zm00001eb294830	ZmEREB162	(PD)	Zm00001eb273840	ARF22
Zm00001eb294830	ZmEREB162	(PD)	Zm00001eb296340	bZIP18
Zm00001eb295810	ZmNAC87	(PD)	Zm00001eb093650	NAC126
Zm00001eb296340	ZmbZIP18	(PD)	Zm00001eb060520	GDH1
Zm00001eb296340	ZmbZIP18	(PD)	Zm00001eb223680	AlaAT1
Zm00001eb296340	ZmbZIP18	(PD)	Zm00001eb410960	DOXC
Zm00001eb296340	ZmbZIP18	(PD)	Zm00001eb380080	ASN1
Zm00001eb296340	ZmbZIP18	(PD)	Zm00001eb113030	TIR1
Zm00001eb296340	ZmbZIP18	(PD)	Zm00001eb352260	AUF4
Zm00001eb296340	ZmbZIP18	(PD)	Zm00001eb194260	PGM
Zm00001eb296340	ZmbZIP18	(PD)	Zm00001eb309660	PEPC6
Zm00001eb296340	ZmbZIP18	(PD)	Zm00001eb112260	LHCB5
Zm00001eb296340	ZmbZIP18	(PD)	Zm00001eb349810	PPDK2
Zm00001eb296340	ZmbZIP18	(PD)	Zm00001eb160700	LOG2
Zm00001eb296340	ZmbZIP18	(PD)	Zm00001eb329780	HAD2
Zm00001eb296340	ZmbZIP18	(PD)	Zm00001eb428490	ACS7
Zm00001eb296340	ZmbZIP18	(PD)	Zm00001eb073290	ACS2
Zm00001eb296340	ZmbZIP18	(PD)	Zm00001eb055950	ACS6
Zm00001eb296340	ZmbZIP18	(PD)	Zm00001eb121190	ACS1
Zm00001eb296340	ZmbZIP18	(PD)	Zm00001eb259130	PP96
Zm00001eb296340	ZmbZIP18	(PD)	Zm00001eb209670	NRT2.1
Zm00001eb296340	ZmbZIP18	(PD)	Zm00001eb361110	NRT2.5
Zm00001eb296340	ZmbZIP18	(PD)	Zm00001eb245250	NRT1.3
Zm00001eb296340	ZmbZIP18	(PD)	Zm00001eb247430	AMT1.3
Zm00001eb296340	ZmbZIP18	(PD)	Zm00001eb078860	NPF4.9
Zm00001eb296340	ZmbZIP18	(PD)	Zm00001eb246140	NAR2.1
Zm00001eb296340	ZmbZIP18	(PD)	Zm00001eb209690	NRT2.2
Zm00001eb296340	ZmbZIP18	(PD)	Zm00001eb358930	UPM1
Zm00001eb296340	ZmbZIP18	(PD)	Zm00001eb295210	GOGAT4
Zm00001eb296340	ZmbZIP18	(PD)	Zm00001eb295220	GOGAT4
Zm00001eb296340	ZmbZIP18	(PD)	Zm00001eb193660	NIR1
Zm00001eb296340	ZmbZIP18	(PD)	Zm00001eb255880	NIR2
Zm00001eb296340	ZmbZIP18	(PD)	Zm00001eb360480	GOGAT2
Zm00001eb296340	ZmbZIP18	(PD)	Zm00001eb253820	GS1-3
Zm00001eb296340	ZmbZIP18	(PD)	Zm00001eb256260	NR2
Zm00001eb296340	ZmbZIP18	(PD)	Zm00001eb052520	OSM3
Zm00001eb296340	ZmbZIP18	(PD)	Zm00001eb002490	NLP7
Zm00001eb296340	ZmbZIP18	(PD)	Zm00001eb038660	EREB137
Zm00001eb296340	ZmbZIP18	(PD)	Zm00001eb201290	NAC125
Zm00001eb296340	ZmbZIP18	(PD)	Zm00001eb104260	NLP17
Zm00001eb296340	ZmbZIP18	(PD)	Zm00001eb327040	MADS67
Zm00001eb296340	ZmbZIP18	(PD)	Zm00001eb093650	NAC126
Zm00001eb296340	ZmbZIP18	(PD)	Zm00001eb118950	NLP6
Zm00001eb296340	ZmbZIP18	(PD)	Zm00001eb145580	NAC109
Zm00001eb296340	ZmbZIP18	(PD)	Zm00001eb296340	bZIP18
Zm00001eb296340	ZmbZIP18	(PD)	Zm00001eb288360	NAC20
Zm00001eb296340	ZmbZIP18	(PD)	Zm00001eb372960	MADS74
Zm00001eb296340	ZmbZIP18	(PD)	Zm00001eb273840	ARF22
Zm00001eb296340	ZmbZIP18	(PD)	Zm00001eb338000	EREB186
Zm00001eb296340	ZmbZIP18	(PD)	Zm00001eb175640	EREB89
Zm00001eb296340	ZmbZIP18	(PD)	Zm00001eb383490	RING
Zm00001eb296640	ZmC3H3	(PD)	Zm00001eb410960	DOXC
Zm00001eb296640	ZmC3H3	(PD)	Zm00001eb223680	AlaAT1
Zm00001eb296640	ZmC3H3	(PD)	Zm00001eb427810	GDH2
Zm00001eb296640	ZmC3H3	(PD)	Zm00001eb380080	ASN1
Zm00001eb296640	ZmC3H3	(PD)	Zm00001eb068280	AspAT
Zm00001eb296640	ZmC3H3	(PD)	Zm00001eb013430	ASN3
Zm00001eb296640	ZmC3H3	(PD)	Zm00001eb327530	AlaAT3
Zm00001eb296640	ZmC3H3	(PD)	Zm00001eb423180	ARGOS1
Zm00001eb296640	ZmC3H3	(PD)	Zm00001eb352260	AUF4
Zm00001eb296640	ZmC3H3	(PD)	Zm00001eb194260	PGM
Zm00001eb296640	ZmC3H3	(PD)	Zm00001eb419510	G6PD1
Zm00001eb296640	ZmC3H3	(PD)	Zm00001eb112260	LHCB5
Zm00001eb296640	ZmC3H3	(PD)	Zm00001eb017260	HAD5
Zm00001eb296640	ZmC3H3	(PD)	Zm00001eb329780	HAD2
Zm00001eb296640	ZmC3H3	(PD)	Zm00001eb055950	ACS6
Zm00001eb296640	ZmC3H3	(PD)	Zm00001eb073290	ACS2
Zm00001eb296640	ZmC3H3	(PD)	Zm00001eb121190	ACS1
Zm00001eb296640	ZmC3H3	(PD)	Zm00001eb428490	ACS7
Zm00001eb296640	ZmC3H3	(PD)	Zm00001eb125540	CRK
Zm00001eb296640	ZmC3H3	(PD)	Zm00001eb246140	NAR2.1
Zm00001eb296640	ZmC3H3	(PD)	Zm00001eb209690	NRT2.2
Zm00001eb296640	ZmC3H3	(PD)	Zm00001eb245250	NRT1.3
Zm00001eb296640	ZmC3H3	(PD)	Zm00001eb247430	AMT1.3
Zm00001eb296640	ZmC3H3	(PD)	Zm00001eb076780	AMF1-1
Zm00001eb296640	ZmC3H3	(PD)	Zm00001eb361110	NRT2.5
Zm00001eb296640	ZmC3H3	(PD)	Zm00001eb209670	NRT2.1
Zm00001eb296640	ZmC3H3	(PD)	Zm00001eb360480	GOGAT2
Zm00001eb296640	ZmC3H3	(PD)	Zm00001eb399860	GS1-5
Zm00001eb296640	ZmC3H3	(PD)	Zm00001eb255880	NIR2
Zm00001eb296640	ZmC3H3	(PD)	Zm00001eb295210	GOGAT4
Zm00001eb296640	ZmC3H3	(PD)	Zm00001eb009090	GS1-1
Zm00001eb296640	ZmC3H3	(PD)	Zm00001eb329710	GOGAT1
Zm00001eb296640	ZmC3H3	(PD)	Zm00001eb295220	GOGAT4
Zm00001eb296640	ZmC3H3	(PD)	Zm00001eb193660	NIR1
Zm00001eb296640	ZmC3H3	(PD)	Zm00001eb101500	XERICO1
Zm00001eb296640	ZmC3H3	(PD)	Zm00001eb326080	SAT2
Zm00001eb296640	ZmC3H3	(PD)	Zm00001eb316120	XERICO2
Zm00001eb296640	ZmC3H3	(PD)	Zm00001eb145580	NAC109
Zm00001eb296640	ZmC3H3	(PD)	Zm00001eb183200	MADS2
Zm00001eb296640	ZmC3H3	(PD)	Zm00001eb118970	ARF7
Zm00001eb296640	ZmC3H3	(PD)	Zm00001eb062170	NAC49
Zm00001eb296640	ZmC3H3	(PD)	Zm00001eb093650	NAC126
Zm00001eb296640	ZmC3H3	(PD)	Zm00001eb015570	NAC11
Zm00001eb296640	ZmC3H3	(PD)	Zm00001eb118950	NLP6
Zm00001eb296640	ZmC3H3	(PD)	Zm00001eb338000	EREB186
Zm00001eb296640	ZmC3H3	(PD)	Zm00001eb015630	NAC44
Zm00001eb296640	ZmC3H3	(PD)	Zm00001eb104260	NLP17
Zm00001eb296640	ZmC3H3	(PD)	Zm00001eb327040	MADS67
Zm00001eb296640	ZmC3H3	(PD)	Zm00001eb080670	MADS
Zm00001eb296640	ZmC3H3	(PD)	Zm00001eb372960	MADS74
Zm00001eb296640	ZmC3H3	(PD)	Zm00001eb383490	RING
Zm00001eb296640	ZmC3H3	(PD)	Zm00001eb061150	DUB
Zm00001eb296830	ZmZHD6	(PD)	Zm00001eb309660	PEPC6
Zm00001eb303220	ZmbZIP30	(PD)	Zm00001eb410960	DOXC
Zm00001eb303220	ZmbZIP30	(PD)	Zm00001eb223680	AlaAT1
Zm00001eb303220	ZmbZIP30	(PD)	Zm00001eb060520	GDH1
Zm00001eb303220	ZmbZIP30	(PD)	Zm00001eb380080	ASN1
Zm00001eb303220	ZmbZIP30	(PD)	Zm00001eb113030	TIR1
Zm00001eb303220	ZmbZIP30	(PD)	Zm00001eb352260	AUF4
Zm00001eb303220	ZmbZIP30	(PD)	Zm00001eb194260	PGM
Zm00001eb303220	ZmbZIP30	(PD)	Zm00001eb112260	LHCB5
Zm00001eb303220	ZmbZIP30	(PD)	Zm00001eb349810	PPDK2
Zm00001eb303220	ZmbZIP30	(PD)	Zm00001eb329780	HAD2
Zm00001eb303220	ZmbZIP30	(PD)	Zm00001eb428490	ACS7
Zm00001eb303220	ZmbZIP30	(PD)	Zm00001eb055950	ACS6
Zm00001eb303220	ZmbZIP30	(PD)	Zm00001eb121190	ACS1
Zm00001eb303220	ZmbZIP30	(PD)	Zm00001eb259130	PP96
Zm00001eb303220	ZmbZIP30	(PD)	Zm00001eb245250	NRT1.3
Zm00001eb303220	ZmbZIP30	(PD)	Zm00001eb078860	NPF4.9
Zm00001eb303220	ZmbZIP30	(PD)	Zm00001eb361110	NRT2.5
Zm00001eb303220	ZmbZIP30	(PD)	Zm00001eb209690	NRT2.2
Zm00001eb303220	ZmbZIP30	(PD)	Zm00001eb295210	GOGAT4
Zm00001eb303220	ZmbZIP30	(PD)	Zm00001eb358930	UPM1
Zm00001eb303220	ZmbZIP30	(PD)	Zm00001eb295220	GOGAT4
Zm00001eb303220	ZmbZIP30	(PD)	Zm00001eb253820	GS1-3
Zm00001eb303220	ZmbZIP30	(PD)	Zm00001eb360480	GOGAT2
Zm00001eb303220	ZmbZIP30	(PD)	Zm00001eb256260	NR2
Zm00001eb303220	ZmbZIP30	(PD)	Zm00001eb156610	GOGAT3
Zm00001eb303220	ZmbZIP30	(PD)	Zm00001eb255880	NIR2
Zm00001eb303220	ZmbZIP30	(PD)	Zm00001eb052520	OSM3
Zm00001eb303220	ZmbZIP30	(PD)	Zm00001eb201290	NAC125
Zm00001eb303220	ZmbZIP30	(PD)	Zm00001eb327040	MADS67
Zm00001eb303220	ZmbZIP30	(PD)	Zm00001eb104260	NLP17
Zm00001eb303220	ZmbZIP30	(PD)	Zm00001eb038660	EREB137
Zm00001eb303220	ZmbZIP30	(PD)	Zm00001eb145580	NAC109
Zm00001eb303220	ZmbZIP30	(PD)	Zm00001eb031210	bZIP111
Zm00001eb303220	ZmbZIP30	(PD)	Zm00001eb062170	NAC49
Zm00001eb303220	ZmbZIP30	(PD)	Zm00001eb093650	NAC126
Zm00001eb303220	ZmbZIP30	(PD)	Zm00001eb273840	ARF22
Zm00001eb303220	ZmbZIP30	(PD)	Zm00001eb338000	EREB186
Zm00001eb303220	ZmbZIP30	(PD)	Zm00001eb288360	NAC20
Zm00001eb303220	ZmbZIP30	(PD)	Zm00001eb296340	bZIP18
Zm00001eb303220	ZmbZIP30	(PD)	Zm00001eb372960	MADS74
Zm00001eb303220	ZmbZIP30	(PD)	Zm00001eb175640	EREB89
Zm00001eb303220	ZmbZIP30	(PD)	Zm00001eb383490	RING
Zm00001eb307550	ZmEREB177	(PD)	Zm00001eb191230	PP65
Zm00001eb312120	ZmMYB66	(PD)	Zm00001eb361110	NRT2.5
Zm00001eb312120	ZmMYB66	(PD)	Zm00001eb156610	GOGAT3
Zm00001eb312120	ZmMYB66	(PD)	Zm00001eb360480	GOGAT2
Zm00001eb312120	ZmMYB66	(PD)	Zm00001eb327040	MADS67
Zm00001eb312620	ZmZHD2	(PD)	Zm00001eb223680	AlaAT1
Zm00001eb312620	ZmZHD2	(PD)	Zm00001eb410960	DOXC
Zm00001eb312620	ZmZHD2	(PD)	Zm00001eb253820	GS1-3
Zm00001eb312890	ZmWRKY104	(PD)	Zm00001eb113030	TIR1
Zm00001eb313850	ZmEREB102	(PD)	Zm00001eb068280	AspAT
Zm00001eb313850	ZmEREB102	(PD)	Zm00001eb427810	GDH2
Zm00001eb313850	ZmEREB102	(PD)	Zm00001eb245250	NRT1.3
Zm00001eb313850	ZmEREB102	(PD)	Zm00001eb201290	NAC125
Zm00001eb314010	ZmZIM28	(PD)	Zm00001eb246140	NAR2.1
Zm00001eb315870	ZmbHLH86	(PD)	Zm00001eb113030	TIR1
Zm00001eb315870	ZmbHLH86	(PD)	Zm00001eb253820	GS1-3
Zm00001eb315870	ZmbHLH86	(PD)	Zm00001eb175640	EREB89
Zm00001eb316310	ZmWRKY52	(PD)	Zm00001eb006480	MADS68
Zm00001eb316730	ZmEIL4	(PD)	Zm00001eb410960	DOXC
Zm00001eb316730	ZmEIL4	(PD)	Zm00001eb428490	ACS7
Zm00001eb316730	ZmEIL4	(PD)	Zm00001eb246140	NAR2.1
Zm00001eb316730	ZmEIL4	(PD)	Zm00001eb247430	AMT1.3
Zm00001eb316730	ZmEIL4	(PD)	Zm00001eb295210	GOGAT4
Zm00001eb316730	ZmEIL4	(PD)	Zm00001eb358930	UPM1
Zm00001eb316730	ZmEIL4	(PD)	Zm00001eb295220	GOGAT4
Zm00001eb316730	ZmEIL4	(PD)	Zm00001eb015630	NAC44
Zm00001eb316730	ZmEIL4	(PD)	Zm00001eb413540	NAC110
Zm00001eb316730	ZmEIL4	(PD)	Zm00001eb118950	NLP6
Zm00001eb316730	ZmEIL4	(PD)	Zm00001eb175640	EREB89
Zm00001eb317060	ZmNAC79	(PD)	Zm00001eb156610	GOGAT3
Zm00001eb317460	ZmBHLH136	(PD)	Zm00001eb113030	TIR1
Zm00001eb317460	NLP13	(PD)	Zm00001eb247430	AMT1.3
Zm00001eb318890	ZmEREB36	(PD)	Zm00001eb068280	AspAT
Zm00001eb318890	ZmEREB36	(PD)	Zm00001eb327530	AlaAT3
Zm00001eb318890	ZmEREB36	(PD)	Zm00001eb410960	DOXC
Zm00001eb318890	ZmEREB36	(PD)	Zm00001eb062170	NAC49
Zm00001eb318890	ZmEREB36	(PD)	Zm00001eb118950	NLP6
Zm00001eb318910	ZmEREB115	(PD)	Zm00001eb068280	AspAT
Zm00001eb318910	ZmEREB115	(PD)	Zm00001eb410960	DOXC
Zm00001eb318910	ZmEREB115	(PD)	Zm00001eb209670	NRT2.1
Zm00001eb318910	ZmEREB115	(PD)	Zm00001eb118950	NLP6
Zm00001eb318910	ZmEREB115	(PD)	Zm00001eb062170	NAC49
Zm00001eb318910	ZmEREB115	(PD)	Zm00001eb061150	DUB
Zm00001eb319350	ZmHSF10	(PD)	Zm00001eb329780	HAD2
Zm00001eb319350	ZmHSF10	(PD)	Zm00001eb191230	PP65
Zm00001eb319350	ZmHSF10	(PD)	Zm00001eb217190	NPF2.3
Zm00001eb319350	ZmHSF10	(PD)	Zm00001eb112180	NPF4.7
Zm00001eb319350	ZmHSF10	(PD)	Zm00001eb246140	NAR2.1
Zm00001eb319350	ZmHSF10	(PD)	Zm00001eb093650	NAC126
Zm00001eb319350	ZmHSF10	(PD)	Zm00001eb104260	NLP17
Zm00001eb319620	ZmMYB152	(PD)	Zm00001eb380080	ASN1
Zm00001eb319620	ZmMYB152	(PD)	Zm00001eb194260	PGM
Zm00001eb319620	ZmMYB152	(PD)	Zm00001eb329780	HAD2
Zm00001eb319620	ZmMYB152	(PD)	Zm00001eb259130	PP96
Zm00001eb319620	ZmMYB152	(PD)	Zm00001eb078860	NPF4.9
Zm00001eb319620	ZmMYB152	(PD)	Zm00001eb217190	NPF2.3
Zm00001eb319620	ZmMYB152	(PD)	Zm00001eb361110	NRT2.5
Zm00001eb319620	ZmMYB152	(PD)	Zm00001eb156610	GOGAT3
Zm00001eb319620	ZmMYB152	(PD)	Zm00001eb360480	GOGAT2
Zm00001eb319620	ZmMYB152	(PD)	Zm00001eb104260	NLP17
Zm00001eb319620	ZmMYB152	(PD)	Zm00001eb006480	MADS68
Zm00001eb319620	ZmMYB152	(PD)	Zm00001eb062170	NAC49
Zm00001eb320950	ZmNLP13	(PD)	Zm00001eb358930	UPM1
Zm00001eb320950	ZmNLP13	(PD)	Zm00001eb193660	NIR1
Zm00001eb320950	ZmNLP13	(PD)	Zm00001eb255880	NIR2
Zm00001eb320950	ZmNLP13	(PD)	Zm00001eb059850	RFNR
Zm00001eb320950	ZmNLP13	(PD)	Zm00001eb399590	GLB1
Zm00001eb320950	ZmNLP13	(PD)	Zm00001eb361110	NRT2.5
Zm00001eb323880	ZmbHLH90	(PD)	Zm00001eb194260	PGM
Zm00001eb323880	ZmbHLH90	(PD)	Zm00001eb073290	ACS2
Zm00001eb323880	ZmbHLH90	(PD)	Zm00001eb256260	NR2
Zm00001eb323880	ZmbHLH90	(PD)	Zm00001eb002490	NLP7
Zm00001eb323880	ZmbHLH90	(PD)	Zm00001eb104260	NLP17
Zm00001eb323880	ZmbHLH90	(PD)	Zm00001eb183200	MADS2
Zm00001eb324070	ZmMYB105	(PD)	Zm00001eb060520	GDH1
Zm00001eb324070	ZmMYB105	(PD)	Zm00001eb194260	PGM
Zm00001eb324070	ZmMYB105	(PD)	Zm00001eb160700	LOG2
Zm00001eb324070	ZmMYB105	(PD)	Zm00001eb361110	NRT2.5
Zm00001eb324070	ZmMYB105	(PD)	Zm00001eb112180	NPF4.7
Zm00001eb324070	ZmMYB105	(PD)	Zm00001eb078860	NPF4.9
Zm00001eb324070	ZmMYB105	(PD)	Zm00001eb360480	GOGAT2
Zm00001eb324070	ZmMYB105	(PD)	Zm00001eb156610	GOGAT3
Zm00001eb324070	ZmMYB105	(PD)	Zm00001eb093650	NAC126
Zm00001eb324070	ZmMYB105	(PD)	Zm00001eb327040	MADS67
Zm00001eb324070	ZmMYB105	(PD)	Zm00001eb104260	NLP17
Zm00001eb325760	ZmWRKY1	(PD)	Zm00001eb078860	NPF4.9
Zm00001eb327230	ZmCA2P15	(PD)	Zm00001eb295210	GOGAT4
Zm00001eb327230	ZmCA2P15	(PD)	Zm00001eb295220	GOGAT4
Zm00001eb328650	ZmGBP12	(PD)	Zm00001eb327530	AlaAT3
Zm00001eb328650	ZmGBP12	(PD)	Zm00001eb113030	TIR1
Zm00001eb328650	ZmGBP12	(PD)	Zm00001eb194260	PGM
Zm00001eb328650	ZmGBP12	(PD)	Zm00001eb329780	HAD2
Zm00001eb328650	ZmGBP12	(PD)	Zm00001eb209670	NRT2.1
Zm00001eb328650	ZmGBP12	(PD)	Zm00001eb009090	GS1-1
Zm00001eb328650	ZmGBP12	(PD)	Zm00001eb256260	NR2
Zm00001eb328650	ZmGBP12	(PD)	Zm00001eb360480	GOGAT2
Zm00001eb328650	ZmGBP12	(PD)	Zm00001eb253820	GS1-3
Zm00001eb328650	ZmGBP12	(PD)	Zm00001eb093650	NAC126
Zm00001eb330680	ZmbZIP58	(PD)	Zm00001eb289990	AMT2.4
Zm00001eb330680	ZmbZIP58	(PD)	Zm00001eb287980	NPF3.6
Zm00001eb332590	ZmbZIP72	(PD)	Zm00001eb349810	PPDK2
Zm00001eb332590	ZmbZIP72	(PD)	Zm00001eb160700	LOG2
Zm00001eb333350	ZmNAC97	(PD)	Zm00001eb327530	AlaAT3
Zm00001eb333350	ZmNAC97	(PD)	Zm00001eb309660	PEPC6
Zm00001eb333350	ZmNAC97	(PD)	Zm00001eb329780	HAD2
Zm00001eb333350	ZmNAC97	(PD)	Zm00001eb298570	PAP7
Zm00001eb333350	ZmNAC97	(PD)	Zm00001eb246140	NAR2.1
Zm00001eb333350	ZmNAC97	(PD)	Zm00001eb361110	NRT2.5
Zm00001eb333350	ZmNAC97	(PD)	Zm00001eb295220	GOGAT4
Zm00001eb333350	ZmNAC97	(PD)	Zm00001eb295210	GOGAT4
Zm00001eb333350	ZmNAC97	(PD)	Zm00001eb093650	NAC126
Zm00001eb335200	ZmEREB118	(PD)	Zm00001eb253820	GS1-3
Zm00001eb335690	ZmMYBR21	(PD)	Zm00001eb246140	NAR2.1
Zm00001eb336500	ZmMYB76	(PD)	Zm00001eb327530	AlaAT3
Zm00001eb336500	ZmMYB76	(PD)	Zm00001eb380080	ASN1
Zm00001eb336500	ZmMYB76	(PD)	Zm00001eb113030	TIR1
Zm00001eb336500	ZmMYB76	(PD)	Zm00001eb194260	PGM
Zm00001eb336500	ZmMYB76	(PD)	Zm00001eb329780	HAD2
Zm00001eb336500	ZmMYB76	(PD)	Zm00001eb073290	ACS2
Zm00001eb336500	ZmMYB76	(PD)	Zm00001eb428490	ACS7
Zm00001eb336500	ZmMYB76	(PD)	Zm00001eb282770	PP103
Zm00001eb336500	ZmMYB76	(PD)	Zm00001eb346060	PP124
Zm00001eb336500	ZmMYB76	(PD)	Zm00001eb259130	PP96
Zm00001eb336500	ZmMYB76	(PD)	Zm00001eb361110	NRT2.5
Zm00001eb336500	ZmMYB76	(PD)	Zm00001eb289990	AMT2.4
Zm00001eb336500	Orphan207	(PD)	Zm00001eb078860	NPF4.9
Zm00001eb336500	ZmMYB76	(PD)	Zm00001eb295220	GOGAT4
Zm00001eb336500	ZmMYB76	(PD)	Zm00001eb037860	NR3
Zm00001eb336500	ZmMYB76	(PD)	Zm00001eb255880	NIR2
Zm00001eb336500	ZmMYB76	(PD)	Zm00001eb193660	NIR1
Zm00001eb336500	ZmMYB76	(PD)	Zm00001eb059850	RFNR
Zm00001eb336500	ZmMYB76	(PD)	Zm00001eb360480	GOGAT2
Zm00001eb336500	ZmMYB76	(PD)	Zm00001eb295210	GOGAT4
Zm00001eb336500	ZmMYB76	(PD)	Zm00001eb256260	NR2
Zm00001eb336500	ZmMYB76	(PD)	Zm00001eb156610	GOGAT3
Zm00001eb336500	ZmMYB76	(PD)	Zm00001eb062170	NAC49
Zm00001eb336500	ZmMYB76	(PD)	Zm00001eb006480	MADS68
Zm00001eb336500	ZmMYB76	(PD)	Zm00001eb015630	NAC44
Zm00001eb336500	ZmMYB76	(PD)	Zm00001eb413540	NAC110
Zm00001eb336500	ZmMYB76	(PD)	Zm00001eb104260	NLP17
Zm00001eb338000	ZmEREB186	(PD)	Zm00001eb410960	DOXC
Zm00001eb338000	ZmEREB186	(PD)	Zm00001eb112260	LHCB5
Zm00001eb339390	ZmNLP4	(PD)	Zm00001eb209670	NRT2.1
Zm00001eb339390	ZmNLP4	(PD)	Zm00001eb193660	NIR1
Zm00001eb342850	ZmEREB49	(PD)	Zm00001eb256260	NR2
Zm00001eb342850	ZmEREB49	(PD)	Zm00001eb104260	NLP17
Zm00001eb342850	ZmEREB49	(PD)	Zm00001eb015630	NAC44
Zm00001eb342850	ZmEREB49	(PD)	Zm00001eb273840	ARF22
Zm00001eb342850	ZmEREB49	(PD)	Zm00001eb296340	bZIP18
Zm00001eb342850	ZmEREB49	(PD)	Zm00001eb093650	NAC126
Zm00001eb349010	ZmNAC38	(PD)	Zm00001eb346060	PP124
Zm00001eb349010	ZmNAC38	(PD)	Zm00001eb093650	NAC126
Zm00001eb349140	ZmALF11	(PD)	Zm00001eb326080	SAT2
Zm00001eb349860	ZmMTERF27	(PD)	Zm00001eb006480	MADS68
Zm00001eb350280	ZmWRKY92	(PD)	Zm00001eb076780	AMF1-1
Zm00001eb359300	ZmC3H9	(PD)	Zm00001eb060520	GDH1
Zm00001eb359300	ZmC3H9	(PD)	Zm00001eb113030	TIR1
Zm00001eb359300	ZmC3H9	(PD)	Zm00001eb160700	LOG2
Zm00001eb359300	ZmC3H9	(PD)	Zm00001eb329780	HAD2
Zm00001eb359300	ZmC3H9	(PD)	Zm00001eb259130	PP96
Zm00001eb359300	ZmC3H9	(PD)	Zm00001eb271450	PP98
Zm00001eb359300	ZmC3H9	(PD)	Zm00001eb289990	AMT2.4
Zm00001eb359300	ZmC3H9	(PD)	Zm00001eb246140	NAR2.1
Zm00001eb359300	ZmC3H9	(PD)	Zm00001eb209670	NRT2.1
Zm00001eb359300	ZmC3H9	(PD)	Zm00001eb245250	NRT1.3
Zm00001eb359300	ZmC3H9	(PD)	Zm00001eb078860	NPF4.9
Zm00001eb359300	ZmC3H9	(PD)	Zm00001eb361110	NRT2.5
Zm00001eb359300	ZmC3H9	(PD)	Zm00001eb360480	GOGAT2
Zm00001eb359300	ZmC3H9	(PD)	Zm00001eb295210	GOGAT4
Zm00001eb359300	ZmC3H9	(PD)	Zm00001eb256260	NR2
Zm00001eb359300	ZmC3H9	(PD)	Zm00001eb358930	UPM1
Zm00001eb359300	ZmC3H9	(PD)	Zm00001eb009090	GS1-1
Zm00001eb359300	ZmC3H9	(PD)	Zm00001eb295220	GOGAT4
Zm00001eb359300	ZmC3H9	(PD)	Zm00001eb059850	RFNR
Zm00001eb359300	ZmC3H9	(PD)	Zm00001eb104260	NLP17
Zm00001eb359300	ZmC3H9	(PD)	Zm00001eb093650	NAC126
Zm00001eb359300	ZmC3H9	(PD)	Zm00001eb061150	DUB
Zm00001eb359500	ZmEREB80	(PD)	Zm00001eb427810	GDH2
Zm00001eb359500	ZmEREB80	(PD)	Zm00001eb068280	AspAT
Zm00001eb359500	ZmEREB80	(PD)	Zm00001eb061150	DUB
Zm00001eb361040	ZmMYB124	(PD)	Zm00001eb327530	AlaAT3
Zm00001eb361040	ZmMYB124	(PD)	Zm00001eb423180	ARGOS1
Zm00001eb361040	ZmMYB124	(PD)	Zm00001eb113030	TIR1
Zm00001eb361040	ZmMYB124	(PD)	Zm00001eb194260	PGM
Zm00001eb361040	ZmMYB124	(PD)	Zm00001eb160700	LOG2
Zm00001eb361040	ZmMYB124	(PD)	Zm00001eb017260	HAD5
Zm00001eb361040	ZmMYB124	(PD)	Zm00001eb329780	HAD2
Zm00001eb361040	ZmMYB124	(PD)	Zm00001eb428490	ACS7
Zm00001eb361040	ZmMYB124	(PD)	Zm00001eb125540	CRK
Zm00001eb361040	ZmMYB124	(PD)	Zm00001eb271450	PP98
Zm00001eb361040	ZmMYB124	(PD)	Zm00001eb282770	PP103
Zm00001eb361040	ZmMYB124	(PD)	Zm00001eb416090	NRT1.1
Zm00001eb361040	ZmMYB124	(PD)	Zm00001eb078860	NPF4.9
Zm00001eb361040	ZmMYB124	(PD)	Zm00001eb217190	NPF2.3
Zm00001eb361040	ZmMYB124	(PD)	Zm00001eb289990	AMT2.4
Zm00001eb361040	ZmMYB124	(PD)	Zm00001eb246140	NAR2.1
Zm00001eb361040	ZmMYB124	(PD)	Zm00001eb063910	AMT2.3
Zm00001eb361040	ZmMYB124	(PD)	Zm00001eb361110	NRT2.5
Zm00001eb361040	ZmMYB124	(PD)	Zm00001eb329710	GOGAT1
Zm00001eb361040	ZmMYB124	(PD)	Zm00001eb256260	NR2
Zm00001eb361040	ZmMYB124	(PD)	Zm00001eb156610	GOGAT3
Zm00001eb361040	ZmMYB124	(PD)	Zm00001eb360480	GOGAT2
Zm00001eb361040	ZmMYB124	(PD)	Zm00001eb255880	NIR2
Zm00001eb361040	ZmMYB124	(PD)	Zm00001eb193660	NIR1
Zm00001eb361040	ZmMYB124	(PD)	Zm00001eb326080	SAT2
Zm00001eb361040	ZmMYB124	(PD)	Zm00001eb327040	MADS67
Zm00001eb361040	ZmMYB124	(PD)	Zm00001eb413540	NAC110
Zm00001eb361040	ZmMYB124	(PD)	Zm00001eb104260	NLP17
Zm00001eb361040	ZmMYB124	(PD)	Zm00001eb201290	NAC125
Zm00001eb361040	ZmMYB124	(PD)	Zm00001eb118950	NLP6
Zm00001eb361040	ZmMYB124	(PD)	Zm00001eb006480	MADS68
Zm00001eb361040	ZmMYB124	(PD)	Zm00001eb062170	NAC49
Zm00001eb361040	ZmMYB124	(PD)	Zm00001eb061150	DUB
Zm00001eb361590	ZmTHX6	(PD)	Zm00001eb309660	PEPC6
Zm00001eb361590	ZmTHX6	(PD)	Zm00001eb329780	HAD2
Zm00001eb361590	ZmTHX6	(PD)	Zm00001eb209670	NRT2.1
Zm00001eb361590	ZmTHX6	(PD)	Zm00001eb193660	NIR1
Zm00001eb363940	ZmNAC9	(PD)	Zm00001eb038660	EREB137
Zm00001eb364110	TCP20	(PD)	Zm00001eb380080	ASN1
Zm00001eb364110	TCP20	(PD)	Zm00001eb410960	DOXC
Zm00001eb364110	ZmTCP20	(PD)	Zm00001eb298570	PAP7
Zm00001eb364110	ZmTCP20	(PD)	Zm00001eb076780	AMF1-1
Zm00001eb364110	ZmTCP20	(PD)	Zm00001eb175640	EREB89
Zm00001eb365950	ZmALF8	(PD)	Zm00001eb360480	GOGAT2
Zm00001eb367660	ZmMYB36	(PD)	Zm00001eb112180	NPF4.7
Zm00001eb367840	Zmprh4/Orphan11	(PD)	Zm00001eb256260	NR2
Zm00001eb368640	ZmWRKY115	(PD)	Zm00001eb352260	AUF4
Zm00001eb368970	ZmHB109	(PD)	Zm00001eb156610	GOGAT3
Zm00001eb368970	ZmHB109	(PD)	Zm00001eb006480	MADS68
Zm00001eb371000	ZmHSF26	(PD)	Zm00001eb380080	ASN1
Zm00001eb371000	ZmHSF26	(PD)	Zm00001eb428490	ACS7
Zm00001eb371000	ZmHSF26	(PD)	Zm00001eb191230	PP65
Zm00001eb371000	ZmHSF26	(PD)	Zm00001eb282770	PP103
Zm00001eb371000	ZmHSF26	(PD)	Zm00001eb176470	NR1
Zm00001eb371000	ZmHSF26	(PD)	Zm00001eb193660	NIR1
Zm00001eb371000	ZmHSF26	(PD)	Zm00001eb360480	GOGAT2
Zm00001eb371000	ZmHSF26	(PD)	Zm00001eb062170	NAC49
Zm00001eb371000	ZmHSF26	(PD)	Zm00001eb347600	EREB22
Zm00001eb371000	ZmHSF26	(PD)	Zm00001eb135910	NAC108
Zm00001eb371070	ZmGATA13	(PD)	Zm00001eb410960	DOXC
Zm00001eb371070	ZmGATA13	(PD)	Zm00001eb427810	GDH2
Zm00001eb371070	ZmGATA13	(PD)	Zm00001eb068280	AspAT
Zm00001eb371070	ZmGATA13	(PD)	Zm00001eb352260	AUF4
Zm00001eb371070	ZmGATA13	(PD)	Zm00001eb349810	PPDK2
Zm00001eb371070	ZmGATA13	(PD)	Zm00001eb194260	PGM
Zm00001eb371070	ZmGATA13	(PD)	Zm00001eb112260	LHCB5
Zm00001eb371070	ZmGATA13	(PD)	Zm00001eb282770	PP103
Zm00001eb371070	ZmGATA13	(PD)	Zm00001eb247430	AMT1.3
Zm00001eb371070	ZmGATA13	(PD)	Zm00001eb076780	AMF1-1
Zm00001eb371070	ZmGATA13	(PD)	Zm00001eb361110	NRT2.5
Zm00001eb371070	ZmGATA13	(PD)	Zm00001eb112180	NPF4.7
Zm00001eb371070	ZmGATA13	(PD)	Zm00001eb009090	GS1-1
Zm00001eb371070	ZmGATA13	(PD)	Zm00001eb358930	UPM1
Zm00001eb371070	ZmGATA13	(PD)	Zm00001eb329710	GOGAT1
Zm00001eb371070	ZmGATA13	(PD)	Zm00001eb295210	GOGAT4
Zm00001eb371070	ZmGATA13	(PD)	Zm00001eb295220	GOGAT4
Zm00001eb371070	ZmGATA13	(PD)	Zm00001eb101500	XERICO1
Zm00001eb371070	ZmGATA13	(PD)	Zm00001eb183200	MADS2
Zm00001eb371070	ZmGATA13	(PD)	Zm00001eb413540	NAC110
Zm00001eb371070	ZmGATA13	(PD)	Zm00001eb175640	EREB89
Zm00001eb371070	ZmGATA13	(PD)	Zm00001eb201290	NAC125
Zm00001eb371070	ZmGATA13	(PD)	Zm00001eb273840	ARF22
Zm00001eb373670	ZmGRF12	(PD)	Zm00001eb060520	GDH1
Zm00001eb373670	ZmGRFTF12	(PD)	Zm00001eb410960	DOXC
Zm00001eb373670	ZmGRFTF12	(PD)	Zm00001eb194260	PGM
Zm00001eb373670	ZmGRFTF12	(PD)	Zm00001eb349810	PPDK2
Zm00001eb373670	ZmGRFTF12	(PD)	Zm00001eb259130	PP96
Zm00001eb373670	ZmGRFTF12	(PD)	Zm00001eb078860	NPF4.9
Zm00001eb373670	Orphan207	(PD)	Zm00001eb295210	GOGAT4
Zm00001eb373670	Orphan207	(PD)	Zm00001eb295220	GOGAT4
Zm00001eb373670	ZmGRFTF12	(PD)	Zm00001eb253820	GS1-3
Zm00001eb373670	ZmGRFTF12	(PD)	Zm00001eb093650	NAC126
Zm00001eb373670	ZmGRFTF12	(PD)	Zm00001eb296340	bZIP18
Zm00001eb373670	ZmGRFTF12	(PD)	Zm00001eb175640	EREB89
Zm00001eb373670	ZmGRFTF12	(PD)	Zm00001eb118950	NLP6
Zm00001eb373670	ZmGRFTF12	(PD)	Zm00001eb038660	EREB137
Zm00001eb373670	ZmGRFTF12	(PD)	Zm00001eb273840	ARF22
Zm00001eb374110	ZmEREB160	(PD)	Zm00001eb427810	GDH2
Zm00001eb374110	ZmEREB160	(PD)	Zm00001eb068280	AspAT
Zm00001eb374110	ZmEREB160	(PD)	Zm00001eb327530	AlaAT3
Zm00001eb374110	ZmEREB160	(PD)	Zm00001eb118950	NLP6
Zm00001eb374110	ZmEREB160	(PD)	Zm00001eb061150	DUB
Zm00001eb375580	ZmEREB122	(PD)	Zm00001eb068280	AspAT
Zm00001eb375580	ZmEREB122	(PD)	Zm00001eb327530	AlaAT3
Zm00001eb375580	ZmEREB122	(PD)	Zm00001eb329780	HAD2
Zm00001eb375580	ZmEREB122	(PD)	Zm00001eb298570	PAP7
Zm00001eb375580	ZmEREB122	(PD)	Zm00001eb209670	NRT2.1
Zm00001eb375580	ZmEREB122	(PD)	Zm00001eb253820	GS1-3
Zm00001eb375580	ZmEREB122	(PD)	Zm00001eb193660	NIR1
Zm00001eb375580	ZmEREB122	(PD)	Zm00001eb062170	NAC49
Zm00001eb375580	ZmEREB122	(PD)	Zm00001eb093650	NAC126
Zm00001eb375580	ZmEREB122	(PD)	Zm00001eb118950	NLP6
Zm00001eb375660	ZmbHLH125	(PD)	Zm00001eb428490	ACS7
Zm00001eb375660	ZmbHLH125	(PD)	Zm00001eb245250	NRT1.3
Zm00001eb378150	ZmNAC86	(PD)	Zm00001eb380080	ASN1
Zm00001eb378150	ZmNAC86	(PD)	Zm00001eb113030	TIR1
Zm00001eb378150	ZmNAC86+C1475	(PD)	Zm00001eb360480	GOGAT2
Zm00001eb378150	ZmNAC86	(PD)	Zm00001eb015630	NAC44
Zm00001eb378150	ZmNAC86	(PD)	Zm00001eb372960	MADS74
Zm00001eb378150	ZmNAC86	(PD)	Zm00001eb093650	NAC126
Zm00001eb378150	ZmNAC86	(PD)	Zm00001eb038660	EREB137
Zm00001eb378150	ZmNAC86	(PD)	Zm00001eb201290	NAC125
Zm00001eb379950	ZmCOL4	(PD)	Zm00001eb383490	RING
Zm00001eb379950	ZmCOL4	(PD)	Zm00001eb061150	DUB
Zm00001eb386770	ZmbZIP93	(PD)	Zm00001eb388620	WRKY124
Zm00001eb386770	ZmbZIP93	(PD)	Zm00001eb296340	bZIP18
Zm00001eb388050	ZmbZIP60	(PD)	Zm00001eb209670	NRT2.1
Zm00001eb388060	ZmARID10	(PD)	Zm00001eb078860	NPF4.9
Zm00001eb388060	ZmARID10	(PD)	Zm00001eb246140	NAR2.1
Zm00001eb388060	BSD2	(PD)	Zm00001eb360480	GOGAT2
Zm00001eb389900	ZmCA5P7	(PD)	Zm00001eb113030	TIR1
Zm00001eb389900	ZmCA5P7	(PD)	Zm00001eb295220	GOGAT4
Zm00001eb389900	ZmCA5P7	(PD)	Zm00001eb295210	GOGAT4
Zm00001eb391190	ZmEREB1	(PD)	Zm00001eb298570	PAP7
Zm00001eb391190	ZmEREB1	(PD)	Zm00001eb209670	NRT2.1
Zm00001eb391190	ZmEREB1	(PD)	Zm00001eb217190	NPF2.3
Zm00001eb391190	ZmEREB1	(PD)	Zm00001eb193660	NIR1
Zm00001eb391280	ZmGATA28	(PD)	Zm00001eb410960	DOXC
Zm00001eb391280	ZmGATA28	(PD)	Zm00001eb282770	PP103
Zm00001eb391280	NLP13	(PD)	Zm00001eb076780	AMF1-1
Zm00001eb391280	ZmGATA28	(PD)	Zm00001eb175640	EREB89
Zm00001eb397690	Orphan22	(PD)	Zm00001eb346060	PP124
Zm00001eb397690	Orphan22	(PD)	Zm00001eb246140	NAR2.1
Zm00001eb399360	ZmHB62	(PD)	Zm00001eb194260	PGM
Zm00001eb399360	Orphan207	(PD)	Zm00001eb253820	GS1-3
Zm00001eb399360	ZmHB62	(PD)	Zm00001eb273840	ARF22
Zm00001eb399360	ZmHB62	(PD)	Zm00001eb296340	bZIP18
Zm00001eb401290	ZmEREB71	(PD)	Zm00001eb427810	GDH2
Zm00001eb401290	ZmEREB71	(PD)	Zm00001eb068280	AspAT
Zm00001eb401290	ZmEREB71	(PD)	Zm00001eb327530	AlaAT3
Zm00001eb401290	ZmEREB71	(PD)	Zm00001eb329780	HAD2
Zm00001eb401290	ZmEREB71	(PD)	Zm00001eb298570	PAP7
Zm00001eb401290	Orphan207	(PD)	Zm00001eb209670	NRT2.1
Zm00001eb401290	ZmEREB71	(PD)	Zm00001eb295210	GOGAT4
Zm00001eb401290	ZmEREB71	(PD)	Zm00001eb295220	GOGAT4
Zm00001eb401290	ZmEREB71	(PD)	Zm00001eb036590	MADS6
Zm00001eb401290	ZmEREB71	(PD)	Zm00001eb118950	NLP6
Zm00001eb401290	ZmEREB71	(PD)	Zm00001eb093650	NAC126
Zm00001eb401290	ZmEREB71	(PD)	Zm00001eb062170	NAC49
Zm00001eb401290	ZmEREB71	(PD)	Zm00001eb061150	DUB
Zm00001eb404260	ZmHB133	(PD)	Zm00001eb194260	PGM
Zm00001eb404260	ZmHB133	(PD)	Zm00001eb253820	GS1-3
Zm00001eb405590	ZmNAC25	(PD)	Zm00001eb078860	NPF4.9
Zm00001eb405590	ZmNAC25	(PD)	Zm00001eb361110	NRT2.5
Zm00001eb405590	ZmNAC25	(PD)	Zm00001eb253820	GS1-3
Zm00001eb405590	ZmNAC25	(PD)	Zm00001eb256260	NR2
Zm00001eb406000	ZmWRKY63	(PD)	Zm00001eb160700	LOG2
Zm00001eb406000	ZmWRKY63	(PD)	Zm00001eb259130	PP96
Zm00001eb406000	ZmWRKY63	(PD)	Zm00001eb076780	AMF1-1
Zm00001eb406000	ZmWRKY63	(PD)	Zm00001eb078860	NPF4.9
Zm00001eb406950	ZmABI41	(PD)	Zm00001eb060520	GDH1
Zm00001eb406950	ZmABI41	(PD)	Zm00001eb296340	bZIP18
Zm00001eb406950	ZmABI41	(PD)	Zm00001eb273840	ARF22
Zm00001eb408080	ZmTCP12	(PD)	Zm00001eb358930	UPM1
Zm00001eb408520	ZmWRKY15	(PD)	Zm00001eb080670	MADS
Zm00001eb408800	ZmARF28	(PD)	Zm00001eb209670	NRT2.1
Zm00001eb410950	ZmMYB109	(PD)	Zm00001eb327530	AlaAT3
Zm00001eb410950	ZmMYB109	(PD)	Zm00001eb329780	HAD2
Zm00001eb410950	ZmMYB109	(PD)	Zm00001eb428490	ACS7
Zm00001eb410950	ZmMYB109	(PD)	Zm00001eb346060	PP124
Zm00001eb410950	ZmMYB109	(PD)	Zm00001eb361110	NRT2.5
Zm00001eb410950	ZmMYB109	(PD)	Zm00001eb246140	NAR2.1
Zm00001eb410950	ZmMYB109	(PD)	Zm00001eb059850	RFNR
Zm00001eb410950	ZmMYB109	(PD)	Zm00001eb360480	GOGAT2
Zm00001eb410950	ZmMYB109	(PD)	Zm00001eb062170	NAC49
Zm00001eb410950	ZmMYB109	(PD)	Zm00001eb118950	NLP6
Zm00001eb410950	ZmMYB109	(PD)	Zm00001eb327040	MADS67
Zm00001eb411150	ZmALF6	(PD)	Zm00001eb327530	AlaAT3
Zm00001eb411150	ZmALF6	(PD)	Zm00001eb271450	PP98
Zm00001eb411150	Orphan207	(PD)	Zm00001eb427000	AMF1-2
Zm00001eb411150	ZmALF6	(PD)	Zm00001eb326080	SAT2
Zm00001eb411150	ZmALF6	(PD)	Zm00001eb031210	bZIP111
Zm00001eb411700	ZmbZIP37	(PD)	Zm00001eb060520	GDH1
Zm00001eb411700	ZmbZIP37	(PD)	Zm00001eb223680	AlaAT1
Zm00001eb411700	ZmbZIP37	(PD)	Zm00001eb410960	DOXC
Zm00001eb411700	ZmbZIP37	(PD)	Zm00001eb113030	TIR1
Zm00001eb411700	ZmbZIP37	(PD)	Zm00001eb194260	PGM
Zm00001eb411700	ZmbZIP37	(PD)	Zm00001eb112260	LHCB5
Zm00001eb411700	ZmbZIP37	(PD)	Zm00001eb349810	PPDK2
Zm00001eb411700	ZmbZIP37	(PD)	Zm00001eb055950	ACS6
Zm00001eb411700	Orphan207	(PD)	Zm00001eb361110	NRT2.5
Zm00001eb411700	Orphan207	(PD)	Zm00001eb245250	NRT1.3
Zm00001eb411700	ZmbZIP37	(PD)	Zm00001eb253820	GS1-3
Zm00001eb411700	ZmbZIP37	(PD)	Zm00001eb156610	GOGAT3
Zm00001eb411700	ZmbZIP37	(PD)	Zm00001eb296340	bZIP18
Zm00001eb411700	ZmbZIP37	(PD)	Zm00001eb038660	EREB137
Zm00001eb411700	ZmbZIP37	(PD)	Zm00001eb201290	NAC125
Zm00001eb411700	ZmbZIP37	(PD)	Zm00001eb273840	ARF22
Zm00001eb411700	ZmbZIP37	(PD)	Zm00001eb327040	MADS67
Zm00001eb411700	ZmbZIP37	(PD)	Zm00001eb104260	NLP17
Zm00001eb411700	ZmbZIP37	(PD)	Zm00001eb093650	NAC126
Zm00001eb411700	ZmbZIP37	(PD)	Zm00001eb175640	EREB89
Zm00001eb411700	ZmbZIP37	(PD)	Zm00001eb145580	NAC109
Zm00001eb423330	ZmTHX2	(PD)	Zm00001eb104260	NLP17
Zm00001eb427130	ZmEREB86	(PD)	Zm00001eb327530	AlaAT3
Zm00001eb427130	ZmEREB86	(PD)	Zm00001eb427810	GDH2
Zm00001eb427130	ZmEREB86	(PD)	Zm00001eb068280	AspAT
Zm00001eb427130	ZmEREB86	(PD)	Zm00001eb060520	GDH1
Zm00001eb427130	ZmEREB86	(PD)	Zm00001eb410960	DOXC
Zm00001eb427130	ZmEREB86	(PD)	Zm00001eb121190	ACS1
Zm00001eb427130	ZmEREB86	(PD)	Zm00001eb209670	NRT2.1
Zm00001eb427130	ZmEREB86	(PD)	Zm00001eb009090	GS1-1
Zm00001eb427130	ZmEREB86	(PD)	Zm00001eb118950	NLP6
Zm00001eb427130	ZmEREB86	(PD)	Zm00001eb036590	MADS6
Zm00001eb427580	ZmGATA6	(PD)	Zm00001eb410960	DOXC
Zm00001eb427580	ZmGATA6	(PD)	Zm00001eb076780	AMF1-1
Zm00001eb427580	ZmGATA6	(PD)	Zm00001eb413540	NAC110
Zm00001eb427600	ZmOrphan175	(PD)	Zm00001eb410960	DOXC
Zm00001eb428800	ZmHSF20	(PD)	Zm00001eb259130	PP96
Zm00001eb428800	ZmHSF20	(PD)	Zm00001eb209670	NRT2.1
Zm00001eb428800	ZmHSF20	(PD)	Zm00001eb078860	NPF4.9
Zm00001eb428800	ZmHSF20	(PD)	Zm00001eb037860	NR3
Zm00001eb428800	ZmHSF20	(PD)	Zm00001eb360480	GOGAT2
Zm00001eb428800	ZmHSF20	(PD)	Zm00001eb038660	EREB137
Zm00001eb428800	ZmHSF20	(PD)	Zm00001eb104260	NLP17
Zm00001eb429870	ZmEREB2	(PD)	Zm00001eb380080	ASN1
Zm00001eb429870	ZmEREB2	(PD)	Zm00001eb327530	AlaAT3
Zm00001eb429870	ZmEREB2	(PD)	Zm00001eb427810	GDH2
Zm00001eb429870	ZmEREB2	(PD)	Zm00001eb329780	HAD2
Zm00001eb429870	ZmEREB2	(PD)	Zm00001eb073290	ACS2
Zm00001eb429870	ZmEREB2	(PD)	Zm00001eb217190	NPF2.3
Zm00001eb429870	ZmEREB2	(PD)	Zm00001eb209670	NRT2.1
Zm00001eb429870	ZmEREB2	(PD)	Zm00001eb037860	NR3
Zm00001eb429870	ZmEREB2	(PD)	Zm00001eb156610	GOGAT3
Zm00001eb429870	ZmEREB2	(PD)	Zm00001eb326080	SAT2
Zm00001eb429870	ZmEREB2	(PD)	Zm00001eb006480	MADS68
Zm00001eb429870	ZmEREB2	(PD)	Zm00001eb372960	MADS74
Zm00001eb429870	ZmEREB2	(PD)	Zm00001eb145580	NAC109
Zm00001eb429870	ZmEREB2	(PD)	Zm00001eb118950	NLP6
Zm00001eb429870	ZmEREB2	(PD)	Zm00001eb062170	NAC49
Zm00001eb429870	ZmEREB2	(PD)	Zm00001eb061150	DUB
Zm00001eb430640	ZmEREB205	(PD)	Zm00001eb380080	ASN1
Zm00001eb430640	ZmEREB205	(PD)	Zm00001eb410960	DOXC
Zm00001eb430640	ZmEREB205	(PD)	Zm00001eb427810	GDH2
Zm00001eb430640	ZmEREB205	(PD)	Zm00001eb068280	AspAT
Zm00001eb430640	ZmEREB205	(PD)	Zm00001eb327530	AlaAT3
Zm00001eb430640	ZmEREB205	(PD)	Zm00001eb423180	ARGOS1
Zm00001eb430640	ZmEREB205	(PD)	Zm00001eb194260	PGM
Zm00001eb430640	ZmEREB205	(PD)	Zm00001eb160700	LOG2
Zm00001eb430640	ZmEREB205	(PD)	Zm00001eb329780	HAD2
Zm00001eb430640	ZmEREB205	(PD)	Zm00001eb073290	ACS2
Zm00001eb430640	ZmEREB205	(PD)	Zm00001eb247430	AMT1.3
Zm00001eb430640	ZmEREB205	(PD)	Zm00001eb209670	NRT2.1
Zm00001eb430640	ZmEREB205	(PD)	Zm00001eb427000	AMF1-2
Zm00001eb430640	ZmEREB205	(PD)	Zm00001eb360480	GOGAT2
Zm00001eb430640	ZmEREB205	(PD)	Zm00001eb358930	UPM1
Zm00001eb430640	ZmEREB205	(PD)	Zm00001eb009090	GS1-1
Zm00001eb430640	ZmEREB205	(PD)	Zm00001eb295210	GOGAT4
Zm00001eb430640	ZmEREB205	(PD)	Zm00001eb295220	GOGAT4
Zm00001eb430640	ZmEREB205	(PD)	Zm00001eb037860	NR3
Zm00001eb430640	ZmEREB205	(PD)	Zm00001eb193660	NIR1
Zm00001eb430640	ZmEREB205	(PD)	Zm00001eb413540	NAC110
Zm00001eb430640	ZmEREB205	(PD)	Zm00001eb062170	NAC49
Zm00001eb430640	ZmEREB205	(PD)	Zm00001eb036590	MADS6
Zm00001eb430640	ZmEREB205	(PD)	Zm00001eb038660	EREB137
Zm00001eb430640	ZmEREB205	(PD)	Zm00001eb118950	NLP6
Zm00001eb430640	ZmEREB205	(PD)	Zm00001eb061150	DUB
Zm00001eb430970	ZmCA2P7	(PD)	Zm00001eb427810	GDH2
Zm00001eb430970	ZmCA2P7	(PD)	Zm00001eb245250	NRT1.3
Zm00001eb431080	ZmbHLH7	(PD)	Zm00001eb295220	GOGAT4
Zm00001eb431080	ZmbHLH7	(PD)	Zm00001eb295210	GOGAT4
Zm00001eb432090	ZmEREB156	(PD)	Zm00001eb068280	AspAT
Zm00001eb432090	ZmEREB156	(PD)	Zm00001eb327530	AlaAT3
Zm00001eb432090	ZmEREB156	(PD)	Zm00001eb329780	HAD2
Zm00001eb432090	ZmEREB156	(PD)	Zm00001eb298570	PAP7
Zm00001eb432090	ZmEREB156	(PD)	Zm00001eb209670	NRT2.1
Zm00001eb432090	ZmEREB156	(PD)	Zm00001eb361110	NRT2.5
Zm00001eb432090	ZmEREB156	(PD)	Zm00001eb009090	GS1-1
Zm00001eb432090	ZmEREB156	(PD)	Zm00001eb193660	NIR1
Zm00001eb432090	ZmEREB156	(PD)	Zm00001eb093650	NAC126
Zm00001eb432090	ZmEREB156	(PD)	Zm00001eb118950	NLP6
Zm00001eb433500	Orphan235	(PD)	Zm00001eb253820	GS1-3
Zm00001eb433840	ZmDOF41	(PD)	Zm00001eb015630	NAC44
Zm00001eb433840	ZmDOF41	(PD)	Zm00001eb118950	NLP6
Zm00001eb441240	EREB63	(PD)	Zm00001eb068280	AspAT
Zm00001eb441240	EREB63	(PD)	Zm00001eb427810	GDH2
Zm00001eb441240	EREB63	(PD)	Zm00001eb327530	AlaAT3
Zm00001eb441240	EREB63	(PD)	Zm00001eb194260	PGM
Zm00001eb441240	EREB63	(PD)	Zm00001eb298570	PAP7
Zm00001eb441240	EREB63	(PD)	Zm00001eb209670	NRT2.1
Zm00001eb441240	EREB63	(PD)	Zm00001eb009090	GS1-1
Zm00001eb441240	EREB63	(PD)	Zm00001eb193660	NIR1
Zm00001eb441240	EREB63	(PD)	Zm00001eb062170	NAC49
Zm00001eb441240	EREB63	(PD)	Zm00001eb118950	NLP6
Zm00001eb441240	EREB63	(PD)	Zm00001eb061150	DUB
Zm00001eb441670	WRKY43	(PD)	Zm00001eb113030	TIR1

## Sheet: c.Less 5
Table S2c. TFs with indegrees less then 5
Gene ID	Gene Name	Indegree	Outdegree	Node type	ortholog/homolog *	Process
Zm00001eb207450	ARF16	0	1	TFandPromoter	ortholog	Transcriptional_Regulation
Zm00001eb214750	MADS4	0	1	TFandPromoter	ortholog	Transcriptional_Regulation
Zm00001eb019780	NF-YA2	0	4	TFandPromoter	ortholog	Transcriptional_Regulation
Zm00001eb066640	ARF3	0	2	TFandPromoter	ortholog	Transcriptional_Regulation
Zm00001eb430970	NF-YA14	0	2	TFandPromoter	ortholog	Transcriptional_Regulation
Zm00001eb245070	ANR1	1	0	TFandPromoter	no	Transcriptional_Regulation
Zm00001eb419510	G6PD1	1	0	Promoter	ortholog	Carbon_Metabolism
Zm00001eb176470	NR1	1	0	Promoter	ortholog	Nitrate_Assimilation
Zm00001eb052520	OSM3	2	0	Promoter	no	Stress_Response
Zm00001eb063910	AMT2.3	2	0	Promoter	no	N_transporter
Zm00001eb347600	EREB22	3	0	TFandPromoter	no	Transcriptional_Regulation
Zm00001eb080670	MADS	3	0	TFandPromoter	no	Transcriptional_Regulation
Zm00001eb125540	CRK	3	0	Promoter	no	N_linked
Zm00001eb159150	UPM2	3	0	Promoter	ortholog	Nitrate_Assimilation
Zm00001eb338000	EREB186	4	2	TFandPromoter	ortholog	Transcriptional_Regulation
Zm00001eb101500	XERICO1	4	0	Promoter	ortholog	Stress_Response
Zm00001eb316120	XERICO2	4	0	Promoter	ortholog	Stress_Response
Zm00001eb013430	ASN3	4	0	Promoter	ortholog	AminoAcid_Metabolism
Zm00001eb191230	PP65	4	0	Promoter	ortholog	N_linked
Zm00001eb388620	WRKY124	4	0	TFandPromoter	ortholog	Transcriptional_Regulation
Zm00001eb209690	NRT2.2	4	0	Promoter	ortholog	N_transporter
Zm00001eb399860	GS1-5	4	0	Promoter	no	Nitrate_Assimilation
Note* indicates Orotholog/jhomolog from the Arabidopsis NUE GRN
