# Supplementary material for: Decoding nitrogen uptake efficiency in maize and sorghum: insights from comparative gene regulatory networks
Source: Plant J. 2025 Dec 18;124(6):e70631. doi: 10.1111/tpj.70631 (PMC12714369; doi:10.1111/tpj.70631)
Supplement: Supplementary file 4 — Table S3. Network statistics for TF families, promoters and subfunctional process in the mNUE GRN. [file TPJ-124-0-s012.xlsx]

## Sheet: a. TFs stats -Promoter
Table S3a. TF Families within sub funcational processes in the mNUEGRN
TF Name	Amino Acid Metabolism	Auxin Signaling	Carbon Metabolism	Cytokinin Synthesis	Enzyme	Ethylene Biosynthesis	N linked	N transporter	Nitrate Assimilation	Transcriptional Regulation	Ubiquitination	Stress Response	Total Number of Targets	Total Number of Processes	Family
ABI39	0	0	0	0	0	0	1	1	1	0	0	0	3	3	ABI3-VP1
ABI41	1	0	0	0	0	0	0	1	0	2	0	0	4	3	ABI3-VP1
ALF11	0	0	0	0	0	0	0	0	3	0	0	1	4	2	Alfin-like
ALF18	1	1	0	0	0	0	0	1	0	0	0	0	3	3	Alfin-like
ALF2	0	0	0	1	0	0	1	0	3	0	1	1	7	5	Alfin-like
ALF5	0	0	0	0	0	0	0	0	2	0	0	0	2	1	Alfin-like
ALF6	1	0	0	0	0	0	1	1	0	1	0	1	5	5	Alfin-like
ALF7	1	0	0	0	0	0	0	1	0	0	0	1	3	3	Alfin-like
ALF8	0	0	0	0	0	0	0	0	1	0	0	0	1	1	Alfin-like
ARF12	1	0	1	0	0	0	0	0	1	0	0	0	3	3	ARF
ARF16	0	0	0	0	0	0	0	1	0	0	0	0	1	1	ARF
ARF22	0	0	0	0	0	0	0	0	0	1	0	0	1	1	ARF
ARF23	1	0	0	0	0	0	0	0	0	0	0	0	1	1	ARF
ARF28	0	0	0	0	0	0	0	1	0	0	0	0	1	1	ARF
ARF3	1	0	0	0	0	0	0	0	0	0	0	1	2	2	ARF
ARF7	0	0	0	0	0	0	1	0	2	0	0	3	6	3	ARF
ARF8	0	0	0	0	0	0	0	3	0	1	0	0	4	2	ARF
ARID10	0	0	0	0	1	0	0	2	1	0	0	0	4	3	ARID
ARID3	0	0	1	1	0	0	1	1	0	0	0	0	4	4	ARID
ARID5	0	0	0	0	0	0	0	1	0	0	0	0	1	1	ARID
ARID8	0	0	0	0	0	0	0	1	0	1	1	1	4	4	ARID
bHLH125	0	1	2	0	0	1	0	3	2	0	0	0	9	5	bHLH
bHLH136	0	1	1	0	0	0	0	1	0	0	0	0	3	3	bHLH
bHLH166	0	0	0	0	0	0	0	1	0	0	0	0	1	1	bHLH
bHLH17	0	1	0	0	0	0	0	3	0	5	0	0	9	3	bHLH
bHLH172	0	0	0	1	0	0	0	1	1	2	1	0	6	5	bHLH
bHLH20	0	0	0	0	0	0	0	0	3	0	1	1	5	3	bHLH
bHLH27	1	1	0	0	0	0	0	1	4	3	0	0	10	5	bHLH
bHLH29	0	1	0	0	0	0	0	0	0	1	0	0	2	2	bHLH
bHLH68	0	0	0	0	0	0	0	1	2	2	0	0	5	3	bHLH
bHLH7	0	0	0	0	0	0	0	0	2	0	0	0	2	1	bHLH
bHLH73	0	1	0	0	0	0	0	0	0	2	0	0	3	2	bHLH
bHLH86	0	1	0	0	0	0	0	0	1	2	0	0	4	3	bHLH
bHLH90	0	0	1	0	0	1	0	0	1	3	0	0	6	4	bHLH
BSD2	0	0	0	0	0	0	0	0	1	2	1	1	5	4	BSD
bZIP101	1	0	0	0	0	0	0	1	1	1	0	0	4	4	bZIP
bZIP102	0	2	0	0	0	0	0	0	1	4	0	0	7	3	bZIP
bZIP104	0	1	3	0	0	1	0	0	1	4	0	0	10	5	bZIP
bZIP106	0	0	1	0	0	0	0	1	0	0	0	0	2	2	bZIP
bZIP110	0	0	0	0	0	0	0	1	0	0	0	1	2	2	bZIP
bZIP111	2	2	4	1	1	1	1	1	3	7	0	0	23	10	bZIP
bZIP112	0	0	0	0	0	0	0	1	0	0	0	0	1	1	bZIP
bZIP119	0	0	0	0	0	0	0	1	2	0	0	0	3	2	bZIP
bZIP12	0	1	2	0	0	0	0	0	0	4	0	0	7	3	bZIP
bZIP15	0	0	0	0	0	1	1	0	1	1	0	0	4	4	bZIP
bZIP18	4	2	4	1	1	4	1	7	8	14	1	1	48	12	bZIP
bZIP21	3	2	4	1	1	1	1	2	2	9	0	0	26	10	bZIP
bZIP24	0	1	1	0	0	1	0	0	0	0	0	0	3	3	bZIP
bZIP30	4	2	3	0	1	3	1	4	8	14	1	1	42	11	bZIP
bZIP34	0	0	0	0	0	0	1	2	2	0	0	0	5	3	bZIP
bZIP37	3	1	3	0	0	1	0	2	2	9	0	0	21	7	bZIP
bZIP4	0	2	0	0	0	0	0	0	0	0	0	0	2	1	bZIP
bZIP40	2	1	2	0	0	1	0	1	1	2	0	0	10	7	bZIP
bZIP58	1	0	0	0	0	0	0	2	0	0	0	0	3	2	bZIP
bZIP60	0	1	0	0	0	0	0	0	0	0	0	0	1	1	bZIP
bZIP65	2	1	1	0	0	0	1	2	2	7	0	0	16	7	bZIP
bZIP72	0	0	1	1	0	0	0	0	0	0	0	0	2	2	bZIP
bZIP76	0	1	0	0	0	0	0	0	0	0	0	0	1	1	bZIP
bZIP79	0	0	1	0	0	0	0	0	0	1	0	0	2	2	bZIP
bZIP8	0	1	0	0	1	0	0	2	1	4	0	0	9	5	bZIP
bZIP86	0	0	1	0	0	0	0	0	0	1	0	0	2	2	bZIP
bZIP91	0	0	1	0	1	0	0	3	0	1	0	1	7	5	bZIP
bZIP93	0	0	0	0	0	0	0	0	0	2	0	0	2	1	bZIP
bZIP95	0	1	0	0	0	1	0	0	0	4	0	0	6	3	bZIP
bZIP98	3	1	1	0	1	0	0	1	2	4	0	0	13	7	bZIP
C2H5	1	0	0	0	0	0	0	0	1	0	0	0	2	2	C2H2
C3H11	0	1	3	1	0	1	2	4	4	3	1	1	21	10	C3H
C3H15	0	0	1	0	0	0	0	1	0	0	0	0	2	2	C3H
C3H3	7	2	3	0	2	4	1	7	8	13	2	3	52	11	C3H
C3H38	1	2	0	0	2	3	0	3	0	4	1	0	16	7	C3H
C3H9	1	1	0	1	1	0	2	6	7	2	1	0	22	9	C3H
CA5P3	0	1	1	0	0	0	0	0	0	1	0	0	3	3	CCAAT-HAP5, CA5P
CA5P7	0	1	0	0	0	0	0	0	2	0	0	0	3	2	CCAAT-HAP5
COL4	0	0	0	0	0	0	0	0	0	0	2	0	2	1	C2C2-CO-like
COL5	0	0	0	0	0	0	0	0	1	0	0	0	1	1	C2C2-CO-like
COL8	0	0	0	0	0	0	0	0	1	0	0	0	1	1	C2C2-CO-like
DOF21	0	0	0	0	0	0	1	0	2	1	1	0	5	4	DOF
DOF41	0	0	0	0	0	0	0	1	1	2	0	1	5	4	C2C2-Dof
E2F5	0	0	0	1	1	0	1	1	0	1	0	0	5	5	E2F-DP
EIL4	1	0	0	0	0	1	0	2	3	4	0	0	11	5	EIL
EREB1	0	0	0	0	0	0	1	2	1	0	0	0	4	3	AP2-EREBP
EREB101	2	0	0	0	0	0	0	0	1	1	1	0	5	4	AP2-EREBP
EREB102	2	0	0	0	0	0	0	1	0	1	0	0	4	3	AP2-EREBP
EREB103	0	0	0	0	0	0	0	1	1	0	0	0	2	2	AP2-EREBP
EREB107	4	0	0	0	0	1	1	2	3	3	1	0	15	7	AP2-EREBP
EREB115	2	0	0	0	0	0	0	1	0	2	1	0	6	4	AP2-EREBP
EREB118	0	0	0	0	0	0	0	0	1	0	0	0	1	1	AP2-EREBP
EREB122	2	0	0	0	1	0	1	1	3	3	0	0	11	6	AP2-EREBP
EREB126	0	0	0	0	0	0	0	0	0	3	0	0	3	1	AP2-EREBP
EREB127	2	0	0	0	0	0	1	1	1	1	0	0	6	5	AP2-EREBP
EREB13	4	2	3	1	0	2	1	3	3	10	0	0	29	9	AP2-EREBP
EREB137	3	0	0	0	1	3	0	0	1	4	0	0	12	5	AP2-EREBP
EREB138	2	0	0	0	0	0	0	0	0	0	0	0	2	1	AP2-EREBP
EREB141	1	0	0	0	0	0	0	0	0	1	0	0	2	2	AP2-EREBP
EREB147	6	1	2	1	2	3	2	9	10	11	2	3	52	12	AP2-EREBP
EREB156	2	0	0	0	1	0	1	2	2	2	0	0	10	6	AP2-EREBP
EREB159	1	0	0	0	0	0	0	1	0	0	0	0	2	2	AP2-EREBP
EREB16	4	0	0	0	0	0	0	0	0	4	0	0	8	2	AP2-EREBP
EREB160	3	0	0	0	0	0	0	0	0	1	1	0	5	3	AP2-EREBP
EREB162	0	0	0	0	0	0	0	0	1	2	0	0	3	2	AP2-EREBP
EREB17	7	1	1	0	0	0	0	2	4	4	1	0	20	7	AP2-EREBP
EREB170	2	0	0	0	0	0	0	0	0	0	0	0	2	1	AP2-EREBP
EREB177	0	0	0	0	0	0	1	1	0	0	0	0	2	2	AP2-EREBP
EREB186	1	0	1	0	0	0	0	0	0	0	0	0	2	2	AP2-EREBP
EREB19	5	0	0	0	0	0	0	0	0	7	0	0	12	2	AP2-EREBP
EREB197	0	0	1	0	0	0	0	1	0	1	0	0	3	3	AP2-EREBP
EREB198	4	0	0	0	1	1	0	0	3	5	1	2	17	7	AP2-EREBP
EREB2	14	0	0	0	3	2	0	10	24	21	4	1	79	8	AP2-EREBP
EREB20	9	0	0	0	0	0	0	0	15	12	3	0	39	4	AP2-EREBP
EREB202	0	0	0	0	0	0	0	0	1	0	0	0	1	1	AP2-EREBP
EREB204	3	0	0	0	0	0	1	2	5	5	1	0	17	6	AP2-EREBP
EREB205	5	1	1	1	1	1	0	3	7	5	1	0	26	10	AP2-EREBP
EREB22	0	0	1	0	0	0	0	0	0	0	0	0	1	1	AP2-EREBP
EREB24	2	2	2	1	1	0	2	3	7	4	0	0	24	9	AP2-EREBP
EREB36	3	0	0	0	0	0	0	0	0	2	0	0	5	2	AP2-EREBP
EREB4	4	0	1	1	1	0	2	4	9	8	2	0	32	9	AP2-EREBP
EREB47	1	0	0	0	0	0	1	2	1	1	1	0	7	6	AP2-EREBP
EREB49	0	0	0	0	0	0	0	0	1	5	0	0	6	2	AP2-EREBP
EREB61	3	0	0	0	0	0	0	0	0	1	1	0	5	3	AP2-EREBP
EREB63	6	0	2	0	0	0	2	2	4	4	2	0	22	7	AP2-EREBP
EREB68	2	0	1	0	0	0	2	1	3	2	1	0	12	7	AP2-EREBP
EREB71	3	0	0	0	1	0	1	1	2	4	1	0	13	7	AP2-EREBP
EREB76	2	0	0	0	0	0	0	0	1	2	0	0	5	3	AP2-EREBP
EREB8	10	0	2	1	1	2	0	2	4	5	2	0	29	9	AP2-EREBP
EREB80	2	0	0	0	0	0	0	0	0	0	1	0	3	2	AP2-EREBP
EREB81	1	0	0	0	0	0	0	0	0	0	0	0	1	1	AP2-EREBP
EREB85	0	0	0	0	0	0	0	0	1	0	0	0	1	1	AP2-EREBP
EREB86	5	0	1	0	0	1	0	1	1	2	0	0	11	6	AP2-EREBP
EREB90	2	0	0	0	0	0	0	0	0	0	1	0	3	2	AP2-EREBP
EREB91	2	0	0	0	0	0	0	0	2	0	1	0	5	3	AP2-EREBP
EREB97	2	0	1	0	0	0	0	0	1	0	0	0	4	3	AP2-EREBP
FHA15	0	0	0	0	0	0	0	0	1	0	0	0	1	1	FHA
FHA9	0	0	0	1	0	0	0	1	0	0	0	0	2	2	FHA
GATA11	0	0	0	0	0	0	0	1	0	1	0	0	2	2	C2C2-GATA
GATA13	3	1	3	0	0	0	1	4	5	5	0	1	23	8	C2C2-GATA
GATA24	1	0	0	0	0	0	0	1	0	0	0	0	2	2	C2C2-GATA
GATA28	1	0	0	0	0	0	1	1	0	1	0	0	4	4	C2C2-GATA
GATA4	0	0	0	0	0	0	0	1	0	0	0	0	1	1	C2C2-GATA
GATA6	1	0	0	0	0	0	0	1	0	1	0	0	3	3	C2C2-GATA
GBP12	1	1	1	0	1	0	0	1	4	1	0	0	10	7	GeBP
GBP8	0	1	1	0	0	0	0	2	6	1	0	0	11	5	GeBP
GLK38	0	0	0	0	0	0	1	1	1	0	0	0	3	3	G2-like
GLK8	0	0	0	0	0	1	0	0	0	0	0	0	1	1	G2-like
GLK9	0	0	1	0	0	0	0	1	0	0	0	0	2	2	G2-like
GRAS40	0	0	0	0	0	0	0	2	1	0	0	1	4	3	GRAS
GRAS49	0	0	0	0	0	0	0	1	0	0	0	0	1	1	GRAS
GRAS75	0	0	1	0	0	0	0	1	1	1	0	0	4	4	GRAS
GRAS9	0	0	0	0	0	0	1	1	0	0	1	0	3	3	GRAS
GRF1	0	0	4	0	0	0	0	0	4	9	0	0	17	3	GRF
GRF12	2	0	2	0	0	0	1	1	3	6	0	0	15	6	GRF
GRF15	3	0	1	0	0	0	0	0	0	2	0	0	6	3	GRF
GRF7	0	1	3	0	0	0	0	1	6	7	1	2	21	7	GRF
GRF8	0	0	0	0	0	0	0	1	0	1	0	0	2	2	GRF
HB109	0	0	0	0	0	0	0	0	1	1	0	0	2	2	HB
HB127	0	0	1	0	0	0	0	0	0	0	0	0	1	1	HB
HB130	0	1	0	0	1	0	0	0	0	0	0	0	2	2	HB
HB133	0	0	1	0	0	0	0	0	1	0	0	0	2	2	HB
HB2	1	0	0	0	0	0	0	1	0	0	0	0	2	2	HB
HB45	0	0	1	0	0	0	0	0	0	0	0	0	1	1	HB
HB54	1	0	0	0	0	0	1	0	0	0	0	0	2	2	HB
HB62	1	0	1	0	0	0	0	0	1	2	0	0	5	4	HB
HB66	1	0	0	0	0	0	0	0	0	0	0	0	1	1	HB
HB88	0	0	0	0	0	0	0	0	1	0	0	0	1	1	HB
HMG13	0	0	0	0	0	0	0	1	0	0	0	0	1	1	HMG
HSF10	0	0	0	0	1	0	1	3	0	2	0	0	7	4	HSF
HSF13	0	0	0	0	0	0	0	0	0	0	0	1	1	1	HSF
HSF20	0	0	0	0	0	0	1	2	2	2	0	0	7	4	HSF
HSF24	1	0	0	0	0	1	1	0	2	3	0	0	8	5	HSF
HSF26	1	0	0	0	0	1	2	0	3	3	0	1	11	6	HSF
IAA1	1	0	0	0	0	0	0	0	1	0	0	0	2	2	AUX-IAA
IAA8	0	0	0	0	0	1	0	0	0	0	0	0	1	1	AUX-IAA
LBD17	0	1	0	0	0	0	0	0	0	0	0	0	1	1	LBD
MADS2	2	0	1	1	0	0	0	0	1	1	0	1	7	6	MADS
MADS4	0	0	0	0	0	0	0	0	1	1	0	0	2	2	MADS
MADS67	0	0	0	0	0	0	0	0	1	0	0	0	1	1	MADS
MADS68	0	0	0	0	0	0	0	1	0	0	0	0	1	1	MADS
MADS74	0	0	1	0	0	0	0	0	0	0	0	0	1	1	MADS
MTERF27	0	0	0	0	0	0	0	0	0	1	0	0	1	1	mTERF
MTERF6	2	1	0	0	0	0	0	1	0	0	0	0	4	3	mTERF
MTERF9	0	0	0	0	0	0	0	1	0	0	0	0	1	1	mTERF
MYB105	1	0	1	1	0	0	0	3	2	3	0	0	11	6	MYB
MYB106	0	1	0	1	0	1	0	4	3	4	1	0	15	7	MYB
MYB109	1	0	0	0	1	1	1	2	2	3	0	0	11	7	MYB
MYB121	1	0	1	1	0	0	0	2	2	4	0	0	11	6	MYB
MYB124	1	2	1	1	2	1	3	7	6	7	1	1	33	12	MYB
MYB126	0	0	0	0	0	0	0	1	0	1	0	0	2	2	MYB
MYB128	1	0	1	0	1	1	1	4	3	6	1	0	19	9	MYB
MYB133	0	0	0	0	0	0	0	0	1	0	0	0	1	1	MYB
MYB139	0	0	0	0	1	0	0	0	0	0	0	0	1	1	MYB
MYB152	1	0	1	0	1	0	1	3	2	3	0	0	12	7	MYB
MYB167	0	0	1	0	0	0	0	0	2	0	0	0	3	2	MYB
MYB19	0	0	0	0	0	0	0	1	2	1	0	0	4	3	MYB
MYB36	0	0	0	0	0	0	0	1	0	0	0	0	1	1	MYB
MYB40	0	0	1	0	0	0	0	4	2	3	1	0	11	5	MYB
MYB43	1	0	0	0	0	0	0	0	1	1	0	0	3	3	MYB
MYB49	0	0	0	0	0	0	0	0	0	1	0	0	1	1	MYB
MYB50	0	0	0	0	0	0	0	1	0	1	0	0	2	2	MYB
MYB66	0	0	0	0	0	0	0	1	2	1	0	0	4	3	MYB
MYB75	2	2	0	0	0	0	0	3	2	4	0	1	14	6	MYB
MYB76	2	1	1	0	1	2	3	3	9	5	0	0	27	9	MYB
MYB77	3	0	1	0	1	2	1	4	6	2	2	0	22	9	MYB
MYB8	0	0	0	0	0	1	0	1	2	1	0	0	5	4	MYB
MYBR21	0	0	0	0	0	0	0	1	0	0	0	0	1	1	MYB-related
MYBR3	0	0	0	0	0	0	0	0	0	1	0	1	2	2	MYB-related
MYBR6	1	0	0	0	0	0	0	0	0	0	0	0	1	1	MYB-related
MYBR73	1	0	0	0	0	0	0	0	0	1	0	0	2	2	MYB-related
MYBR77	0	0	0	0	0	0	0	0	0	0	0	1	1	1	MRBR
MYBR79	0	0	0	0	0	0	0	3	1	0	0	0	4	2	MYB-related
NAC104	0	1	0	0	0	0	0	2	0	3	0	0	6	3	NAC
NAC108	0	1	1	0	0	0	1	3	2	4	0	1	13	7	NAC
NAC109	0	0	0	0	0	0	0	0	2	0	0	1	3	2	NAC
NAC11	1	1	0	0	0	0	0	0	4	4	0	0	10	4	NAC
NAC110	0	0	0	0	0	0	0	0	0	0	0	1	1	1	NAC
NAC114	0	0	1	1	0	0	0	2	3	2	1	0	10	6	NAC
NAC125	1	1	0	0	1	1	0	2	1	2	0	2	11	8	NAC
NAC126	0	0	0	0	0	0	0	1	1	3	0	0	5	3	NAC
NAC16	0	0	0	0	0	0	0	1	0	1	0	0	2	2	NAC
NAC20	0	0	0	0	0	0	0	0	1	0	0	0	1	1	NAC
NAC22	0	1	0	0	0	0	0	1	2	2	0	1	7	5	NAC
NAC24	0	0	0	0	0	0	0	0	0	2	0	0	2	1	NAC
NAC25	0	0	0	0	0	0	0	2	2	0	0	0	4	2	NAC
NAC26	1	0	0	0	0	0	0	1	1	0	0	0	3	3	NAC
NAC32	3	1	1	0	0	0	0	1	1	6	0	0	13	6	NAC
NAC38	0	0	0	0	0	0	1	0	0	1	0	0	2	2	NAC
NAC44	0	0	0	0	0	0	0	0	0	1	0	0	1	1	NAC
NAC49	0	0	0	0	0	0	0	0	2	0	0	0	2	1	NAC
NAC5	0	0	0	0	0	0	0	1	0	0	0	0	1	1	NAC
NAC6	1	0	0	0	0	0	0	1	4	0	0	1	7	4	NAC
NAC70	0	0	0	0	0	0	0	2	1	0	0	0	3	2	NAC
NAC78	1	0	0	0	0	0	0	0	0	0	0	0	1	1	NAC
NAC79	0	0	0	0	0	0	0	0	1	0	0	0	1	1	NAC
NAC82	1	0	0	0	0	0	0	0	0	1	0	0	2	2	NAC
NAC86	1	1	0	0	0	0	0	0	1	5	0	0	8	4	NAC
NAC87	0	0	0	0	0	0	0	0	0	1	0	0	1	1	NAC
NAC9	0	0	0	0	0	0	0	0	0	2	0	0	2	1	NAC
NAC90	0	0	0	0	1	0	0	1	0	0	0	0	2	2	NAC
NAC97	1	0	1	0	1	0	1	2	2	1	0	0	9	7	NAC
NFYA13	0	0	1	0	0	0	0	0	2	0	0	0	3	2	#0
NFYA14	1	0	0	0	0	0	0	1	0	0	0	0	2	2	#0
NFYA2	0	0	2	0	0	0	0	3	0	0	0	0	5	2	#0
NFYA7	0	0	0	0	0	0	0	1	2	0	0	0	3	2	#0
NFYB10	1	0	0	0	0	0	0	0	2	1	0	0	4	3	#0
NLP13	0	0	0	0	0	0	0	1	4	0	0	1	6	3	NLP
NLP17	0	0	0	0	0	0	0	2	1	0	0	1	4	3	NLP
NLP4	0	0	0	0	0	0	0	1	1	0	0	0	2	2	NLP
NLP7	1	0	0	0	0	0	0	0	3	0	0	0	4	2	NLP
OFP28	0	0	0	0	0	0	0	1	0	0	0	0	1	1	OVATE
Orphan11	0	0	0	0	0	0	0	0	1	0	0	0	1	1	Orphans
Orphan149	0	0	0	0	0	1	0	1	1	3	0	0	6	4	Orphans
Orphan175	1	0	0	0	0	0	0	0	0	0	0	0	1	1	Orphans
Orphan207	0	0	1	1	0	1	0	1	5	4	0	0	13	6	Orphans
Orphan22	0	0	0	0	0	0	1	1	0	0	0	0	2	2	Orphans
Orphan220	0	0	1	0	0	0	0	0	0	0	0	0	1	1	Orphans
Orphan235	0	0	1	0	0	0	1	0	0	0	0	0	2	2	Orphans
Orphan259	0	0	0	0	0	0	0	0	1	0	0	0	1	1	Orphans
Orphan26	0	0	0	0	0	0	0	1	0	0	0	0	1	1	C2C2-CO-like
Orphan53	0	0	1	0	0	0	0	0	1	2	0	0	4	3	Orphans
Orphan90	0	0	0	0	0	0	0	1	0	0	1	0	2	2	Orphans
RCD	0	0	0	0	0	0	0	0	1	1	0	0	2	2	RCD
SBP25	0	0	0	0	0	0	1	0	1	1	0	0	3	3	SBP
SRS1	0	0	0	0	0	0	0	2	0	2	0	0	4	2	SRS
TCP12	0	0	0	0	0	0	0	0	1	0	0	0	1	1	TCP
TCP20	2	0	0	0	0	0	1	1	0	1	0	0	5	4	TCP
TCP4	1	1	1	0	1	0	4	1	4	9	0	0	22	8	TCP
TCP8	0	1	0	0	0	0	2	0	0	3	0	0	6	3	TCP
THX16	1	0	1	0	0	0	0	0	0	0	0	1	3	3	Trihelix
THX2	0	0	0	0	0	0	0	0	0	1	0	0	1	1	Trihelix
THX3	0	0	0	0	0	0	0	0	0	0	1	0	1	1	Trihelix
THX6	0	0	1	0	1	0	0	1	1	0	0	0	4	4	Trihelix
TPRrepeat	0	0	0	0	1	0	0	1	0	1	0	0	3	3	#0
TUB6	0	0	0	0	0	0	0	2	0	0	0	0	2	1	TUB
WD40	0	0	1	0	0	0	0	0	0	0	0	0	1	1	WD40
WRKY1	0	0	0	0	0	0	0	1	0	0	0	0	1	1	WRKY
WRKY104	0	1	0	0	0	0	0	0	0	0	0	0	1	1	WRKY
WRKY115	0	1	1	0	0	0	0	0	0	0	0	0	2	2	WRKY
WRKY12	0	0	0	0	0	0	0	5	0	0	0	0	5	1	WRKY
WRKY125	0	1	0	0	0	0	0	1	0	1	0	0	3	3	WRKY
WRKY13	0	0	0	0	0	0	0	3	0	0	0	0	3	1	WRKY
WRKY15	0	0	0	0	0	0	0	0	0	1	0	0	1	1	WRKY
WRKY30	0	1	0	0	0	0	0	1	0	0	0	0	2	2	WRKY
WRKY36	0	1	0	0	0	0	0	1	0	0	0	1	3	3	WRKY
WRKY40	1	0	1	1	0	0	1	1	0	0	0	0	5	5	WRKY
WRKY43	0	2	0	0	0	0	0	0	0	0	0	0	2	1	WRKY
WRKY50	0	0	0	0	0	0	0	1	2	0	0	0	3	2	WRKY
WRKY52	0	0	0	0	0	0	0	0	0	1	0	0	1	1	WRKY
WRKY57	0	0	0	0	0	0	0	0	0	1	0	0	1	1	WRKY
WRKY63	1	0	1	1	0	0	1	2	1	0	0	0	7	6	WRKY
WRKY82	0	0	0	0	0	1	0	0	0	0	0	0	1	1	WRKY
WRKY92	0	0	0	0	0	0	0	1	0	0	0	0	1	1	WRKY
WRKY94	0	0	0	0	0	0	0	1	0	0	0	0	1	1	WRKY
ZHD2	2	0	0	0	0	0	0	0	1	0	0	0	3	2	ZF-HD
ZHD6	0	0	1	0	0	0	0	0	0	1	0	0	2	2	ZF-HD
ZIM20	0	0	0	0	0	0	0	0	1	0	0	0	1	1	ZIM
ZIM28	0	0	0	0	0	0	0	1	0	0	0	0	1	1	ZIM

## Sheet: b. TF Family Stats
Table S3b. TF indegree stats within sub funcational processes with the mNUEGRN
Family	Amino Acid Metabolism	Auxin Signaling	Carbon Metabolism	Cytokinin Synthesis	Enzyme	Ethylene Biosynthesis	Nitrogen linked	Nitrogen transporter	Nitrate Assimilation	Transcriptional Regulation	Ubiquitination	Stress Response	Total
AP2-EREBP	103	7	19	6	12	14	19	47	85	106	23	6	447
bZIP	25	22	33	4	7	15	7	34	37	92	2	4	282
MYB	14	6	9	4	8	9	10	45	49	51	6	2	213
NAC	11	7	4	1	3	1	3	23	28	38	1	7	127
C3H	9	6	7	2	5	8	5	21	19	22	5	4	113
C2C2-GATA	6	1	3	0	0	0	2	9	5	8	0	1	35
GRF	5	1	7	0	0	0	1	3	10	17	1	2	47
HB	4	1	4	0	1	0	1	1	4	3	0	0	19
Alfin-like	3	1	0	1	0	0	2	3	9	1	1	4	25
ARF	3	0	1	0	0	0	1	5	3	2	0	4	19
TCP	3	2	1	0	1	0	7	2	5	13	0	0	34
HSF	2	0	0	0	1	2	5	5	7	10	0	2	34
MADS	2	0	2	1	0	0	0	1	3	2	0	1	12
mTERF	2	1	0	0	0	0	0	2	0	1	0	0	6
MYB-related	2	0	0	0	0	0	0	4	1	2	0	1	10
WRKY	2	7	3	2	0	1	2	17	3	4	0	1	42
ZF-HD	2	0	1	0	0	0	0	0	1	1	0	0	5
ABI3-VP1	1	0	0	0	0	0	1	2	1	2	0	0	7
AUX-IAA	1	0	0	0	0	1	0	0	1	0	0	0	3
bHLH	1	7	4	1	0	2	0	10	16	18	2	1	62
C2H2	1	0	0	0	0	0	0	0	1	0	0	0	2
CCAAT-DR1	1	0	0	0	0	0	0	0	2	1	0	0	4
CCAAT-HAP2	1	0	3	0	0	0	0	5	4	0	0	0	13
EIL	1	0	0	0	0	1	0	2	3	4	0	0	11
GeBP	1	2	2	0	1	0	0	3	10	2	0	0	21
NLP	1	0	0	0	0	0	0	4	9	0	0	2	16
Orphans	1	0	4	1	0	2	2	4	9	9	1	0	33
Trihelix	1	0	2	0	1	0	0	1	1	1	1	1	9
CCAAT-HAP5	0	1	0	0	0	0	0	0	2	0	0	0	3
CCAAT-HAP5, CA5P	0	1	1	0	0	0	0	0	0	1	0	0	3
LBD	0	1	0	0	0	0	0	0	0	0	0	0	1
ARID	0	0	1	1	1	0	1	5	1	1	1	1	13
G2-like	0	0	1	0	0	1	1	2	1	0	0	0	6
GRAS	0	0	1	0	0	0	1	5	2	1	1	1	12
WD40	0	0	1	0	0	0	0	0	0	0	0	0	1
E2F-DP	0	0	0	1	1	0	1	1	0	1	0	0	5
TPR-repeat	0	0	0	0	1	0	0	1	0	1	0	0	3
DOF	0	0	0	0	0	0	1	0	3	3	1	0	8
SBP	0	0	0	0	0	0	1	0	1	1	0	0	3
C2C2-CO-like	0	0	0	0	0	0	0	1	2	0	2	0	5
C2C2-Dof	0	0	0	0	0	0	0	1	1	2	0	1	5
FHA	0	0	0	1	0	0	0	1	1	0	0	0	3
HMG	0	0	0	0	0	0	0	1	0	0	0	0	1
OVATE	0	0	0	0	0	0	0	1	0	0	0	0	1
SRS	0	0	0	0	0	0	0	2	0	2	0	0	4
TUB	0	0	0	0	0	0	0	2	0	0	0	0	2
ZIM	0	0	0	0	0	0	0	1	1	0	0	0	2
BSD	0	0	0	0	0	0	0	0	1	2	1	1	5
RCD	0	0	0	0	0	0	0	0	1	1	0	0	2
MRBR	0	0	0	0	0	0	0	0	0	0	0	1	1

## Sheet: c. Family Stats -Significant
Table S3c. TF family significane within the mNUEGRN
Family	Chi-Square	P-Value
AP2-EREBP	109.537	1.23749e-25
bZIP	82.3376	1.14716e-19
MADS	31.4444	2.05237e-08
MYB	36.9418	1.2171e-09
NAC	10.4721	0.00121188
C3H	262.92	3.96279e-59
bHLH	7.59363	0.00585748
GRF	4.38386	0.0362806
HSF	1.26917	0.259923
TCP	5.9094	0.0150603
WRKY	57.9766	2.6525e-14
Orphans	10.3779	0.00127531
GeBP	9.50234	0.00205211
Alfin-like	9.76192	0.00178164
C2C2-CO-like	13.0644	0.00030096
ARF	15.3409	8.97539e-05
HB	25.1488	5.30729e-07
NLP	4.67377	0.0306267
C2C2-GATA	0.0603387	0.805961
ARID	5.37789	0.0203936
EIL	5.71643	0.0168068
MYB-related	13.7597	0.00020775
Trihelix	8.80159	0.00300968
GRAS	10.1293	0.00145931
mTERF	6.57904	0.0103186
ABI3-VP1	3.19145	0.0740241
BSD	0.0349654	0.851668
E2F-DP	0.0349654	0.851668
CCAAT-DR1	0.380244	0.537472
CCAAT-HAP5	4.37136	0.0365478
DOF	4.37136	0.0365478
SRS	0.380244	0.537472
ZF-HD	4.37136	0.0365478
CCAAT-HAP2	5.37789	0.0203936
FHA	5.73648	0.016616
G2-like	10.9669	0.00092753
SBP	1.09472	0.295428
TPR-repeat	1.09472	0.295428
AUX-IAA	7.28682	0.00694623
C2C2-Dof	2.17839	0.13996
C2H2	2.17839	0.13996
RCD	2.17839	0.13996
TUB	2.17839	0.13996
CCAAT-HAP5, CA5P	3.63127	0.0567037
HMG	3.63127	0.0567037
LBD	3.63127	0.0567037
MRBR	3.63127	0.0567037
OVATE	3.63127	0.0567037
WD40	3.63127	0.0567037
ZIM	7.28682	0.00694623
