# Supplementary material for: Decoding nitrogen uptake efficiency in maize and sorghum: insights from comparative gene regulatory networks
Source: Plant J. 2025 Dec 18;124(6):e70631. doi: 10.1111/tpj.70631 (PMC12714369; doi:10.1111/tpj.70631)
Supplement: Supplementary file 5 — Table S4. Indegree and outdegree information for large TF families within the mNUEGRN. [file TPJ-124-0-s018.xlsx]

## Sheet: a.AP2EREB nodes
Table S4a. AP2-EREB family nodes witin the network
Gene ID	Gene Name	Subgroup	Gene Name Grassius
Zm00001eb068520	EREB197	AP2	ZmERFAP2_30
Zm00001eb195920	EREB20	AP2	WRI2
Zm00001eb067980	EREB24	AP2	ZmERFAP2_31
Zm00001eb265610	EREB81	AP2	ZmERFAP2_3
Zm00001eb093560	EREB85	AP2	WRI1
Zm00001eb318910	EREB115	DREB-A1	EREB115
Zm00001eb139970	EREB141	DREB-A1	ZmERFAP2_89
Zm00001eb250560	EREB16	DREB-A1	ZmERFAP2_25
Zm00001eb318890	EREB36	DREB-A1	ZmERFAP2_46
Zm00001eb038660	EREB137	DREB-A2	EREB137
Zm00001eb187190	EREB127	DREB-A4	ZmERFAP2_60
Zm00001eb375580	EREB122	DREB-A5	ZmERFAP2_82
Zm00001eb193550	EREB13	DREB-A5	ZmERFAP2_32
Zm00001eb145470	EREB63	DREB-A5	ZmERFAP2_85
Zm00001eb007000	EREB101	DREB-A6	EREB101
Zm00001eb194220	EREB17	DREB-A6	EREB17
Zm00001eb401290	EREB71	DREB-A6	ZmERFAP2_65
Zm00001eb248380	EREB76	DREB-A6	EREB76
Zm00001eb427130	EREB86	DREB-A6	EREB86
Zm00001eb150840	EREB147	ERF-B1	ZmERFAP2_54
Zm00001eb273390	EREB19	ERF-B1	EREB19
Zm00001eb430640	EREB205	ERF-B1	EREB205
Zm00001eb206360	EREB8	ERF-B1	EREB8
Zm00001eb374110	EREB160	ERF-B2	EREB160
Zm00001eb099980	EREB202	ERF-B2	EREB202
Zm00001eb257170	EREB90	ERF-B2	EREB90
Zm00001eb249320	EREB107	ERF-B3	EREB107
Zm00001eb307550	EREB177	ERF-B3	EREB177
Zm00001eb074900	EREB61	ERF-B3	EREB61
Zm00001eb359500	EREB80	ERF-B5	EREB80
Zm00001eb120590	EREB103	ERF-B6	ZmERFAP2_35
Zm00001eb335200	EREB118	ERF-B6	EREB118
Zm00001eb062200	EREB159	ERF-B6	EREB159
Zm00001eb391190	EREB1	-	EREB1
Zm00001eb313850	EREB102	-	EREB102
Zm00001eb156040	EREB126	-	#N/A
Zm00001eb234870	EREB138	-	EREB138
Zm00001eb432090	EREB156	-	ZmERFAP2_17
Zm00001eb294830	EREB162	-	ZmERFAP2_58
Zm00001eb185680	EREB170	-	EREB170
Zm00001eb338000	EREB186	-	ZmERFAP2_59
Zm00001eb074930	EREB198	-	ZmERFAP2_14
Zm00001eb429870	EREB2	-	ZmERFAP2_44
Zm00001eb042240	EREB204	-	DBF1
Zm00001eb011550	EREB4	-	ZmERFAP2_66
Zm00001eb068530	EREB47	-	ZmERFAP2_47
Zm00001eb342850	EREB49	-	ZmERFAP2_48
Zm00001eb441240	EREB63	-	ZmERFAP2_27
Zm00001eb073560	EREB68	-	EREB68
Zm00001eb084720	EREB91	-	EREB91
Zm00001eb071190	EREB97	-	EREB97

## Sheet: b. AP2EREB Outdegrees
Table S4b. AP2-EREB family edges(Outdegree interaction)
Source	Gene Name Source	Type	Target	Gene Name Target
Zm00001eb441240	EREB63	(PD)	Zm00001eb068280	AspAT
Zm00001eb441240	EREB63	(PD)	Zm00001eb427810	GDH2
Zm00001eb441240	EREB63	(PD)	Zm00001eb327530	AlaAT3
Zm00001eb313850	ZmEREB102	(PD)	Zm00001eb068280	AspAT
Zm00001eb313850	ZmEREB102	(PD)	Zm00001eb427810	GDH2
Zm00001eb071190	ZmEREB97	(PD)	Zm00001eb327530	AlaAT3
Zm00001eb071190	ZmEREB97	(PD)	Zm00001eb427810	GDH2
Zm00001eb150840	ZmEREB147	(PD)	Zm00001eb427810	GDH2
Zm00001eb150840	ZmEREB147	(PD)	Zm00001eb060520	GDH1
Zm00001eb185680	ZmEREB170	(PD)	Zm00001eb327530	AlaAT3
Zm00001eb185680	ZmEREB170	(PD)	Zm00001eb068280	AspAT
Zm00001eb150840	ZmEREB147	(PD)	Zm00001eb068280	AspAT
Zm00001eb150840	ZmEREB147	(PD)	Zm00001eb327530	AlaAT3
Zm00001eb150840	ZmEREB147	(PD)	Zm00001eb380080	ASN1
Zm00001eb150840	ZmEREB147	(PD)	Zm00001eb013430	ASN3
Zm00001eb257170	ZmEREB90	(PD)	Zm00001eb068280	AspAT
Zm00001eb257170	ZmEREB90	(PD)	Zm00001eb327530	AlaAT3
Zm00001eb007000	EREB101	(PD)	Zm00001eb068280	AspAT
Zm00001eb007000	EREB101	(PD)	Zm00001eb327530	AlaAT3
Zm00001eb068530	ZmEREB47	(PD)	Zm00001eb068280	AspAT
Zm00001eb359500	ZmEREB80	(PD)	Zm00001eb427810	GDH2
Zm00001eb042240	EREB204	(PD)	Zm00001eb410960	DOXC
Zm00001eb042240	EREB204	(PD)	Zm00001eb068280	AspAT
Zm00001eb042240	EREB204	(PD)	Zm00001eb327530	AlaAT3
Zm00001eb359500	ZmEREB80	(PD)	Zm00001eb068280	AspAT
Zm00001eb273390	ZmEREB19	(PD)	Zm00001eb410960	DOXC
Zm00001eb139970	EREB141	(PD)	Zm00001eb410960	DOXC
Zm00001eb038660	ZmEREB137	(PD)	Zm00001eb327530	AlaAT3
Zm00001eb038660	ZmEREB137	(PD)	Zm00001eb427810	GDH2
Zm00001eb038660	ZmEREB137	(PD)	Zm00001eb068280	AspAT
Zm00001eb206360	ZmEREB8	(PD)	Zm00001eb327530	AlaAT3
Zm00001eb206360	ZmEREB8	(PD)	Zm00001eb380080	ASN1
Zm00001eb084720	ZmEREB91	(PD)	Zm00001eb068280	AspAT
Zm00001eb084720	ZmEREB91	(PD)	Zm00001eb327530	AlaAT3
Zm00001eb374110	ZmEREB160	(PD)	Zm00001eb427810	GDH2
Zm00001eb374110	ZmEREB160	(PD)	Zm00001eb068280	AspAT
Zm00001eb427130	ZmEREB86	(PD)	Zm00001eb327530	AlaAT3
Zm00001eb374110	ZmEREB160	(PD)	Zm00001eb327530	AlaAT3
Zm00001eb427130	ZmEREB86	(PD)	Zm00001eb427810	GDH2
Zm00001eb427130	ZmEREB86	(PD)	Zm00001eb068280	AspAT
Zm00001eb427130	ZmEREB86	(PD)	Zm00001eb060520	GDH1
Zm00001eb427130	ZmEREB86	(PD)	Zm00001eb410960	DOXC
Zm00001eb249320	ZmEREB107	(PD)	Zm00001eb380080	ASN1
Zm00001eb249320	ZmEREB107	(PD)	Zm00001eb427810	GDH2
Zm00001eb249320	ZmEREB107	(PD)	Zm00001eb068280	AspAT
Zm00001eb249320	ZmEREB107	(PD)	Zm00001eb327530	AlaAT3
Zm00001eb187190	ZmEREB127	(PD)	Zm00001eb068280	AspAT
Zm00001eb187190	ZmEREB127	(PD)	Zm00001eb410960	DOXC
Zm00001eb062200	ZmEREB159	(PD)	Zm00001eb068280	AspAT
Zm00001eb234870	ZmEREB138	(PD)	Zm00001eb068280	AspAT
Zm00001eb234870	ZmEREB138	(PD)	Zm00001eb327530	AlaAT3
Zm00001eb318890	ZmEREB36	(PD)	Zm00001eb068280	AspAT
Zm00001eb073560	ZmEREB68	(PD)	Zm00001eb068280	AspAT
Zm00001eb318890	ZmEREB36	(PD)	Zm00001eb327530	AlaAT3
Zm00001eb318890	ZmEREB36	(PD)	Zm00001eb410960	DOXC
Zm00001eb073560	ZmEREB68	(PD)	Zm00001eb410960	DOXC
Zm00001eb429870	ZmEREB2	(PD)	Zm00001eb380080	ASN1
Zm00001eb429870	ZmEREB2	(PD)	Zm00001eb327530	AlaAT3
Zm00001eb074930	ZmEREB198	(PD)	Zm00001eb380080	ASN1
Zm00001eb429870	ZmEREB2	(PD)	Zm00001eb427810	GDH2
Zm00001eb074930	ZmEREB198	(PD)	Zm00001eb068280	AspAT
Zm00001eb074930	ZmEREB198	(PD)	Zm00001eb427810	GDH2
Zm00001eb430640	ZmEREB205	(PD)	Zm00001eb380080	ASN1
Zm00001eb430640	ZmEREB205	(PD)	Zm00001eb410960	DOXC
Zm00001eb074930	ZmEREB198	(PD)	Zm00001eb327530	AlaAT3
Zm00001eb430640	ZmEREB205	(PD)	Zm00001eb427810	GDH2
Zm00001eb430640	ZmEREB205	(PD)	Zm00001eb068280	AspAT
Zm00001eb430640	ZmEREB205	(PD)	Zm00001eb327530	AlaAT3
Zm00001eb250560	ZmEREB16	(PD)	Zm00001eb410960	DOXC
Zm00001eb193550	ZmEREB13	(PD)	Zm00001eb380080	ASN1
Zm00001eb248380	ZmEREB76	(PD)	Zm00001eb327530	AlaAT3
Zm00001eb338000	ZmEREB186	(PD)	Zm00001eb410960	DOXC
Zm00001eb248380	ZmEREB76	(PD)	Zm00001eb068280	AspAT
Zm00001eb193550	ZmEREB13	(PD)	Zm00001eb060520	GDH1
Zm00001eb193550	ZmEREB13	(PD)	Zm00001eb223680	AlaAT1
Zm00001eb193550	ZmEREB13	(PD)	Zm00001eb410960	DOXC
Zm00001eb265610	EREB81	(PD)	Zm00001eb427810	GDH2
Zm00001eb067980	EREB24	(PD)	Zm00001eb380080	ASN1
Zm00001eb194220	ZmEREB17	(PD)	Zm00001eb410960	DOXC
Zm00001eb067980	EREB24	(PD)	Zm00001eb060520	GDH1
Zm00001eb318910	ZmEREB115	(PD)	Zm00001eb068280	AspAT
Zm00001eb194220	ZmEREB17	(PD)	Zm00001eb380080	ASN1
Zm00001eb194220	ZmEREB17	(PD)	Zm00001eb068280	AspAT
Zm00001eb194220	ZmEREB17	(PD)	Zm00001eb427810	GDH2
Zm00001eb194220	ZmEREB17	(PD)	Zm00001eb327530	AlaAT3
Zm00001eb074900	ZmEREB61	(PD)	Zm00001eb068280	AspAT
Zm00001eb432090	ZmEREB156	(PD)	Zm00001eb068280	AspAT
Zm00001eb074900	ZmEREB61	(PD)	Zm00001eb327530	AlaAT3
Zm00001eb432090	ZmEREB156	(PD)	Zm00001eb327530	AlaAT3
Zm00001eb074900	ZmEREB61	(PD)	Zm00001eb427810	GDH2
Zm00001eb318910	ZmEREB115	(PD)	Zm00001eb410960	DOXC
Zm00001eb011550	ZmEREB4	(PD)	Zm00001eb327530	AlaAT3
Zm00001eb011550	ZmEREB4	(PD)	Zm00001eb068280	AspAT
Zm00001eb145470	EREB63	(PD)	Zm00001eb427810	GDH2
Zm00001eb145470	EREB63	(PD)	Zm00001eb068280	AspAT
Zm00001eb011550	ZmEREB4	(PD)	Zm00001eb427810	GDH2
Zm00001eb145470	EREB63	(PD)	Zm00001eb327530	AlaAT3
Zm00001eb375580	ZmEREB122	(PD)	Zm00001eb068280	AspAT
Zm00001eb375580	ZmEREB122	(PD)	Zm00001eb327530	AlaAT3
Zm00001eb401290	ZmEREB71	(PD)	Zm00001eb427810	GDH2
Zm00001eb401290	ZmEREB71	(PD)	Zm00001eb068280	AspAT
Zm00001eb401290	ZmEREB71	(PD)	Zm00001eb327530	AlaAT3
Zm00001eb150840	ZmEREB147	(PD)	Zm00001eb423180	ARGOS1
Zm00001eb430640	ZmEREB205	(PD)	Zm00001eb423180	ARGOS1
Zm00001eb193550	ZmEREB13	(PD)	Zm00001eb352260	AUF4
Zm00001eb193550	ZmEREB13	(PD)	Zm00001eb113030	TIR1
Zm00001eb194220	ZmEREB17	(PD)	Zm00001eb423180	ARGOS1
Zm00001eb067980	EREB24	(PD)	Zm00001eb352260	AUF4
Zm00001eb067980	EREB24	(PD)	Zm00001eb113030	TIR1
Zm00001eb441240	EREB63	(PD)	Zm00001eb194260	PGM
Zm00001eb150840	ZmEREB147	(PD)	Zm00001eb349810	PPDK2
Zm00001eb150840	ZmEREB147	(PD)	Zm00001eb194260	PGM
Zm00001eb206360	ZmEREB8	(PD)	Zm00001eb194260	PGM
Zm00001eb073560	ZmEREB68	(PD)	Zm00001eb194260	PGM
Zm00001eb430640	ZmEREB205	(PD)	Zm00001eb194260	PGM
Zm00001eb338000	ZmEREB186	(PD)	Zm00001eb112260	LHCB5
Zm00001eb193550	ZmEREB13	(PD)	Zm00001eb194260	PGM
Zm00001eb193550	ZmEREB13	(PD)	Zm00001eb112260	LHCB5
Zm00001eb193550	ZmEREB13	(PD)	Zm00001eb349810	PPDK2
Zm00001eb067980	EREB24	(PD)	Zm00001eb349810	PPDK2
Zm00001eb194220	ZmEREB17	(PD)	Zm00001eb194260	PGM
Zm00001eb067980	EREB24	(PD)	Zm00001eb194260	PGM
Zm00001eb011550	ZmEREB4	(PD)	Zm00001eb194260	PGM
Zm00001eb145470	EREB63	(PD)	Zm00001eb194260	PGM
Zm00001eb150840	ZmEREB147	(PD)	Zm00001eb160700	LOG2
Zm00001eb206360	ZmEREB8	(PD)	Zm00001eb160700	LOG2
Zm00001eb430640	ZmEREB205	(PD)	Zm00001eb160700	LOG2
Zm00001eb193550	ZmEREB13	(PD)	Zm00001eb160700	LOG2
Zm00001eb067980	EREB24	(PD)	Zm00001eb160700	LOG2
Zm00001eb011550	ZmEREB4	(PD)	Zm00001eb160700	LOG2
Zm00001eb150840	ZmEREB147	(PD)	Zm00001eb329780	HAD2
Zm00001eb150840	ZmEREB147	(PD)	Zm00001eb017260	HAD5
Zm00001eb038660	ZmEREB137	(PD)	Zm00001eb329780	HAD2
Zm00001eb206360	ZmEREB8	(PD)	Zm00001eb329780	HAD2
Zm00001eb429870	ZmEREB2	(PD)	Zm00001eb329780	HAD2
Zm00001eb074930	ZmEREB198	(PD)	Zm00001eb329780	HAD2
Zm00001eb430640	ZmEREB205	(PD)	Zm00001eb329780	HAD2
Zm00001eb067980	EREB24	(PD)	Zm00001eb329780	HAD2
Zm00001eb432090	ZmEREB156	(PD)	Zm00001eb329780	HAD2
Zm00001eb011550	ZmEREB4	(PD)	Zm00001eb329780	HAD2
Zm00001eb375580	ZmEREB122	(PD)	Zm00001eb329780	HAD2
Zm00001eb401290	ZmEREB71	(PD)	Zm00001eb329780	HAD2
Zm00001eb150840	ZmEREB147	(PD)	Zm00001eb121190	ACS1
Zm00001eb150840	ZmEREB147	(PD)	Zm00001eb073290	ACS2
Zm00001eb150840	ZmEREB147	(PD)	Zm00001eb428490	ACS7
Zm00001eb038660	ZmEREB137	(PD)	Zm00001eb073290	ACS2
Zm00001eb038660	ZmEREB137	(PD)	Zm00001eb055950	ACS6
Zm00001eb038660	ZmEREB137	(PD)	Zm00001eb121190	ACS1
Zm00001eb206360	ZmEREB8	(PD)	Zm00001eb073290	ACS2
Zm00001eb427130	ZmEREB86	(PD)	Zm00001eb121190	ACS1
Zm00001eb249320	ZmEREB107	(PD)	Zm00001eb073290	ACS2
Zm00001eb074930	ZmEREB198	(PD)	Zm00001eb073290	ACS2
Zm00001eb429870	ZmEREB2	(PD)	Zm00001eb073290	ACS2
Zm00001eb430640	ZmEREB205	(PD)	Zm00001eb073290	ACS2
Zm00001eb193550	ZmEREB13	(PD)	Zm00001eb055950	ACS6
Zm00001eb193550	ZmEREB13	(PD)	Zm00001eb121190	ACS1
Zm00001eb441240	EREB63	(PD)	Zm00001eb298570	PAP7
Zm00001eb150840	ZmEREB147	(PD)	Zm00001eb125540	CRK
Zm00001eb150840	ZmEREB147	(PD)	Zm00001eb346060	PP124
Zm00001eb068530	ZmEREB47	(PD)	Zm00001eb298570	PAP7
Zm00001eb042240	ZmDbF1/EREB204	(PD)	Zm00001eb298570	PAP7
Zm00001eb391190	ZmEREB1	(PD)	Zm00001eb298570	PAP7
Zm00001eb249320	ZmEREB107	(PD)	Zm00001eb271450	PP98
Zm00001eb187190	ZmEREB127	(PD)	Zm00001eb298570	PAP7
Zm00001eb073560	ZmEREB68	(PD)	Zm00001eb298570	PAP7
Zm00001eb073560	ZmEREB68	(PD)	Zm00001eb346060	PP124
Zm00001eb193550	ZmEREB13	(PD)	Zm00001eb259130	PP96
Zm00001eb067980	EREB24	(PD)	Zm00001eb259130	PP96
Zm00001eb067980	EREB24	(PD)	Zm00001eb298570	PAP7
Zm00001eb432090	ZmEREB156	(PD)	Zm00001eb298570	PAP7
Zm00001eb011550	ZmEREB4	(PD)	Zm00001eb298570	PAP7
Zm00001eb145470	EREB63	(PD)	Zm00001eb298570	PAP7
Zm00001eb307550	ZmEREB177	(PD)	Zm00001eb191230	PP65
Zm00001eb375580	ZmEREB122	(PD)	Zm00001eb298570	PAP7
Zm00001eb401290	ZmEREB71	(PD)	Zm00001eb298570	PAP7
Zm00001eb441240	EREB63	(PD)	Zm00001eb209670	NRT2.1
Zm00001eb313850	ZmEREB102	(PD)	Zm00001eb245250	NRT1.3
Zm00001eb150840	ZmEREB147	(PD)	Zm00001eb078860	NPF4.9
Zm00001eb150840	ZmEREB147	(PD)	Zm00001eb247430	AMT1.3
Zm00001eb150840	ZmEREB147	(PD)	Zm00001eb361110	NRT2.5
Zm00001eb150840	ZmEREB147	(PD)	Zm00001eb217190	NPF2.3
Zm00001eb150840	ZmEREB147	(PD)	Zm00001eb209670	NRT2.1
Zm00001eb150840	ZmEREB147	(PD)	Zm00001eb063910	AMT2.3
Zm00001eb150840	ZmEREB147	(PD)	Zm00001eb416090	NRT1.1
Zm00001eb150840	ZmEREB147	(PD)	Zm00001eb246140	NAR2.1
Zm00001eb150840	ZmEREB147	(PD)	Zm00001eb427000	AMF1-2
Zm00001eb068530	ZmEREB47	(PD)	Zm00001eb209670	NRT2.1
Zm00001eb042240	ZmDbF1/EREB204	(PD)	Zm00001eb209670	NRT2.1
Zm00001eb042240	ZmDbF1/EREB204	(PD)	Zm00001eb361110	NRT2.5
Zm00001eb068520	ZmEREB197	(PD)	Zm00001eb245250	NRT1.3
Zm00001eb206360	ZmEREB8	(PD)	Zm00001eb209670	NRT2.1
Zm00001eb391190	ZmEREB1	(PD)	Zm00001eb209670	NRT2.1
Zm00001eb391190	ZmEREB1	(PD)	Zm00001eb217190	NPF2.3
Zm00001eb427130	ZmEREB86	(PD)	Zm00001eb209670	NRT2.1
Zm00001eb249320	ZmEREB107	(PD)	Zm00001eb427000	AMF1-2
Zm00001eb249320	ZmEREB107	(PD)	Zm00001eb209670	NRT2.1
Zm00001eb187190	ZmEREB127	(PD)	Zm00001eb209670	NRT2.1
Zm00001eb062200	ZmEREB159	(PD)	Zm00001eb245250	NRT1.3
Zm00001eb073560	ZmEREB68	(PD)	Zm00001eb209670	NRT2.1
Zm00001eb429870	ZmEREB2	(PD)	Zm00001eb217190	NPF2.3
Zm00001eb429870	ZmEREB2	(PD)	Zm00001eb209670	NRT2.1
Zm00001eb430640	ZmEREB205	(PD)	Zm00001eb247430	AMT1.3
Zm00001eb430640	ZmEREB205	(PD)	Zm00001eb209670	NRT2.1
Zm00001eb430640	ZmEREB205	(PD)	Zm00001eb427000	AMF1-2
Zm00001eb193550	ZmEREB13	(PD)	Zm00001eb209690	NRT2.2
Zm00001eb193550	ZmEREB13	(PD)	Zm00001eb361110	NRT2.5
Zm00001eb193550	ZmEREB13	(PD)	Zm00001eb078860	NPF4.9
Zm00001eb120590	ZmEREB103	(PD)	Zm00001eb246140	NAR2.1
Zm00001eb067980	EREB24	(PD)	Zm00001eb078860	NPF4.9
Zm00001eb067980	EREB24	(PD)	Zm00001eb245250	NRT1.3
Zm00001eb067980	EREB24	(PD)	Zm00001eb361110	NRT2.5
Zm00001eb194220	ZmEREB17	(PD)	Zm00001eb416090	NRT1.1
Zm00001eb432090	ZmEREB156	(PD)	Zm00001eb209670	NRT2.1
Zm00001eb318910	ZmEREB115	(PD)	Zm00001eb209670	NRT2.1
Zm00001eb432090	ZmEREB156	(PD)	Zm00001eb361110	NRT2.5
Zm00001eb011550	ZmEREB4	(PD)	Zm00001eb209670	NRT2.1
Zm00001eb145470	EREB63	(PD)	Zm00001eb209670	NRT2.1
Zm00001eb375580	ZmEREB122	(PD)	Zm00001eb209670	NRT2.1
Zm00001eb441240	EREB63	(PD)	Zm00001eb009090	GS1-1
Zm00001eb441240	EREB63	(PD)	Zm00001eb193660	NIR1
Zm00001eb071190	ZmEREB97	(PD)	Zm00001eb360480	GOGAT2
Zm00001eb150840	ZmEREB147	(PD)	Zm00001eb358930	UPM1
Zm00001eb150840	ZmEREB147	(PD)	Zm00001eb009090	GS1-1
Zm00001eb150840	ZmEREB147	(PD)	Zm00001eb295210	GOGAT4
Zm00001eb335200	ZmEREB118	(PD)	Zm00001eb253820	GS1-3
Zm00001eb150840	ZmEREB147	(PD)	Zm00001eb156610	GOGAT3
Zm00001eb150840	ZmEREB147	(PD)	Zm00001eb360480	GOGAT2
Zm00001eb150840	ZmEREB147	(PD)	Zm00001eb253820	GS1-3
Zm00001eb150840	ZmEREB147	(PD)	Zm00001eb159150	UPM2
Zm00001eb150840	ZmEREB147	(PD)	Zm00001eb193660	NIR1
Zm00001eb150840	ZmEREB147	(PD)	Zm00001eb059850	RFNR
Zm00001eb150840	ZmEREB147	(PD)	Zm00001eb295220	GOGAT4
Zm00001eb007000	ZmEREB101	(PD)	Zm00001eb193660	NIR1
Zm00001eb068530	ZmEREB47	(PD)	Zm00001eb156610	GOGAT3
Zm00001eb042240	ZmDbF1/EREB204	(PD)	Zm00001eb253820	GS1-3
Zm00001eb042240	ZmDbF1/EREB204	(PD)	Zm00001eb295220	GOGAT4
Zm00001eb042240	ZmDbF1/EREB204	(PD)	Zm00001eb295210	GOGAT4
Zm00001eb042240	ZmDbF1/EREB204	(PD)	Zm00001eb193660	NIR1
Zm00001eb042240	ZmDbF1/EREB204	(PD)	Zm00001eb358930	UPM1
Zm00001eb038660	ZmEREB137	(PD)	Zm00001eb360480	GOGAT2
Zm00001eb206360	ZmEREB8	(PD)	Zm00001eb193660	NIR1
Zm00001eb206360	ZmEREB8	(PD)	Zm00001eb037860	NR3
Zm00001eb391190	ZmEREB1	(PD)	Zm00001eb193660	NIR1
Zm00001eb099980	ZmEREB202	(PD)	Zm00001eb360480	GOGAT2
Zm00001eb084720	ZmEREB91	(PD)	Zm00001eb009090	GS1-1
Zm00001eb084720	ZmEREB91	(PD)	Zm00001eb156610	GOGAT3
Zm00001eb427130	ZmEREB86	(PD)	Zm00001eb009090	GS1-1
Zm00001eb249320	ZmEREB107	(PD)	Zm00001eb360480	GOGAT2
Zm00001eb249320	ZmEREB107	(PD)	Zm00001eb193660	NIR1
Zm00001eb187190	ZmEREB127	(PD)	Zm00001eb193660	NIR1
Zm00001eb249320	ZmEREB107	(PD)	Zm00001eb009090	GS1-1
Zm00001eb294830	ZmEREB162	(PD)	Zm00001eb156610	GOGAT3
Zm00001eb073560	ZmEREB68	(PD)	Zm00001eb193660	NIR1
Zm00001eb073560	ZmEREB68	(PD)	Zm00001eb256260	NR2
Zm00001eb073560	ZmEREB68	(PD)	Zm00001eb358930	UPM1
Zm00001eb074930	ZmEREB198	(PD)	Zm00001eb360480	GOGAT2
Zm00001eb429870	ZmEREB2	(PD)	Zm00001eb037860	NR3
Zm00001eb074930	ZmEREB198	(PD)	Zm00001eb156610	GOGAT3
Zm00001eb429870	ZmEREB2	(PD)	Zm00001eb156610	GOGAT3
Zm00001eb074930	ZmEREB198	(PD)	Zm00001eb037860	NR3
Zm00001eb430640	ZmEREB205	(PD)	Zm00001eb360480	GOGAT2
Zm00001eb430640	ZmEREB205	(PD)	Zm00001eb358930	UPM1
Zm00001eb430640	ZmEREB205	(PD)	Zm00001eb009090	GS1-1
Zm00001eb430640	ZmEREB205	(PD)	Zm00001eb295210	GOGAT4
Zm00001eb430640	ZmEREB205	(PD)	Zm00001eb295220	GOGAT4
Zm00001eb430640	ZmEREB205	(PD)	Zm00001eb037860	NR3
Zm00001eb430640	ZmEREB205	(PD)	Zm00001eb193660	NIR1
Zm00001eb193550	ZmEREB13	(PD)	Zm00001eb360480	GOGAT2
Zm00001eb248380	ZmEREB76	(PD)	Zm00001eb009090	GS1-1
Zm00001eb193550	ZmEREB13	(PD)	Zm00001eb253820	GS1-3
Zm00001eb193550	ZmEREB13	(PD)	Zm00001eb358930	UPM1
Zm00001eb342850	ZmEREB49	(PD)	Zm00001eb256260	NR2
Zm00001eb120590	ZmEREB103	(PD)	Zm00001eb253820	GS1-3
Zm00001eb067980	EREB24	(PD)	Zm00001eb256260	NR2
Zm00001eb067980	EREB24	(PD)	Zm00001eb358930	UPM1
Zm00001eb067980	EREB24	(PD)	Zm00001eb295210	GOGAT4
Zm00001eb067980	EREB24	(PD)	Zm00001eb360480	GOGAT2
Zm00001eb067980	EREB24	(PD)	Zm00001eb253820	GS1-3
Zm00001eb194220	ZmEREB17	(PD)	Zm00001eb253820	GS1-3
Zm00001eb067980	EREB24	(PD)	Zm00001eb193660	NIR1
Zm00001eb194220	ZmEREB17	(PD)	Zm00001eb295220	GOGAT4
Zm00001eb067980	EREB24	(PD)	Zm00001eb295220	GOGAT4
Zm00001eb194220	ZmEREB17	(PD)	Zm00001eb295210	GOGAT4
Zm00001eb194220	ZmEREB17	(PD)	Zm00001eb193660	NIR1
Zm00001eb432090	ZmEREB156	(PD)	Zm00001eb009090	GS1-1
Zm00001eb432090	ZmEREB156	(PD)	Zm00001eb193660	NIR1
Zm00001eb011550	ZmEREB4	(PD)	Zm00001eb193660	NIR1
Zm00001eb011550	ZmEREB4	(PD)	Zm00001eb295220	GOGAT4
Zm00001eb011550	ZmEREB4	(PD)	Zm00001eb399860	GS1-5
Zm00001eb011550	ZmEREB4	(PD)	Zm00001eb156610	GOGAT3
Zm00001eb011550	ZmEREB4	(PD)	Zm00001eb360480	GOGAT2
Zm00001eb011550	ZmEREB4	(PD)	Zm00001eb295210	GOGAT4
Zm00001eb011550	ZmEREB4	(PD)	Zm00001eb009090	GS1-1
Zm00001eb145470	EREB63	(PD)	Zm00001eb009090	GS1-1
Zm00001eb145470	EREB63	(PD)	Zm00001eb193660	NIR1
Zm00001eb375580	ZmEREB122	(PD)	Zm00001eb253820	GS1-3
Zm00001eb375580	ZmEREB122	(PD)	Zm00001eb193660	NIR1
Zm00001eb093560	Zmwri1/EREB85	(PD)	Zm00001eb256260	NR2
Zm00001eb401290	ZmEREB71	(PD)	Zm00001eb295210	GOGAT4
Zm00001eb401290	ZmEREB71	(PD)	Zm00001eb295220	GOGAT4
Zm00001eb150840	ZmEREB147	(PD)	Zm00001eb101500	XERICO1
Zm00001eb150840	ZmEREB147	(PD)	Zm00001eb316120	XERICO2
Zm00001eb150840	ZmEREB147	(PD)	Zm00001eb326080	SAT2
Zm00001eb429870	ZmEREB2	(PD)	Zm00001eb326080	SAT2
Zm00001eb074930	ZmEREB198	(PD)	Zm00001eb326080	SAT2
Zm00001eb441240	EREB63	(PD)	Zm00001eb062170	NAC49
Zm00001eb313850	ZmEREB102	(PD)	Zm00001eb201290	NAC125
Zm00001eb441240	EREB63	(PD)	Zm00001eb118950	NLP6
Zm00001eb150840	ZmEREB147	(PD)	Zm00001eb145580	NAC109
Zm00001eb150840	ZmEREB147	(PD)	Zm00001eb118950	NLP6
Zm00001eb150840	ZmEREB147	(PD)	Zm00001eb062170	NAC49
Zm00001eb150840	ZmEREB147	(PD)	Zm00001eb327040	MADS67
Zm00001eb150840	ZmEREB147	(PD)	Zm00001eb104260	NLP17
Zm00001eb150840	ZmEREB147	(PD)	Zm00001eb036590	MADS6
Zm00001eb150840	ZmEREB147	(PD)	Zm00001eb038660	EREB137
Zm00001eb150840	ZmEREB147	(PD)	Zm00001eb175640	EREB89
Zm00001eb150840	ZmEREB147	(PD)	Zm00001eb372960	MADS74
Zm00001eb150840	ZmEREB147	(PD)	Zm00001eb006480	MADS68
Zm00001eb150840	ZmEREB147	(PD)	Zm00001eb296340	bZIP18
Zm00001eb007000	ZmEREB101	(PD)	Zm00001eb118950	NLP6
Zm00001eb068530	ZmEREB47	(PD)	Zm00001eb118950	NLP6
Zm00001eb042240	ZmDbF1/EREB204	(PD)	Zm00001eb062170	NAC49
Zm00001eb042240	ZmDbF1/EREB204	(PD)	Zm00001eb093650	NAC126
Zm00001eb042240	ZmDbF1/EREB204	(PD)	Zm00001eb006480	MADS68
Zm00001eb042240	ZmDbF1/EREB204	(PD)	Zm00001eb118950	NLP6
Zm00001eb042240	ZmDbF1/EREB204	(PD)	Zm00001eb036590	MADS6
Zm00001eb273390	ZmEREB19	(PD)	Zm00001eb118950	NLP6
Zm00001eb139970	ZmEREB141	(PD)	Zm00001eb118950	NLP6
Zm00001eb038660	ZmEREB137	(PD)	Zm00001eb145580	NAC109
Zm00001eb038660	ZmEREB137	(PD)	Zm00001eb062170	NAC49
Zm00001eb038660	ZmEREB137	(PD)	Zm00001eb327040	MADS67
Zm00001eb038660	ZmEREB137	(PD)	Zm00001eb118950	NLP6
Zm00001eb068520	ZmEREB197	(PD)	Zm00001eb031210	bZIP111
Zm00001eb206360	ZmEREB8	(PD)	Zm00001eb038660	EREB137
Zm00001eb206360	ZmEREB8	(PD)	Zm00001eb118950	NLP6
Zm00001eb206360	ZmEREB8	(PD)	Zm00001eb175640	EREB89
Zm00001eb374110	ZmEREB160	(PD)	Zm00001eb118950	NLP6
Zm00001eb427130	ZmEREB86	(PD)	Zm00001eb118950	NLP6
Zm00001eb427130	ZmEREB86	(PD)	Zm00001eb036590	MADS6
Zm00001eb249320	ZmEREB107	(PD)	Zm00001eb118950	NLP6
Zm00001eb249320	ZmEREB107	(PD)	Zm00001eb327040	MADS67
Zm00001eb249320	ZmEREB107	(PD)	Zm00001eb038660	EREB137
Zm00001eb187190	ZmEREB127	(PD)	Zm00001eb118950	NLP6
Zm00001eb294830	ZmEREB162	(PD)	Zm00001eb273840	ARF22
Zm00001eb294830	ZmEREB162	(PD)	Zm00001eb296340	bZIP18
Zm00001eb318890	ZmEREB36	(PD)	Zm00001eb062170	NAC49
Zm00001eb073560	ZmEREB68	(PD)	Zm00001eb062170	NAC49
Zm00001eb318890	ZmEREB36	(PD)	Zm00001eb118950	NLP6
Zm00001eb073560	ZmEREB68	(PD)	Zm00001eb118950	NLP6
Zm00001eb429870	ZmEREB2	(PD)	Zm00001eb006480	MADS68
Zm00001eb429870	ZmEREB2	(PD)	Zm00001eb372960	MADS74
Zm00001eb074930	ZmEREB198	(PD)	Zm00001eb145580	NAC109
Zm00001eb429870	ZmEREB2	(PD)	Zm00001eb145580	NAC109
Zm00001eb429870	ZmEREB2	(PD)	Zm00001eb118950	NLP6
Zm00001eb074930	ZmEREB198	(PD)	Zm00001eb062170	NAC49
Zm00001eb429870	ZmEREB2	(PD)	Zm00001eb062170	NAC49
Zm00001eb074930	ZmEREB198	(PD)	Zm00001eb372960	MADS74
Zm00001eb074930	ZmEREB198	(PD)	Zm00001eb118950	NLP6
Zm00001eb430640	ZmEREB205	(PD)	Zm00001eb413540	NAC110
Zm00001eb074930	ZmEREB198	(PD)	Zm00001eb006480	MADS68
Zm00001eb430640	ZmEREB205	(PD)	Zm00001eb062170	NAC49
Zm00001eb430640	ZmEREB205	(PD)	Zm00001eb036590	MADS6
Zm00001eb430640	ZmEREB205	(PD)	Zm00001eb038660	EREB137
Zm00001eb430640	ZmEREB205	(PD)	Zm00001eb118950	NLP6
Zm00001eb250560	ZmEREB16	(PD)	Zm00001eb118950	NLP6
Zm00001eb193550	ZmEREB13	(PD)	Zm00001eb296340	bZIP18
Zm00001eb193550	ZmEREB13	(PD)	Zm00001eb338000	EREB186
Zm00001eb193550	ZmEREB13	(PD)	Zm00001eb273840	ARF22
Zm00001eb193550	ZmEREB13	(PD)	Zm00001eb175640	EREB89
Zm00001eb248380	ZmEREB76	(PD)	Zm00001eb036590	MADS6
Zm00001eb248380	ZmEREB76	(PD)	Zm00001eb118950	NLP6
Zm00001eb193550	ZmEREB13	(PD)	Zm00001eb038660	EREB137
Zm00001eb193550	ZmEREB13	(PD)	Zm00001eb201290	NAC125
Zm00001eb193550	ZmEREB13	(PD)	Zm00001eb104260	NLP17
Zm00001eb193550	ZmEREB13	(PD)	Zm00001eb327040	MADS67
Zm00001eb193550	ZmEREB13	(PD)	Zm00001eb093650	NAC126
Zm00001eb193550	ZmEREB13	(PD)	Zm00001eb031210	bZIP111
Zm00001eb342850	ZmEREB49	(PD)	Zm00001eb104260	NLP17
Zm00001eb342850	ZmEREB49	(PD)	Zm00001eb015630	NAC44
Zm00001eb342850	ZmEREB49	(PD)	Zm00001eb273840	ARF22
Zm00001eb342850	ZmEREB49	(PD)	Zm00001eb296340	bZIP18
Zm00001eb342850	ZmEREB49	(PD)	Zm00001eb093650	NAC126
Zm00001eb067980	EREB24	(PD)	Zm00001eb104260	NLP17
Zm00001eb074900	ZmEREB61	(PD)	Zm00001eb245070	ANR1
Zm00001eb067980	EREB24	(PD)	Zm00001eb038660	EREB137
Zm00001eb194220	ZmEREB17	(PD)	Zm00001eb062170	NAC49
Zm00001eb067980	EREB24	(PD)	Zm00001eb093650	NAC126
Zm00001eb067980	EREB24	(PD)	Zm00001eb296340	bZIP18
Zm00001eb194220	ZmEREB17	(PD)	Zm00001eb093650	NAC126
Zm00001eb194220	ZmEREB17	(PD)	Zm00001eb118950	NLP6
Zm00001eb194220	ZmEREB17	(PD)	Zm00001eb036590	MADS6
Zm00001eb432090	ZmEREB156	(PD)	Zm00001eb093650	NAC126
Zm00001eb156040	ZmEREB126	(PD)	Zm00001eb273840	ARF22
Zm00001eb432090	ZmEREB156	(PD)	Zm00001eb118950	NLP6
Zm00001eb156040	ZmEREB126	(PD)	Zm00001eb104260	NLP17
Zm00001eb318910	ZmEREB115	(PD)	Zm00001eb118950	NLP6
Zm00001eb156040	ZmEREB126	(PD)	Zm00001eb296340	bZIP18
Zm00001eb318910	ZmEREB115	(PD)	Zm00001eb062170	NAC49
Zm00001eb011550	ZmEREB4	(PD)	Zm00001eb118950	NLP6
Zm00001eb011550	ZmEREB4	(PD)	Zm00001eb062170	NAC49
Zm00001eb145470	EREB63	(PD)	Zm00001eb062170	NAC49
Zm00001eb145470	EREB63	(PD)	Zm00001eb118950	NLP6
Zm00001eb375580	ZmEREB122	(PD)	Zm00001eb062170	NAC49
Zm00001eb375580	ZmEREB122	(PD)	Zm00001eb093650	NAC126
Zm00001eb375580	ZmEREB122	(PD)	Zm00001eb118950	NLP6
Zm00001eb401290	ZmEREB71	(PD)	Zm00001eb036590	MADS6
Zm00001eb401290	ZmEREB71	(PD)	Zm00001eb118950	NLP6
Zm00001eb401290	ZmEREB71	(PD)	Zm00001eb093650	NAC126
Zm00001eb401290	ZmEREB71	(PD)	Zm00001eb062170	NAC49
Zm00001eb441240	EREB63	(PD)	Zm00001eb061150	DUB
Zm00001eb150840	ZmEREB147	(PD)	Zm00001eb061150	DUB
Zm00001eb150840	ZmEREB147	(PD)	Zm00001eb383490	RING
Zm00001eb257170	ZmEREB90	(PD)	Zm00001eb061150	DUB
Zm00001eb007000	ZmEREB101	(PD)	Zm00001eb061150	DUB
Zm00001eb068530	ZmEREB47	(PD)	Zm00001eb061150	DUB
Zm00001eb359500	ZmEREB80	(PD)	Zm00001eb061150	DUB
Zm00001eb042240	ZmDbF1/EREB204	(PD)	Zm00001eb061150	DUB
Zm00001eb206360	ZmEREB8	(PD)	Zm00001eb061150	DUB
Zm00001eb084720	ZmEREB91	(PD)	Zm00001eb061150	DUB
Zm00001eb374110	ZmEREB160	(PD)	Zm00001eb061150	DUB
Zm00001eb249320	ZmEREB107	(PD)	Zm00001eb061150	DUB
Zm00001eb073560	ZmEREB68	(PD)	Zm00001eb061150	DUB
Zm00001eb429870	ZmEREB2	(PD)	Zm00001eb061150	DUB
Zm00001eb074930	ZmEREB198	(PD)	Zm00001eb061150	DUB
Zm00001eb430640	ZmEREB205	(PD)	Zm00001eb061150	DUB
Zm00001eb318910	ZmEREB115	(PD)	Zm00001eb061150	DUB
Zm00001eb194220	ZmEREB17	(PD)	Zm00001eb061150	DUB
Zm00001eb074900	ZmEREB61	(PD)	Zm00001eb061150	DUB
Zm00001eb011550	ZmEREB4	(PD)	Zm00001eb061150	DUB
Zm00001eb145470	EREB63	(PD)	Zm00001eb061150	DUB
Zm00001eb401290	ZmEREB71	(PD)	Zm00001eb061150	DUB

## Sheet: c. AP2EREB Indegree
Table S4c. AP2-EREB family edges (Indegree interaction)
Source	Gene Name Source	Type	Target	Gene Name Target
Zm00001eb428800	ZmHSF20	(PD)	Zm00001eb038660	EREB137
Zm00001eb045750	Orphan207	(PD)	Zm00001eb038660	EREB137
Zm00001eb373670	ZmGRFTF12	(PD)	Zm00001eb038660	EREB137
Zm00001eb150010	ZmbZIP102	(PD)	Zm00001eb038660	EREB137
Zm00001eb015570	ZmNAC11	(PD)	Zm00001eb038660	EREB137
Zm00001eb150840	ZmEREB147	(PD)	Zm00001eb038660	EREB137
Zm00001eb273840	ZmARF22	(PD)	Zm00001eb038660	EREB137
Zm00001eb093650	ZmNAC126	(PD)	Zm00001eb038660	EREB137
Zm00001eb116410	ZmbHLH73	(PD)	Zm00001eb038660	EREB137
Zm00001eb206360	ZmEREB8	(PD)	Zm00001eb038660	EREB137
Zm00001eb201290	ZmNAC125	(PD)	Zm00001eb038660	EREB137
Zm00001eb139480	ZmbZIP8	(PD)	Zm00001eb038660	EREB137
Zm00001eb055540	ZmMYB77	(PD)	Zm00001eb038660	EREB137
Zm00001eb259370	ZmTCP4	(PD)	Zm00001eb038660	EREB137
Zm00001eb249320	ZmEREB107	(PD)	Zm00001eb038660	EREB137
Zm00001eb097930	bZIP40	(PD)	Zm00001eb038660	EREB137
Zm00001eb363940	ZmNAC9	(PD)	Zm00001eb038660	EREB137
Zm00001eb296340	ZmbZIP18	(PD)	Zm00001eb038660	EREB137
Zm00001eb055990	ZmbHLH27	(PD)	Zm00001eb038660	EREB137
Zm00001eb430640	ZmEREB205	(PD)	Zm00001eb038660	EREB137
Zm00001eb193550	ZmEREB13	(PD)	Zm00001eb038660	EREB137
Zm00001eb264930	ZmbZIP12	(PD)	Zm00001eb038660	EREB137
Zm00001eb303220	ZmbZIP30	(PD)	Zm00001eb038660	EREB137
Zm00001eb162740	ZmbZIP21	(PD)	Zm00001eb038660	EREB137
Zm00001eb378150	ZmNAC86	(PD)	Zm00001eb038660	EREB137
Zm00001eb142960	ZmTCP8	(PD)	Zm00001eb038660	EREB137
Zm00001eb067980	EREB24	(PD)	Zm00001eb038660	EREB137
Zm00001eb102780	ZmbZIP65	(PD)	Zm00001eb038660	EREB137
Zm00001eb173070	ZmbHLH172	(PD)	Zm00001eb038660	EREB137
Zm00001eb061300	ZmbHLH17	(PD)	Zm00001eb038660	EREB137
Zm00001eb095290	ZmbZIP86	(PD)	Zm00001eb038660	EREB137
Zm00001eb411700	ZmbZIP37	(PD)	Zm00001eb038660	EREB137
Zm00001eb031210	ZmbZIP111	(PD)	Zm00001eb038660	EREB137
Zm00001eb296340	ZmbZIP18	(PD)	Zm00001eb338000	EREB186
Zm00001eb296640	ZmC3H3	(PD)	Zm00001eb338000	EREB186
Zm00001eb193550	ZmEREB13	(PD)	Zm00001eb338000	EREB186
Zm00001eb303220	ZmbZIP30	(PD)	Zm00001eb338000	EREB186
Zm00001eb129520	ZmbHLH68	(PD)	Zm00001eb347600	EREB22
Zm00001eb047760	ZmHSF24	(PD)	Zm00001eb347600	EREB22
Zm00001eb371000	ZmHSF26	(PD)	Zm00001eb347600	EREB22
Zm00001eb210510	RCD	(PD)	Zm00001eb175640	EREB89
Zm00001eb373670	ZmGRFTF12	(PD)	Zm00001eb175640	EREB89
Zm00001eb150010	ZmbZIP102	(PD)	Zm00001eb175640	EREB89
Zm00001eb150840	ZmEREB147	(PD)	Zm00001eb175640	EREB89
Zm00001eb364110	ZmTCP20	(PD)	Zm00001eb175640	EREB89
Zm00001eb269150	ZmGRF7	(PD)	Zm00001eb175640	EREB89
Zm00001eb315870	ZmbHLH86	(PD)	Zm00001eb175640	EREB89
Zm00001eb093650	ZmNAC126	(PD)	Zm00001eb175640	EREB89
Zm00001eb116410	ZmbHLH73	(PD)	Zm00001eb175640	EREB89
Zm00001eb206360	ZmEREB8	(PD)	Zm00001eb175640	EREB89
Zm00001eb233420	ZmbZIP104	(PD)	Zm00001eb175640	EREB89
Zm00001eb097930	bZIP40	(PD)	Zm00001eb175640	EREB89
Zm00001eb259370	ZmTCP4	(PD)	Zm00001eb175640	EREB89
Zm00001eb391280	ZmGATA28	(PD)	Zm00001eb175640	EREB89
Zm00001eb197040	ZmbZIP79	(PD)	Zm00001eb175640	EREB89
Zm00001eb316730	ZmEIL4	(PD)	Zm00001eb175640	EREB89
Zm00001eb055990	ZmbHLH27	(PD)	Zm00001eb175640	EREB89
Zm00001eb296340	ZmbZIP18	(PD)	Zm00001eb175640	EREB89
Zm00001eb193550	ZmEREB13	(PD)	Zm00001eb175640	EREB89
Zm00001eb142960	ZmTCP8	(PD)	Zm00001eb175640	EREB89
Zm00001eb264930	ZmbZIP12	(PD)	Zm00001eb175640	EREB89
Zm00001eb162740	ZmbZIP21	(PD)	Zm00001eb175640	EREB89
Zm00001eb371070	ZmGATA13	(PD)	Zm00001eb175640	EREB89
Zm00001eb303220	ZmbZIP30	(PD)	Zm00001eb175640	EREB89
Zm00001eb146690	ZmbZIP95	(PD)	Zm00001eb175640	EREB89
Zm00001eb173070	ZmbHLH172	(PD)	Zm00001eb175640	EREB89
Zm00001eb102780	ZmbZIP65	(PD)	Zm00001eb175640	EREB89
Zm00001eb031210	ZmbZIP111	(PD)	Zm00001eb175640	EREB89
Zm00001eb411700	ZmbZIP37	(PD)	Zm00001eb175640	EREB89

## Sheet: d. Subgroup information bZIP
Table S4d. bZIP Family within the mNUEGRN
Gene Name Source	Subgroups		Subgroup Informaion
ZmbZIP24	Group B		Group A: Involved in stress responses.
ZmbZIP98	Group B		Group B: Participates in light signaling.
ZmbZIP111	Group F		Group C: Functions in seed maturation.
ZmbZIP86	Group C		Group D: Associated with floral development.
bZIP40	Group A		Group E: Plays a role in metabolic processes.
ZmbZIP65	Group A		Group F: Functions in nitrogen assimilation.
ZmbZIP91	Group A		Group G: Associated with lipid metabolism.
ZmbZIP8	Group C		Group H: Functions in osmotic stress.
ZmbZIP95	Group A		Group I: Functions in seed germination.
ZmbZIP102	Group A		Group S: Involved in diverse processes including stress responses and development.
ZmbZIP21	Group A
ZmbZIP119	Group B
ZmbZIP79	Group D
ZmbZIP110	Group F
bZIP160	-
ZmbZIP104	Group H
ZmbZIP4	Group B
ZmbZIP12	Group D
ZmbZIP15	Group C
ZmbZIP106	Group A
ZmbZIP76	Group A
ZmbZIP34	Group A
ZmbZIP101	Group C
ZmbZIP18	Group B
ZmbZIP30	Group C
ZmbZIP58	Group A
ZmbZIP72	Group I
ZmbZIP93	Group G
ZmbZIP60	Group E
ZmbZIP37	Group A

## Sheet: e. bZIP Outdegree
Table S4e. bZIP family edges (Outdegree interaction)
Source	Gene Name Source	Type	Target	Gene Name Target
Zm00001eb014590	ZmbZIP24	(PD)	Zm00001eb113030	TIR1
Zm00001eb014590	ZmbZIP24	(PD)	Zm00001eb309660	PEPC6
Zm00001eb014590	ZmbZIP24	(PD)	Zm00001eb055950	ACS6
Zm00001eb016100	ZmbZIP98	(PD)	Zm00001eb060520	GDH1
Zm00001eb016100	ZmbZIP98	(PD)	Zm00001eb410960	DOXC
Zm00001eb016100	ZmbZIP98	(PD)	Zm00001eb223680	AlaAT1
Zm00001eb016100	ZmbZIP98	(PD)	Zm00001eb113030	TIR1
Zm00001eb016100	ZmbZIP98	(PD)	Zm00001eb194260	PGM
Zm00001eb016100	ZmbZIP98	(PD)	Zm00001eb329780	HAD2
Zm00001eb016100	ZmbZIP98	(PD)	Zm00001eb078860	NPF4.9
Zm00001eb016100	ZmbZIP98	(PD)	Zm00001eb256260	NR2
Zm00001eb016100	ZmbZIP98	(PD)	Zm00001eb253820	GS1-3
Zm00001eb016100	ZmbZIP98	(PD)	Zm00001eb104260	NLP17
Zm00001eb016100	ZmbZIP98	(PD)	Zm00001eb273840	ARF22
Zm00001eb016100	ZmbZIP98	(PD)	Zm00001eb093650	NAC126
Zm00001eb016100	ZmbZIP98	(PD)	Zm00001eb296340	bZIP18
Zm00001eb031210	ZmbZIP111	(PD)	Zm00001eb410960	DOXC
Zm00001eb031210	ZmbZIP111	(PD)	Zm00001eb060520	GDH1
Zm00001eb031210	ZmbZIP111	(PD)	Zm00001eb352260	AUF4
Zm00001eb031210	ZmbZIP111	(PD)	Zm00001eb113030	TIR1
Zm00001eb031210	ZmbZIP111	(PD)	Zm00001eb349810	PPDK2
Zm00001eb031210	ZmbZIP111	(PD)	Zm00001eb112260	LHCB5
Zm00001eb031210	ZmbZIP111	(PD)	Zm00001eb194260	PGM
Zm00001eb031210	ZmbZIP111	(PD)	Zm00001eb309660	PEPC6
Zm00001eb031210	ZmbZIP111	(PD)	Zm00001eb160700	LOG2
Zm00001eb031210	ZmbZIP111	(PD)	Zm00001eb329780	HAD2
Zm00001eb031210	ZmbZIP111	(PD)	Zm00001eb055950	ACS6
Zm00001eb031210	ZmbZIP111	(PD)	Zm00001eb259130	PP96
Zm00001eb031210	ZmbZIP111	(PD)	Zm00001eb358930	UPM1
Zm00001eb031210	ZmbZIP111	(PD)	Zm00001eb295210	GOGAT4
Zm00001eb031210	ZmbZIP111	(PD)	Zm00001eb295220	GOGAT4
Zm00001eb031210	ZmbZIP111	(PD)	Zm00001eb104260	NLP17
Zm00001eb031210	ZmbZIP111	(PD)	Zm00001eb273840	ARF22
Zm00001eb031210	ZmbZIP111	(PD)	Zm00001eb145580	NAC109
Zm00001eb031210	ZmbZIP111	(PD)	Zm00001eb038660	EREB137
Zm00001eb031210	ZmbZIP111	(PD)	Zm00001eb175640	EREB89
Zm00001eb031210	ZmbZIP111	(PD)	Zm00001eb296340	bZIP18
Zm00001eb031210	ZmbZIP111	(PD)	Zm00001eb093650	NAC126
Zm00001eb095290	ZmbZIP86	(PD)	Zm00001eb112260	LHCB5
Zm00001eb095290	ZmbZIP86	(PD)	Zm00001eb038660	EREB137
Zm00001eb097930	bZIP40	(PD)	Zm00001eb380080	ASN1
Zm00001eb097930	bZIP40	(PD)	Zm00001eb113030	TIR1
Zm00001eb097930	bZIP40	(PD)	Zm00001eb349810	PPDK2
Zm00001eb097930	bZIP40	(PD)	Zm00001eb112260	LHCB5
Zm00001eb097930	bZIP40	(PD)	Zm00001eb055950	ACS6
Zm00001eb097930	bZIP40	(PD)	Zm00001eb253820	GS1-3
Zm00001eb097930	bZIP40	(PD)	Zm00001eb175640	EREB89
Zm00001eb097930	bZIP40	(PD)	Zm00001eb038660	EREB137
Zm00001eb102780	ZmbZIP65	(PD)	Zm00001eb223680	AlaAT1
Zm00001eb102780	ZmbZIP65	(PD)	Zm00001eb068280	AspAT
Zm00001eb102780	ZmbZIP65	(PD)	Zm00001eb113030	TIR1
Zm00001eb102780	ZmbZIP65	(PD)	Zm00001eb194260	PGM
Zm00001eb102780	ZmbZIP65	(PD)	Zm00001eb259130	PP96
Zm00001eb102780	ZmbZIP65	(PD)	Zm00001eb245250	NRT1.3
Zm00001eb102780	ZmbZIP65	(PD)	Zm00001eb078860	NPF4.9
Zm00001eb102780	ZmbZIP65	(PD)	Zm00001eb253820	GS1-3
Zm00001eb102780	ZmbZIP65	(PD)	Zm00001eb358930	UPM1
Zm00001eb102780	ZmbZIP65	(PD)	Zm00001eb288360	NAC20
Zm00001eb102780	ZmbZIP65	(PD)	Zm00001eb175640	EREB89
Zm00001eb102780	ZmbZIP65	(PD)	Zm00001eb296340	bZIP18
Zm00001eb102780	ZmbZIP65	(PD)	Zm00001eb038660	EREB137
Zm00001eb102780	ZmbZIP65	(PD)	Zm00001eb273840	ARF22
Zm00001eb102780	ZmbZIP65	(PD)	Zm00001eb135910	NAC108
Zm00001eb102780	ZmbZIP65	(PD)	Zm00001eb104260	NLP17
Zm00001eb110370	ZmbZIP91	(PD)	Zm00001eb349810	PPDK2
Zm00001eb110370	ZmbZIP91	(PD)	Zm00001eb329780	HAD2
Zm00001eb110370	ZmbZIP91	(PD)	Zm00001eb209670	NRT2.1
Zm00001eb110370	ZmbZIP91	(PD)	Zm00001eb361110	NRT2.5
Zm00001eb110370	ZmbZIP91	(PD)	Zm00001eb399590	GLB1
Zm00001eb110370	ZmbZIP91	(PD)	Zm00001eb031210	bZIP111
Zm00001eb139480	ZmbZIP8	(PD)	Zm00001eb113030	TIR1
Zm00001eb139480	ZmbZIP8	(PD)	Zm00001eb329780	HAD2
Zm00001eb139480	ZmbZIP8	(PD)	Zm00001eb209670	NRT2.1
Zm00001eb139480	ZmbZIP8	(PD)	Zm00001eb078860	NPF4.9
Zm00001eb139480	ZmbZIP8	(PD)	Zm00001eb156610	GOGAT3
Zm00001eb139480	ZmbZIP8	(PD)	Zm00001eb296340	bZIP18
Zm00001eb139480	ZmbZIP8	(PD)	Zm00001eb038660	EREB137
Zm00001eb139480	ZmbZIP8	(PD)	Zm00001eb273840	ARF22
Zm00001eb146690	ZmbZIP95	(PD)	Zm00001eb113030	TIR1
Zm00001eb146690	ZmbZIP95	(PD)	Zm00001eb055950	ACS6
Zm00001eb146690	ZmbZIP95	(PD)	Zm00001eb201290	NAC125
Zm00001eb146690	ZmbZIP95	(PD)	Zm00001eb175640	EREB89
Zm00001eb146690	ZmbZIP95	(PD)	Zm00001eb104260	NLP17
Zm00001eb146690	ZmbZIP95	(PD)	Zm00001eb145580	NAC109
Zm00001eb150010	ZmbZIP102	(PD)	Zm00001eb113030	TIR1
Zm00001eb150010	ZmbZIP102	(PD)	Zm00001eb352260	AUF4
Zm00001eb150010	ZmbZIP102	(PD)	Zm00001eb273840	ARF22
Zm00001eb150010	ZmbZIP102	(PD)	Zm00001eb296340	bZIP18
Zm00001eb150010	ZmbZIP102	(PD)	Zm00001eb175640	EREB89
Zm00001eb150010	ZmbZIP102	(PD)	Zm00001eb038660	EREB137
Zm00001eb162740	ZmbZIP21	(PD)	Zm00001eb410960	DOXC
Zm00001eb162740	ZmbZIP21	(PD)	Zm00001eb380080	ASN1
Zm00001eb162740	ZmbZIP21	(PD)	Zm00001eb060520	GDH1
Zm00001eb162740	ZmbZIP21	(PD)	Zm00001eb113030	TIR1
Zm00001eb162740	ZmbZIP21	(PD)	Zm00001eb352260	AUF4
Zm00001eb162740	ZmbZIP21	(PD)	Zm00001eb349810	PPDK2
Zm00001eb162740	ZmbZIP21	(PD)	Zm00001eb194260	PGM
Zm00001eb162740	ZmbZIP21	(PD)	Zm00001eb309660	PEPC6
Zm00001eb162740	ZmbZIP21	(PD)	Zm00001eb112260	LHCB5
Zm00001eb162740	ZmbZIP21	(PD)	Zm00001eb160700	LOG2
Zm00001eb162740	ZmbZIP21	(PD)	Zm00001eb329780	HAD2
Zm00001eb162740	ZmbZIP21	(PD)	Zm00001eb055950	ACS6
Zm00001eb162740	ZmbZIP21	(PD)	Zm00001eb259130	PP96
Zm00001eb162740	ZmbZIP21	(PD)	Zm00001eb078860	NPF4.9
Zm00001eb162740	ZmbZIP21	(PD)	Zm00001eb361110	NRT2.5
Zm00001eb162740	ZmbZIP21	(PD)	Zm00001eb358930	UPM1
Zm00001eb162740	ZmbZIP21	(PD)	Zm00001eb037860	NR3
Zm00001eb162740	ZmbZIP21	(PD)	Zm00001eb273840	ARF22
Zm00001eb162740	ZmbZIP21	(PD)	Zm00001eb145580	NAC109
Zm00001eb162740	ZmbZIP21	(PD)	Zm00001eb201290	NAC125
Zm00001eb162740	ZmbZIP21	(PD)	Zm00001eb183200	MADS2
Zm00001eb162740	ZmbZIP21	(PD)	Zm00001eb104260	NLP17
Zm00001eb162740	ZmbZIP21	(PD)	Zm00001eb093650	NAC126
Zm00001eb162740	ZmbZIP21	(PD)	Zm00001eb296340	bZIP18
Zm00001eb162740	ZmbZIP21	(PD)	Zm00001eb175640	EREB89
Zm00001eb162740	ZmbZIP21	(PD)	Zm00001eb038660	EREB137
Zm00001eb169130	ZmbZIP119	(PD)	Zm00001eb209670	NRT2.1
Zm00001eb169130	ZmbZIP119	(PD)	Zm00001eb295220	GOGAT4
Zm00001eb169130	ZmbZIP119	(PD)	Zm00001eb295210	GOGAT4
Zm00001eb197040	ZmbZIP79	(PD)	Zm00001eb349810	PPDK2
Zm00001eb197040	ZmbZIP79	(PD)	Zm00001eb175640	EREB89
Zm00001eb202260	ZmbZIP110	(PD)	Zm00001eb209670	NRT2.1
Zm00001eb202260	ZmbZIP110	(PD)	Zm00001eb399590	GLB1
Zm00001eb231360	bZIP160	(PD)	Zm00001eb113030	TIR1
Zm00001eb233420	ZmbZIP104	(PD)	Zm00001eb113030	TIR1
Zm00001eb233420	ZmbZIP104	(PD)	Zm00001eb112260	LHCB5
Zm00001eb233420	ZmbZIP104	(PD)	Zm00001eb349810	PPDK2
Zm00001eb233420	ZmbZIP104	(PD)	Zm00001eb309660	PEPC6
Zm00001eb233420	ZmbZIP104	(PD)	Zm00001eb055950	ACS6
Zm00001eb233420	ZmbZIP104	(PD)	Zm00001eb358930	UPM1
Zm00001eb233420	ZmbZIP104	(PD)	Zm00001eb296340	bZIP18
Zm00001eb233420	ZmbZIP104	(PD)	Zm00001eb175640	EREB89
Zm00001eb233420	ZmbZIP104	(PD)	Zm00001eb273840	ARF22
Zm00001eb233420	ZmbZIP104	(PD)	Zm00001eb145580	NAC109
Zm00001eb255970	ZmbZIP4	(PD)	Zm00001eb113030	TIR1
Zm00001eb264930	ZmbZIP12	(PD)	Zm00001eb113030	TIR1
Zm00001eb264930	ZmbZIP12	(PD)	Zm00001eb112260	LHCB5
Zm00001eb264930	ZmbZIP12	(PD)	Zm00001eb349810	PPDK2
Zm00001eb264930	ZmbZIP12	(PD)	Zm00001eb273840	ARF22
Zm00001eb264930	ZmbZIP12	(PD)	Zm00001eb038660	EREB137
Zm00001eb264930	ZmbZIP12	(PD)	Zm00001eb296340	bZIP18
Zm00001eb264930	ZmbZIP12	(PD)	Zm00001eb175640	EREB89
Zm00001eb272230	ZmbZIP15	(PD)	Zm00001eb055950	ACS6
Zm00001eb272280	ZmbZIP106	(PD)	Zm00001eb349810	PPDK2
Zm00001eb272280	ZmbZIP106	(PD)	Zm00001eb209670	NRT2.1
Zm00001eb275130	ZmbZIP76	(PD)	Zm00001eb113030	TIR1
Zm00001eb288060	ZmbZIP34	(PD)	Zm00001eb259130	PP96
Zm00001eb288060	ZmbZIP34	(PD)	Zm00001eb078860	NPF4.9
Zm00001eb288060	ZmbZIP34	(PD)	Zm00001eb209670	NRT2.1
Zm00001eb288060	ZmbZIP34	(PD)	Zm00001eb253820	GS1-3
Zm00001eb288060	ZmbZIP34	(PD)	Zm00001eb059850	RFNR
Zm00001eb289080	ZmbZIP101	(PD)	Zm00001eb013430	ASN3
Zm00001eb289080	ZmbZIP101	(PD)	Zm00001eb156610	GOGAT3
Zm00001eb289080	ZmbZIP101	(PD)	Zm00001eb118970	ARF7
Zm00001eb296340	ZmbZIP18	(PD)	Zm00001eb060520	GDH1
Zm00001eb296340	ZmbZIP18	(PD)	Zm00001eb223680	AlaAT1
Zm00001eb296340	ZmbZIP18	(PD)	Zm00001eb410960	DOXC
Zm00001eb296340	ZmbZIP18	(PD)	Zm00001eb380080	ASN1
Zm00001eb296340	ZmbZIP18	(PD)	Zm00001eb113030	TIR1
Zm00001eb296340	ZmbZIP18	(PD)	Zm00001eb352260	AUF4
Zm00001eb296340	ZmbZIP18	(PD)	Zm00001eb194260	PGM
Zm00001eb296340	ZmbZIP18	(PD)	Zm00001eb309660	PEPC6
Zm00001eb296340	ZmbZIP18	(PD)	Zm00001eb112260	LHCB5
Zm00001eb296340	ZmbZIP18	(PD)	Zm00001eb349810	PPDK2
Zm00001eb296340	ZmbZIP18	(PD)	Zm00001eb160700	LOG2
Zm00001eb296340	ZmbZIP18	(PD)	Zm00001eb329780	HAD2
Zm00001eb296340	ZmbZIP18	(PD)	Zm00001eb428490	ACS7
Zm00001eb296340	ZmbZIP18	(PD)	Zm00001eb073290	ACS2
Zm00001eb296340	ZmbZIP18	(PD)	Zm00001eb055950	ACS6
Zm00001eb296340	ZmbZIP18	(PD)	Zm00001eb121190	ACS1
Zm00001eb296340	ZmbZIP18	(PD)	Zm00001eb259130	PP96
Zm00001eb296340	ZmbZIP18	(PD)	Zm00001eb209670	NRT2.1
Zm00001eb296340	ZmbZIP18	(PD)	Zm00001eb361110	NRT2.5
Zm00001eb296340	ZmbZIP18	(PD)	Zm00001eb245250	NRT1.3
Zm00001eb296340	ZmbZIP18	(PD)	Zm00001eb247430	AMT1.3
Zm00001eb296340	ZmbZIP18	(PD)	Zm00001eb078860	NPF4.9
Zm00001eb296340	ZmbZIP18	(PD)	Zm00001eb246140	NAR2.1
Zm00001eb296340	ZmbZIP18	(PD)	Zm00001eb209690	NRT2.2
Zm00001eb296340	ZmbZIP18	(PD)	Zm00001eb358930	UPM1
Zm00001eb296340	ZmbZIP18	(PD)	Zm00001eb295210	GOGAT4
Zm00001eb296340	ZmbZIP18	(PD)	Zm00001eb295220	GOGAT4
Zm00001eb296340	ZmbZIP18	(PD)	Zm00001eb193660	NIR1
Zm00001eb296340	ZmbZIP18	(PD)	Zm00001eb255880	NIR2
Zm00001eb296340	ZmbZIP18	(PD)	Zm00001eb360480	GOGAT2
Zm00001eb296340	ZmbZIP18	(PD)	Zm00001eb253820	GS1-3
Zm00001eb296340	ZmbZIP18	(PD)	Zm00001eb256260	NR2
Zm00001eb296340	ZmbZIP18	(PD)	Zm00001eb052520	OSM3
Zm00001eb296340	ZmbZIP18	(PD)	Zm00001eb002490	NLP7
Zm00001eb296340	ZmbZIP18	(PD)	Zm00001eb038660	EREB137
Zm00001eb296340	ZmbZIP18	(PD)	Zm00001eb201290	NAC125
Zm00001eb296340	ZmbZIP18	(PD)	Zm00001eb104260	NLP17
Zm00001eb296340	ZmbZIP18	(PD)	Zm00001eb327040	MADS67
Zm00001eb296340	ZmbZIP18	(PD)	Zm00001eb093650	NAC126
Zm00001eb296340	ZmbZIP18	(PD)	Zm00001eb118950	NLP6
Zm00001eb296340	ZmbZIP18	(PD)	Zm00001eb145580	NAC109
Zm00001eb296340	ZmbZIP18	(PD)	Zm00001eb296340	bZIP18
Zm00001eb296340	ZmbZIP18	(PD)	Zm00001eb288360	NAC20
Zm00001eb296340	ZmbZIP18	(PD)	Zm00001eb372960	MADS74
Zm00001eb296340	ZmbZIP18	(PD)	Zm00001eb273840	ARF22
Zm00001eb296340	ZmbZIP18	(PD)	Zm00001eb338000	EREB186
Zm00001eb296340	ZmbZIP18	(PD)	Zm00001eb175640	EREB89
Zm00001eb296340	ZmbZIP18	(PD)	Zm00001eb383490	RING
Zm00001eb303220	ZmbZIP30	(PD)	Zm00001eb410960	DOXC
Zm00001eb303220	ZmbZIP30	(PD)	Zm00001eb223680	AlaAT1
Zm00001eb303220	ZmbZIP30	(PD)	Zm00001eb060520	GDH1
Zm00001eb303220	ZmbZIP30	(PD)	Zm00001eb380080	ASN1
Zm00001eb303220	ZmbZIP30	(PD)	Zm00001eb113030	TIR1
Zm00001eb303220	ZmbZIP30	(PD)	Zm00001eb352260	AUF4
Zm00001eb303220	ZmbZIP30	(PD)	Zm00001eb194260	PGM
Zm00001eb303220	ZmbZIP30	(PD)	Zm00001eb112260	LHCB5
Zm00001eb303220	ZmbZIP30	(PD)	Zm00001eb349810	PPDK2
Zm00001eb303220	ZmbZIP30	(PD)	Zm00001eb329780	HAD2
Zm00001eb303220	ZmbZIP30	(PD)	Zm00001eb428490	ACS7
Zm00001eb303220	ZmbZIP30	(PD)	Zm00001eb055950	ACS6
Zm00001eb303220	ZmbZIP30	(PD)	Zm00001eb121190	ACS1
Zm00001eb303220	ZmbZIP30	(PD)	Zm00001eb259130	PP96
Zm00001eb303220	ZmbZIP30	(PD)	Zm00001eb245250	NRT1.3
Zm00001eb303220	ZmbZIP30	(PD)	Zm00001eb078860	NPF4.9
Zm00001eb303220	ZmbZIP30	(PD)	Zm00001eb361110	NRT2.5
Zm00001eb303220	ZmbZIP30	(PD)	Zm00001eb209690	NRT2.2
Zm00001eb303220	ZmbZIP30	(PD)	Zm00001eb295210	GOGAT4
Zm00001eb303220	ZmbZIP30	(PD)	Zm00001eb358930	UPM1
Zm00001eb303220	ZmbZIP30	(PD)	Zm00001eb295220	GOGAT4
Zm00001eb303220	ZmbZIP30	(PD)	Zm00001eb253820	GS1-3
Zm00001eb303220	ZmbZIP30	(PD)	Zm00001eb360480	GOGAT2
Zm00001eb303220	ZmbZIP30	(PD)	Zm00001eb256260	NR2
Zm00001eb303220	ZmbZIP30	(PD)	Zm00001eb156610	GOGAT3
Zm00001eb303220	ZmbZIP30	(PD)	Zm00001eb255880	NIR2
Zm00001eb303220	ZmbZIP30	(PD)	Zm00001eb052520	OSM3
Zm00001eb303220	ZmbZIP30	(PD)	Zm00001eb201290	NAC125
Zm00001eb303220	ZmbZIP30	(PD)	Zm00001eb327040	MADS67
Zm00001eb303220	ZmbZIP30	(PD)	Zm00001eb104260	NLP17
Zm00001eb303220	ZmbZIP30	(PD)	Zm00001eb038660	EREB137
Zm00001eb303220	ZmbZIP30	(PD)	Zm00001eb145580	NAC109
Zm00001eb303220	ZmbZIP30	(PD)	Zm00001eb031210	bZIP111
Zm00001eb303220	ZmbZIP30	(PD)	Zm00001eb062170	NAC49
Zm00001eb303220	ZmbZIP30	(PD)	Zm00001eb093650	NAC126
Zm00001eb303220	ZmbZIP30	(PD)	Zm00001eb273840	ARF22
Zm00001eb303220	ZmbZIP30	(PD)	Zm00001eb338000	EREB186
Zm00001eb303220	ZmbZIP30	(PD)	Zm00001eb288360	NAC20
Zm00001eb303220	ZmbZIP30	(PD)	Zm00001eb296340	bZIP18
Zm00001eb303220	ZmbZIP30	(PD)	Zm00001eb372960	MADS74
Zm00001eb303220	ZmbZIP30	(PD)	Zm00001eb175640	EREB89
Zm00001eb303220	ZmbZIP30	(PD)	Zm00001eb383490	RING
Zm00001eb330680	ZmbZIP58	(PD)	Zm00001eb289990	AMT2.4
Zm00001eb330680	ZmbZIP58	(PD)	Zm00001eb287980	NPF3.6
Zm00001eb332590	ZmbZIP72	(PD)	Zm00001eb349810	PPDK2
Zm00001eb332590	ZmbZIP72	(PD)	Zm00001eb160700	LOG2
Zm00001eb386770	ZmbZIP93	(PD)	Zm00001eb388620	WRKY124
Zm00001eb386770	ZmbZIP93	(PD)	Zm00001eb296340	bZIP18
Zm00001eb388050	ZmbZIP60	(PD)	Zm00001eb209670	NRT2.1
Zm00001eb411700	ZmbZIP37	(PD)	Zm00001eb060520	GDH1
Zm00001eb411700	ZmbZIP37	(PD)	Zm00001eb223680	AlaAT1
Zm00001eb411700	ZmbZIP37	(PD)	Zm00001eb410960	DOXC
Zm00001eb411700	ZmbZIP37	(PD)	Zm00001eb113030	TIR1
Zm00001eb411700	ZmbZIP37	(PD)	Zm00001eb194260	PGM
Zm00001eb411700	ZmbZIP37	(PD)	Zm00001eb112260	LHCB5
Zm00001eb411700	ZmbZIP37	(PD)	Zm00001eb349810	PPDK2
Zm00001eb411700	ZmbZIP37	(PD)	Zm00001eb055950	ACS6
Zm00001eb411700	ZmbZIP37	(PD)	Zm00001eb253820	GS1-3
Zm00001eb411700	ZmbZIP37	(PD)	Zm00001eb156610	GOGAT3
Zm00001eb411700	ZmbZIP37	(PD)	Zm00001eb296340	bZIP18
Zm00001eb411700	ZmbZIP37	(PD)	Zm00001eb038660	EREB137
Zm00001eb411700	ZmbZIP37	(PD)	Zm00001eb201290	NAC125
Zm00001eb411700	ZmbZIP37	(PD)	Zm00001eb273840	ARF22
Zm00001eb411700	ZmbZIP37	(PD)	Zm00001eb327040	MADS67
Zm00001eb411700	ZmbZIP37	(PD)	Zm00001eb104260	NLP17
Zm00001eb411700	ZmbZIP37	(PD)	Zm00001eb093650	NAC126
Zm00001eb411700	ZmbZIP37	(PD)	Zm00001eb175640	EREB89
Zm00001eb411700	ZmbZIP37	(PD)	Zm00001eb145580	NAC109

## Sheet: f. bZIP Indrgree
Table S4f. bZIP family edges (Indegree interaction)
Source	Gene Name Source	Type	Target	Gene Name Target
Zm00001eb148890	Orphan53	(PD)	Zm00001eb031210	bZIP111
Zm00001eb399360	ZmHB62	(PD)	Zm00001eb296340	bZIP18
Zm00001eb373670	ZmGRFTF12	(PD)	Zm00001eb296340	bZIP18
Zm00001eb150010	ZmbZIP102	(PD)	Zm00001eb296340	bZIP18
Zm00001eb183200	ZmMADS19	(PD)	Zm00001eb031210	bZIP111
Zm00001eb016100	ZmbZIP98	(PD)	Zm00001eb296340	bZIP18
Zm00001eb150840	ZmEREB147	(PD)	Zm00001eb296340	bZIP18
Zm00001eb269150	ZmGRF7	(PD)	Zm00001eb296340	bZIP18
Zm00001eb386770	ZmbZIP93	(PD)	Zm00001eb296340	bZIP18
Zm00001eb068520	ZmEREB197	(PD)	Zm00001eb031210	bZIP111
Zm00001eb139480	ZmbZIP8	(PD)	Zm00001eb296340	bZIP18
Zm00001eb233420	ZmbZIP104	(PD)	Zm00001eb296340	bZIP18
Zm00001eb259370	ZmTCP4	(PD)	Zm00001eb296340	bZIP18
Zm00001eb294830	ZmEREB162	(PD)	Zm00001eb296340	bZIP18
Zm00001eb296340	ZmbZIP18	(PD)	Zm00001eb296340	bZIP18
Zm00001eb135910	ZmNAC108	(PD)	Zm00001eb296340	bZIP18
Zm00001eb193550	ZmEREB13	(PD)	Zm00001eb296340	bZIP18
Zm00001eb080700	ZmNAC32	(PD)	Zm00001eb296340	bZIP18
Zm00001eb080700	ZmNAC32	(PD)	Zm00001eb031210	bZIP111
Zm00001eb193550	ZmEREB13	(PD)	Zm00001eb031210	bZIP111
Zm00001eb342850	ZmEREB49	(PD)	Zm00001eb296340	bZIP18
Zm00001eb264930	ZmbZIP12	(PD)	Zm00001eb296340	bZIP18
Zm00001eb178500	ZmCADR3	(PD)	Zm00001eb031210	bZIP111
Zm00001eb162740	ZmbZIP21	(PD)	Zm00001eb296340	bZIP18
Zm00001eb406950	ZmABI41	(PD)	Zm00001eb296340	bZIP18
Zm00001eb303220	ZmbZIP30	(PD)	Zm00001eb031210	bZIP111
Zm00001eb303220	ZmbZIP30	(PD)	Zm00001eb296340	bZIP18
Zm00001eb067980	EREB24	(PD)	Zm00001eb296340	bZIP18
Zm00001eb156040	ZmEREB126	(PD)	Zm00001eb296340	bZIP18
Zm00001eb102780	ZmbZIP65	(PD)	Zm00001eb296340	bZIP18
Zm00001eb110370	ZmbZIP91	(PD)	Zm00001eb031210	bZIP111
Zm00001eb411700	ZmbZIP37	(PD)	Zm00001eb296340	bZIP18
Zm00001eb411150	ZmALF6	(PD)	Zm00001eb031210	bZIP111
Zm00001eb031210	ZmbZIP111	(PD)	Zm00001eb296340	bZIP18

## Sheet: g. All 
Table S4g. MYB, NAC and C3H3 TF families (Outdegree interaction)
Source	Gene Name Source	Type	Target	Gene Name Target
Zm00001eb015120	ZmMYB75	(PD)	Zm00001eb410960	DOXC
Zm00001eb015120	ZmMYB75	(PD)	Zm00001eb380080	ASN1
Zm00001eb410950	ZmMYB109	(PD)	Zm00001eb327530	AlaAT3
Zm00001eb090750	ZmMYBR73	(PD)	Zm00001eb060520	GDH1
Zm00001eb361040	ZmMYB124	(PD)	Zm00001eb327530	AlaAT3
Zm00001eb324070	ZmMYB105	(PD)	Zm00001eb060520	GDH1
Zm00001eb055540	ZmMYB77	(PD)	Zm00001eb068280	AspAT
Zm00001eb055540	ZmMYB77	(PD)	Zm00001eb427810	GDH2
Zm00001eb055540	ZmMYB77	(PD)	Zm00001eb380080	ASN1
Zm00001eb129490	ZmMYB128	(PD)	Zm00001eb327530	AlaAT3
Zm00001eb160740	ZmMYBR6	(PD)	Zm00001eb380080	ASN1
Zm00001eb319620	ZmMYB152	(PD)	Zm00001eb380080	ASN1
Zm00001eb336500	ZmMYB76	(PD)	Zm00001eb327530	AlaAT3
Zm00001eb336500	ZmMYB76	(PD)	Zm00001eb380080	ASN1
Zm00001eb361040	ZmMYB124	(PD)	Zm00001eb423180	ARGOS1
Zm00001eb361040	ZmMYB124	(PD)	Zm00001eb113030	TIR1
Zm00001eb280660	ZmMYB106	(PD)	Zm00001eb352260	AUF4
Zm00001eb336500	ZmMYB76	(PD)	Zm00001eb113030	TIR1
Zm00001eb130260	ZmMYB40	(PD)	Zm00001eb194260	PGM
Zm00001eb361040	ZmMYB124	(PD)	Zm00001eb194260	PGM
Zm00001eb324070	ZmMYB105	(PD)	Zm00001eb194260	PGM
Zm00001eb055540	ZmMYB77	(PD)	Zm00001eb194260	PGM
Zm00001eb129490	ZmMYB128	(PD)	Zm00001eb194260	PGM
Zm00001eb336500	ZmMYB76	(PD)	Zm00001eb194260	PGM
Zm00001eb319620	ZmMYB152	(PD)	Zm00001eb194260	PGM
Zm00001eb361040	ZmMYB124	(PD)	Zm00001eb160700	LOG2
Zm00001eb324070	ZmMYB105	(PD)	Zm00001eb160700	LOG2
Zm00001eb280660	ZmMYB106	(PD)	Zm00001eb160700	LOG2
Zm00001eb410950	ZmMYB109	(PD)	Zm00001eb329780	HAD2
Zm00001eb361040	ZmMYB124	(PD)	Zm00001eb017260	HAD5
Zm00001eb361040	ZmMYB124	(PD)	Zm00001eb329780	HAD2
Zm00001eb055540	ZmMYB77	(PD)	Zm00001eb017260	HAD5
Zm00001eb129490	ZmMYB128	(PD)	Zm00001eb329780	HAD2
Zm00001eb095690	ZmMYB139	(PD)	Zm00001eb329780	HAD2
Zm00001eb319620	ZmMYB152	(PD)	Zm00001eb329780	HAD2
Zm00001eb336500	ZmMYB76	(PD)	Zm00001eb329780	HAD2
Zm00001eb410950	ZmMYB109	(PD)	Zm00001eb428490	ACS7
Zm00001eb361040	ZmMYB124	(PD)	Zm00001eb428490	ACS7
Zm00001eb055540	ZmMYB77	(PD)	Zm00001eb121190	ACS1
Zm00001eb055540	ZmMYB77	(PD)	Zm00001eb073290	ACS2
Zm00001eb138920	ZmMYB8	(PD)	Zm00001eb121190	ACS1
Zm00001eb045780	ZmMYB121	(PD)	Zm00001eb410960	DOXC
Zm00001eb129490	ZmMYB128	(PD)	Zm00001eb428490	ACS7
Zm00001eb280660	ZmMYB106	(PD)	Zm00001eb428490	ACS7
Zm00001eb336500	ZmMYB76	(PD)	Zm00001eb073290	ACS2
Zm00001eb336500	ZmMYB76	(PD)	Zm00001eb428490	ACS7
Zm00001eb410950	ZmMYB109	(PD)	Zm00001eb346060	PP124
Zm00001eb361040	ZmMYB124	(PD)	Zm00001eb125540	CRK
Zm00001eb361040	ZmMYB124	(PD)	Zm00001eb271450	PP98
Zm00001eb045780	ZmMYB121	(PD)	Zm00001eb194260	PGM
Zm00001eb361040	ZmMYB124	(PD)	Zm00001eb282770	PP103
Zm00001eb055540	ZmMYB77	(PD)	Zm00001eb298570	PAP7
Zm00001eb045780	ZmMYB121	(PD)	Zm00001eb160700	LOG2
Zm00001eb045780	ZmMYB121	(PD)	Zm00001eb360480	GOGAT2
Zm00001eb045780	ZmMYB121	(PD)	Zm00001eb156610	GOGAT3
Zm00001eb045780	ZmMYB121	(PD)	Zm00001eb062170	NAC49
Zm00001eb129490	ZmMYB128	(PD)	Zm00001eb282770	PP103
Zm00001eb045780	ZmMYB121	(PD)	Zm00001eb413540	NAC110
Zm00001eb045780	ZmMYB121	(PD)	Zm00001eb327040	MADS67
Zm00001eb045780	ZmMYB121	(PD)	Zm00001eb006480	MADS68
Zm00001eb234690	ZmMYB50	(PD)	Zm00001eb247430	AMT1.3
Zm00001eb319620	ZmMYB152	(PD)	Zm00001eb259130	PP96
Zm00001eb336500	ZmMYB76	(PD)	Zm00001eb282770	PP103
Zm00001eb336500	ZmMYB76	(PD)	Zm00001eb346060	PP124
Zm00001eb234690	ZmMYB50	(PD)	Zm00001eb006480	MADS68
Zm00001eb336500	ZmMYB76	(PD)	Zm00001eb259130	PP96
Zm00001eb015120	ZmMYB75	(PD)	Zm00001eb113030	TIR1
Zm00001eb015120	ZmMYB75	(PD)	Zm00001eb352260	AUF4
Zm00001eb015120	ZmMYB75	(PD)	Zm00001eb245250	NRT1.3
Zm00001eb015120	ZmMYB75	(PD)	Zm00001eb076780	AMF1-1
Zm00001eb015120	ZmMYB75	(PD)	Zm00001eb287980	NPF3.6
Zm00001eb130260	ZmMYB40	(PD)	Zm00001eb361110	NRT2.5
Zm00001eb130260	ZmMYB40	(PD)	Zm00001eb112180	NPF4.7
Zm00001eb130260	ZmMYB40	(PD)	Zm00001eb289990	AMT2.4
Zm00001eb130260	ZmMYB40	(PD)	Zm00001eb078860	NPF4.9
Zm00001eb410950	ZmMYB109	(PD)	Zm00001eb361110	NRT2.5
Zm00001eb410950	ZmMYB109	(PD)	Zm00001eb246140	NAR2.1
Zm00001eb245040	ZmMYB126	(PD)	Zm00001eb245250	NRT1.3
Zm00001eb172450	ZmMYBR79	(PD)	Zm00001eb209670	NRT2.1
Zm00001eb172450	ZmMYBR79	(PD)	Zm00001eb078860	NPF4.9
Zm00001eb312120	ZmMYB66	(PD)	Zm00001eb361110	NRT2.5
Zm00001eb361040	ZmMYB124	(PD)	Zm00001eb416090	NRT1.1
Zm00001eb361040	ZmMYB124	(PD)	Zm00001eb078860	NPF4.9
Zm00001eb361040	ZmMYB124	(PD)	Zm00001eb217190	NPF2.3
Zm00001eb361040	ZmMYB124	(PD)	Zm00001eb289990	AMT2.4
Zm00001eb361040	ZmMYB124	(PD)	Zm00001eb246140	NAR2.1
Zm00001eb361040	ZmMYB124	(PD)	Zm00001eb063910	AMT2.3
Zm00001eb361040	ZmMYB124	(PD)	Zm00001eb361110	NRT2.5
Zm00001eb015120	ZmMYB75	(PD)	Zm00001eb399860	GS1-5
Zm00001eb015120	ZmMYB75	(PD)	Zm00001eb329710	GOGAT1
Zm00001eb015120	ZmMYB75	(PD)	Zm00001eb326080	SAT2
Zm00001eb015120	ZmMYB75	(PD)	Zm00001eb273840	ARF22
Zm00001eb335690	ZmMYBR21	(PD)	Zm00001eb246140	NAR2.1
Zm00001eb324070	ZmMYB105	(PD)	Zm00001eb361110	NRT2.5
Zm00001eb324070	ZmMYB105	(PD)	Zm00001eb112180	NPF4.7
Zm00001eb324070	ZmMYB105	(PD)	Zm00001eb078860	NPF4.9
Zm00001eb015120	ZmMYB75	(PD)	Zm00001eb388620	WRKY124
Zm00001eb055540	ZmMYB77	(PD)	Zm00001eb416090	NRT1.1
Zm00001eb055540	ZmMYB77	(PD)	Zm00001eb217190	NPF2.3
Zm00001eb015120	ZmMYB75	(PD)	Zm00001eb413540	NAC110
Zm00001eb055540	ZmMYB77	(PD)	Zm00001eb209670	NRT2.1
Zm00001eb055540	ZmMYB77	(PD)	Zm00001eb112180	NPF4.7
Zm00001eb138920	ZmMYB8	(PD)	Zm00001eb078860	NPF4.9
Zm00001eb015120	ZmMYB75	(PD)	Zm00001eb104260	NLP17
Zm00001eb090750	ZmMYBR73	(PD)	Zm00001eb006480	MADS68
Zm00001eb367660	ZmMYB36	(PD)	Zm00001eb112180	NPF4.7
Zm00001eb129490	ZmMYB128	(PD)	Zm00001eb361110	NRT2.5
Zm00001eb129490	ZmMYB128	(PD)	Zm00001eb078860	NPF4.9
Zm00001eb129490	ZmMYB128	(PD)	Zm00001eb289990	AMT2.4
Zm00001eb129490	ZmMYB128	(PD)	Zm00001eb246140	NAR2.1
Zm00001eb187810	ZmMYB19	(PD)	Zm00001eb078860	NPF4.9
Zm00001eb280660	ZmMYB106	(PD)	Zm00001eb361110	NRT2.5
Zm00001eb280660	ZmMYB106	(PD)	Zm00001eb078860	NPF4.9
Zm00001eb280660	ZmMYB106	(PD)	Zm00001eb112180	NPF4.7
Zm00001eb280660	ZmMYB106	(PD)	Zm00001eb247430	AMT1.3
Zm00001eb045780	ZmMYB121	(PD)	Zm00001eb287980	NPF3.6
Zm00001eb045780	ZmMYB122	(PD)	Zm00001eb361110	NRT2.5
Zm00001eb319620	ZmMYB152	(PD)	Zm00001eb078860	NPF4.9
Zm00001eb319620	ZmMYB152	(PD)	Zm00001eb217190	NPF2.3
Zm00001eb319620	ZmMYB152	(PD)	Zm00001eb361110	NRT2.5
Zm00001eb336500	ZmMYB76	(PD)	Zm00001eb361110	NRT2.5
Zm00001eb336500	ZmMYB76	(PD)	Zm00001eb289990	AMT2.4
Zm00001eb130260	ZmMYB40	(PD)	Zm00001eb360480	GOGAT2
Zm00001eb130260	ZmMYB40	(PD)	Zm00001eb156610	GOGAT3
Zm00001eb410950	ZmMYB109	(PD)	Zm00001eb059850	RFNR
Zm00001eb410950	ZmMYB109	(PD)	Zm00001eb360480	GOGAT2
Zm00001eb172450	ZmMYBR79	(PD)	Zm00001eb059850	RFNR
Zm00001eb361040	ZmMYB124	(PD)	Zm00001eb329710	GOGAT1
Zm00001eb312120	ZmMYB66	(PD)	Zm00001eb156610	GOGAT3
Zm00001eb361040	ZmMYB124	(PD)	Zm00001eb256260	NR2
Zm00001eb361040	ZmMYB124	(PD)	Zm00001eb156610	GOGAT3
Zm00001eb361040	ZmMYB124	(PD)	Zm00001eb360480	GOGAT2
Zm00001eb312120	ZmMYB66	(PD)	Zm00001eb360480	GOGAT2
Zm00001eb361040	ZmMYB124	(PD)	Zm00001eb255880	NIR2
Zm00001eb361040	ZmMYB124	(PD)	Zm00001eb193660	NIR1
Zm00001eb324070	ZmMYB105	(PD)	Zm00001eb360480	GOGAT2
Zm00001eb324070	ZmMYB105	(PD)	Zm00001eb156610	GOGAT3
Zm00001eb055540	ZmMYB77	(PD)	Zm00001eb037860	NR3
Zm00001eb055540	ZmMYB77	(PD)	Zm00001eb295220	GOGAT4
Zm00001eb055540	ZmMYB77	(PD)	Zm00001eb358930	UPM1
Zm00001eb055540	ZmMYB77	(PD)	Zm00001eb156610	GOGAT3
Zm00001eb055540	ZmMYB77	(PD)	Zm00001eb295210	GOGAT4
Zm00001eb055540	ZmMYB77	(PD)	Zm00001eb360480	GOGAT2
Zm00001eb138920	ZmMYB8	(PD)	Zm00001eb360480	GOGAT2
Zm00001eb138920	ZmMYB8	(PD)	Zm00001eb156610	GOGAT3
Zm00001eb129490	ZmMYB128	(PD)	Zm00001eb255880	NIR2
Zm00001eb129490	ZmMYB128	(PD)	Zm00001eb059850	RFNR
Zm00001eb129490	ZmMYB128	(PD)	Zm00001eb360480	GOGAT2
Zm00001eb187810	ZmMYB19	(PD)	Zm00001eb156610	GOGAT3
Zm00001eb187810	ZmMYB19	(PD)	Zm00001eb399860	GS1-5
Zm00001eb280660	ZmMYB106	(PD)	Zm00001eb329710	GOGAT1
Zm00001eb280660	ZmMYB106	(PD)	Zm00001eb256260	NR2
Zm00001eb280660	ZmMYB106	(PD)	Zm00001eb156610	GOGAT3
Zm00001eb066260	ZmMYB133	(PD)	Zm00001eb037860	NR3
Zm00001eb319620	ZmMYB152	(PD)	Zm00001eb156610	GOGAT3
Zm00001eb319620	ZmMYB152	(PD)	Zm00001eb360480	GOGAT2
Zm00001eb336500	ZmMYB76	(PD)	Zm00001eb295220	GOGAT4
Zm00001eb336500	ZmMYB76	(PD)	Zm00001eb037860	NR3
Zm00001eb336500	ZmMYB76	(PD)	Zm00001eb255880	NIR2
Zm00001eb336500	ZmMYB76	(PD)	Zm00001eb193660	NIR1
Zm00001eb336500	ZmMYB76	(PD)	Zm00001eb059850	RFNR
Zm00001eb336500	ZmMYB76	(PD)	Zm00001eb360480	GOGAT2
Zm00001eb336500	ZmMYB76	(PD)	Zm00001eb295210	GOGAT4
Zm00001eb336500	ZmMYB76	(PD)	Zm00001eb256260	NR2
Zm00001eb336500	ZmMYB76	(PD)	Zm00001eb156610	GOGAT3
Zm00001eb040160	ZmMYB167	(PD)	Zm00001eb156610	GOGAT3
Zm00001eb361040	ZmMYB124	(PD)	Zm00001eb326080	SAT2
Zm00001eb274210	ZmMYBR77	(PD)	Zm00001eb399590	GLB1
Zm00001eb080690	ZmMYB49	(PD)	Zm00001eb327040	MADS67
Zm00001eb130260	ZmMYB40	(PD)	Zm00001eb104260	NLP17
Zm00001eb130260	ZmMYB40	(PD)	Zm00001eb327040	MADS67
Zm00001eb130260	ZmMYB40	(PD)	Zm00001eb015630	NAC44
Zm00001eb410950	ZmMYB109	(PD)	Zm00001eb062170	NAC49
Zm00001eb410950	ZmMYB109	(PD)	Zm00001eb118950	NLP6
Zm00001eb245040	ZmMYB126	(PD)	Zm00001eb327040	MADS67
Zm00001eb410950	ZmMYB109	(PD)	Zm00001eb327040	MADS67
Zm00001eb361040	ZmMYB124	(PD)	Zm00001eb327040	MADS67
Zm00001eb361040	ZmMYB124	(PD)	Zm00001eb413540	NAC110
Zm00001eb312120	ZmMYB66	(PD)	Zm00001eb327040	MADS67
Zm00001eb361040	ZmMYB124	(PD)	Zm00001eb104260	NLP17
Zm00001eb361040	ZmMYB124	(PD)	Zm00001eb201290	NAC125
Zm00001eb361040	ZmMYB124	(PD)	Zm00001eb118950	NLP6
Zm00001eb361040	ZmMYB124	(PD)	Zm00001eb006480	MADS68
Zm00001eb361040	ZmMYB124	(PD)	Zm00001eb062170	NAC49
Zm00001eb324070	ZmMYB105	(PD)	Zm00001eb093650	NAC126
Zm00001eb324070	ZmMYB105	(PD)	Zm00001eb327040	MADS67
Zm00001eb324070	ZmMYB105	(PD)	Zm00001eb104260	NLP17
Zm00001eb055540	ZmMYB77	(PD)	Zm00001eb038660	EREB137
Zm00001eb055540	ZmMYB77	(PD)	Zm00001eb183200	MADS2
Zm00001eb138920	ZmMYB8	(PD)	Zm00001eb104260	NLP17
Zm00001eb129490	ZmMYB128	(PD)	Zm00001eb062170	NAC49
Zm00001eb129490	ZmMYB128	(PD)	Zm00001eb080670	MADS
Zm00001eb129490	ZmMYB128	(PD)	Zm00001eb118970	ARF7
Zm00001eb129490	ZmMYB128	(PD)	Zm00001eb413540	NAC110
Zm00001eb129490	ZmMYB128	(PD)	Zm00001eb327040	MADS67
Zm00001eb129490	ZmMYB128	(PD)	Zm00001eb104260	NLP17
Zm00001eb187810	ZmMYB19	(PD)	Zm00001eb327040	MADS67
Zm00001eb280660	ZmMYB106	(PD)	Zm00001eb062170	NAC49
Zm00001eb280660	ZmMYB106	(PD)	Zm00001eb413540	NAC110
Zm00001eb280660	ZmMYB106	(PD)	Zm00001eb327040	MADS67
Zm00001eb280660	ZmMYB106	(PD)	Zm00001eb145580	NAC109
Zm00001eb288730	ZmMYBR3	(PD)	Zm00001eb183200	MADS2
Zm00001eb128760	ZmMYB43	(PD)	Zm00001eb104260	NLP17
Zm00001eb319620	ZmMYB152	(PD)	Zm00001eb104260	NLP17
Zm00001eb319620	ZmMYB152	(PD)	Zm00001eb006480	MADS68
Zm00001eb336500	ZmMYB76	(PD)	Zm00001eb062170	NAC49
Zm00001eb319620	ZmMYB152	(PD)	Zm00001eb062170	NAC49
Zm00001eb336500	ZmMYB76	(PD)	Zm00001eb006480	MADS68
Zm00001eb336500	ZmMYB76	(PD)	Zm00001eb015630	NAC44
Zm00001eb336500	ZmMYB76	(PD)	Zm00001eb413540	NAC110
Zm00001eb336500	ZmMYB76	(PD)	Zm00001eb104260	NLP17
Zm00001eb130260	ZmMYB40	(PD)	Zm00001eb061150	DUB
Zm00001eb361040	ZmMYB124	(PD)	Zm00001eb061150	DUB
Zm00001eb055540	ZmMYB77	(PD)	Zm00001eb383490	RING
Zm00001eb055540	ZmMYB77	(PD)	Zm00001eb061150	DUB
Zm00001eb129490	ZmMYB128	(PD)	Zm00001eb061150	DUB
Zm00001eb280660	ZmMYB106	(PD)	Zm00001eb061150	DUB
Zm00001eb015570	ZmNAC11	(PD)	Zm00001eb327530	AlaAT3
Zm00001eb157260	ZmNAC82	(PD)	Zm00001eb060520	GDH1
Zm00001eb201290	ZmNAC125	(PD)	Zm00001eb068280	AspAT
Zm00001eb080700	ZmNAC32	(PD)	Zm00001eb223680	AlaAT1
Zm00001eb080700	ZmNAC32	(PD)	Zm00001eb410960	DOXC
Zm00001eb080700	ZmNAC32	(PD)	Zm00001eb060520	GDH1
Zm00001eb001460	ZmNAC78	(PD)	Zm00001eb068280	AspAT
Zm00001eb333350	ZmNAC97	(PD)	Zm00001eb327530	AlaAT3
Zm00001eb378150	ZmNAC86	(PD)	Zm00001eb380080	ASN1
Zm00001eb191020	ZmNAC26	(PD)	Zm00001eb327530	AlaAT3
Zm00001eb212120	ZmNAC6	(PD)	Zm00001eb410960	DOXC
Zm00001eb015570	ZmNAC11	(PD)	Zm00001eb113030	TIR1
Zm00001eb201290	ZmNAC125	(PD)	Zm00001eb352260	AUF4
Zm00001eb258400	ZmNAC104	(PD)	Zm00001eb113030	TIR1
Zm00001eb135910	ZmNAC108	(PD)	Zm00001eb113030	TIR1
Zm00001eb080700	ZmNAC32	(PD)	Zm00001eb113030	TIR1
Zm00001eb070490	ZmNAC22	(PD)	Zm00001eb113030	TIR1
Zm00001eb378150	ZmNAC86	(PD)	Zm00001eb113030	TIR1
Zm00001eb135910	ZmNAC108	(PD)	Zm00001eb194260	PGM
Zm00001eb080700	ZmNAC32	(PD)	Zm00001eb194260	PGM
Zm00001eb333350	ZmNAC97	(PD)	Zm00001eb309660	PEPC6
Zm00001eb035180	ZmNAC114	(PD)	Zm00001eb160700	LOG2
Zm00001eb142790	ZmNAC90	(PD)	Zm00001eb329780	HAD2
Zm00001eb201290	ZmNAC125	(PD)	Zm00001eb017260	HAD5
Zm00001eb333350	ZmNAC97	(PD)	Zm00001eb329780	HAD2
Zm00001eb201290	ZmNAC125	(PD)	Zm00001eb428490	ACS7
Zm00001eb349010	ZmNAC38	(PD)	Zm00001eb346060	PP124
Zm00001eb135910	ZmNAC108	(PD)	Zm00001eb346060	PP124
Zm00001eb333350	ZmNAC97	(PD)	Zm00001eb298570	PAP7
Zm00001eb142790	ZmNAC90	(PD)	Zm00001eb209670	NRT2.1
Zm00001eb035180	ZmNAC114	(PD)	Zm00001eb289990	AMT2.4
Zm00001eb035180	ZmNAC114	(PD)	Zm00001eb361110	NRT2.5
Zm00001eb201290	ZmNAC125	(PD)	Zm00001eb245250	NRT1.3
Zm00001eb201290	ZmNAC125	(PD)	Zm00001eb361110	NRT2.5
Zm00001eb258400	ZmNAC104	(PD)	Zm00001eb209670	NRT2.1
Zm00001eb258400	ZmNAC104	(PD)	Zm00001eb078860	NPF4.9
Zm00001eb095110	ZmNAC5	(PD)	Zm00001eb361110	NRT2.5
Zm00001eb121380	ZmNAC16	(PD)	Zm00001eb209670	NRT2.1
Zm00001eb121380	ZmNAC16	(PD)	Zm00001eb093650	NAC126
Zm00001eb135910	ZmNAC108	(PD)	Zm00001eb078860	NPF4.9
Zm00001eb135910	ZmNAC108	(PD)	Zm00001eb361110	NRT2.5
Zm00001eb135910	ZmNAC108	(PD)	Zm00001eb245250	NRT1.3
Zm00001eb080700	ZmNAC32	(PD)	Zm00001eb078860	NPF4.9
Zm00001eb333350	ZmNAC97	(PD)	Zm00001eb246140	NAR2.1
Zm00001eb070490	ZmNAC22	(PD)	Zm00001eb078860	NPF4.9
Zm00001eb333350	ZmNAC97	(PD)	Zm00001eb361110	NRT2.5
Zm00001eb405590	ZmNAC25	(PD)	Zm00001eb078860	NPF4.9
Zm00001eb405590	ZmNAC25	(PD)	Zm00001eb361110	NRT2.5
Zm00001eb191020	ZmNAC26	(PD)	Zm00001eb209670	NRT2.1
Zm00001eb015570	ZmNAC11	(PD)	Zm00001eb193660	NIR1
Zm00001eb093650	ZmNAC126	(PD)	Zm00001eb193660	NIR1
Zm00001eb035180	ZmNAC114	(PD)	Zm00001eb360480	GOGAT2
Zm00001eb035180	ZmNAC114	(PD)	Zm00001eb156610	GOGAT3
Zm00001eb035180	ZmNAC114	(PD)	Zm00001eb255880	NIR2
Zm00001eb201290	ZmNAC125	(PD)	Zm00001eb193660	NIR1
Zm00001eb288360	ZmNAC20	(PD)	Zm00001eb253820	GS1-3
Zm00001eb145580	ZmNAC109	(PD)	Zm00001eb360480	GOGAT2
Zm00001eb135910	ZmNAC108	(PD)	Zm00001eb193660	NIR1
Zm00001eb135910	ZmNAC108	(PD)	Zm00001eb253820	GS1-3
Zm00001eb080700	ZmNAC32	(PD)	Zm00001eb253820	GS1-3
Zm00001eb070490	ZmNAC22	(PD)	Zm00001eb253820	GS1-3
Zm00001eb333350	ZmNAC97	(PD)	Zm00001eb295220	GOGAT4
Zm00001eb333350	ZmNAC97	(PD)	Zm00001eb295210	GOGAT4
Zm00001eb378150	ZmNAC86+C1475	(PD)	Zm00001eb360480	GOGAT2
Zm00001eb317060	ZmNAC79	(PD)	Zm00001eb156610	GOGAT3
Zm00001eb405590	ZmNAC25	(PD)	Zm00001eb253820	GS1-3
Zm00001eb405590	ZmNAC25	(PD)	Zm00001eb256260	NR2
Zm00001eb191020	ZmNAC26	(PD)	Zm00001eb009090	GS1-1
Zm00001eb062170	ZmNAC49	(PD)	Zm00001eb253820	GS1-3
Zm00001eb149810	ZmNAC70	(PD)	Zm00001eb193660	NIR1
Zm00001eb212120	ZmNAC6	(PD)	Zm00001eb360480	GOGAT2
Zm00001eb212120	ZmNAC6	(PD)	Zm00001eb156610	GOGAT3
Zm00001eb212120	ZmNAC6	(PD)	Zm00001eb255880	NIR2
Zm00001eb212120	ZmNAC6	(PD)	Zm00001eb253820	GS1-3
Zm00001eb201290	ZmNAC125	(PD)	Zm00001eb399590	GLB1
Zm00001eb201290	ZmNAC125	(PD)	Zm00001eb316120	XERICO2
Zm00001eb135910	ZmNAC108	(PD)	Zm00001eb366760	NHL4
Zm00001eb070490	ZmNAC22	(PD)	Zm00001eb399590	GLB1
Zm00001eb212120	ZmNAC6	(PD)	Zm00001eb399590	GLB1
Zm00001eb295810	ZmNAC87	(PD)	Zm00001eb093650	NAC126
Zm00001eb015570	ZmNAC11	(PD)	Zm00001eb093650	NAC126
Zm00001eb015570	ZmNAC11	(PD)	Zm00001eb038660	EREB137
Zm00001eb349010	ZmNAC38	(PD)	Zm00001eb093650	NAC126
Zm00001eb093650	ZmNAC126	(PD)	Zm00001eb145580	NAC109
Zm00001eb093650	ZmNAC126	(PD)	Zm00001eb175640	EREB89
Zm00001eb093650	ZmNAC126	(PD)	Zm00001eb038660	EREB137
Zm00001eb157260	ZmNAC82	(PD)	Zm00001eb093650	NAC126
Zm00001eb035180	ZmNAC114	(PD)	Zm00001eb327040	MADS67
Zm00001eb035180	ZmNAC114	(PD)	Zm00001eb006480	MADS68
Zm00001eb201290	ZmNAC125	(PD)	Zm00001eb062170	NAC49
Zm00001eb201290	ZmNAC125	(PD)	Zm00001eb038660	EREB137
Zm00001eb015630	ZmNAC44	(PD)	Zm00001eb006480	MADS68
Zm00001eb258400	ZmNAC104	(PD)	Zm00001eb093650	NAC126
Zm00001eb258400	ZmNAC104	(PD)	Zm00001eb273840	ARF22
Zm00001eb258400	ZmNAC104	(PD)	Zm00001eb104260	NLP17
Zm00001eb102160	ZmNAC24	(PD)	Zm00001eb093650	NAC126
Zm00001eb102160	ZmNAC24	(PD)	Zm00001eb104260	NLP17
Zm00001eb363940	ZmNAC9	(PD)	Zm00001eb038660	EREB137
Zm00001eb135910	ZmNAC108	(PD)	Zm00001eb104260	NLP17
Zm00001eb135910	ZmNAC108	(PD)	Zm00001eb296340	bZIP18
Zm00001eb135910	ZmNAC108	(PD)	Zm00001eb093650	NAC126
Zm00001eb135910	ZmNAC108	(PD)	Zm00001eb273840	ARF22
Zm00001eb080700	ZmNAC32	(PD)	Zm00001eb296340	bZIP18
Zm00001eb080700	ZmNAC32	(PD)	Zm00001eb031210	bZIP111
Zm00001eb080700	ZmNAC32	(PD)	Zm00001eb093650	NAC126
Zm00001eb080700	ZmNAC32	(PD)	Zm00001eb273840	ARF22
Zm00001eb080700	ZmNAC32	(PD)	Zm00001eb104260	NLP17
Zm00001eb333350	ZmNAC97	(PD)	Zm00001eb093650	NAC126
Zm00001eb070490	ZmNAC22	(PD)	Zm00001eb093650	NAC126
Zm00001eb070490	ZmNAC22	(PD)	Zm00001eb372960	MADS74
Zm00001eb378150	ZmNAC86	(PD)	Zm00001eb015630	NAC44
Zm00001eb378150	ZmNAC86	(PD)	Zm00001eb372960	MADS74
Zm00001eb378150	ZmNAC86	(PD)	Zm00001eb093650	NAC126
Zm00001eb378150	ZmNAC86	(PD)	Zm00001eb038660	EREB137
Zm00001eb378150	ZmNAC86	(PD)	Zm00001eb201290	NAC125
Zm00001eb035180	ZmNAC114	(PD)	Zm00001eb061150	DUB
Zm00001eb359300	ZmC3H9	(PD)	Zm00001eb060520	GDH1
Zm00001eb206080	C3H38	(PD)	Zm00001eb427810	GDH2
Zm00001eb296640	ZmC3H3	(PD)	Zm00001eb410960	DOXC
Zm00001eb296640	ZmC3H3	(PD)	Zm00001eb223680	AlaAT1
Zm00001eb296640	ZmC3H3	(PD)	Zm00001eb427810	GDH2
Zm00001eb296640	ZmC3H3	(PD)	Zm00001eb380080	ASN1
Zm00001eb296640	ZmC3H3	(PD)	Zm00001eb068280	AspAT
Zm00001eb296640	ZmC3H3	(PD)	Zm00001eb013430	ASN3
Zm00001eb296640	ZmC3H3	(PD)	Zm00001eb327530	AlaAT3
Zm00001eb169920	ZmC3H11	(PD)	Zm00001eb352260	AUF4
Zm00001eb206080	ZmC3H38	(PD)	Zm00001eb113030	TIR1
Zm00001eb206080	ZmC3H38	(PD)	Zm00001eb352260	AUF4
Zm00001eb296640	ZmC3H3	(PD)	Zm00001eb423180	ARGOS1
Zm00001eb296640	ZmC3H3	(PD)	Zm00001eb352260	AUF4
Zm00001eb169920	ZmC3H11	(PD)	Zm00001eb112260	LHCB5
Zm00001eb169920	ZmC3H11	(PD)	Zm00001eb349810	PPDK2
Zm00001eb169920	ZmC3H11	(PD)	Zm00001eb309660	PEPC6
Zm00001eb296640	ZmC3H3	(PD)	Zm00001eb194260	PGM
Zm00001eb296640	ZmC3H3	(PD)	Zm00001eb419510	G6PD1
Zm00001eb296640	ZmC3H3	(PD)	Zm00001eb112260	LHCB5
Zm00001eb169920	ZmC3H11	(PD)	Zm00001eb160700	LOG2
Zm00001eb359300	ZmC3H9	(PD)	Zm00001eb160700	LOG2
Zm00001eb359300	ZmC3H9	(PD)	Zm00001eb329780	HAD2
Zm00001eb206080	ZmC3H38	(PD)	Zm00001eb329780	HAD2
Zm00001eb296640	ZmC3H3	(PD)	Zm00001eb017260	HAD5
Zm00001eb296640	ZmC3H3	(PD)	Zm00001eb329780	HAD2
Zm00001eb169920	ZmC3H11	(PD)	Zm00001eb428490	ACS7
Zm00001eb206080	ZmC3H38	(PD)	Zm00001eb055950	ACS6
Zm00001eb206080	ZmC3H38	(PD)	Zm00001eb073290	ACS2
Zm00001eb206080	ZmC3H38	(PD)	Zm00001eb428490	ACS7
Zm00001eb296640	ZmC3H3	(PD)	Zm00001eb055950	ACS6
Zm00001eb296640	ZmC3H3	(PD)	Zm00001eb073290	ACS2
Zm00001eb296640	ZmC3H3	(PD)	Zm00001eb121190	ACS1
Zm00001eb296640	ZmC3H3	(PD)	Zm00001eb428490	ACS7
Zm00001eb169920	ZmC3H11	(PD)	Zm00001eb271450	PP98
Zm00001eb169920	ZmC3H11	(PD)	Zm00001eb282770	PP103
Zm00001eb359300	ZmC3H9	(PD)	Zm00001eb259130	PP96
Zm00001eb359300	ZmC3H9	(PD)	Zm00001eb271450	PP98
Zm00001eb296640	ZmC3H3	(PD)	Zm00001eb125540	CRK
Zm00001eb169920	ZmC3H11	(PD)	Zm00001eb209670	NRT2.1
Zm00001eb169920	ZmC3H11	(PD)	Zm00001eb112180	NPF4.7
Zm00001eb359300	ZmC3H9	(PD)	Zm00001eb289990	AMT2.4
Zm00001eb359300	ZmC3H9	(PD)	Zm00001eb246140	NAR2.1
Zm00001eb359300	ZmC3H9	(PD)	Zm00001eb209670	NRT2.1
Zm00001eb359300	ZmC3H9	(PD)	Zm00001eb245250	NRT1.3
Zm00001eb359300	ZmC3H9	(PD)	Zm00001eb078860	NPF4.9
Zm00001eb359300	ZmC3H9	(PD)	Zm00001eb361110	NRT2.5
Zm00001eb206080	ZmC3H38	(PD)	Zm00001eb246140	NAR2.1
Zm00001eb206080	ZmC3H38	(PD)	Zm00001eb247430	AMT1.3
Zm00001eb206080	ZmC3H38	(PD)	Zm00001eb361110	NRT2.5
Zm00001eb296640	ZmC3H3	(PD)	Zm00001eb246140	NAR2.1
Zm00001eb296640	ZmC3H3	(PD)	Zm00001eb209690	NRT2.2
Zm00001eb296640	ZmC3H3	(PD)	Zm00001eb245250	NRT1.3
Zm00001eb296640	ZmC3H3	(PD)	Zm00001eb247430	AMT1.3
Zm00001eb296640	ZmC3H3	(PD)	Zm00001eb076780	AMF1-1
Zm00001eb296640	ZmC3H3	(PD)	Zm00001eb361110	NRT2.5
Zm00001eb296640	ZmC3H3	(PD)	Zm00001eb209670	NRT2.1
Zm00001eb107170	ZmC3H15	(PD)	Zm00001eb209670	NRT2.1
Zm00001eb169920	ZmC3H11	(PD)	Zm00001eb256260	NR2
Zm00001eb169920	ZmC3H11	(PD)	Zm00001eb193660	NIR1
Zm00001eb169920	ZmC3H11	(PD)	Zm00001eb329710	GOGAT1
Zm00001eb169920	ZmC3H11	(PD)	Zm00001eb253820	GS1-3
Zm00001eb359300	ZmC3H9	(PD)	Zm00001eb360480	GOGAT2
Zm00001eb359300	ZmC3H9	(PD)	Zm00001eb295210	GOGAT4
Zm00001eb359300	ZmC3H9	(PD)	Zm00001eb256260	NR2
Zm00001eb359300	ZmC3H9	(PD)	Zm00001eb358930	UPM1
Zm00001eb359300	ZmC3H9	(PD)	Zm00001eb009090	GS1-1
Zm00001eb359300	ZmC3H9	(PD)	Zm00001eb295220	GOGAT4
Zm00001eb359300	ZmC3H9	(PD)	Zm00001eb059850	RFNR
Zm00001eb296640	ZmC3H3	(PD)	Zm00001eb360480	GOGAT2
Zm00001eb296640	ZmC3H3	(PD)	Zm00001eb399860	GS1-5
Zm00001eb296640	ZmC3H3	(PD)	Zm00001eb255880	NIR2
Zm00001eb296640	ZmC3H3	(PD)	Zm00001eb295210	GOGAT4
Zm00001eb296640	ZmC3H3	(PD)	Zm00001eb009090	GS1-1
Zm00001eb296640	ZmC3H3	(PD)	Zm00001eb329710	GOGAT1
Zm00001eb296640	ZmC3H3	(PD)	Zm00001eb295220	GOGAT4
Zm00001eb296640	ZmC3H3	(PD)	Zm00001eb193660	NIR1
Zm00001eb169920	ZmC3H11	(PD)	Zm00001eb326080	SAT2
Zm00001eb296640	ZmC3H3	(PD)	Zm00001eb101500	XERICO1
Zm00001eb296640	ZmC3H3	(PD)	Zm00001eb326080	SAT2
Zm00001eb296640	ZmC3H3	(PD)	Zm00001eb316120	XERICO2
Zm00001eb169920	ZmC3H11	(PD)	Zm00001eb036590	MADS6
Zm00001eb169920	ZmC3H11	(PD)	Zm00001eb118950	NLP6
Zm00001eb169920	ZmC3H11	(PD)	Zm00001eb093650	NAC126
Zm00001eb359300	ZmC3H9	(PD)	Zm00001eb104260	NLP17
Zm00001eb359300	ZmC3H9	(PD)	Zm00001eb093650	NAC126
Zm00001eb206080	ZmC3H38	(PD)	Zm00001eb145580	NAC109
Zm00001eb206080	ZmC3H38	(PD)	Zm00001eb006480	MADS68
Zm00001eb206080	ZmC3H38	(PD)	Zm00001eb372960	MADS74
Zm00001eb206080	ZmC3H38	(PD)	Zm00001eb104260	NLP17
Zm00001eb296640	ZmC3H3	(PD)	Zm00001eb145580	NAC109
Zm00001eb296640	ZmC3H3	(PD)	Zm00001eb183200	MADS2
Zm00001eb296640	ZmC3H3	(PD)	Zm00001eb118970	ARF7
Zm00001eb296640	ZmC3H3	(PD)	Zm00001eb062170	NAC49
Zm00001eb296640	ZmC3H3	(PD)	Zm00001eb093650	NAC126
Zm00001eb296640	ZmC3H3	(PD)	Zm00001eb015570	NAC11
Zm00001eb296640	ZmC3H3	(PD)	Zm00001eb118950	NLP6
Zm00001eb296640	ZmC3H3	(PD)	Zm00001eb338000	EREB186
Zm00001eb296640	ZmC3H3	(PD)	Zm00001eb015630	NAC44
Zm00001eb296640	ZmC3H3	(PD)	Zm00001eb104260	NLP17
Zm00001eb296640	ZmC3H3	(PD)	Zm00001eb327040	MADS67
Zm00001eb296640	ZmC3H3	(PD)	Zm00001eb080670	MADS
Zm00001eb296640	ZmC3H3	(PD)	Zm00001eb372960	MADS74
Zm00001eb169920	ZmC3H11	(PD)	Zm00001eb383490	RING
Zm00001eb359300	ZmC3H9	(PD)	Zm00001eb061150	DUB
Zm00001eb206080	ZmC3H38	(PD)	Zm00001eb061150	DUB
Zm00001eb296640	ZmC3H3	(PD)	Zm00001eb383490	RING
Zm00001eb296640	ZmC3H3	(PD)	Zm00001eb061150	DUB
