# Supplementary material for: Decoding nitrogen uptake efficiency in maize and sorghum: insights from comparative gene regulatory networks
Source: Plant J. 2025 Dec 18;124(6):e70631. doi: 10.1111/tpj.70631 (PMC12714369; doi:10.1111/tpj.70631)
Supplement: Supplementary file 6 — Table S5. Feedforward loops within the mNUEGRN. [file TPJ-124-0-s016.xlsx]

## Sheet: FFLs
Table S5. Feedforward loops within the mNUEGRN
TF2	TF2 Name	TF1	TF1 Name	Target	Target Name
Zm00001eb038660	EREB137	Zm00001eb145580	NAC109	Zm00001eb360480	GOGAT2
Zm00001eb038660	EREB137	Zm00001eb303620	NACTF4	Zm00001eb329780	HAD2
Zm00001eb055540	MYB77	Zm00001eb183200	MADS2	Zm00001eb360480	GOGAT2
Zm00001eb055540	MYB77	Zm00001eb038660	EREB137	Zm00001eb427810	GDH2
Zm00001eb055540	MYB77	Zm00001eb038660	EREB137	Zm00001eb121190	ACS1
Zm00001eb055540	MYB77	Zm00001eb038660	EREB137	Zm00001eb360480	GOGAT2
Zm00001eb055540	MYB77	Zm00001eb038660	EREB137	Zm00001eb073290	ACS2
Zm00001eb055540	MYB77	Zm00001eb038660	EREB137	Zm00001eb068280	AspAT
Zm00001eb289080	bZIP101	Zm00001eb118970	ARF7	Zm00001eb156610	GOGAT3
Zm00001eb371070	GATA13	Zm00001eb183200	MADS2	Zm00001eb410960	DOXC
Zm00001eb371070	GATA13	Zm00001eb201290	NAC125	Zm00001eb361110	NRT2.5
Zm00001eb371070	GATA13	Zm00001eb201290	NAC125	Zm00001eb068280	AspAT
Zm00001eb371070	GATA13	Zm00001eb201290	NAC125	Zm00001eb352260	AUF4
Zm00001eb162740	bZIP21	Zm00001eb093650	NAC126	Zm00001eb038660	EREB137
Zm00001eb162740	bZIP21	Zm00001eb093650	NAC126	Zm00001eb175640	EREB89
Zm00001eb162740	bZIP21	Zm00001eb093650	NAC126	Zm00001eb145580	NAC109
Zm00001eb162740	bZIP21	Zm00001eb296340	bZIP18	Zm00001eb104260	NLP17
Zm00001eb162740	bZIP21	Zm00001eb296340	bZIP18	Zm00001eb410960	DOXC
Zm00001eb162740	bZIP21	Zm00001eb296340	bZIP18	Zm00001eb361110	NRT2.5
Zm00001eb162740	bZIP21	Zm00001eb296340	bZIP18	Zm00001eb273840	ARF22
Zm00001eb162740	bZIP21	Zm00001eb296340	bZIP18	Zm00001eb309660	PEPC6
Zm00001eb162740	bZIP21	Zm00001eb296340	bZIP18	Zm00001eb194260	PGM
Zm00001eb162740	bZIP21	Zm00001eb296340	bZIP18	Zm00001eb259130	PP96
Zm00001eb162740	bZIP21	Zm00001eb296340	bZIP18	Zm00001eb380080	ASN1
Zm00001eb162740	bZIP21	Zm00001eb296340	bZIP18	Zm00001eb078860	NPF4.9
Zm00001eb162740	bZIP21	Zm00001eb296340	bZIP18	Zm00001eb113030	TIR1
Zm00001eb162740	bZIP21	Zm00001eb296340	bZIP18	Zm00001eb201290	NAC125
Zm00001eb162740	bZIP21	Zm00001eb296340	bZIP18	Zm00001eb038660	EREB137
Zm00001eb162740	bZIP21	Zm00001eb296340	bZIP18	Zm00001eb175640	EREB89
Zm00001eb162740	bZIP21	Zm00001eb296340	bZIP18	Zm00001eb093650	NAC126
Zm00001eb162740	bZIP21	Zm00001eb296340	bZIP18	Zm00001eb358930	UPM1
Zm00001eb162740	bZIP21	Zm00001eb296340	bZIP18	Zm00001eb352260	AUF4
Zm00001eb162740	bZIP21	Zm00001eb296340	bZIP18	Zm00001eb329780	HAD2
Zm00001eb162740	bZIP21	Zm00001eb296340	bZIP18	Zm00001eb145580	NAC109
Zm00001eb162740	bZIP21	Zm00001eb296340	bZIP18	Zm00001eb112260	LHCB5
Zm00001eb162740	bZIP21	Zm00001eb296340	bZIP18	Zm00001eb160700	LOG2
Zm00001eb162740	bZIP21	Zm00001eb296340	bZIP18	Zm00001eb060520	GDH1
Zm00001eb162740	bZIP21	Zm00001eb296340	bZIP18	Zm00001eb349810	PPDK2
Zm00001eb162740	bZIP21	Zm00001eb296340	bZIP18	Zm00001eb055950	ACS6
Zm00001eb162740	bZIP21	Zm00001eb183200	MADS2	Zm00001eb410960	DOXC
Zm00001eb162740	bZIP21	Zm00001eb183200	MADS2	Zm00001eb160700	LOG2
Zm00001eb162740	bZIP21	Zm00001eb038660	EREB137	Zm00001eb145580	NAC109
Zm00001eb162740	bZIP21	Zm00001eb038660	EREB137	Zm00001eb055950	ACS6
Zm00001eb162740	bZIP21	Zm00001eb038660	EREB137	Zm00001eb329780	HAD2
Zm00001eb162740	bZIP21	Zm00001eb201290	NAC125	Zm00001eb361110	NRT2.5
Zm00001eb162740	bZIP21	Zm00001eb201290	NAC125	Zm00001eb352260	AUF4
Zm00001eb162740	bZIP21	Zm00001eb201290	NAC125	Zm00001eb038660	EREB137
Zm00001eb162740	bZIP21	Zm00001eb273840	ARF22	Zm00001eb038660	EREB137
Zm00001eb162740	bZIP21	Zm00001eb104260	NLP17	Zm00001eb078860	NPF4.9
Zm00001eb430640	EREB205	Zm00001eb038660	EREB137	Zm00001eb062170	NAC49
Zm00001eb430640	EREB205	Zm00001eb038660	EREB137	Zm00001eb327530	AlaAT3
Zm00001eb430640	EREB205	Zm00001eb038660	EREB137	Zm00001eb427810	GDH2
Zm00001eb430640	EREB205	Zm00001eb038660	EREB137	Zm00001eb118950	NLP6
Zm00001eb430640	EREB205	Zm00001eb038660	EREB137	Zm00001eb360480	GOGAT2
Zm00001eb430640	EREB205	Zm00001eb038660	EREB137	Zm00001eb329780	HAD2
Zm00001eb430640	EREB205	Zm00001eb038660	EREB137	Zm00001eb073290	ACS2
Zm00001eb430640	EREB205	Zm00001eb038660	EREB137	Zm00001eb068280	AspAT
Zm00001eb269150	GRF7	Zm00001eb093650	NAC126	Zm00001eb175640	EREB89
Zm00001eb269150	GRF7	Zm00001eb093650	NAC126	Zm00001eb193660	NIR1
Zm00001eb269150	GRF7	Zm00001eb093650	NAC126	Zm00001eb145580	NAC109
Zm00001eb269150	GRF7	Zm00001eb145580	NAC109	Zm00001eb360480	GOGAT2
Zm00001eb269150	GRF7	Zm00001eb296340	bZIP18	Zm00001eb383490	RING
Zm00001eb269150	GRF7	Zm00001eb296340	bZIP18	Zm00001eb273840	ARF22
Zm00001eb269150	GRF7	Zm00001eb296340	bZIP18	Zm00001eb194260	PGM
Zm00001eb269150	GRF7	Zm00001eb296340	bZIP18	Zm00001eb118950	NLP6
Zm00001eb269150	GRF7	Zm00001eb296340	bZIP18	Zm00001eb175640	EREB89
Zm00001eb269150	GRF7	Zm00001eb296340	bZIP18	Zm00001eb360480	GOGAT2
Zm00001eb269150	GRF7	Zm00001eb296340	bZIP18	Zm00001eb295220	GOGAT4
Zm00001eb269150	GRF7	Zm00001eb296340	bZIP18	Zm00001eb093650	NAC126
Zm00001eb269150	GRF7	Zm00001eb296340	bZIP18	Zm00001eb352260	AUF4
Zm00001eb269150	GRF7	Zm00001eb296340	bZIP18	Zm00001eb193660	NIR1
Zm00001eb269150	GRF7	Zm00001eb296340	bZIP18	Zm00001eb145580	NAC109
Zm00001eb269150	GRF7	Zm00001eb296340	bZIP18	Zm00001eb112260	LHCB5
Zm00001eb269150	GRF7	Zm00001eb296340	bZIP18	Zm00001eb349810	PPDK2
Zm00001eb130260	MYB40	Zm00001eb104260	NLP17	Zm00001eb078860	NPF4.9
Zm00001eb045750	Orphan207	Zm00001eb093650	NAC126	Zm00001eb038660	EREB137
Zm00001eb259370	TCP4	Zm00001eb296340	bZIP18	Zm00001eb104260	NLP17
Zm00001eb259370	TCP4	Zm00001eb296340	bZIP18	Zm00001eb246140	NAR2.1
Zm00001eb259370	TCP4	Zm00001eb296340	bZIP18	Zm00001eb273840	ARF22
Zm00001eb259370	TCP4	Zm00001eb296340	bZIP18	Zm00001eb194260	PGM
Zm00001eb259370	TCP4	Zm00001eb296340	bZIP18	Zm00001eb259130	PP96
Zm00001eb259370	TCP4	Zm00001eb296340	bZIP18	Zm00001eb380080	ASN1
Zm00001eb259370	TCP4	Zm00001eb296340	bZIP18	Zm00001eb118950	NLP6
Zm00001eb259370	TCP4	Zm00001eb296340	bZIP18	Zm00001eb038660	EREB137
Zm00001eb259370	TCP4	Zm00001eb296340	bZIP18	Zm00001eb175640	EREB89
Zm00001eb259370	TCP4	Zm00001eb296340	bZIP18	Zm00001eb372960	MADS74
Zm00001eb259370	TCP4	Zm00001eb296340	bZIP18	Zm00001eb360480	GOGAT2
Zm00001eb259370	TCP4	Zm00001eb296340	bZIP18	Zm00001eb093650	NAC126
Zm00001eb259370	TCP4	Zm00001eb296340	bZIP18	Zm00001eb352260	AUF4
Zm00001eb259370	TCP4	Zm00001eb296340	bZIP18	Zm00001eb193660	NIR1
Zm00001eb259370	TCP4	Zm00001eb296340	bZIP18	Zm00001eb329780	HAD2
Zm00001eb259370	TCP4	Zm00001eb093650	NAC126	Zm00001eb038660	EREB137
Zm00001eb259370	TCP4	Zm00001eb093650	NAC126	Zm00001eb175640	EREB89
Zm00001eb259370	TCP4	Zm00001eb093650	NAC126	Zm00001eb193660	NIR1
Zm00001eb259370	TCP4	Zm00001eb038660	EREB137	Zm00001eb062170	NAC49
Zm00001eb259370	TCP4	Zm00001eb038660	EREB137	Zm00001eb118950	NLP6
Zm00001eb259370	TCP4	Zm00001eb038660	EREB137	Zm00001eb360480	GOGAT2
Zm00001eb259370	TCP4	Zm00001eb038660	EREB137	Zm00001eb329780	HAD2
Zm00001eb259370	TCP4	Zm00001eb273840	ARF22	Zm00001eb038660	EREB137
Zm00001eb259370	TCP4	Zm00001eb104260	NLP17	Zm00001eb193660	NIR1
Zm00001eb080700	NAC32	Zm00001eb296340	bZIP18	Zm00001eb104260	NLP17
Zm00001eb080700	NAC32	Zm00001eb296340	bZIP18	Zm00001eb410960	DOXC
Zm00001eb080700	NAC32	Zm00001eb296340	bZIP18	Zm00001eb253820	GS1-3
Zm00001eb080700	NAC32	Zm00001eb296340	bZIP18	Zm00001eb273840	ARF22
Zm00001eb080700	NAC32	Zm00001eb296340	bZIP18	Zm00001eb194260	PGM
Zm00001eb080700	NAC32	Zm00001eb296340	bZIP18	Zm00001eb078860	NPF4.9
Zm00001eb080700	NAC32	Zm00001eb296340	bZIP18	Zm00001eb113030	TIR1
Zm00001eb080700	NAC32	Zm00001eb296340	bZIP18	Zm00001eb093650	NAC126
Zm00001eb080700	NAC32	Zm00001eb296340	bZIP18	Zm00001eb060520	GDH1
Zm00001eb080700	NAC32	Zm00001eb296340	bZIP18	Zm00001eb223680	AlaAT1
Zm00001eb080700	NAC32	Zm00001eb031210	bZIP111	Zm00001eb194260	PGM
Zm00001eb080700	NAC32	Zm00001eb031210	bZIP111	Zm00001eb060520	GDH1
Zm00001eb080700	NAC32	Zm00001eb031210	bZIP111	Zm00001eb296340	bZIP18
Zm00001eb080700	NAC32	Zm00001eb031210	bZIP111	Zm00001eb093650	NAC126
Zm00001eb080700	NAC32	Zm00001eb031210	bZIP111	Zm00001eb273840	ARF22
Zm00001eb080700	NAC32	Zm00001eb031210	bZIP111	Zm00001eb410960	DOXC
Zm00001eb080700	NAC32	Zm00001eb031210	bZIP111	Zm00001eb113030	TIR1
Zm00001eb080700	NAC32	Zm00001eb031210	bZIP111	Zm00001eb104260	NLP17
Zm00001eb080700	NAC32	Zm00001eb104260	NLP17	Zm00001eb078860	NPF4.9
Zm00001eb067980	EREB24	Zm00001eb038660	EREB137	Zm00001eb360480	GOGAT2
Zm00001eb067980	EREB24	Zm00001eb038660	EREB137	Zm00001eb329780	HAD2
Zm00001eb067980	EREB24	Zm00001eb104260	NLP17	Zm00001eb193660	NIR1
Zm00001eb067980	EREB24	Zm00001eb104260	NLP17	Zm00001eb078860	NPF4.9
Zm00001eb067980	EREB24	Zm00001eb093650	NAC126	Zm00001eb038660	EREB137
Zm00001eb067980	EREB24	Zm00001eb093650	NAC126	Zm00001eb193660	NIR1
Zm00001eb067980	EREB24	Zm00001eb296340	bZIP18	Zm00001eb104260	NLP17
Zm00001eb067980	EREB24	Zm00001eb296340	bZIP18	Zm00001eb361110	NRT2.5
Zm00001eb067980	EREB24	Zm00001eb296340	bZIP18	Zm00001eb253820	GS1-3
Zm00001eb067980	EREB24	Zm00001eb296340	bZIP18	Zm00001eb194260	PGM
Zm00001eb067980	EREB24	Zm00001eb296340	bZIP18	Zm00001eb259130	PP96
Zm00001eb067980	EREB24	Zm00001eb296340	bZIP18	Zm00001eb380080	ASN1
Zm00001eb067980	EREB24	Zm00001eb296340	bZIP18	Zm00001eb078860	NPF4.9
Zm00001eb067980	EREB24	Zm00001eb296340	bZIP18	Zm00001eb113030	TIR1
Zm00001eb067980	EREB24	Zm00001eb296340	bZIP18	Zm00001eb038660	EREB137
Zm00001eb067980	EREB24	Zm00001eb296340	bZIP18	Zm00001eb256260	NR2
Zm00001eb067980	EREB24	Zm00001eb296340	bZIP18	Zm00001eb360480	GOGAT2
Zm00001eb067980	EREB24	Zm00001eb296340	bZIP18	Zm00001eb295220	GOGAT4
Zm00001eb067980	EREB24	Zm00001eb296340	bZIP18	Zm00001eb093650	NAC126
Zm00001eb067980	EREB24	Zm00001eb296340	bZIP18	Zm00001eb358930	UPM1
Zm00001eb067980	EREB24	Zm00001eb296340	bZIP18	Zm00001eb352260	AUF4
Zm00001eb067980	EREB24	Zm00001eb296340	bZIP18	Zm00001eb193660	NIR1
Zm00001eb067980	EREB24	Zm00001eb296340	bZIP18	Zm00001eb329780	HAD2
Zm00001eb067980	EREB24	Zm00001eb296340	bZIP18	Zm00001eb245250	NRT1.3
Zm00001eb067980	EREB24	Zm00001eb296340	bZIP18	Zm00001eb160700	LOG2
Zm00001eb067980	EREB24	Zm00001eb296340	bZIP18	Zm00001eb060520	GDH1
Zm00001eb067980	EREB24	Zm00001eb296340	bZIP18	Zm00001eb349810	PPDK2
Zm00001eb312870	WRKY60	Zm00001eb118970	ARF7	Zm00001eb366760	NHL4
Zm00001eb312870	WRKY60	Zm00001eb118970	ARF7	Zm00001eb259130	PP96
Zm00001eb312870	WRKY60	Zm00001eb118970	ARF7	Zm00001eb156610	GOGAT3
Zm00001eb312870	WRKY60	Zm00001eb118970	ARF7	Zm00001eb253820	GS1-3
Zm00001eb312870	WRKY60	Zm00001eb118970	ARF7	Zm00001eb101500	XERICO1
Zm00001eb312870	WRKY60	Zm00001eb118970	ARF7	Zm00001eb326080	SAT2
Zm00001eb312870	WRKY60	Zm00001eb062170	NAC49	Zm00001eb253820	GS1-3
Zm00001eb312870	WRKY60	Zm00001eb145580	NAC109	Zm00001eb360480	GOGAT2
Zm00001eb312870	WRKY60	Zm00001eb338000	EREB186	Zm00001eb112260	LHCB5
Zm00001eb312870	WRKY60	Zm00001eb338000	EREB186	Zm00001eb410960	DOXC
Zm00001eb312870	WRKY60	Zm00001eb296340	bZIP18	Zm00001eb104260	NLP17
Zm00001eb312870	WRKY60	Zm00001eb296340	bZIP18	Zm00001eb410960	DOXC
Zm00001eb312870	WRKY60	Zm00001eb296340	bZIP18	Zm00001eb002490	NLP7
Zm00001eb312870	WRKY60	Zm00001eb296340	bZIP18	Zm00001eb361110	NRT2.5
Zm00001eb312870	WRKY60	Zm00001eb296340	bZIP18	Zm00001eb253820	GS1-3
Zm00001eb312870	WRKY60	Zm00001eb296340	bZIP18	Zm00001eb383490	RING
Zm00001eb312870	WRKY60	Zm00001eb296340	bZIP18	Zm00001eb209670	NRT2.1
Zm00001eb312870	WRKY60	Zm00001eb296340	bZIP18	Zm00001eb246140	NAR2.1
Zm00001eb312870	WRKY60	Zm00001eb296340	bZIP18	Zm00001eb273840	ARF22
Zm00001eb312870	WRKY60	Zm00001eb296340	bZIP18	Zm00001eb209690	NRT2.2
Zm00001eb312870	WRKY60	Zm00001eb296340	bZIP18	Zm00001eb309660	PEPC6
Zm00001eb312870	WRKY60	Zm00001eb296340	bZIP18	Zm00001eb194260	PGM
Zm00001eb312870	WRKY60	Zm00001eb296340	bZIP18	Zm00001eb338000	EREB186
Zm00001eb312870	WRKY60	Zm00001eb296340	bZIP18	Zm00001eb259130	PP96
Zm00001eb312870	WRKY60	Zm00001eb296340	bZIP18	Zm00001eb380080	ASN1
Zm00001eb312870	WRKY60	Zm00001eb296340	bZIP18	Zm00001eb118950	NLP6
Zm00001eb312870	WRKY60	Zm00001eb296340	bZIP18	Zm00001eb078860	NPF4.9
Zm00001eb312870	WRKY60	Zm00001eb296340	bZIP18	Zm00001eb073290	ACS2
Zm00001eb312870	WRKY60	Zm00001eb296340	bZIP18	Zm00001eb247430	AMT1.3
Zm00001eb312870	WRKY60	Zm00001eb296340	bZIP18	Zm00001eb113030	TIR1
Zm00001eb312870	WRKY60	Zm00001eb296340	bZIP18	Zm00001eb201290	NAC125
Zm00001eb312870	WRKY60	Zm00001eb296340	bZIP18	Zm00001eb038660	EREB137
Zm00001eb312870	WRKY60	Zm00001eb296340	bZIP18	Zm00001eb175640	EREB89
Zm00001eb312870	WRKY60	Zm00001eb296340	bZIP18	Zm00001eb256260	NR2
Zm00001eb312870	WRKY60	Zm00001eb296340	bZIP18	Zm00001eb288360	NAC20
Zm00001eb312870	WRKY60	Zm00001eb296340	bZIP18	Zm00001eb255880	NIR2
Zm00001eb312870	WRKY60	Zm00001eb296340	bZIP18	Zm00001eb372960	MADS74
Zm00001eb312870	WRKY60	Zm00001eb296340	bZIP18	Zm00001eb360480	GOGAT2
Zm00001eb312870	WRKY60	Zm00001eb296340	bZIP18	Zm00001eb295220	GOGAT4
Zm00001eb312870	WRKY60	Zm00001eb296340	bZIP18	Zm00001eb052520	OSM3
Zm00001eb312870	WRKY60	Zm00001eb296340	bZIP18	Zm00001eb093650	NAC126
Zm00001eb312870	WRKY60	Zm00001eb296340	bZIP18	Zm00001eb327040	MADS67
Zm00001eb312870	WRKY60	Zm00001eb296340	bZIP18	Zm00001eb358930	UPM1
Zm00001eb312870	WRKY60	Zm00001eb296340	bZIP18	Zm00001eb428490	ACS7
Zm00001eb312870	WRKY60	Zm00001eb296340	bZIP18	Zm00001eb352260	AUF4
Zm00001eb312870	WRKY60	Zm00001eb296340	bZIP18	Zm00001eb121190	ACS1
Zm00001eb312870	WRKY60	Zm00001eb296340	bZIP18	Zm00001eb193660	NIR1
Zm00001eb312870	WRKY60	Zm00001eb296340	bZIP18	Zm00001eb329780	HAD2
Zm00001eb312870	WRKY60	Zm00001eb296340	bZIP18	Zm00001eb245250	NRT1.3
Zm00001eb312870	WRKY60	Zm00001eb296340	bZIP18	Zm00001eb145580	NAC109
Zm00001eb312870	WRKY60	Zm00001eb296340	bZIP18	Zm00001eb112260	LHCB5
Zm00001eb312870	WRKY60	Zm00001eb296340	bZIP18	Zm00001eb160700	LOG2
Zm00001eb312870	WRKY60	Zm00001eb296340	bZIP18	Zm00001eb060520	GDH1
Zm00001eb312870	WRKY60	Zm00001eb296340	bZIP18	Zm00001eb349810	PPDK2
Zm00001eb312870	WRKY60	Zm00001eb296340	bZIP18	Zm00001eb223680	AlaAT1
Zm00001eb312870	WRKY60	Zm00001eb296340	bZIP18	Zm00001eb055950	ACS6
Zm00001eb312870	WRKY60	Zm00001eb273840	ARF22	Zm00001eb038660	EREB137
Zm00001eb312870	WRKY60	Zm00001eb104260	NLP17	Zm00001eb399590	GLB1
Zm00001eb312870	WRKY60	Zm00001eb104260	NLP17	Zm00001eb193660	NIR1
Zm00001eb312870	WRKY60	Zm00001eb104260	NLP17	Zm00001eb078860	NPF4.9
Zm00001eb312870	WRKY60	Zm00001eb104260	NLP17	Zm00001eb209670	NRT2.1
Zm00001eb312870	WRKY60	Zm00001eb201290	NAC125	Zm00001eb361110	NRT2.5
Zm00001eb312870	WRKY60	Zm00001eb201290	NAC125	Zm00001eb068280	AspAT
Zm00001eb312870	WRKY60	Zm00001eb201290	NAC125	Zm00001eb245250	NRT1.3
Zm00001eb312870	WRKY60	Zm00001eb201290	NAC125	Zm00001eb428490	ACS7
Zm00001eb312870	WRKY60	Zm00001eb201290	NAC125	Zm00001eb352260	AUF4
Zm00001eb312870	WRKY60	Zm00001eb201290	NAC125	Zm00001eb038660	EREB137
Zm00001eb312870	WRKY60	Zm00001eb201290	NAC125	Zm00001eb316120	XERICO2
Zm00001eb312870	WRKY60	Zm00001eb201290	NAC125	Zm00001eb062170	NAC49
Zm00001eb312870	WRKY60	Zm00001eb201290	NAC125	Zm00001eb017260	HAD5
Zm00001eb312870	WRKY60	Zm00001eb201290	NAC125	Zm00001eb399590	GLB1
Zm00001eb312870	WRKY60	Zm00001eb201290	NAC125	Zm00001eb193660	NIR1
Zm00001eb312870	WRKY60	Zm00001eb303620	nactf4	Zm00001eb104260	NLP17
Zm00001eb312870	WRKY60	Zm00001eb303620	nactf4	Zm00001eb329780	HAD2
Zm00001eb312870	WRKY60	Zm00001eb303620	nactf4	Zm00001eb093650	NAC126
Zm00001eb312870	WRKY60	Zm00001eb002490	NLP7	Zm00001eb193660	NIR1
Zm00001eb312870	WRKY60	Zm00001eb002490	NLP7	Zm00001eb295220	GOGAT4
Zm00001eb312870	WRKY60	Zm00001eb002490	NLP7	Zm00001eb380080	ASN1
Zm00001eb312870	WRKY60	Zm00001eb031210	bZIP111	Zm00001eb145580	NAC109
Zm00001eb312870	WRKY60	Zm00001eb031210	bZIP111	Zm00001eb194260	PGM
Zm00001eb312870	WRKY60	Zm00001eb031210	bZIP111	Zm00001eb060520	GDH1
Zm00001eb312870	WRKY60	Zm00001eb031210	bZIP111	Zm00001eb055950	ACS6
Zm00001eb312870	WRKY60	Zm00001eb031210	bZIP111	Zm00001eb296340	bZIP18
Zm00001eb312870	WRKY60	Zm00001eb031210	bZIP111	Zm00001eb160700	LOG2
Zm00001eb312870	WRKY60	Zm00001eb031210	bZIP111	Zm00001eb358930	UPM1
Zm00001eb312870	WRKY60	Zm00001eb031210	bZIP111	Zm00001eb329780	HAD2
Zm00001eb312870	WRKY60	Zm00001eb031210	bZIP111	Zm00001eb093650	NAC126
Zm00001eb312870	WRKY60	Zm00001eb031210	bZIP111	Zm00001eb349810	PPDK2
Zm00001eb312870	WRKY60	Zm00001eb031210	bZIP111	Zm00001eb273840	ARF22
Zm00001eb312870	WRKY60	Zm00001eb031210	bZIP111	Zm00001eb112260	LHCB5
Zm00001eb312870	WRKY60	Zm00001eb031210	bZIP111	Zm00001eb295220	GOGAT4
Zm00001eb312870	WRKY60	Zm00001eb031210	bZIP111	Zm00001eb410960	DOXC
Zm00001eb312870	WRKY60	Zm00001eb031210	bZIP111	Zm00001eb352260	AUF4
Zm00001eb312870	WRKY60	Zm00001eb031210	bZIP111	Zm00001eb309660	PEPC6
Zm00001eb312870	WRKY60	Zm00001eb031210	bZIP111	Zm00001eb113030	TIR1
Zm00001eb312870	WRKY60	Zm00001eb031210	bZIP111	Zm00001eb104260	NLP17
Zm00001eb312870	WRKY60	Zm00001eb031210	bZIP111	Zm00001eb361110	NRT2.5
Zm00001eb312870	WRKY60	Zm00001eb031210	bZIP111	Zm00001eb038660	EREB137
Zm00001eb312870	WRKY60	Zm00001eb031210	bZIP111	Zm00001eb175640	EREB89
Zm00001eb312870	WRKY60	Zm00001eb031210	bZIP111	Zm00001eb259130	PP96
Zm00001eb312870	WRKY60	Zm00001eb038660	EREB137	Zm00001eb062170	NAC49
Zm00001eb312870	WRKY60	Zm00001eb038660	EREB137	Zm00001eb327530	AlaAT3
Zm00001eb312870	WRKY60	Zm00001eb038660	EREB137	Zm00001eb427810	GDH2
Zm00001eb312870	WRKY60	Zm00001eb038660	EREB137	Zm00001eb145580	NAC109
Zm00001eb312870	WRKY60	Zm00001eb038660	EREB137	Zm00001eb055950	ACS6
Zm00001eb312870	WRKY60	Zm00001eb038660	EREB137	Zm00001eb121190	ACS1
Zm00001eb312870	WRKY60	Zm00001eb038660	EREB137	Zm00001eb303620	#N/A
Zm00001eb312870	WRKY60	Zm00001eb038660	EREB137	Zm00001eb118950	NLP6
Zm00001eb312870	WRKY60	Zm00001eb038660	EREB137	Zm00001eb327040	MADS67
Zm00001eb312870	WRKY60	Zm00001eb038660	EREB137	Zm00001eb360480	GOGAT2
Zm00001eb312870	WRKY60	Zm00001eb038660	EREB137	Zm00001eb329780	HAD2
Zm00001eb312870	WRKY60	Zm00001eb038660	EREB137	Zm00001eb073290	ACS2
Zm00001eb312870	WRKY60	Zm00001eb038660	EREB137	Zm00001eb068280	AspAT
Zm00001eb312870	WRKY60	Zm00001eb015570	NAC11	Zm00001eb113030	TIR1
Zm00001eb312870	WRKY60	Zm00001eb015570	NAC11	Zm00001eb038660	EREB137
Zm00001eb312870	WRKY60	Zm00001eb015570	NAC11	Zm00001eb327530	AlaAT3
Zm00001eb312870	WRKY60	Zm00001eb015570	NAC11	Zm00001eb193660	NIR1
Zm00001eb312870	WRKY60	Zm00001eb015570	NAC11	Zm00001eb093650	NAC126
Zm00001eb312870	WRKY60	Zm00001eb288360	NAC20	Zm00001eb253820	GS1-3
Zm00001eb312870	WRKY60	Zm00001eb135910	NAC108	Zm00001eb194260	PGM
Zm00001eb312870	WRKY60	Zm00001eb135910	NAC108	Zm00001eb273840	ARF22
Zm00001eb312870	WRKY60	Zm00001eb135910	NAC108	Zm00001eb104260	NLP17
Zm00001eb312870	WRKY60	Zm00001eb135910	NAC108	Zm00001eb193660	NIR1
Zm00001eb312870	WRKY60	Zm00001eb135910	NAC108	Zm00001eb346060	PP124
Zm00001eb312870	WRKY60	Zm00001eb135910	NAC108	Zm00001eb296340	bZIP18
Zm00001eb312870	WRKY60	Zm00001eb135910	NAC108	Zm00001eb361110	NRT2.5
Zm00001eb312870	WRKY60	Zm00001eb135910	NAC108	Zm00001eb253820	GS1-3
Zm00001eb312870	WRKY60	Zm00001eb135910	NAC108	Zm00001eb245250	NRT1.3
Zm00001eb312870	WRKY60	Zm00001eb135910	NAC108	Zm00001eb113030	TIR1
Zm00001eb312870	WRKY60	Zm00001eb135910	NAC108	Zm00001eb078860	NPF4.9
Zm00001eb312870	WRKY60	Zm00001eb135910	NAC108	Zm00001eb366760	NHL4
Zm00001eb312870	WRKY60	Zm00001eb135910	NAC108	Zm00001eb093650	NAC126
Zm00001eb312870	WRKY60	Zm00001eb093650	NAC126	Zm00001eb038660	EREB137
Zm00001eb312870	WRKY60	Zm00001eb093650	NAC126	Zm00001eb175640	EREB89
Zm00001eb312870	WRKY60	Zm00001eb093650	NAC126	Zm00001eb193660	NIR1
Zm00001eb312870	WRKY60	Zm00001eb093650	NAC126	Zm00001eb145580	NAC109
Zm00001eb312870	WRKY60	Zm00001eb183200	MADS2	Zm00001eb410960	DOXC
Zm00001eb312870	WRKY60	Zm00001eb183200	MADS2	Zm00001eb360480	GOGAT2
Zm00001eb312870	WRKY60	Zm00001eb183200	MADS2	Zm00001eb316120	XERICO2
Zm00001eb312870	WRKY60	Zm00001eb183200	MADS2	Zm00001eb160700	LOG2
Zm00001eb312870	WRKY60	Zm00001eb183200	MADS2	Zm00001eb327530	AlaAT3
Zm00001eb312870	WRKY60	Zm00001eb183200	MADS2	Zm00001eb031210	bZIP111
Zm00001eb312870	WRKY60	Zm00001eb015630	NAC44	Zm00001eb006480	MADS68
Zm00001eb378150	NAC86	Zm00001eb038660	EREB137	Zm00001eb360480	GOGAT2
Zm00001eb378150	NAC86	Zm00001eb093650	NAC126	Zm00001eb038660	EREB137
Zm00001eb378150	NAC86	Zm00001eb201290	NAC125	Zm00001eb038660	EREB137
Zm00001eb296640	C3H3	Zm00001eb145580	NAC109	Zm00001eb360480	GOGAT2
Zm00001eb296640	C3H3	Zm00001eb093650	NAC126	Zm00001eb193660	NIR1
Zm00001eb296640	C3H3	Zm00001eb093650	NAC126	Zm00001eb145580	NAC109
Zm00001eb296640	C3H3	Zm00001eb015570	NAC11	Zm00001eb327530	AlaAT3
Zm00001eb296640	C3H3	Zm00001eb015570	NAC11	Zm00001eb193660	NIR1
Zm00001eb296640	C3H3	Zm00001eb015570	NAC11	Zm00001eb093650	NAC126
Zm00001eb296640	C3H3	Zm00001eb303620	nactf4	Zm00001eb104260	NLP17
Zm00001eb296640	C3H3	Zm00001eb303620	nactf4	Zm00001eb329780	HAD2
Zm00001eb296640	C3H3	Zm00001eb303620	nactf4	Zm00001eb093650	NAC126
Zm00001eb296640	C3H3	Zm00001eb183200	MADS2	Zm00001eb410960	DOXC
Zm00001eb296640	C3H3	Zm00001eb183200	MADS2	Zm00001eb360480	GOGAT2
Zm00001eb296640	C3H3	Zm00001eb183200	MADS2	Zm00001eb316120	XERICO2
Zm00001eb296640	C3H3	Zm00001eb183200	MADS2	Zm00001eb327530	AlaAT3
Zm00001eb296640	C3H3	Zm00001eb338000	EREB186	Zm00001eb112260	LHCB5
Zm00001eb296640	C3H3	Zm00001eb338000	EREB186	Zm00001eb410960	DOXC
Zm00001eb296640	C3H3	Zm00001eb118970	ARF7	Zm00001eb101500	XERICO1
Zm00001eb296640	C3H3	Zm00001eb118970	ARF7	Zm00001eb326080	SAT2
Zm00001eb296640	C3H3	Zm00001eb104260	NLP17	Zm00001eb193660	NIR1
Zm00001eb296640	C3H3	Zm00001eb104260	NLP17	Zm00001eb209670	NRT2.1
Zm00001eb336500	MYB76	Zm00001eb104260	NLP17	Zm00001eb193660	NIR1
Zm00001eb336500	MYB76	Zm00001eb104260	NLP17	Zm00001eb078860	NPF4.9
Zm00001eb336500	MYB76	Zm00001eb303620	nactf4	Zm00001eb104260	NLP17
Zm00001eb336500	MYB76	Zm00001eb303620	nactf4	Zm00001eb329780	HAD2
Zm00001eb336500	MYB76	Zm00001eb015630	NAC44	Zm00001eb006480	MADS68
Zm00001eb016100	bZIP98	Zm00001eb296340	bZIP18	Zm00001eb104260	NLP17
Zm00001eb016100	bZIP98	Zm00001eb296340	bZIP18	Zm00001eb410960	DOXC
Zm00001eb016100	bZIP98	Zm00001eb296340	bZIP18	Zm00001eb253820	GS1-3
Zm00001eb016100	bZIP98	Zm00001eb296340	bZIP18	Zm00001eb273840	ARF22
Zm00001eb016100	bZIP98	Zm00001eb296340	bZIP18	Zm00001eb194260	PGM
Zm00001eb016100	bZIP98	Zm00001eb296340	bZIP18	Zm00001eb078860	NPF4.9
Zm00001eb016100	bZIP98	Zm00001eb296340	bZIP18	Zm00001eb113030	TIR1
Zm00001eb016100	bZIP98	Zm00001eb296340	bZIP18	Zm00001eb256260	NR2
Zm00001eb016100	bZIP98	Zm00001eb296340	bZIP18	Zm00001eb093650	NAC126
Zm00001eb016100	bZIP98	Zm00001eb296340	bZIP18	Zm00001eb329780	HAD2
Zm00001eb016100	bZIP98	Zm00001eb296340	bZIP18	Zm00001eb060520	GDH1
Zm00001eb016100	bZIP98	Zm00001eb296340	bZIP18	Zm00001eb223680	AlaAT1
Zm00001eb016100	bZIP98	Zm00001eb104260	NLP17	Zm00001eb078860	NPF4.9
Zm00001eb193550	EREB13	Zm00001eb296340	bZIP18	Zm00001eb104260	NLP17
Zm00001eb193550	EREB13	Zm00001eb296340	bZIP18	Zm00001eb410960	DOXC
Zm00001eb193550	EREB13	Zm00001eb296340	bZIP18	Zm00001eb361110	NRT2.5
Zm00001eb193550	EREB13	Zm00001eb296340	bZIP18	Zm00001eb253820	GS1-3
Zm00001eb193550	EREB13	Zm00001eb296340	bZIP18	Zm00001eb273840	ARF22
Zm00001eb193550	EREB13	Zm00001eb296340	bZIP18	Zm00001eb209690	NRT2.2
Zm00001eb193550	EREB13	Zm00001eb296340	bZIP18	Zm00001eb194260	PGM
Zm00001eb193550	EREB13	Zm00001eb296340	bZIP18	Zm00001eb338000	EREB186
Zm00001eb193550	EREB13	Zm00001eb296340	bZIP18	Zm00001eb259130	PP96
Zm00001eb193550	EREB13	Zm00001eb296340	bZIP18	Zm00001eb380080	ASN1
Zm00001eb193550	EREB13	Zm00001eb296340	bZIP18	Zm00001eb078860	NPF4.9
Zm00001eb193550	EREB13	Zm00001eb296340	bZIP18	Zm00001eb113030	TIR1
Zm00001eb193550	EREB13	Zm00001eb296340	bZIP18	Zm00001eb201290	NAC125
Zm00001eb193550	EREB13	Zm00001eb296340	bZIP18	Zm00001eb038660	EREB137
Zm00001eb193550	EREB13	Zm00001eb296340	bZIP18	Zm00001eb175640	EREB89
Zm00001eb193550	EREB13	Zm00001eb296340	bZIP18	Zm00001eb360480	GOGAT2
Zm00001eb193550	EREB13	Zm00001eb296340	bZIP18	Zm00001eb093650	NAC126
Zm00001eb193550	EREB13	Zm00001eb296340	bZIP18	Zm00001eb327040	MADS67
Zm00001eb193550	EREB13	Zm00001eb296340	bZIP18	Zm00001eb358930	UPM1
Zm00001eb193550	EREB13	Zm00001eb296340	bZIP18	Zm00001eb352260	AUF4
Zm00001eb193550	EREB13	Zm00001eb296340	bZIP18	Zm00001eb121190	ACS1
Zm00001eb193550	EREB13	Zm00001eb296340	bZIP18	Zm00001eb112260	LHCB5
Zm00001eb193550	EREB13	Zm00001eb296340	bZIP18	Zm00001eb160700	LOG2
Zm00001eb193550	EREB13	Zm00001eb296340	bZIP18	Zm00001eb060520	GDH1
Zm00001eb193550	EREB13	Zm00001eb296340	bZIP18	Zm00001eb349810	PPDK2
Zm00001eb193550	EREB13	Zm00001eb296340	bZIP18	Zm00001eb223680	AlaAT1
Zm00001eb193550	EREB13	Zm00001eb296340	bZIP18	Zm00001eb055950	ACS6
Zm00001eb193550	EREB13	Zm00001eb104260	NLP17	Zm00001eb078860	NPF4.9
Zm00001eb193550	EREB13	Zm00001eb031210	bZIP111	Zm00001eb194260	PGM
Zm00001eb193550	EREB13	Zm00001eb031210	bZIP111	Zm00001eb060520	GDH1
Zm00001eb193550	EREB13	Zm00001eb031210	bZIP111	Zm00001eb055950	ACS6
Zm00001eb193550	EREB13	Zm00001eb031210	bZIP111	Zm00001eb296340	bZIP18
Zm00001eb193550	EREB13	Zm00001eb031210	bZIP111	Zm00001eb160700	LOG2
Zm00001eb193550	EREB13	Zm00001eb031210	bZIP111	Zm00001eb358930	UPM1
Zm00001eb193550	EREB13	Zm00001eb031210	bZIP111	Zm00001eb093650	NAC126
Zm00001eb193550	EREB13	Zm00001eb031210	bZIP111	Zm00001eb349810	PPDK2
Zm00001eb193550	EREB13	Zm00001eb031210	bZIP111	Zm00001eb273840	ARF22
Zm00001eb193550	EREB13	Zm00001eb031210	bZIP111	Zm00001eb112260	LHCB5
Zm00001eb193550	EREB13	Zm00001eb031210	bZIP111	Zm00001eb410960	DOXC
Zm00001eb193550	EREB13	Zm00001eb031210	bZIP111	Zm00001eb352260	AUF4
Zm00001eb193550	EREB13	Zm00001eb031210	bZIP111	Zm00001eb113030	TIR1
Zm00001eb193550	EREB13	Zm00001eb031210	bZIP111	Zm00001eb104260	NLP17
Zm00001eb193550	EREB13	Zm00001eb031210	bZIP111	Zm00001eb361110	NRT2.5
Zm00001eb193550	EREB13	Zm00001eb031210	bZIP111	Zm00001eb038660	EREB137
Zm00001eb193550	EREB13	Zm00001eb031210	bZIP111	Zm00001eb175640	EREB89
Zm00001eb193550	EREB13	Zm00001eb031210	bZIP111	Zm00001eb259130	PP96
Zm00001eb193550	EREB13	Zm00001eb273840	ARF22	Zm00001eb038660	EREB137
Zm00001eb193550	EREB13	Zm00001eb338000	EREB186	Zm00001eb112260	LHCB5
Zm00001eb193550	EREB13	Zm00001eb338000	EREB186	Zm00001eb410960	DOXC
Zm00001eb193550	EREB13	Zm00001eb038660	EREB137	Zm00001eb055950	ACS6
Zm00001eb193550	EREB13	Zm00001eb038660	EREB137	Zm00001eb121190	ACS1
Zm00001eb193550	EREB13	Zm00001eb038660	EREB137	Zm00001eb327040	MADS67
Zm00001eb193550	EREB13	Zm00001eb038660	EREB137	Zm00001eb360480	GOGAT2
Zm00001eb193550	EREB13	Zm00001eb201290	NAC125	Zm00001eb361110	NRT2.5
Zm00001eb193550	EREB13	Zm00001eb201290	NAC125	Zm00001eb352260	AUF4
Zm00001eb193550	EREB13	Zm00001eb201290	NAC125	Zm00001eb038660	EREB137
Zm00001eb193550	EREB13	Zm00001eb093650	NAC126	Zm00001eb038660	EREB137
Zm00001eb193550	EREB13	Zm00001eb093650	NAC126	Zm00001eb175640	EREB89
Zm00001eb375580	EREB122	Zm00001eb062170	NAC49	Zm00001eb253820	GS1-3
Zm00001eb375580	EREB122	Zm00001eb093650	NAC126	Zm00001eb193660	NIR1
Zm00001eb359300	C3H9	Zm00001eb104260	NLP17	Zm00001eb078860	NPF4.9
Zm00001eb359300	C3H9	Zm00001eb104260	NLP17	Zm00001eb209670	NRT2.1
Zm00001eb296340	bZIP18	Zm00001eb104260	NLP17	Zm00001eb193660	NIR1
Zm00001eb296340	bZIP18	Zm00001eb104260	NLP17	Zm00001eb078860	NPF4.9
Zm00001eb296340	bZIP18	Zm00001eb104260	NLP17	Zm00001eb209670	NRT2.1
Zm00001eb296340	bZIP18	Zm00001eb002490	NLP7	Zm00001eb193660	NIR1
Zm00001eb296340	bZIP18	Zm00001eb002490	NLP7	Zm00001eb295220	GOGAT4
Zm00001eb296340	bZIP18	Zm00001eb002490	NLP7	Zm00001eb380080	ASN1
Zm00001eb296340	bZIP18	Zm00001eb273840	ARF22	Zm00001eb038660	EREB137
Zm00001eb296340	bZIP18	Zm00001eb338000	EREB186	Zm00001eb112260	LHCB5
Zm00001eb296340	bZIP18	Zm00001eb338000	EREB186	Zm00001eb410960	DOXC
Zm00001eb296340	bZIP18	Zm00001eb201290	NAC125	Zm00001eb361110	NRT2.5
Zm00001eb296340	bZIP18	Zm00001eb201290	NAC125	Zm00001eb245250	NRT1.3
Zm00001eb296340	bZIP18	Zm00001eb201290	NAC125	Zm00001eb428490	ACS7
Zm00001eb296340	bZIP18	Zm00001eb201290	NAC125	Zm00001eb352260	AUF4
Zm00001eb296340	bZIP18	Zm00001eb201290	NAC125	Zm00001eb038660	EREB137
Zm00001eb296340	bZIP18	Zm00001eb201290	NAC125	Zm00001eb193660	NIR1
Zm00001eb296340	bZIP18	Zm00001eb038660	EREB137	Zm00001eb145580	NAC109
Zm00001eb296340	bZIP18	Zm00001eb038660	EREB137	Zm00001eb055950	ACS6
Zm00001eb296340	bZIP18	Zm00001eb038660	EREB137	Zm00001eb121190	ACS1
Zm00001eb296340	bZIP18	Zm00001eb038660	EREB137	Zm00001eb118950	NLP6
Zm00001eb296340	bZIP18	Zm00001eb038660	EREB137	Zm00001eb327040	MADS67
Zm00001eb296340	bZIP18	Zm00001eb038660	EREB137	Zm00001eb360480	GOGAT2
Zm00001eb296340	bZIP18	Zm00001eb038660	EREB137	Zm00001eb329780	HAD2
Zm00001eb296340	bZIP18	Zm00001eb038660	EREB137	Zm00001eb073290	ACS2
Zm00001eb296340	bZIP18	Zm00001eb288360	NAC20	Zm00001eb253820	GS1-3
Zm00001eb296340	bZIP18	Zm00001eb093650	NAC126	Zm00001eb038660	EREB137
Zm00001eb296340	bZIP18	Zm00001eb093650	NAC126	Zm00001eb175640	EREB89
Zm00001eb296340	bZIP18	Zm00001eb093650	NAC126	Zm00001eb193660	NIR1
Zm00001eb296340	bZIP18	Zm00001eb093650	NAC126	Zm00001eb145580	NAC109
Zm00001eb296340	bZIP18	Zm00001eb145580	NAC109	Zm00001eb360480	GOGAT2
Zm00001eb233420	bZIP104	Zm00001eb296340	bZIP18	Zm00001eb273840	ARF22
Zm00001eb233420	bZIP104	Zm00001eb296340	bZIP18	Zm00001eb309660	PEPC6
Zm00001eb233420	bZIP104	Zm00001eb296340	bZIP18	Zm00001eb113030	TIR1
Zm00001eb233420	bZIP104	Zm00001eb296340	bZIP18	Zm00001eb175640	EREB89
Zm00001eb233420	bZIP104	Zm00001eb296340	bZIP18	Zm00001eb358930	UPM1
Zm00001eb233420	bZIP104	Zm00001eb296340	bZIP18	Zm00001eb145580	NAC109
Zm00001eb233420	bZIP104	Zm00001eb296340	bZIP18	Zm00001eb112260	LHCB5
Zm00001eb233420	bZIP104	Zm00001eb296340	bZIP18	Zm00001eb349810	PPDK2
Zm00001eb233420	bZIP104	Zm00001eb296340	bZIP18	Zm00001eb055950	ACS6
Zm00001eb150010	bZIP102	Zm00001eb296340	bZIP18	Zm00001eb273840	ARF22
Zm00001eb150010	bZIP102	Zm00001eb296340	bZIP18	Zm00001eb113030	TIR1
Zm00001eb150010	bZIP102	Zm00001eb296340	bZIP18	Zm00001eb038660	EREB137
Zm00001eb150010	bZIP102	Zm00001eb296340	bZIP18	Zm00001eb175640	EREB89
Zm00001eb150010	bZIP102	Zm00001eb296340	bZIP18	Zm00001eb352260	AUF4
Zm00001eb150010	bZIP102	Zm00001eb273840	ARF22	Zm00001eb038660	EREB137
Zm00001eb294830	EREB162	Zm00001eb296340	bZIP18	Zm00001eb273840	ARF22
Zm00001eb156040	EREB126	Zm00001eb296340	bZIP18	Zm00001eb104260	NLP17
Zm00001eb156040	EREB126	Zm00001eb296340	bZIP18	Zm00001eb273840	ARF22
Zm00001eb074930	EREB198	Zm00001eb303620	nactf4	Zm00001eb329780	HAD2
Zm00001eb074930	EREB198	Zm00001eb145580	NAC109	Zm00001eb360480	GOGAT2
Zm00001eb040220	SRS1	Zm00001eb135910	NAC108	Zm00001eb245250	NRT1.3
Zm00001eb031210	bZIP111	Zm00001eb296340	bZIP18	Zm00001eb104260	NLP17
Zm00001eb031210	bZIP111	Zm00001eb296340	bZIP18	Zm00001eb410960	DOXC
Zm00001eb031210	bZIP111	Zm00001eb296340	bZIP18	Zm00001eb361110	NRT2.5
Zm00001eb031210	bZIP111	Zm00001eb296340	bZIP18	Zm00001eb273840	ARF22
Zm00001eb031210	bZIP111	Zm00001eb296340	bZIP18	Zm00001eb309660	PEPC6
Zm00001eb031210	bZIP111	Zm00001eb296340	bZIP18	Zm00001eb194260	PGM
Zm00001eb031210	bZIP111	Zm00001eb296340	bZIP18	Zm00001eb259130	PP96
Zm00001eb031210	bZIP111	Zm00001eb296340	bZIP18	Zm00001eb113030	TIR1
Zm00001eb031210	bZIP111	Zm00001eb296340	bZIP18	Zm00001eb038660	EREB137
Zm00001eb031210	bZIP111	Zm00001eb296340	bZIP18	Zm00001eb175640	EREB89
Zm00001eb031210	bZIP111	Zm00001eb296340	bZIP18	Zm00001eb295220	GOGAT4
Zm00001eb031210	bZIP111	Zm00001eb296340	bZIP18	Zm00001eb093650	NAC126
Zm00001eb031210	bZIP111	Zm00001eb296340	bZIP18	Zm00001eb358930	UPM1
Zm00001eb031210	bZIP111	Zm00001eb296340	bZIP18	Zm00001eb352260	AUF4
Zm00001eb031210	bZIP111	Zm00001eb296340	bZIP18	Zm00001eb329780	HAD2
Zm00001eb031210	bZIP111	Zm00001eb296340	bZIP18	Zm00001eb145580	NAC109
Zm00001eb031210	bZIP111	Zm00001eb296340	bZIP18	Zm00001eb112260	LHCB5
Zm00001eb031210	bZIP111	Zm00001eb296340	bZIP18	Zm00001eb160700	LOG2
Zm00001eb031210	bZIP111	Zm00001eb296340	bZIP18	Zm00001eb060520	GDH1
Zm00001eb031210	bZIP111	Zm00001eb296340	bZIP18	Zm00001eb349810	PPDK2
Zm00001eb031210	bZIP111	Zm00001eb296340	bZIP18	Zm00001eb055950	ACS6
Zm00001eb031210	bZIP111	Zm00001eb093650	NAC126	Zm00001eb038660	EREB137
Zm00001eb031210	bZIP111	Zm00001eb093650	NAC126	Zm00001eb175640	EREB89
Zm00001eb031210	bZIP111	Zm00001eb093650	NAC126	Zm00001eb145580	NAC109
Zm00001eb031210	bZIP111	Zm00001eb273840	ARF22	Zm00001eb038660	EREB137
Zm00001eb031210	bZIP111	Zm00001eb038660	EREB137	Zm00001eb145580	NAC109
Zm00001eb031210	bZIP111	Zm00001eb038660	EREB137	Zm00001eb055950	ACS6
Zm00001eb031210	bZIP111	Zm00001eb038660	EREB137	Zm00001eb329780	HAD2
Zm00001eb135910	NAC108	Zm00001eb104260	NLP17	Zm00001eb193660	NIR1
Zm00001eb135910	NAC108	Zm00001eb104260	NLP17	Zm00001eb078860	NPF4.9
Zm00001eb135910	NAC108	Zm00001eb296340	bZIP18	Zm00001eb104260	NLP17
Zm00001eb135910	NAC108	Zm00001eb296340	bZIP18	Zm00001eb361110	NRT2.5
Zm00001eb135910	NAC108	Zm00001eb296340	bZIP18	Zm00001eb253820	GS1-3
Zm00001eb135910	NAC108	Zm00001eb296340	bZIP18	Zm00001eb273840	ARF22
Zm00001eb135910	NAC108	Zm00001eb296340	bZIP18	Zm00001eb194260	PGM
Zm00001eb135910	NAC108	Zm00001eb296340	bZIP18	Zm00001eb078860	NPF4.9
Zm00001eb135910	NAC108	Zm00001eb296340	bZIP18	Zm00001eb113030	TIR1
Zm00001eb135910	NAC108	Zm00001eb296340	bZIP18	Zm00001eb093650	NAC126
Zm00001eb135910	NAC108	Zm00001eb296340	bZIP18	Zm00001eb193660	NIR1
Zm00001eb135910	NAC108	Zm00001eb296340	bZIP18	Zm00001eb245250	NRT1.3
Zm00001eb135910	NAC108	Zm00001eb093650	NAC126	Zm00001eb193660	NIR1
Zm00001eb097930	bZIP40	Zm00001eb038660	EREB137	Zm00001eb055950	ACS6
Zm00001eb342850	EREB49	Zm00001eb296340	bZIP18	Zm00001eb104260	NLP17
Zm00001eb342850	EREB49	Zm00001eb296340	bZIP18	Zm00001eb273840	ARF22
Zm00001eb342850	EREB49	Zm00001eb296340	bZIP18	Zm00001eb256260	NR2
Zm00001eb342850	EREB49	Zm00001eb296340	bZIP18	Zm00001eb093650	NAC126
Zm00001eb110370	bZIP91	Zm00001eb031210	bZIP111	Zm00001eb329780	HAD2
Zm00001eb110370	bZIP91	Zm00001eb031210	bZIP111	Zm00001eb349810	PPDK2
Zm00001eb110370	bZIP91	Zm00001eb031210	bZIP111	Zm00001eb361110	NRT2.5
Zm00001eb264930	bZIP12	Zm00001eb273840	ARF22	Zm00001eb038660	EREB137
Zm00001eb264930	bZIP12	Zm00001eb296340	bZIP18	Zm00001eb273840	ARF22
Zm00001eb264930	bZIP12	Zm00001eb296340	bZIP18	Zm00001eb113030	TIR1
Zm00001eb264930	bZIP12	Zm00001eb296340	bZIP18	Zm00001eb038660	EREB137
Zm00001eb264930	bZIP12	Zm00001eb296340	bZIP18	Zm00001eb175640	EREB89
Zm00001eb264930	bZIP12	Zm00001eb296340	bZIP18	Zm00001eb112260	LHCB5
Zm00001eb264930	bZIP12	Zm00001eb296340	bZIP18	Zm00001eb349810	PPDK2
Zm00001eb429870	EREB2	Zm00001eb303620	nactf4	Zm00001eb329780	HAD2
Zm00001eb100610	GBP8	Zm00001eb093650	NAC126	Zm00001eb193660	NIR1
Zm00001eb410950	MYB109	Zm00001eb303620	nactf4	Zm00001eb329780	HAD2
Zm00001eb061300	bHLH17	Zm00001eb038660	EREB137	Zm00001eb145580	NAC109
Zm00001eb194220	EREB17	Zm00001eb093650	NAC126	Zm00001eb193660	NIR1
Zm00001eb194220	EREB17	Zm00001eb062170	NAC49	Zm00001eb253820	GS1-3
Zm00001eb102780	bZIP65	Zm00001eb296340	bZIP18	Zm00001eb104260	NLP17
Zm00001eb102780	bZIP65	Zm00001eb296340	bZIP18	Zm00001eb253820	GS1-3
Zm00001eb102780	bZIP65	Zm00001eb296340	bZIP18	Zm00001eb273840	ARF22
Zm00001eb102780	bZIP65	Zm00001eb296340	bZIP18	Zm00001eb194260	PGM
Zm00001eb102780	bZIP65	Zm00001eb296340	bZIP18	Zm00001eb259130	PP96
Zm00001eb102780	bZIP65	Zm00001eb296340	bZIP18	Zm00001eb078860	NPF4.9
Zm00001eb102780	bZIP65	Zm00001eb296340	bZIP18	Zm00001eb113030	TIR1
Zm00001eb102780	bZIP65	Zm00001eb296340	bZIP18	Zm00001eb038660	EREB137
Zm00001eb102780	bZIP65	Zm00001eb296340	bZIP18	Zm00001eb175640	EREB89
Zm00001eb102780	bZIP65	Zm00001eb296340	bZIP18	Zm00001eb288360	NAC20
Zm00001eb102780	bZIP65	Zm00001eb296340	bZIP18	Zm00001eb358930	UPM1
Zm00001eb102780	bZIP65	Zm00001eb296340	bZIP18	Zm00001eb245250	NRT1.3
Zm00001eb102780	bZIP65	Zm00001eb296340	bZIP18	Zm00001eb223680	AlaAT1
Zm00001eb102780	bZIP65	Zm00001eb135910	NAC108	Zm00001eb194260	PGM
Zm00001eb102780	bZIP65	Zm00001eb135910	NAC108	Zm00001eb273840	ARF22
Zm00001eb102780	bZIP65	Zm00001eb135910	NAC108	Zm00001eb104260	NLP17
Zm00001eb102780	bZIP65	Zm00001eb135910	NAC108	Zm00001eb296340	bZIP18
Zm00001eb102780	bZIP65	Zm00001eb135910	NAC108	Zm00001eb253820	GS1-3
Zm00001eb102780	bZIP65	Zm00001eb135910	NAC108	Zm00001eb245250	NRT1.3
Zm00001eb102780	bZIP65	Zm00001eb135910	NAC108	Zm00001eb113030	TIR1
Zm00001eb102780	bZIP65	Zm00001eb135910	NAC108	Zm00001eb078860	NPF4.9
Zm00001eb102780	bZIP65	Zm00001eb288360	NAC20	Zm00001eb253820	GS1-3
Zm00001eb102780	bZIP65	Zm00001eb038660	EREB137	Zm00001eb068280	AspAT
Zm00001eb102780	bZIP65	Zm00001eb273840	ARF22	Zm00001eb038660	EREB137
Zm00001eb102780	bZIP65	Zm00001eb104260	NLP17	Zm00001eb078860	NPF4.9
Zm00001eb399360	HB62	Zm00001eb296340	bZIP18	Zm00001eb253820	GS1-3
Zm00001eb399360	HB62	Zm00001eb296340	bZIP18	Zm00001eb273840	ARF22
Zm00001eb399360	HB62	Zm00001eb296340	bZIP18	Zm00001eb194260	PGM
Zm00001eb399360	HB62	Zm00001eb296340	bZIP18	Zm00001eb223680	AlaAT1
Zm00001eb324070	MYB105	Zm00001eb104260	NLP17	Zm00001eb078860	NPF4.9
Zm00001eb150840	EREB147	Zm00001eb104260	NLP17	Zm00001eb193660	NIR1
Zm00001eb150840	EREB147	Zm00001eb104260	NLP17	Zm00001eb078860	NPF4.9
Zm00001eb150840	EREB147	Zm00001eb104260	NLP17	Zm00001eb209670	NRT2.1
Zm00001eb150840	EREB147	Zm00001eb296340	bZIP18	Zm00001eb104260	NLP17
Zm00001eb150840	EREB147	Zm00001eb296340	bZIP18	Zm00001eb361110	NRT2.5
Zm00001eb150840	EREB147	Zm00001eb296340	bZIP18	Zm00001eb253820	GS1-3
Zm00001eb150840	EREB147	Zm00001eb296340	bZIP18	Zm00001eb383490	RING
Zm00001eb150840	EREB147	Zm00001eb296340	bZIP18	Zm00001eb209670	NRT2.1
Zm00001eb150840	EREB147	Zm00001eb296340	bZIP18	Zm00001eb246140	NAR2.1
Zm00001eb150840	EREB147	Zm00001eb296340	bZIP18	Zm00001eb194260	PGM
Zm00001eb150840	EREB147	Zm00001eb296340	bZIP18	Zm00001eb380080	ASN1
Zm00001eb150840	EREB147	Zm00001eb296340	bZIP18	Zm00001eb118950	NLP6
Zm00001eb150840	EREB147	Zm00001eb296340	bZIP18	Zm00001eb078860	NPF4.9
Zm00001eb150840	EREB147	Zm00001eb296340	bZIP18	Zm00001eb073290	ACS2
Zm00001eb150840	EREB147	Zm00001eb296340	bZIP18	Zm00001eb247430	AMT1.3
Zm00001eb150840	EREB147	Zm00001eb296340	bZIP18	Zm00001eb038660	EREB137
Zm00001eb150840	EREB147	Zm00001eb296340	bZIP18	Zm00001eb175640	EREB89
Zm00001eb150840	EREB147	Zm00001eb296340	bZIP18	Zm00001eb372960	MADS74
Zm00001eb150840	EREB147	Zm00001eb296340	bZIP18	Zm00001eb360480	GOGAT2
Zm00001eb150840	EREB147	Zm00001eb296340	bZIP18	Zm00001eb295220	GOGAT4
Zm00001eb150840	EREB147	Zm00001eb296340	bZIP18	Zm00001eb327040	MADS67
Zm00001eb150840	EREB147	Zm00001eb296340	bZIP18	Zm00001eb358930	UPM1
Zm00001eb150840	EREB147	Zm00001eb296340	bZIP18	Zm00001eb428490	ACS7
Zm00001eb150840	EREB147	Zm00001eb296340	bZIP18	Zm00001eb121190	ACS1
Zm00001eb150840	EREB147	Zm00001eb296340	bZIP18	Zm00001eb193660	NIR1
Zm00001eb150840	EREB147	Zm00001eb296340	bZIP18	Zm00001eb329780	HAD2
Zm00001eb150840	EREB147	Zm00001eb296340	bZIP18	Zm00001eb145580	NAC109
Zm00001eb150840	EREB147	Zm00001eb296340	bZIP18	Zm00001eb160700	LOG2
Zm00001eb150840	EREB147	Zm00001eb296340	bZIP18	Zm00001eb060520	GDH1
Zm00001eb150840	EREB147	Zm00001eb296340	bZIP18	Zm00001eb349810	PPDK2
Zm00001eb150840	EREB147	Zm00001eb038660	EREB137	Zm00001eb062170	NAC49
Zm00001eb150840	EREB147	Zm00001eb038660	EREB137	Zm00001eb327530	AlaAT3
Zm00001eb150840	EREB147	Zm00001eb038660	EREB137	Zm00001eb427810	GDH2
Zm00001eb150840	EREB147	Zm00001eb038660	EREB137	Zm00001eb145580	NAC109
Zm00001eb150840	EREB147	Zm00001eb038660	EREB137	Zm00001eb121190	ACS1
Zm00001eb150840	EREB147	Zm00001eb038660	EREB137	Zm00001eb118950	NLP6
Zm00001eb150840	EREB147	Zm00001eb038660	EREB137	Zm00001eb327040	MADS67
Zm00001eb150840	EREB147	Zm00001eb038660	EREB137	Zm00001eb360480	GOGAT2
Zm00001eb150840	EREB147	Zm00001eb038660	EREB137	Zm00001eb329780	HAD2
Zm00001eb150840	EREB147	Zm00001eb038660	EREB137	Zm00001eb073290	ACS2
Zm00001eb150840	EREB147	Zm00001eb038660	EREB137	Zm00001eb068280	AspAT
Zm00001eb150840	EREB147	Zm00001eb062170	NAC49	Zm00001eb253820	GS1-3
Zm00001eb150840	EREB147	Zm00001eb145580	NAC109	Zm00001eb360480	GOGAT2
Zm00001eb432090	EREB156	Zm00001eb093650	NAC126	Zm00001eb193660	NIR1
Zm00001eb373670	GRF12	Zm00001eb038660	EREB137	Zm00001eb118950	NLP6
Zm00001eb373670	GRF12	Zm00001eb093650	NAC126	Zm00001eb038660	EREB137
Zm00001eb373670	GRF12	Zm00001eb093650	NAC126	Zm00001eb175640	EREB89
Zm00001eb373670	GRF12	Zm00001eb296340	bZIP18	Zm00001eb410960	DOXC
Zm00001eb373670	GRF12	Zm00001eb296340	bZIP18	Zm00001eb253820	GS1-3
Zm00001eb373670	GRF12	Zm00001eb296340	bZIP18	Zm00001eb273840	ARF22
Zm00001eb373670	GRF12	Zm00001eb296340	bZIP18	Zm00001eb194260	PGM
Zm00001eb373670	GRF12	Zm00001eb296340	bZIP18	Zm00001eb259130	PP96
Zm00001eb373670	GRF12	Zm00001eb296340	bZIP18	Zm00001eb118950	NLP6
Zm00001eb373670	GRF12	Zm00001eb296340	bZIP18	Zm00001eb078860	NPF4.9
Zm00001eb373670	GRF12	Zm00001eb296340	bZIP18	Zm00001eb038660	EREB137
Zm00001eb373670	GRF12	Zm00001eb296340	bZIP18	Zm00001eb175640	EREB89
Zm00001eb373670	GRF12	Zm00001eb296340	bZIP18	Zm00001eb295220	GOGAT4
Zm00001eb373670	GRF12	Zm00001eb296340	bZIP18	Zm00001eb093650	NAC126
Zm00001eb373670	GRF12	Zm00001eb296340	bZIP18	Zm00001eb060520	GDH1
Zm00001eb373670	GRF12	Zm00001eb296340	bZIP18	Zm00001eb349810	PPDK2
Zm00001eb373670	GRF12	Zm00001eb273840	ARF22	Zm00001eb038660	EREB137
Zm00001eb042240	EREB204	Zm00001eb062170	NAC49	Zm00001eb253820	GS1-3
Zm00001eb042240	EREB204	Zm00001eb093650	NAC126	Zm00001eb193660	NIR1
Zm00001eb169920	C3H11	Zm00001eb093650	NAC126	Zm00001eb193660	NIR1
Zm00001eb129490	MYB128	Zm00001eb303620	nactf4	Zm00001eb104260	NLP17
Zm00001eb129490	MYB128	Zm00001eb303620	nactf4	Zm00001eb329780	HAD2
Zm00001eb129490	MYB128	Zm00001eb104260	NLP17	Zm00001eb078860	NPF4.9
Zm00001eb428800	HSF20	Zm00001eb038660	EREB137	Zm00001eb360480	GOGAT2
Zm00001eb428800	HSF20	Zm00001eb104260	NLP17	Zm00001eb078860	NPF4.9
Zm00001eb428800	HSF20	Zm00001eb104260	NLP17	Zm00001eb209670	NRT2.1
Zm00001eb139480	bZIP8	Zm00001eb273840	ARF22	Zm00001eb038660	EREB137
Zm00001eb139480	bZIP8	Zm00001eb296340	bZIP18	Zm00001eb209670	NRT2.1
Zm00001eb139480	bZIP8	Zm00001eb296340	bZIP18	Zm00001eb273840	ARF22
Zm00001eb139480	bZIP8	Zm00001eb296340	bZIP18	Zm00001eb078860	NPF4.9
Zm00001eb139480	bZIP8	Zm00001eb296340	bZIP18	Zm00001eb113030	TIR1
Zm00001eb139480	bZIP8	Zm00001eb296340	bZIP18	Zm00001eb038660	EREB137
Zm00001eb139480	bZIP8	Zm00001eb296340	bZIP18	Zm00001eb329780	HAD2
Zm00001eb139480	bZIP8	Zm00001eb038660	EREB137	Zm00001eb329780	HAD2
Zm00001eb361040	MYB124	Zm00001eb303620	nactf4	Zm00001eb104260	NLP17
Zm00001eb361040	MYB124	Zm00001eb303620	nactf4	Zm00001eb329780	HAD2
Zm00001eb361040	MYB124	Zm00001eb201290	NAC125	Zm00001eb361110	NRT2.5
Zm00001eb361040	MYB124	Zm00001eb201290	NAC125	Zm00001eb428490	ACS7
Zm00001eb361040	MYB124	Zm00001eb201290	NAC125	Zm00001eb062170	NAC49
Zm00001eb361040	MYB124	Zm00001eb201290	NAC125	Zm00001eb017260	HAD5
Zm00001eb361040	MYB124	Zm00001eb201290	NAC125	Zm00001eb193660	NIR1
Zm00001eb361040	MYB124	Zm00001eb104260	NLP17	Zm00001eb193660	NIR1
Zm00001eb361040	MYB124	Zm00001eb104260	NLP17	Zm00001eb078860	NPF4.9
Zm00001eb303220	bZIP30	Zm00001eb145580	NAC109	Zm00001eb360480	GOGAT2
Zm00001eb303220	bZIP30	Zm00001eb296340	bZIP18	Zm00001eb104260	NLP17
Zm00001eb303220	bZIP30	Zm00001eb296340	bZIP18	Zm00001eb410960	DOXC
Zm00001eb303220	bZIP30	Zm00001eb296340	bZIP18	Zm00001eb361110	NRT2.5
Zm00001eb303220	bZIP30	Zm00001eb296340	bZIP18	Zm00001eb253820	GS1-3
Zm00001eb303220	bZIP30	Zm00001eb296340	bZIP18	Zm00001eb383490	RING
Zm00001eb303220	bZIP30	Zm00001eb296340	bZIP18	Zm00001eb273840	ARF22
Zm00001eb303220	bZIP30	Zm00001eb296340	bZIP18	Zm00001eb209690	NRT2.2
Zm00001eb303220	bZIP30	Zm00001eb296340	bZIP18	Zm00001eb194260	PGM
Zm00001eb303220	bZIP30	Zm00001eb296340	bZIP18	Zm00001eb338000	EREB186
Zm00001eb303220	bZIP30	Zm00001eb296340	bZIP18	Zm00001eb259130	PP96
Zm00001eb303220	bZIP30	Zm00001eb296340	bZIP18	Zm00001eb380080	ASN1
Zm00001eb303220	bZIP30	Zm00001eb296340	bZIP18	Zm00001eb078860	NPF4.9
Zm00001eb303220	bZIP30	Zm00001eb296340	bZIP18	Zm00001eb113030	TIR1
Zm00001eb303220	bZIP30	Zm00001eb296340	bZIP18	Zm00001eb201290	NAC125
Zm00001eb303220	bZIP30	Zm00001eb296340	bZIP18	Zm00001eb038660	EREB137
Zm00001eb303220	bZIP30	Zm00001eb296340	bZIP18	Zm00001eb175640	EREB89
Zm00001eb303220	bZIP30	Zm00001eb296340	bZIP18	Zm00001eb256260	NR2
Zm00001eb303220	bZIP30	Zm00001eb296340	bZIP18	Zm00001eb288360	NAC20
Zm00001eb303220	bZIP30	Zm00001eb296340	bZIP18	Zm00001eb255880	NIR2
Zm00001eb303220	bZIP30	Zm00001eb296340	bZIP18	Zm00001eb372960	MADS74
Zm00001eb303220	bZIP30	Zm00001eb296340	bZIP18	Zm00001eb360480	GOGAT2
Zm00001eb303220	bZIP30	Zm00001eb296340	bZIP18	Zm00001eb295220	GOGAT4
Zm00001eb303220	bZIP30	Zm00001eb296340	bZIP18	Zm00001eb052520	OSM3
Zm00001eb303220	bZIP30	Zm00001eb296340	bZIP18	Zm00001eb093650	NAC126
Zm00001eb303220	bZIP30	Zm00001eb296340	bZIP18	Zm00001eb327040	MADS67
Zm00001eb303220	bZIP30	Zm00001eb296340	bZIP18	Zm00001eb358930	UPM1
Zm00001eb303220	bZIP30	Zm00001eb296340	bZIP18	Zm00001eb428490	ACS7
Zm00001eb303220	bZIP30	Zm00001eb296340	bZIP18	Zm00001eb352260	AUF4
Zm00001eb303220	bZIP30	Zm00001eb296340	bZIP18	Zm00001eb121190	ACS1
Zm00001eb303220	bZIP30	Zm00001eb296340	bZIP18	Zm00001eb329780	HAD2
Zm00001eb303220	bZIP30	Zm00001eb296340	bZIP18	Zm00001eb245250	NRT1.3
Zm00001eb303220	bZIP30	Zm00001eb296340	bZIP18	Zm00001eb145580	NAC109
Zm00001eb303220	bZIP30	Zm00001eb296340	bZIP18	Zm00001eb112260	LHCB5
Zm00001eb303220	bZIP30	Zm00001eb296340	bZIP18	Zm00001eb060520	GDH1
Zm00001eb303220	bZIP30	Zm00001eb296340	bZIP18	Zm00001eb349810	PPDK2
Zm00001eb303220	bZIP30	Zm00001eb296340	bZIP18	Zm00001eb223680	AlaAT1
Zm00001eb303220	bZIP30	Zm00001eb296340	bZIP18	Zm00001eb055950	ACS6
Zm00001eb303220	bZIP30	Zm00001eb338000	EREB186	Zm00001eb112260	LHCB5
Zm00001eb303220	bZIP30	Zm00001eb338000	EREB186	Zm00001eb410960	DOXC
Zm00001eb303220	bZIP30	Zm00001eb288360	NAC20	Zm00001eb253820	GS1-3
Zm00001eb303220	bZIP30	Zm00001eb093650	NAC126	Zm00001eb038660	EREB137
Zm00001eb303220	bZIP30	Zm00001eb093650	NAC126	Zm00001eb175640	EREB89
Zm00001eb303220	bZIP30	Zm00001eb093650	NAC126	Zm00001eb145580	NAC109
Zm00001eb303220	bZIP30	Zm00001eb038660	EREB137	Zm00001eb062170	NAC49
Zm00001eb303220	bZIP30	Zm00001eb038660	EREB137	Zm00001eb145580	NAC109
Zm00001eb303220	bZIP30	Zm00001eb038660	EREB137	Zm00001eb055950	ACS6
Zm00001eb303220	bZIP30	Zm00001eb038660	EREB137	Zm00001eb121190	ACS1
Zm00001eb303220	bZIP30	Zm00001eb038660	EREB137	Zm00001eb327040	MADS67
Zm00001eb303220	bZIP30	Zm00001eb038660	EREB137	Zm00001eb360480	GOGAT2
Zm00001eb303220	bZIP30	Zm00001eb038660	EREB137	Zm00001eb329780	HAD2
Zm00001eb303220	bZIP30	Zm00001eb031210	bZIP111	Zm00001eb145580	NAC109
Zm00001eb303220	bZIP30	Zm00001eb031210	bZIP111	Zm00001eb194260	PGM
Zm00001eb303220	bZIP30	Zm00001eb031210	bZIP111	Zm00001eb060520	GDH1
Zm00001eb303220	bZIP30	Zm00001eb031210	bZIP111	Zm00001eb055950	ACS6
Zm00001eb303220	bZIP30	Zm00001eb031210	bZIP111	Zm00001eb296340	bZIP18
Zm00001eb303220	bZIP30	Zm00001eb031210	bZIP111	Zm00001eb358930	UPM1
Zm00001eb303220	bZIP30	Zm00001eb031210	bZIP111	Zm00001eb329780	HAD2
Zm00001eb303220	bZIP30	Zm00001eb031210	bZIP111	Zm00001eb093650	NAC126
Zm00001eb303220	bZIP30	Zm00001eb031210	bZIP111	Zm00001eb349810	PPDK2
Zm00001eb303220	bZIP30	Zm00001eb031210	bZIP111	Zm00001eb273840	ARF22
Zm00001eb303220	bZIP30	Zm00001eb031210	bZIP111	Zm00001eb112260	LHCB5
Zm00001eb303220	bZIP30	Zm00001eb031210	bZIP111	Zm00001eb295220	GOGAT4
Zm00001eb303220	bZIP30	Zm00001eb031210	bZIP111	Zm00001eb410960	DOXC
Zm00001eb303220	bZIP30	Zm00001eb031210	bZIP111	Zm00001eb352260	AUF4
Zm00001eb303220	bZIP30	Zm00001eb031210	bZIP111	Zm00001eb113030	TIR1
Zm00001eb303220	bZIP30	Zm00001eb031210	bZIP111	Zm00001eb104260	NLP17
Zm00001eb303220	bZIP30	Zm00001eb031210	bZIP111	Zm00001eb361110	NRT2.5
Zm00001eb303220	bZIP30	Zm00001eb031210	bZIP111	Zm00001eb038660	EREB137
Zm00001eb303220	bZIP30	Zm00001eb031210	bZIP111	Zm00001eb175640	EREB89
Zm00001eb303220	bZIP30	Zm00001eb031210	bZIP111	Zm00001eb259130	PP96
Zm00001eb303220	bZIP30	Zm00001eb062170	NAC49	Zm00001eb253820	GS1-3
Zm00001eb303220	bZIP30	Zm00001eb201290	NAC125	Zm00001eb361110	NRT2.5
Zm00001eb303220	bZIP30	Zm00001eb201290	NAC125	Zm00001eb245250	NRT1.3
Zm00001eb303220	bZIP30	Zm00001eb201290	NAC125	Zm00001eb428490	ACS7
Zm00001eb303220	bZIP30	Zm00001eb201290	NAC125	Zm00001eb352260	AUF4
Zm00001eb303220	bZIP30	Zm00001eb201290	NAC125	Zm00001eb038660	EREB137
Zm00001eb303220	bZIP30	Zm00001eb201290	NAC125	Zm00001eb062170	NAC49
Zm00001eb303220	bZIP30	Zm00001eb104260	NLP17	Zm00001eb078860	NPF4.9
Zm00001eb303220	bZIP30	Zm00001eb273840	ARF22	Zm00001eb038660	EREB137
Zm00001eb148890	Orphan53	Zm00001eb031210	bZIP111	Zm00001eb112260	LHCB5
Zm00001eb148890	Orphan53	Zm00001eb031210	bZIP111	Zm00001eb104260	NLP17
Zm00001eb206360	EREB8	Zm00001eb038660	EREB137	Zm00001eb327530	AlaAT3
Zm00001eb206360	EREB8	Zm00001eb038660	EREB137	Zm00001eb118950	NLP6
Zm00001eb206360	EREB8	Zm00001eb038660	EREB137	Zm00001eb329780	HAD2
Zm00001eb206360	EREB8	Zm00001eb038660	EREB137	Zm00001eb073290	ACS2
Zm00001eb015570	NAC11	Zm00001eb038660	EREB137	Zm00001eb327530	AlaAT3
Zm00001eb015570	NAC11	Zm00001eb093650	NAC126	Zm00001eb038660	EREB137
Zm00001eb015570	NAC11	Zm00001eb093650	NAC126	Zm00001eb193660	NIR1
Zm00001eb411700	bZIP37	Zm00001eb201290	NAC125	Zm00001eb361110	NRT2.5
Zm00001eb411700	bZIP37	Zm00001eb201290	NAC125	Zm00001eb245250	NRT1.3
Zm00001eb411700	bZIP37	Zm00001eb201290	NAC125	Zm00001eb038660	EREB137
Zm00001eb411700	bZIP37	Zm00001eb093650	NAC126	Zm00001eb038660	EREB137
Zm00001eb411700	bZIP37	Zm00001eb093650	NAC126	Zm00001eb175640	EREB89
Zm00001eb411700	bZIP37	Zm00001eb093650	NAC126	Zm00001eb145580	NAC109
Zm00001eb411700	bZIP37	Zm00001eb296340	bZIP18	Zm00001eb104260	NLP17
Zm00001eb411700	bZIP37	Zm00001eb296340	bZIP18	Zm00001eb410960	DOXC
Zm00001eb411700	bZIP37	Zm00001eb296340	bZIP18	Zm00001eb361110	NRT2.5
Zm00001eb411700	bZIP37	Zm00001eb296340	bZIP18	Zm00001eb253820	GS1-3
Zm00001eb411700	bZIP37	Zm00001eb296340	bZIP18	Zm00001eb273840	ARF22
Zm00001eb411700	bZIP37	Zm00001eb296340	bZIP18	Zm00001eb194260	PGM
Zm00001eb411700	bZIP37	Zm00001eb296340	bZIP18	Zm00001eb113030	TIR1
Zm00001eb411700	bZIP37	Zm00001eb296340	bZIP18	Zm00001eb201290	NAC125
Zm00001eb411700	bZIP37	Zm00001eb296340	bZIP18	Zm00001eb038660	EREB137
Zm00001eb411700	bZIP37	Zm00001eb296340	bZIP18	Zm00001eb175640	EREB89
Zm00001eb411700	bZIP37	Zm00001eb296340	bZIP18	Zm00001eb093650	NAC126
Zm00001eb411700	bZIP37	Zm00001eb296340	bZIP18	Zm00001eb327040	MADS67
Zm00001eb411700	bZIP37	Zm00001eb296340	bZIP18	Zm00001eb245250	NRT1.3
Zm00001eb411700	bZIP37	Zm00001eb296340	bZIP18	Zm00001eb145580	NAC109
Zm00001eb411700	bZIP37	Zm00001eb296340	bZIP18	Zm00001eb112260	LHCB5
Zm00001eb411700	bZIP37	Zm00001eb296340	bZIP18	Zm00001eb060520	GDH1
Zm00001eb411700	bZIP37	Zm00001eb296340	bZIP18	Zm00001eb349810	PPDK2
Zm00001eb411700	bZIP37	Zm00001eb296340	bZIP18	Zm00001eb223680	AlaAT1
Zm00001eb411700	bZIP37	Zm00001eb296340	bZIP18	Zm00001eb055950	ACS6
Zm00001eb411700	bZIP37	Zm00001eb038660	EREB137	Zm00001eb145580	NAC109
Zm00001eb411700	bZIP37	Zm00001eb038660	EREB137	Zm00001eb055950	ACS6
Zm00001eb411700	bZIP37	Zm00001eb038660	EREB137	Zm00001eb327040	MADS67
Zm00001eb411700	bZIP37	Zm00001eb273840	ARF22	Zm00001eb038660	EREB137
Zm00001eb249320	EREB107	Zm00001eb038660	EREB137	Zm00001eb327530	AlaAT3
Zm00001eb249320	EREB107	Zm00001eb038660	EREB137	Zm00001eb427810	GDH2
Zm00001eb249320	EREB107	Zm00001eb038660	EREB137	Zm00001eb118950	NLP6
Zm00001eb249320	EREB107	Zm00001eb038660	EREB137	Zm00001eb327040	MADS67
Zm00001eb249320	EREB107	Zm00001eb038660	EREB137	Zm00001eb360480	GOGAT2
Zm00001eb249320	EREB107	Zm00001eb038660	EREB137	Zm00001eb073290	ACS2
Zm00001eb249320	EREB107	Zm00001eb038660	EREB137	Zm00001eb068280	AspAT
Zm00001eb055990	bHLH27	Zm00001eb038660	EREB137	Zm00001eb145580	NAC109
Zm00001eb246390	TPR-repeat	Zm00001eb104260	NLP17	Zm00001eb078860	NPF4.9
Zm00001eb138920	MYB8	Zm00001eb104260	NLP17	Zm00001eb078860	NPF4.9
Zm00001eb371000	HSF26	Zm00001eb135910	NAC108	Zm00001eb193660	NIR1
Zm00001eb282840	WRKY125	Zm00001eb104260	NLP17	Zm00001eb078860	NPF4.9
Zm00001eb183200	MADS2	Zm00001eb031210	bZIP111	Zm00001eb160700	LOG2
Zm00001eb183200	MADS2	Zm00001eb031210	bZIP111	Zm00001eb410960	DOXC
Zm00001eb258400	NAC104	Zm00001eb104260	NLP17	Zm00001eb078860	NPF4.9
Zm00001eb258400	NAC104	Zm00001eb104260	NLP17	Zm00001eb209670	NRT2.1
Zm00001eb406950	ABI41	Zm00001eb296340	bZIP18	Zm00001eb273840	ARF22
Zm00001eb406950	ABI41	Zm00001eb296340	bZIP18	Zm00001eb060520	GDH1
Zm00001eb319620	MYB152	Zm00001eb104260	NLP17	Zm00001eb078860	NPF4.9
Zm00001eb313850	EREB102	Zm00001eb201290	NAC125	Zm00001eb068280	AspAT
Zm00001eb313850	EREB102	Zm00001eb201290	NAC125	Zm00001eb245250	NRT1.3
Zm00001eb178500	NF-YB10	Zm00001eb031210	bZIP111	Zm00001eb295220	GOGAT4
Zm00001eb178500	NF-YB10	Zm00001eb031210	bZIP111	Zm00001eb410960	DOXC
Zm00001eb201290	NAC125	Zm00001eb038660	EREB137	Zm00001eb062170	NAC49
Zm00001eb201290	NAC125	Zm00001eb038660	EREB137	Zm00001eb068280	AspAT
Zm00001eb093650	NAC126	Zm00001eb038660	EREB137	Zm00001eb145580	NAC109
