# Supplementary material for: Decoding nitrogen uptake efficiency in maize and sorghum: insights from comparative gene regulatory networks
Source: Plant J. 2025 Dec 18;124(6):e70631. doi: 10.1111/tpj.70631 (PMC12714369; doi:10.1111/tpj.70631)
Supplement: Supplementary file 7 — Table S6. Differentially expression genes across all time points in leaf in maize. [file TPJ-124-0-s015.xlsx]

## Sheet: Sheet1
Table S6 Differentially Expression genes across all timepoints in leaf of maize
Gene ID	log2FoldChange	down/up	Timepoints	Description
Zm00001eb000450	1.74608	up	0.5h
Zm00001eb003330	1.49999	up	0.5h	vegetative storage protein
Zm00001eb003970	1.06866	up	0.5h
Zm00001eb004060	1.62266	up	0.5h
Zm00001eb004550	1.25327	up	0.5h
Zm00001eb005350	4.18186	up	0.5h	pentatricopeptide repeat-containing protein At5g15300
Zm00001eb005800	4.66972	up	0.5h
Zm00001eb006010	1.3459	up	0.5h
Zm00001eb006310	3.1711	up	0.5h
Zm00001eb006320	1.74134	up	0.5h	protein WEAK CHLOROPLAST MOVEMENT UNDER BLUE LIGHT 1
Zm00001eb006700	1.84249	up	0.5h
Zm00001eb008710	1.73143	up	0.5h	uncharacterized LOC100285243
Zm00001eb009120	1.40912	up	0.5h
Zm00001eb009290	1.82646	up	0.5h
Zm00001eb010450	5.41551	up	0.5h	putative thaumatin domain family protein
Zm00001eb010540	2.72219	up	0.5h	ruBisCO large subunit-binding protein subunit beta, chloroplastic
Zm00001eb010610	1.37652	up	0.5h	ACR8
Zm00001eb011820	3.7309	up	0.5h
Zm00001eb012040	1.25488	up	0.5h	uncharacterized LOC100192073
Zm00001eb012690	1.32567	up	0.5h
Zm00001eb013790	5.13558	up	0.5h
Zm00001eb013980	1.00946	up	0.5h	transducin family protein / WD-40 repeat family protein
Zm00001eb014050	1.28678	up	0.5h
Zm00001eb015050	1.53832	up	0.5h
Zm00001eb015140	2.3711	up	0.5h	pentatricopeptide repeat-containing protein At1g56690, mitochondrial
Zm00001eb015610	3.0767	up	0.5h
Zm00001eb015800	1.11674	up	0.5h
Zm00001eb015820	1.45534	up	0.5h
Zm00001eb016180	1.12014	up	0.5h
Zm00001eb016780	1.16957	up	0.5h	putative nucleolar protein 5-1
Zm00001eb017760	1.53598	up	0.5h	uncharacterized LOC100281158
Zm00001eb019320	1.74468	up	0.5h
Zm00001eb019370	1.47603	up	0.5h	E3 ubiquitin-protein ligase EL5
Zm00001eb019680	2.28219	up	0.5h	MOB kinase activator-like 2A
Zm00001eb019960	1.01287	up	0.5h	ras-related protein RABE1c-like
Zm00001eb020030	3.17616	up	0.5h
Zm00001eb020730	1.97095	up	0.5h
Zm00001eb020990	22.4045	up	0.5h
Zm00001eb021180	4.62504	up	0.5h
Zm00001eb022380	2.23784	up	0.5h	Protein EXORDIUM-like 5
Zm00001eb023140	1.0266	up	0.5h
Zm00001eb023980	1.03875	up	0.5h
Zm00001eb024020	4.2647	up	0.5h	RING-H2 finger protein ATL5
Zm00001eb025190	1.27074	up	0.5h	CSC1-like protein
Zm00001eb025240	1.30862	up	0.5h	pentatricopeptide repeat-containing protein At3g24000, mitochondrial
Zm00001eb026050	4.36267	up	0.5h	uncharacterized LOC100194147
Zm00001eb026770	5.52292	up	0.5h
Zm00001eb026780	2.44847	up	0.5h
Zm00001eb026800	2.86226	up	0.5h
Zm00001eb026900	2.47467	up	0.5h
Zm00001eb027640	2.17974	up	0.5h	uncharacterized LOC100217224
Zm00001eb027770	2.43518	up	0.5h
Zm00001eb028990	2.2532	up	0.5h
Zm00001eb031090	3.95537	up	0.5h
Zm00001eb031190	1.16868	up	0.5h	uncharacterized LOC100384587
Zm00001eb031210	1.69376	up	0.5h	Basic leucine zipper 25
Zm00001eb031380	4.01824	up	0.5h
Zm00001eb031600	1.26543	up	0.5h	putative DEAD-box ATP-dependent RNA helicase family protein
Zm00001eb032320	1.41002	up	0.5h	putative pentatricopeptide repeat-containing protein At3g25970
Zm00001eb033460	1.09063	up	0.5h
Zm00001eb033470	1.06104	up	0.5h
Zm00001eb035050	1.50102	up	0.5h	uncharacterized LOC100501552
Zm00001eb036970	1.38638	up	0.5h
Zm00001eb037770	3.96589	up	0.5h
Zm00001eb037790	3.59626	up	0.5h
Zm00001eb037800	4.02601	up	0.5h
Zm00001eb039080	1.32045	up	0.5h
Zm00001eb039090	1.04772	up	0.5h
Zm00001eb039100	1.17072	up	0.5h
Zm00001eb039120	1.04823	up	0.5h
Zm00001eb039150	1.18584	up	0.5h
Zm00001eb039190	1.40372	up	0.5h
Zm00001eb040730	1.05159	up	0.5h	uncharacterized LOC100275491
Zm00001eb041520	1.02574	up	0.5h
Zm00001eb043170	21.7973	up	0.5h
Zm00001eb043260	1.18835	up	0.5h
Zm00001eb043800	1.35197	up	0.5h
Zm00001eb044020	1.31507	up	0.5h	uncharacterized LOC100193721
Zm00001eb044070	1.87709	up	0.5h	Pentatricopeptide repeat-containing protein
Zm00001eb046260	1.14124	up	0.5h
Zm00001eb046740	1.35723	up	0.5h	CHY-type/CTCHY-type/RING-type Zinc finger protein
Zm00001eb047060	2.10324	up	0.5h
Zm00001eb048490	3.65662	up	0.5h	uncharacterized LOC100384067
Zm00001eb049190	1.98316	up	0.5h
Zm00001eb049200	1.14074	up	0.5h
Zm00001eb049350	5.53022	up	0.5h
Zm00001eb049960	1.11713	up	0.5h	golgi associated protein se-wap41
Zm00001eb051380	2.84787	up	0.5h	dof domain, zinc finger family protein
Zm00001eb051390	6.7193	up	0.5h
Zm00001eb053360	1.17888	up	0.5h
Zm00001eb053530	1.27739	up	0.5h
Zm00001eb054330	1.17172	up	0.5h
Zm00001eb054600	3.00276	up	0.5h
Zm00001eb055210	1.07682	up	0.5h	receptor protein kinase TMK1
Zm00001eb055490	1.26875	up	0.5h	uncharacterized LOC100191549
Zm00001eb056740	1.1512	up	0.5h
Zm00001eb057250	1.38148	up	0.5h	uncharacterized LOC541703
Zm00001eb057290	2.05264	up	0.5h
Zm00001eb059190	2.55141	up	0.5h
Zm00001eb059270	2.35025	up	0.5h	protein ESSENTIAL FOR POTEXVIRUS ACCUMULATION 1
Zm00001eb060600	1.15278	up	0.5h
Zm00001eb060850	6.64716	up	0.5h
Zm00001eb061240	1.30446	up	0.5h
Zm00001eb061430	1.53696	up	0.5h	homeobox-DDT domain protein RLT3
Zm00001eb061700	1.03839	up	0.5h
Zm00001eb061860	1.01655	up	0.5h	uncharacterized LOC100281687
Zm00001eb063110	1.12037	up	0.5h
Zm00001eb065360	1.23579	up	0.5h
Zm00001eb065650	1.56459	up	0.5h
Zm00001eb066680	1.15006	up	0.5h	uncharacterized LOC100191603
Zm00001eb066790	1.06046	up	0.5h	putative phytol kinase, chloroplastic
Zm00001eb067490	1.00877	up	0.5h
Zm00001eb067540	5.55103	up	0.5h
Zm00001eb069080	3.18674	up	0.5h
Zm00001eb070270	3.43884	up	0.5h	uncharacterized LOC100285987
Zm00001eb071010	1.11492	up	0.5h	zinc transporter 1
Zm00001eb071550	2.13169	up	0.5h
Zm00001eb072270	1.23896	up	0.5h
Zm00001eb072800	1.56067	up	0.5h	Pentatricopeptide repeat-containing protein
Zm00001eb073030	1.49746	up	0.5h	uncharacterized LOC100501142
Zm00001eb073550	1.89024	up	0.5h	dehydration-responsive element-binding protein 1D
Zm00001eb073560	3.32231	up	0.5h	uncharacterized LOC100281151
Zm00001eb073590	2.21517	up	0.5h	putative MATE efflux family protein
Zm00001eb073910	1.34195	up	0.5h	RWP-RK domain containing protein
Zm00001eb074310	1.96241	up	0.5h
Zm00001eb074520	1.03025	up	0.5h
Zm00001eb074880	1.73358	up	0.5h	uncharacterized LOC100191813
Zm00001eb077530	1.8616	up	0.5h
Zm00001eb078480	2.80188	up	0.5h
Zm00001eb079640	1.04266	up	0.5h
Zm00001eb080530	1.19297	up	0.5h
Zm00001eb080560	1.4874	up	0.5h
Zm00001eb082680	1.2119	up	0.5h	protein disulfide isomerase 10
Zm00001eb083760	1.00907	up	0.5h
Zm00001eb085170	1.43551	up	0.5h	serine/threonine-protein kinase NAK
Zm00001eb086480	1.41164	up	0.5h
Zm00001eb086600	3.21073	up	0.5h
Zm00001eb086700	2.09248	up	0.5h
Zm00001eb087150	3.91225	up	0.5h
Zm00001eb087280	1.93677	up	0.5h
Zm00001eb087290	1.97156	up	0.5h
Zm00001eb087300	2.51476	up	0.5h
Zm00001eb087400	3.06248	up	0.5h
Zm00001eb087430	3.74852	up	0.5h	uncharacterized LOC103646721
Zm00001eb087440	4.01412	up	0.5h
Zm00001eb088300	4.08999	up	0.5h
Zm00001eb088310	3.77541	up	0.5h
Zm00001eb088730	1.51048	up	0.5h
Zm00001eb089230	2.6951	up	0.5h
Zm00001eb089340	2.24399	up	0.5h	putative cytochrome P450 superfamily protein
Zm00001eb089420	1.88787	up	0.5h	uncharacterized LOC100279196
Zm00001eb089710	3.31885	up	0.5h
Zm00001eb089920	2.09611	up	0.5h
Zm00001eb089940	3.90797	up	0.5h
Zm00001eb090280	1.33474	up	0.5h
Zm00001eb090820	1.16656	up	0.5h
Zm00001eb091920	1.04016	up	0.5h
Zm00001eb092230	1.93988	up	0.5h	uncharacterized LOC100272683
Zm00001eb093370	4.94952	up	0.5h
Zm00001eb093360	2.21345	up	0.5h
Zm00001eb094280	2.0992	up	0.5h
Zm00001eb094290	2.37801	up	0.5h
Zm00001eb095630	1.01075	up	0.5h
Zm00001eb095640	1.83828	up	0.5h
Zm00001eb095690	1.12202	up	0.5h
Zm00001eb097380	1.40039	up	0.5h
Zm00001eb097830	1.46673	up	0.5h	histone-lysine N-methyltransferase, H3 lysine-36 and H4 lysine-20specific
Zm00001eb098170	2.23365	up	0.5h	uncharacterized LOC100384839
Zm00001eb098180	2.17619	up	0.5h
Zm00001eb100260	2.00845	up	0.5h
Zm00001eb101230	1.36596	up	0.5h	uncharacterized LOC100275651
Zm00001eb101490	3.12338	up	0.5h
Zm00001eb102000	1.23078	up	0.5h
Zm00001eb102550	1.25968	up	0.5h	pyruvate dehydrogenase E1 beta subunit
Zm00001eb102810	1.79571	up	0.5h
Zm00001eb102980	2.43045	up	0.5h
Zm00001eb103020	1.21783	up	0.5h
Zm00001eb103490	1.51675	up	0.5h	two-component response regulator-like PRR95
Zm00001eb103960	1.66418	up	0.5h
Zm00001eb104710	1.43813	up	0.5h	uncharacterized LOC100382252
Zm00001eb105260	1.32496	up	0.5h
Zm00001eb106650	1.0526	up	0.5h
Zm00001eb107230	2.54862	up	0.5h	Remorin family protein
Zm00001eb107480	1.69113	up	0.5h
Zm00001eb107810	1.52663	up	0.5h	Putative polyol transporter 1
Zm00001eb107940	1.289	up	0.5h
Zm00001eb108400	1.14907	up	0.5h
Zm00001eb108590	1.64811	up	0.5h
Zm00001eb108970	2.98957	up	0.5h
Zm00001eb109370	1.82004	up	0.5h
Zm00001eb109440	2.06222	up	0.5h	uncharacterized LOC100501175
Zm00001eb110100	1.54821	up	0.5h
Zm00001eb110140	2.15435	up	0.5h
Zm00001eb111050	1.34486	up	0.5h	uncharacterized LOC100382114
Zm00001eb111370	1.30548	up	0.5h
Zm00001eb111790	1.56694	up	0.5h
Zm00001eb112590	1.09466	up	0.5h	protein disulfide isomerase 2
Zm00001eb112700	1.77297	up	0.5h
Zm00001eb113600	1.00284	up	0.5h	uncharacterized LOC100273786
Zm00001eb113780	3.50968	up	0.5h	uncharacterized LOC100383277
Zm00001eb114280	1.07765	up	0.5h
Zm00001eb114360	1.48639	up	0.5h
Zm00001eb114440	5.44434	up	0.5h
Zm00001eb114450	5.86288	up	0.5h
Zm00001eb114780	1.70083	up	0.5h
Zm00001eb115040	1.56985	up	0.5h
Zm00001eb117180	1.75229	up	0.5h
Zm00001eb117540	1.26708	up	0.5h
Zm00001eb118210	1.37248	up	0.5h
Zm00001eb118440	2.73672	up	0.5h
Zm00001eb120080	1.50573	up	0.5h
Zm00001eb120690	4.97145	up	0.5h
Zm00001eb120740	1.013	up	0.5h	b-box zinc finger family protein
Zm00001eb120790	8.70506	up	0.5h
Zm00001eb121770	1.2194	up	0.5h
Zm00001eb122110	1.13958	up	0.5h
Zm00001eb123210	1.15997	up	0.5h
Zm00001eb124380	1.91954	up	0.5h
Zm00001eb124470	2.12721	up	0.5h
Zm00001eb125350	3.81976	up	0.5h
Zm00001eb125920	1.16179	up	0.5h
Zm00001eb127000	1.50779	up	0.5h
Zm00001eb127780	1.14167	up	0.5h
Zm00001eb128000	1.30845	up	0.5h
Zm00001eb130060	1.04177	up	0.5h
Zm00001eb130080	1.39782	up	0.5h	uncharacterized LOC100381760
Zm00001eb131970	4.21813	up	0.5h
Zm00001eb132010	2.56072	up	0.5h
Zm00001eb132290	1.81673	up	0.5h
Zm00001eb133180	1.27115	up	0.5h
Zm00001eb134340	1.42538	up	0.5h
Zm00001eb134420	2.48887	up	0.5h
Zm00001eb134450	6.85343	up	0.5h
Zm00001eb134570	4.90516	up	0.5h
Zm00001eb134580	4.61786	up	0.5h
Zm00001eb134590	5.81689	up	0.5h
Zm00001eb134630	5.36776	up	0.5h
Zm00001eb135130	4.33788	up	0.5h
Zm00001eb135600	1.54889	up	0.5h
Zm00001eb135960	1.00882	up	0.5h
Zm00001eb136330	4.77954	up	0.5h
Zm00001eb138730	1.03067	up	0.5h
Zm00001eb138800	1.20179	up	0.5h
Zm00001eb140160	1.16489	up	0.5h
Zm00001eb140340	1.09557	up	0.5h	uncharacterized LOC103650705
Zm00001eb141390	2.5006	up	0.5h
Zm00001eb141410	8.3882	up	0.5h
Zm00001eb141640	6.38618	up	0.5h
Zm00001eb142870	1.69941	up	0.5h
Zm00001eb143270	1.47271	up	0.5h	uncharacterized LOC100382514
Zm00001eb143960	1.37244	up	0.5h
Zm00001eb145050	1.4058	up	0.5h
Zm00001eb145770	1.8769	up	0.5h
Zm00001eb145970	1.24315	up	0.5h
Zm00001eb148330	2.01988	up	0.5h
Zm00001eb149350	6.41595	up	0.5h
Zm00001eb149470	1.65998	up	0.5h
Zm00001eb149500	2.09713	up	0.5h
Zm00001eb149620	1.51535	up	0.5h
Zm00001eb151590	1.06044	up	0.5h	uncharacterized LOC100191830
Zm00001eb151980	1.38788	up	0.5h	copper transporter 1
Zm00001eb154070	1.66462	up	0.5h
Zm00001eb154330	6.38006	up	0.5h
Zm00001eb154870	2.18917	up	0.5h	Putative pentatricopeptide repeat-containing protein
Zm00001eb155320	2.08112	up	0.5h	IAA-amino acid hydrolase ILR1-like 4
Zm00001eb157310	1.49161	up	0.5h
Zm00001eb157350	1.26583	up	0.5h
Zm00001eb158480	2.79147	up	0.5h
Zm00001eb158470	1.09029	up	0.5h
Zm00001eb159710	1.93115	up	0.5h
Zm00001eb159870	7.3993	up	0.5h	DUF538 family protein
Zm00001eb159860	5.86023	up	0.5h
Zm00001eb159850	4.27835	up	0.5h
Zm00001eb161610	5.93831	up	0.5h	dnaJ-like protein
Zm00001eb162480	4.38259	up	0.5h
Zm00001eb162670	1.57779	up	0.5h	selenium-binding protein-like
Zm00001eb169600	2.32742	up	0.5h
Zm00001eb170000	2.45716	up	0.5h
Zm00001eb171750	1.20507	up	0.5h	uncharacterized LOC100501093
Zm00001eb171860	4.12049	up	0.5h
Zm00001eb173760	10.3774	up	0.5h
Zm00001eb176030	1.43091	up	0.5h
Zm00001eb176320	3.29544	up	0.5h
Zm00001eb176760	1.27006	up	0.5h
Zm00001eb178360	1.23302	up	0.5h
Zm00001eb178980	1.81827	up	0.5h
Zm00001eb179210	1.1434	up	0.5h	uncharacterized LOC100277780
Zm00001eb179400	1.51631	up	0.5h
Zm00001eb179860	4.14738	up	0.5h
Zm00001eb179870	1.01419	up	0.5h
Zm00001eb182500	3.69328	up	0.5h
Zm00001eb183110	5.56364	up	0.5h
Zm00001eb183130	5.43963	up	0.5h
Zm00001eb183310	2.92699	up	0.5h
Zm00001eb184270	5.09133	up	0.5h
Zm00001eb184870	2.5892	up	0.5h	uncharacterized LOC100281433
Zm00001eb184940	1.03267	up	0.5h
Zm00001eb186370	1.12488	up	0.5h
Zm00001eb187130	3.39678	up	0.5h
Zm00001eb187170	1.30355	up	0.5h
Zm00001eb187190	3.55109	up	0.5h
Zm00001eb187220	2.38041	up	0.5h
Zm00001eb187440	1.76268	up	0.5h
Zm00001eb187470	2.00644	up	0.5h
Zm00001eb188270	1.08077	up	0.5h
Zm00001eb188550	1.03755	up	0.5h	Tetratricopeptide repeat (TPR)-like superfamily protein
Zm00001eb190130	2.01638	up	0.5h	uncharacterized LOC100193248
Zm00001eb191950	1.59153	up	0.5h
Zm00001eb191960	2.04059	up	0.5h
Zm00001eb191970	1.8158	up	0.5h
Zm00001eb193260	1.06583	up	0.5h
Zm00001eb195020	1.59599	up	0.5h	uncharacterized LOC100194299
Zm00001eb196970	1.70752	up	0.5h	uncharacterized LOC100272739
Zm00001eb197080	6.57336	up	0.5h
Zm00001eb197890	1.03097	up	0.5h
Zm00001eb199240	1.64935	up	0.5h	uncharacterized LOC100284035
Zm00001eb199720	1.39264	up	0.5h
Zm00001eb201580	4.1656	up	0.5h	Adagio protein 3
Zm00001eb201590	1.32543	up	0.5h
Zm00001eb201600	1.19666	up	0.5h
Zm00001eb202030	1.22982	up	0.5h	uncharacterized LOC100281418
Zm00001eb202230	1.08675	up	0.5h
Zm00001eb202280	2.77516	up	0.5h
Zm00001eb202440	1.81291	up	0.5h
Zm00001eb203160	5.61201	up	0.5h
Zm00001eb203170	5.53474	up	0.5h
Zm00001eb204470	6.21829	up	0.5h
Zm00001eb205460	5.62787	up	0.5h
Zm00001eb207660	2.77524	up	0.5h
Zm00001eb209030	1.0704	up	0.5h
Zm00001eb211370	1.30959	up	0.5h
Zm00001eb213280	1.69431	up	0.5h
Zm00001eb214110	3.50875	up	0.5h	uncharacterized LOC100275443
Zm00001eb214250	1.26827	up	0.5h
Zm00001eb215870	2.46938	up	0.5h
Zm00001eb216830	2.4307	up	0.5h
Zm00001eb217560	2.05742	up	0.5h
Zm00001eb218840	1.42984	up	0.5h
Zm00001eb219190	1.02116	up	0.5h	uncharacterized LOC100278373
Zm00001eb219260	1.0814	up	0.5h	peptidyl-prolyl cis-trans isomerase E
Zm00001eb219280	6.43695	up	0.5h
Zm00001eb219530	1.5811	up	0.5h	chloroplast post-illumination chlorophyll fluorescence increase protein
Zm00001eb222090	2.18889	up	0.5h	uncharacterized LOC100278716
Zm00001eb222220	1.02017	up	0.5h
Zm00001eb222430	1.64432	up	0.5h	uncharacterized LOC100502194
Zm00001eb228620	1.04523	up	0.5h
Zm00001eb230420	2.4288	up	0.5h
Zm00001eb230430	2.44897	up	0.5h
Zm00001eb230920	1.76062	up	0.5h
Zm00001eb231650	2.46635	up	0.5h
Zm00001eb231680	3.79217	up	0.5h
Zm00001eb232280	1.78868	up	0.5h
Zm00001eb232880	1.65308	up	0.5h
Zm00001eb233280	1.20179	up	0.5h
Zm00001eb235340	4.19275	up	0.5h
Zm00001eb235350	2.31635	up	0.5h
Zm00001eb235650	2.78545	up	0.5h
Zm00001eb236430	1.77989	up	0.5h
Zm00001eb236620	3.37951	up	0.5h
Zm00001eb236850	1.28997	up	0.5h
Zm00001eb238840	3.95354	up	0.5h
Zm00001eb239330	6.36698	up	0.5h
Zm00001eb239520	1.18147	up	0.5h
Zm00001eb240700	1.13381	up	0.5h	cysteine protease 1
Zm00001eb242480	2.03193	up	0.5h
Zm00001eb243740	2.15736	up	0.5h
Zm00001eb243880	1.08855	up	0.5h
Zm00001eb245790	3.12705	up	0.5h
Zm00001eb245800	6.77931	up	0.5h
Zm00001eb247330	2.5862	up	0.5h
Zm00001eb249320	1.48694	up	0.5h
Zm00001eb250120	1.07739	up	0.5h	dehydrin COR410
Zm00001eb250560	2.0063	up	0.5h	dehydration-responsive element-binding protein 1A
Zm00001eb251600	7.37575	up	0.5h
Zm00001eb252920	1.18531	up	0.5h
Zm00001eb253070	2.07742	up	0.5h	GPI-anchored protein
Zm00001eb253410	1.01577	up	0.5h
Zm00001eb253570	1.44768	up	0.5h
Zm00001eb254340	1.40344	up	0.5h
Zm00001eb254350	1.40344	up	0.5h
Zm00001eb255250	6.34141	up	0.5h
Zm00001eb255310	1.2365	up	0.5h
Zm00001eb255510	1.40369	up	0.5h
Zm00001eb255900	1.24416	up	0.5h
Zm00001eb255960	1.07407	up	0.5h
Zm00001eb256490	1.70755	up	0.5h
Zm00001eb256520	1.95736	up	0.5h
Zm00001eb256910	1.26081	up	0.5h
Zm00001eb258000	1.24957	up	0.5h
Zm00001eb258060	1.57748	up	0.5h
Zm00001eb258830	1.65294	up	0.5h
Zm00001eb262490	1.01871	up	0.5h
Zm00001eb262820	2.31253	up	0.5h
Zm00001eb262980	2.87387	up	0.5h
Zm00001eb262990	3.08089	up	0.5h
Zm00001eb263060	1.52115	up	0.5h
Zm00001eb263790	3.30992	up	0.5h
Zm00001eb264070	2.3804	up	0.5h
Zm00001eb263940	5.66471	up	0.5h
Zm00001eb264650	5.83632	up	0.5h
Zm00001eb264680	2.35948	up	0.5h
Zm00001eb266160	1.43402	up	0.5h
Zm00001eb266180	1.52095	up	0.5h
Zm00001eb266190	1.57853	up	0.5h
Zm00001eb267530	3.38429	up	0.5h
Zm00001eb267940	3.55433	up	0.5h	uncharacterized LOC100278027
Zm00001eb267970	1.14041	up	0.5h
Zm00001eb269290	1.49142	up	0.5h
Zm00001eb269490	1.37023	up	0.5h	uncharacterized LOC107275242
Zm00001eb270140	1.01259	up	0.5h
Zm00001eb270220	2.54071	up	0.5h
Zm00001eb270190	2.50692	up	0.5h
Zm00001eb271380	6.34476	up	0.5h
Zm00001eb271610	1.02783	up	0.5h
Zm00001eb273700	2.12812	up	0.5h
Zm00001eb273710	3.0993	up	0.5h
Zm00001eb274020	1.28657	up	0.5h
Zm00001eb274160	4.42753	up	0.5h
Zm00001eb274920	1.79481	up	0.5h
Zm00001eb275140	1.48823	up	0.5h
Zm00001eb275400	1.9446	up	0.5h
Zm00001eb277470	3.20911	up	0.5h
Zm00001eb277780	1.86181	up	0.5h	uncharacterized LOC100191218
Zm00001eb278150	3.33108	up	0.5h
Zm00001eb278240	3.81494	up	0.5h
Zm00001eb279350	2.12012	up	0.5h
Zm00001eb279830	1.15644	up	0.5h
Zm00001eb280920	1.24782	up	0.5h
Zm00001eb281240	1.46191	up	0.5h	BTB/POZ domain-containing protein
Zm00001eb281510	1.05854	up	0.5h	N-(5'-phosphoribosyl)anthranilate isomerase
Zm00001eb282050	2.0507	up	0.5h
Zm00001eb282100	1.5101	up	0.5h
Zm00001eb282420	2.4449	up	0.5h
Zm00001eb282430	1.83622	up	0.5h	uncharacterized LOC100273479
Zm00001eb282870	1.08558	up	0.5h	uncharacterized LOC100216892
Zm00001eb283750	2.37845	up	0.5h
Zm00001eb283860	2.61152	up	0.5h
Zm00001eb283890	1.81387	up	0.5h
Zm00001eb284350	2.47078	up	0.5h	tonoplast intrinsic protein 4
Zm00001eb284380	1.05607	up	0.5h	protein kinase 1
Zm00001eb285170	1.23843	up	0.5h
Zm00001eb285330	1.46444	up	0.5h
Zm00001eb285500	1.66806	up	0.5h	thiamin pyrophosphokinase 1
Zm00001eb286300	1.07772	up	0.5h
Zm00001eb286550	4.28378	up	0.5h
Zm00001eb289290	1.9958	up	0.5h	uncharacterized LOC100281589
Zm00001eb289430	1.13318	up	0.5h	uncharacterized LOC103630429
Zm00001eb289910	1.58874	up	0.5h
Zm00001eb290310	1.39921	up	0.5h	uncharacterized LOC100273220
Zm00001eb290620	3.29652	up	0.5h
Zm00001eb290630	3.38714	up	0.5h
Zm00001eb291210	1.0369	up	0.5h
Zm00001eb292950	2.14854	up	0.5h
Zm00001eb293280	2.09727	up	0.5h
Zm00001eb293290	1.32429	up	0.5h
Zm00001eb293430	1.17024	up	0.5h
Zm00001eb294260	1.24513	up	0.5h
Zm00001eb294500	1.64389	up	0.5h
Zm00001eb295520	1.21788	up	0.5h
Zm00001eb295940	1.00989	up	0.5h	60S ribosomal protein L18a-like
Zm00001eb296280	1.52413	up	0.5h	uncharacterized LOC100275398
Zm00001eb296480	1.15543	up	0.5h	CTP synthase family protein
Zm00001eb296600	1.00512	up	0.5h
Zm00001eb296620	1.3545	up	0.5h
Zm00001eb297340	1.02841	up	0.5h
Zm00001eb298190	2.50826	up	0.5h	gibberellin 2-beta-dioxygenase 5
Zm00001eb300460	2.31321	up	0.5h
Zm00001eb301590	1.14297	up	0.5h
Zm00001eb302730	4.78722	up	0.5h
Zm00001eb303870	9.03241	up	0.5h
Zm00001eb303920	2.8155	up	0.5h
Zm00001eb304840	3.22922	up	0.5h
Zm00001eb304910	3.25855	up	0.5h
Zm00001eb305370	1.14152	up	0.5h
Zm00001eb306470	1.06188	up	0.5h	uncharacterized LOC100273730
Zm00001eb307140	4.15205	up	0.5h
Zm00001eb307580	2.2406	up	0.5h
Zm00001eb307740	1.1563	up	0.5h
Zm00001eb308080	1.94213	up	0.5h
Zm00001eb308330	1.26249	up	0.5h
Zm00001eb309220	1.81804	up	0.5h
Zm00001eb310100	2.28526	up	0.5h
Zm00001eb310120	1.68361	up	0.5h
Zm00001eb310430	2.03248	up	0.5h
Zm00001eb310620	1.35154	up	0.5h	uncharacterized LOC100283446
Zm00001eb310880	1.97948	up	0.5h
Zm00001eb310910	6.62663	up	0.5h
Zm00001eb312110	1.42293	up	0.5h
Zm00001eb312410	3.55021	up	0.5h
Zm00001eb312530	1.97469	up	0.5h
Zm00001eb312980	1.28253	up	0.5h
Zm00001eb313670	4.15917	up	0.5h
Zm00001eb313950	1.03876	up	0.5h
Zm00001eb314010	1.47476	up	0.5h	uncharacterized LOC100384222
Zm00001eb314180	1.83402	up	0.5h	serine/threonine-protein kinase
Zm00001eb314220	1.29105	up	0.5h
Zm00001eb314840	1.53724	up	0.5h	Remorin family protein
Zm00001eb315130	1.12406	up	0.5h	gibberellin receptor GID1L2
Zm00001eb315660	1.0109	up	0.5h
Zm00001eb316590	1.30206	up	0.5h
Zm00001eb316960	1.32824	up	0.5h
Zm00001eb317070	1.79671	up	0.5h	uncharacterized LOC100281801
Zm00001eb317520	2.19131	up	0.5h
Zm00001eb317730	3.11728	up	0.5h
Zm00001eb320690	1.30474	up	0.5h
Zm00001eb320700	1.29822	up	0.5h
Zm00001eb320970	5.04617	up	0.5h
Zm00001eb321850	2.13559	up	0.5h
Zm00001eb322730	1.875	up	0.5h
Zm00001eb324720	1.22411	up	0.5h	uncharacterized LOC100284456
Zm00001eb325170	1.51212	up	0.5h
Zm00001eb325230	1.07745	up	0.5h	alpha tubulin 6
Zm00001eb325550	1.3464	up	0.5h	protein BZR1 homolog 1-like
Zm00001eb325570	1.53736	up	0.5h	integral membrane protein like protein
Zm00001eb325750	1.22663	up	0.5h	uncharacterized LOC100384069
Zm00001eb326320	1.01782	up	0.5h
Zm00001eb326850	1.27002	up	0.5h
Zm00001eb328220	6.26078	up	0.5h
Zm00001eb328390	1.46772	up	0.5h
Zm00001eb328370	1.05305	up	0.5h
Zm00001eb328630	1.61454	up	0.5h	pentatricopeptide repeat-containing protein At4g33990
Zm00001eb330610	1.05866	up	0.5h	uncharacterized LOC100273533
Zm00001eb330920	1.10679	up	0.5h
Zm00001eb331310	6.72759	up	0.5h
Zm00001eb331320	6.86509	up	0.5h
Zm00001eb333520	1.09489	up	0.5h	H/ACA ribonucleoprotein complex subunit 4
Zm00001eb333620	1.81327	up	0.5h	alpha/beta-Hydrolases superfamily protein
Zm00001eb334090	2.25574	up	0.5h	chaperone protein dnaJ 20
Zm00001eb334870	2.46033	up	0.5h
Zm00001eb335120	4.11209	up	0.5h
Zm00001eb335860	1.08006	up	0.5h	factor of DNA methylation 1
Zm00001eb338370	1.62399	up	0.5h
Zm00001eb339080	2.02942	up	0.5h	P-loop containing nucleoside triphosphate hydrolase superfamily protein
Zm00001eb339640	3.4319	up	0.5h
Zm00001eb339650	3.65377	up	0.5h
Zm00001eb339850	1.01871	up	0.5h
Zm00001eb339900	1.78129	up	0.5h
Zm00001eb343270	1.37583	up	0.5h	uncharacterized LOC100277895
Zm00001eb343350	1.28174	up	0.5h
Zm00001eb343390	1.26993	up	0.5h	uncharacterized LOC100192964
Zm00001eb343710	1.37079	up	0.5h
Zm00001eb343720	1.02081	up	0.5h	Grx_I1 - glutaredoxin subgroup III
Zm00001eb344970	2.06939	up	0.5h	uncharacterized LOC103635410
Zm00001eb345180	3.28521	up	0.5h
Zm00001eb345980	1.5171	up	0.5h
Zm00001eb346600	2.61992	up	0.5h
Zm00001eb346610	2.5459	up	0.5h
Zm00001eb347770	1.99894	up	0.5h	uncharacterized LOC100273970
Zm00001eb347850	1.21273	up	0.5h
Zm00001eb347930	7.3872	up	0.5h
Zm00001eb347920	7.8055	up	0.5h
Zm00001eb348090	2.12694	up	0.5h
Zm00001eb348200	1.73698	up	0.5h
Zm00001eb348270	1.79584	up	0.5h	protein TRANSPARENT TESTA 1
Zm00001eb348640	2.81492	up	0.5h
Zm00001eb348780	1.10078	up	0.5h	alpha/beta-Hydrolases superfamily protein
Zm00001eb349060	5.67807	up	0.5h	MADS29
Zm00001eb350580	2.71466	up	0.5h
Zm00001eb350630	1.35334	up	0.5h
Zm00001eb351320	1.75422	up	0.5h
Zm00001eb354100	1.21426	up	0.5h	translocase of chloroplast 159, chloroplastic
Zm00001eb355740	1.5835	up	0.5h
Zm00001eb356360	1.40894	up	0.5h	4Fe-4S ferredoxin, iron-sulfur binding protein
Zm00001eb356910	2.52177	up	0.5h
Zm00001eb357920	1.6988	up	0.5h
Zm00001eb358970	1.75037	up	0.5h	putative protein kinase superfamily protein
Zm00001eb360500	1.79144	up	0.5h
Zm00001eb362240	3.00773	up	0.5h	ARR1 protein-like
Zm00001eb362890	1.14561	up	0.5h
Zm00001eb366560	1.17832	up	0.5h	uncharacterized LOC103636441
Zm00001eb366860	3.50837	up	0.5h
Zm00001eb368280	3.67161	up	0.5h	uncharacterized LOC100279467
Zm00001eb368350	3.68071	up	0.5h	probable 2-oxoglutarate-dependent dioxygenase At5g05600
Zm00001eb368740	1.3525	up	0.5h	U-box domain-containing protein 16
Zm00001eb370290	2.0873	up	0.5h
Zm00001eb370840	6.74255	up	0.5h	protein RRP6-like 1
Zm00001eb371420	1.79408	up	0.5h
Zm00001eb371850	1.968	up	0.5h
Zm00001eb372020	8.84949	up	0.5h
Zm00001eb372030	3.81899	up	0.5h
Zm00001eb372040	4.26334	up	0.5h
Zm00001eb372370	1.47242	up	0.5h
Zm00001eb373890	2.13631	up	0.5h
Zm00001eb373900	1.97081	up	0.5h
Zm00001eb374730	2.99548	up	0.5h
Zm00001eb374740	2.63979	up	0.5h
Zm00001eb374870	1.55728	up	0.5h
Zm00001eb375120	1.82254	up	0.5h	uncharacterized LOC100281145
Zm00001eb375580	1.58391	up	0.5h
Zm00001eb376220	7.3871	up	0.5h
Zm00001eb376890	1.2424	up	0.5h	uncharacterized LOC100216991
Zm00001eb377070	2.97362	up	0.5h
Zm00001eb377210	1.25651	up	0.5h	translation factor GUF1 homolog, mitochondrial
Zm00001eb377350	1.28118	up	0.5h	uncharacterized LOC103638097
Zm00001eb378150	1.95283	up	0.5h	uncharacterized LOC100280927
Zm00001eb378720	1.23996	up	0.5h
Zm00001eb380150	3.03363	up	0.5h
Zm00001eb380210	1.11987	up	0.5h
Zm00001eb380470	1.39888	up	0.5h
Zm00001eb380480	1.52406	up	0.5h
Zm00001eb381030	2.12552	up	0.5h
Zm00001eb381520	1.01228	up	0.5h	lipid binding protein
Zm00001eb382290	1.20285	up	0.5h	uncharacterized LOC100273057
Zm00001eb382570	1.84047	up	0.5h
Zm00001eb382760	1.28959	up	0.5h
Zm00001eb383290	3.89728	up	0.5h
Zm00001eb383930	1.17866	up	0.5h
Zm00001eb383960	3.64929	up	0.5h
Zm00001eb384040	1.92144	up	0.5h
Zm00001eb384600	1.08727	up	0.5h
Zm00001eb385090	4.99653	up	0.5h
Zm00001eb385140	6.07736	up	0.5h
Zm00001eb386460	7.47093	up	0.5h
Zm00001eb386720	2.01259	up	0.5h
Zm00001eb386870	1.6342	up	0.5h	uncharacterized LOC100274790
Zm00001eb387540	1.4101	up	0.5h	Intron maturase type II family protein
Zm00001eb388050	1.10253	up	0.5h
Zm00001eb388100	2.48949	up	0.5h	VQ motif family protein
Zm00001eb388320	1.53517	up	0.5h	putative pentatricopeptide repeat-containing protein At3g13770, mitochondrial
Zm00001eb388810	1.19206	up	0.5h	RNA polymerase 2
Zm00001eb388840	2.18529	up	0.5h
Zm00001eb389420	2.50188	up	0.5h
Zm00001eb391530	2.08233	up	0.5h	uncharacterized LOC100281722
Zm00001eb391720	1.244	up	0.5h
Zm00001eb393290	1.40362	up	0.5h
Zm00001eb393520	1.16022	up	0.5h
Zm00001eb393800	4.7847	up	0.5h
Zm00001eb394490	1.99326	up	0.5h	uncharacterized LOC103639125
Zm00001eb394750	1.1226	up	0.5h	probable nucleolar protein 5-2
Zm00001eb394870	1.37069	up	0.5h
Zm00001eb395160	5.13012	up	0.5h
Zm00001eb395440	1.24064	up	0.5h
Zm00001eb395560	1.0053	up	0.5h
Zm00001eb396310	1.43953	up	0.5h	uncharacterized LOC100217147
Zm00001eb396460	2.50583	up	0.5h	uncharacterized LOC100283184
Zm00001eb396520	1.62072	up	0.5h
Zm00001eb396610	1.49034	up	0.5h	glycosyltransferase 5
Zm00001eb397080	1.43022	up	0.5h	uncharacterized LOC100279033
Zm00001eb397210	2.19855	up	0.5h
Zm00001eb399600	2.12318	up	0.5h
Zm00001eb401070	2.81378	up	0.5h
Zm00001eb401330	1.56041	up	0.5h	uncharacterized LOC100216576
Zm00001eb401580	1.38571	up	0.5h
Zm00001eb401630	1.22169	up	0.5h
Zm00001eb402520	1.06177	up	0.5h
Zm00001eb402530	4.52517	up	0.5h
Zm00001eb405150	1.70942	up	0.5h	putative lectin-domain receptor-like protein kinase family protein
Zm00001eb405240	2.95842	up	0.5h
Zm00001eb405340	1.64709	up	0.5h	embryo defective 1379
Zm00001eb407620	3.60486	up	0.5h
Zm00001eb407670	2.55658	up	0.5h
Zm00001eb407720	1.50376	up	0.5h
Zm00001eb407900	4.00266	up	0.5h
Zm00001eb407910	3.88818	up	0.5h
Zm00001eb409750	3.63415	up	0.5h
Zm00001eb409860	3.30863	up	0.5h
Zm00001eb410850	1.34947	up	0.5h	tetratricopeptide-like helical
Zm00001eb411060	2.63129	up	0.5h	Pentatricopeptide repeat-containing protein chloroplastic
Zm00001eb411260	1.17667	up	0.5h	Diacylglycerol kinase 2
Zm00001eb411450	3.03142	up	0.5h	calcium-dependent protein kinase 8-like
Zm00001eb411930	4.10482	up	0.5h
Zm00001eb412360	2.99003	up	0.5h
Zm00001eb412770	1.95318	up	0.5h
Zm00001eb413440	6.54485	up	0.5h
Zm00001eb414530	1.62762	up	0.5h	uncharacterized LOC100277968
Zm00001eb414740	1.95612	up	0.5h
Zm00001eb415730	1.0803	up	0.5h	uncharacterized LOC100383037
Zm00001eb416880	1.77876	up	0.5h
Zm00001eb417700	5.72855	up	0.5h
Zm00001eb418010	1.24973	up	0.5h	pentatricopeptide repeat family protein
Zm00001eb418100	1.11881	up	0.5h
Zm00001eb419660	1.86747	up	0.5h
Zm00001eb420440	2.02899	up	0.5h	uncharacterized LOC100281107
Zm00001eb420510	2.18825	up	0.5h
Zm00001eb421990	2.12001	up	0.5h
Zm00001eb422730	4.35472	up	0.5h
Zm00001eb422750	3.62619	up	0.5h
Zm00001eb423450	2.2134	up	0.5h
Zm00001eb424180	1.78931	up	0.5h
Zm00001eb425100	1.43087	up	0.5h
Zm00001eb425180	1.19517	up	0.5h
Zm00001eb425590	2.68282	up	0.5h	uncharacterized LOC100193902
Zm00001eb427240	4.93021	up	0.5h
Zm00001eb427760	1.00362	up	0.5h
Zm00001eb428560	1.35321	up	0.5h	putative cytochrome P450 superfamily protein
Zm00001eb428630	2.87843	up	0.5h
Zm00001eb428840	1.26636	up	0.5h
Zm00001eb429860	1.32607	up	0.5h	EREBP-4 like protein
Zm00001eb429980	1.90129	up	0.5h
Zm00001eb429930	1.00617	up	0.5h
Zm00001eb432090	1.8095	up	0.5h	uncharacterized LOC100280932
Zm00001eb432150	1.94691	up	0.5h
Zm00001eb432730	1.21676	up	0.5h
Zm00001eb433400	1.23247	up	0.5h
Zm00001eb433420	2.1075	up	0.5h
Zm00001eb433640	4.87172	up	0.5h	dnaJ domain containing protein
Zm00001eb015600	3.22415	up	0.5h
Zm00001eb026160	2.44539	up	0.5h
Zm00001eb027250	7.01046	up	0.5h
Zm00001eb027270	4.54293	up	0.5h
Zm00001eb027490	2.41465	up	0.5h
Zm00001eb027710	6.40658	up	0.5h
Zm00001eb030590	6.16762	up	0.5h
Zm00001eb036120	1.75583	up	0.5h
Zm00001eb037960	1.10512	up	0.5h	transcription factor HEC2
Zm00001eb042650	6.94573	up	0.5h	receptor-like protein kinase HSL1
Zm00001eb177420	6.95822	up	0.5h
Zm00001eb179850	3.0889	up	0.5h
Zm00001eb181540	6.65244	up	0.5h
Zm00001eb181750	3.4067	up	0.5h
Zm00001eb188420	5.26008	up	0.5h
Zm00001eb188430	5.22192	up	0.5h
Zm00001eb193230	2.16093	up	0.5h
Zm00001eb085960	5.78188	up	0.5h
Zm00001eb085970	5.48408	up	0.5h
Zm00001eb087000	4.57963	up	0.5h
Zm00001eb087010	5.12462	up	0.5h
Zm00001eb087490	6.69324	up	0.5h
Zm00001eb087550	3.19625	up	0.5h
Zm00001eb112290	1.72258	up	0.5h
Zm00001eb112300	2.22214	up	0.5h
Zm00001eb123670	4.38797	up	0.5h	uncharacterized LOC100284309
Zm00001eb127380	7.92072	up	0.5h
Zm00001eb132160	3.59303	up	0.5h
Zm00001eb132170	3.17119	up	0.5h
Zm00001eb132210	6.91327	up	0.5h
Zm00001eb132480	4.12032	up	0.5h
Zm00001eb132490	8.00424	up	0.5h
Zm00001eb135430	5.46739	up	0.5h
Zm00001eb137790	3.4525	up	0.5h
Zm00001eb220070	6.93576	up	0.5h
Zm00001eb230610	4.21421	up	0.5h
Zm00001eb235250	1.53503	up	0.5h
Zm00001eb235660	3.68977	up	0.5h
Zm00001eb235820	4.7085	up	0.5h
Zm00001eb307810	6.07165	up	0.5h
Zm00001eb308190	3.79786	up	0.5h
Zm00001eb354020	5.39899	up	0.5h
Zm00001eb354030	4.10001	up	0.5h
Zm00001eb267690	3.59197	up	0.5h
Zm00001eb270210	2.62049	up	0.5h
Zm00001eb270740	4.93236	up	0.5h
Zm00001eb270760	6.08255	up	0.5h
Zm00001eb286020	5.68552	up	0.5h
Zm00001eb380750	3.12298	up	0.5h
Zm00001eb382560	4.56569	up	0.5h
Zm00001eb390840	4.66521	up	0.5h
Zm00001eb391850	7.39092	up	0.5h
Zm00001eb409290	7.03899	up	0.5h
Zm00001eb412820	4.19223	up	0.5h
Zm00001eb000760	-1.09313	down	0.5h	Protein WEAK CHLOROPLAST MOVEMENT UNDER BLUE LIGHT 1
Zm00001eb002620	-1.09329	down	0.5h	basic endochitinase
Zm00001eb002950	-1.67236	down	0.5h
Zm00001eb003440	-1.50643	down	0.5h	uncharacterized LOC100281767
Zm00001eb004430	-1.09083	down	0.5h
Zm00001eb005690	-1.58575	down	0.5h	uncharacterized LOC100194365
Zm00001eb006530	-3.42118	down	0.5h	Aspartyl protease AED3
Zm00001eb008080	-1.4772	down	0.5h
Zm00001eb008110	-1.5868	down	0.5h
Zm00001eb008360	-1.6476	down	0.5h
Zm00001eb009090	-1.03745	down	0.5h
Zm00001eb009490	-1.16794	down	0.5h
Zm00001eb009550	-1.0681	down	0.5h
Zm00001eb010320	-1.07648	down	0.5h	uncharacterized LOC100384022
Zm00001eb010430	-2.12873	down	0.5h
Zm00001eb010440	-1.26465	down	0.5h
Zm00001eb011700	-5.39988	down	0.5h	uncharacterized LOC100273529
Zm00001eb012310	-1.22576	down	0.5h	initiator-binding protein 2
Zm00001eb012800	-1.00822	down	0.5h	Ankyrin repeat-containing protein
Zm00001eb013150	-1.80679	down	0.5h	phosphatidylinositol transfer protein 2
Zm00001eb013330	-1.34509	down	0.5h
Zm00001eb013380	-5.69976	down	0.5h
Zm00001eb013880	-1.57546	down	0.5h
Zm00001eb015550	-1.28208	down	0.5h	putative thioredoxin superfamily protein
Zm00001eb016080	-1.45596	down	0.5h
Zm00001eb016160	-1.31697	down	0.5h	Potassium transporter 2
Zm00001eb016270	-4.47612	down	0.5h
Zm00001eb016880	-2.77182	down	0.5h
Zm00001eb016920	-2.89249	down	0.5h
Zm00001eb020340	-4.58339	down	0.5h
Zm00001eb020450	-1.48837	down	0.5h
Zm00001eb020470	-1.34585	down	0.5h	protein argonaute 7
Zm00001eb021040	-1.45187	down	0.5h
Zm00001eb021140	-1.08487	down	0.5h	putative polyol transporter 1
Zm00001eb021790	-1.5282	down	0.5h
Zm00001eb022030	-1.25725	down	0.5h
Zm00001eb023070	-3.35955	down	0.5h	uncharacterized LOC100285357
Zm00001eb023220	-1.2456	down	0.5h	transcription factor GHD7
Zm00001eb023330	-5.12577	down	0.5h
Zm00001eb024800	-1.13571	down	0.5h	low phytic acid 2
Zm00001eb025690	-4.82927	down	0.5h
Zm00001eb025770	-1.7042	down	0.5h	putative proline-rich receptor-like protein kinase PERK6
Zm00001eb027820	-1.04252	down	0.5h	uncharacterized LOC100191600
Zm00001eb028400	-6.12347	down	0.5h	replication licensing factor MCM7 homologue
Zm00001eb029790	-5.25111	down	0.5h
Zm00001eb033540	-5.52621	down	0.5h
Zm00001eb034650	-1.3087	down	0.5h	Glycerophosphodiester phosphodiesterase GDPDL3
Zm00001eb036770	-1.74458	down	0.5h	uncharacterized LOC100281771
Zm00001eb037100	-2.0235	down	0.5h
Zm00001eb041120	-1.10158	down	0.5h	cinnamoyl CoA reductase 1
Zm00001eb044150	-1.05532	down	0.5h
Zm00001eb045010	-2.35611	down	0.5h
Zm00001eb046040	-1.46951	down	0.5h	uncharacterized LOC100279895
Zm00001eb046960	-1.18871	down	0.5h	uncharacterized LOC100281495
Zm00001eb047830	-1.62584	down	0.5h	protein NETWORKED 1D
Zm00001eb048310	-1.02206	down	0.5h	pectinesterase-1
Zm00001eb048370	-2.27291	down	0.5h	uncharacterized LOC100275567
Zm00001eb049060	-1.2989	down	0.5h	QWRF motif-containing protein 3
Zm00001eb050710	-1.00608	down	0.5h	uncharacterized LOC100384312
Zm00001eb055430	-1.38445	down	0.5h	alpha/beta-Hydrolases superfamily protein
Zm00001eb056030	-1.06029	down	0.5h	uncharacterized LOC100275311
Zm00001eb058720	-1.01167	down	0.5h
Zm00001eb059510	-5.94491	down	0.5h
Zm00001eb059930	-1.58316	down	0.5h
Zm00001eb060890	-1.16424	down	0.5h
Zm00001eb061400	-1.26621	down	0.5h
Zm00001eb062170	-1.01147	down	0.5h
Zm00001eb062680	-1.48961	down	0.5h	protein phosphatase 2C 35
Zm00001eb063240	-1.35774	down	0.5h
Zm00001eb063910	-1.62976	down	0.5h	ammonium transporter 3
Zm00001eb064450	-1.30647	down	0.5h	Purple acid phosphatase 15
Zm00001eb064530	-1.3453	down	0.5h
Zm00001eb066500	-5.8355	down	0.5h
Zm00001eb067100	-1.14867	down	0.5h
Zm00001eb068160	-1.05112	down	0.5h	uncharacterized LOC100383552
Zm00001eb070230	-1.12359	down	0.5h	starch synthase IIIb-2 precursor
Zm00001eb070630	-1.01746	down	0.5h
Zm00001eb070840	-1.35867	down	0.5h
Zm00001eb071710	-1.00421	down	0.5h
Zm00001eb072510	-1.09629	down	0.5h
Zm00001eb073250	-1.02012	down	0.5h	beta-carotene hydroxylase
Zm00001eb073990	-5.83074	down	0.5h
Zm00001eb075570	-1.11586	down	0.5h
Zm00001eb076180	-6.75723	down	0.5h	Peroxidase 12
Zm00001eb077130	-1.82765	down	0.5h	plasma membrane intrinsic protein
Zm00001eb077220	-1.65708	down	0.5h	phenylalanine ammonia-lyase
Zm00001eb081120	-1.30604	down	0.5h	sugar transport protein 5
Zm00001eb081280	-1.42133	down	0.5h	uncharacterized LOC100272664
Zm00001eb083390	-1.27526	down	0.5h
Zm00001eb084490	-1.61366	down	0.5h
Zm00001eb087690	-1.57347	down	0.5h
Zm00001eb088800	-1.27753	down	0.5h	putative cinnamyl-alcohol dehydrogenase family protein
Zm00001eb090960	-1.47131	down	0.5h
Zm00001eb091070	-1.557	down	0.5h
Zm00001eb091060	-1.01271	down	0.5h
Zm00001eb092280	-1.14107	down	0.5h
Zm00001eb093210	-1.21724	down	0.5h	uncharacterized LOC100286265
Zm00001eb093890	-1.20384	down	0.5h
Zm00001eb095840	-1.28688	down	0.5h	uncharacterized LOC100283831
Zm00001eb096830	-1.03533	down	0.5h
Zm00001eb096930	-4.07949	down	0.5h	uncharacterized LOC100272711
Zm00001eb096940	-1.32721	down	0.5h	uncharacterized LOC100194073
Zm00001eb097950	-1.52936	down	0.5h
Zm00001eb099410	-6.49281	down	0.5h
Zm00001eb100050	-2.13896	down	0.5h
Zm00001eb100340	-1.21347	down	0.5h
Zm00001eb104260	-1.05592	down	0.5h	NIN-like protein 1
Zm00001eb105190	-1.81821	down	0.5h
Zm00001eb105360	-1.30401	down	0.5h
Zm00001eb106420	-1.12085	down	0.5h
Zm00001eb107750	-1.00678	down	0.5h
Zm00001eb108620	-1.11932	down	0.5h
Zm00001eb110700	-1.34805	down	0.5h
Zm00001eb112080	-1.30681	down	0.5h
Zm00001eb113170	-5.31738	down	0.5h
Zm00001eb113200	-1.34683	down	0.5h	CASP-like protein 1U2
Zm00001eb114370	-1.05258	down	0.5h	uncharacterized LOC100278220
Zm00001eb116080	-1.46838	down	0.5h
Zm00001eb116100	-1.25842	down	0.5h
Zm00001eb117370	-1.18088	down	0.5h
Zm00001eb117770	-5.38598	down	0.5h
Zm00001eb118650	-12.7095	down	0.5h	uncharacterized LOC100383740
Zm00001eb118700	-5.0968	down	0.5h
Zm00001eb118760	-1.09941	down	0.5h
Zm00001eb118990	-1.19541	down	0.5h
Zm00001eb119290	-5.34777	down	0.5h
Zm00001eb119400	-1.15727	down	0.5h	uncharacterized LOC100383766
Zm00001eb121310	-1.16293	down	0.5h	6-phosphofructokinase 2
Zm00001eb122620	-1.50727	down	0.5h	cytokinin-O-glucosyltransferase 3
Zm00001eb122980	-1.61405	down	0.5h	uncharacterized LOC100281190
Zm00001eb123830	-4.50182	down	0.5h
Zm00001eb124940	-1.02241	down	0.5h
Zm00001eb126610	-1.51357	down	0.5h
Zm00001eb127490	-1.59084	down	0.5h	uncharacterized LOC100283734
Zm00001eb128310	-2.90831	down	0.5h
Zm00001eb128330	-3.30594	down	0.5h
Zm00001eb130240	-1.68536	down	0.5h
Zm00001eb130650	-1.08465	down	0.5h	pre-mRNA-splicing factor SF2
Zm00001eb131150	-1.03088	down	0.5h
Zm00001eb131470	-1.68529	down	0.5h
Zm00001eb133920	-1.03945	down	0.5h
Zm00001eb134560	-1.42257	down	0.5h
Zm00001eb139880	-1.32319	down	0.5h	uncharacterized LOC100282272
Zm00001eb140800	-5.27657	down	0.5h
Zm00001eb141080	-1.9325	down	0.5h
Zm00001eb141360	-5.85891	down	0.5h
Zm00001eb141510	-5.61731	down	0.5h	lichenase-2
Zm00001eb143830	-5.29917	down	0.5h
Zm00001eb144520	-4.18515	down	0.5h
Zm00001eb144570	-1.7403	down	0.5h
Zm00001eb144580	-1.28983	down	0.5h	uncharacterized LOC100277020
Zm00001eb144780	-1.14538	down	0.5h
Zm00001eb144930	-2.4247	down	0.5h	linoleate 9S-lipoxygenase2
Zm00001eb145030	-1.64217	down	0.5h
Zm00001eb144960	-1.42828	down	0.5h	linoleate 9S-lipoxygenase1
Zm00001eb145490	-1.67758	down	0.5h	alpha/beta-Hydrolases superfamily protein
Zm00001eb146080	-2.23324	down	0.5h	uncharacterized LOC100285111
Zm00001eb146840	-1.56506	down	0.5h
Zm00001eb147150	-6.9108	down	0.5h
Zm00001eb147290	-1.20689	down	0.5h
Zm00001eb148030	-1.62174	down	0.5h
Zm00001eb148070	-2.20052	down	0.5h	uncharacterized LOC100274159
Zm00001eb148420	-1.13353	down	0.5h
Zm00001eb148540	-4.8216	down	0.5h
Zm00001eb148810	-2.79078	down	0.5h
Zm00001eb149270	-1.03868	down	0.5h	Protein RETICULATA-RELATED 6 chloroplastic
Zm00001eb151510	-1.50389	down	0.5h
Zm00001eb151730	-5.70935	down	0.5h
Zm00001eb152390	-1.06139	down	0.5h	peptide transporter PTR2
Zm00001eb154460	-1.86152	down	0.5h
Zm00001eb154830	-1.21492	down	0.5h
Zm00001eb154950	-1.20627	down	0.5h
Zm00001eb155660	-1.20986	down	0.5h	Bidirectional sugar transporter SWEET2
Zm00001eb156090	-1.03105	down	0.5h
Zm00001eb156130	-5.50637	down	0.5h
Zm00001eb156460	-3.29999	down	0.5h
Zm00001eb159150	-1.34469	down	0.5h	siroheme uroporphyrinogen methyltransferase 1
Zm00001eb159210	-2.53749	down	0.5h
Zm00001eb159280	-1.24887	down	0.5h
Zm00001eb159910	-1.08796	down	0.5h	uncharacterized LOC100501661
Zm00001eb160820	-1.19942	down	0.5h	cytosolic aldehyde dehydrogenase RF2C
Zm00001eb160830	-1.08933	down	0.5h	aldehyde dehydrogenase 5
Zm00001eb161120	-1.34787	down	0.5h
Zm00001eb161460	-1.62216	down	0.5h	MYB-related transcription factor
Zm00001eb162570	-2.88708	down	0.5h
Zm00001eb163890	-1.28875	down	0.5h
Zm00001eb165460	-1.29765	down	0.5h	uncharacterized LOC100281488
Zm00001eb165860	-1.10722	down	0.5h
Zm00001eb165870	-1.09832	down	0.5h	sodium/hydrogen exchanger
Zm00001eb165890	-1.15744	down	0.5h	S-alkyl-thiohydroximate lyase SUR1
Zm00001eb166390	-1.28496	down	0.5h	uncharacterized LOC100193315
Zm00001eb167310	-1.46946	down	0.5h	uncharacterized LOC100272601
Zm00001eb167340	-3.39975	down	0.5h
Zm00001eb167820	-1.06622	down	0.5h	receptor-like protein kinase HSL1
Zm00001eb168050	-3.36621	down	0.5h
Zm00001eb168980	-1.01974	down	0.5h
Zm00001eb169330	-1.48444	down	0.5h	uncharacterized LOC100281824
Zm00001eb170060	-1.94918	down	0.5h
Zm00001eb170290	-6.35225	down	0.5h
Zm00001eb170590	-2.28493	down	0.5h
Zm00001eb171330	-1.31802	down	0.5h
Zm00001eb171840	-1.29646	down	0.5h
Zm00001eb171850	-2.30705	down	0.5h
Zm00001eb172390	-1.38522	down	0.5h	putative FAD-binding Berberine family protein
Zm00001eb172450	-2.75432	down	0.5h
Zm00001eb172530	-6.53246	down	0.5h
Zm00001eb174590	-1.09173	down	0.5h
Zm00001eb176470	-1.53491	down	0.5h	nitrate reductase [NADH]-like
Zm00001eb176730	-1.1847	down	0.5h
Zm00001eb178700	-1.18479	down	0.5h
Zm00001eb183220	-1.14853	down	0.5h	Cell number regulator 2
Zm00001eb184670	-1.08253	down	0.5h
Zm00001eb184710	-1.20051	down	0.5h
Zm00001eb184750	-1.26138	down	0.5h
Zm00001eb184760	-1.36306	down	0.5h
Zm00001eb185260	-2.06839	down	0.5h	phenylalanine ammonia-lyase
Zm00001eb185470	-1.14543	down	0.5h	lysosomal protective protein
Zm00001eb185830	-1.17129	down	0.5h	(+)-neomenthol dehydrogenase
Zm00001eb187030	-5.2952	down	0.5h
Zm00001eb187960	-1.56247	down	0.5h
Zm00001eb190060	-6.65295	down	0.5h	Zinc finger (C3HC4-type RING finger) family protein
Zm00001eb190870	-1.78303	down	0.5h
Zm00001eb190970	-1.31448	down	0.5h	putative U-box domain protein kinase family
Zm00001eb190950	-1.18115	down	0.5h
Zm00001eb191420	-1.08458	down	0.5h
Zm00001eb193390	-1.91076	down	0.5h
Zm00001eb193660	-1.05725	down	0.5h	nitrite reductase2
Zm00001eb195270	-1.02796	down	0.5h
Zm00001eb196870	-1.38331	down	0.5h	Pollen Ole e 1 allergen and extensin family protein
Zm00001eb196930	-1.6747	down	0.5h	putative calmodulin-binding family protein
Zm00001eb198360	-2.65049	down	0.5h
Zm00001eb198680	-5.98278	down	0.5h
Zm00001eb199360	-1.00019	down	0.5h
Zm00001eb200610	-2.29292	down	0.5h
Zm00001eb201390	-6.99115	down	0.5h	1-aminocyclopropane-1-carboxylate oxidase
Zm00001eb201940	-1.05631	down	0.5h	uncharacterized LOC100281785
Zm00001eb202770	-1.50917	down	0.5h
Zm00001eb203660	-1.77762	down	0.5h
Zm00001eb204480	-4.6383	down	0.5h	uncharacterized LOC100193099
Zm00001eb206400	-1.55028	down	0.5h
Zm00001eb206890	-1.98566	down	0.5h
Zm00001eb208380	-2.79915	down	0.5h
Zm00001eb209920	-5.45506	down	0.5h	nodulin protein
Zm00001eb212460	-1.37088	down	0.5h
Zm00001eb214230	-1.4699	down	0.5h
Zm00001eb215010	-1.03999	down	0.5h
Zm00001eb215190	-1.11476	down	0.5h	uncharacterized LOC100284463
Zm00001eb215360	-1.55709	down	0.5h
Zm00001eb216000	-1.49642	down	0.5h
Zm00001eb219210	-1.80148	down	0.5h
Zm00001eb221110	-1.03412	down	0.5h	uncharacterized LOC100274029
Zm00001eb222370	-5.51042	down	0.5h	uncharacterized LOC101027116
Zm00001eb222590	-1.44028	down	0.5h
Zm00001eb224940	-1.06101	down	0.5h
Zm00001eb226330	-1.06026	down	0.5h
Zm00001eb228670	-1.25473	down	0.5h
Zm00001eb229460	-2.8686	down	0.5h	invertase 2
Zm00001eb231110	-1.3856	down	0.5h
Zm00001eb231540	-1.07592	down	0.5h
Zm00001eb232960	-1.18999	down	0.5h	4-hydroxyphenylpyruvate dioxygenase 1
Zm00001eb233420	-1.08083	down	0.5h
Zm00001eb234450	-1.37019	down	0.5h
Zm00001eb239700	-1.56188	down	0.5h
Zm00001eb240100	-1.39942	down	0.5h
Zm00001eb244570	-1.32296	down	0.5h
Zm00001eb247430	-1.65841	down	0.5h
Zm00001eb247660	-2.46888	down	0.5h	phenylalanine ammonia-lyase
Zm00001eb247760	-1.40965	down	0.5h	plasma membrane intrinsic protein 2
Zm00001eb248460	-1.4756	down	0.5h	putative protein kinase superfamily protein
Zm00001eb249190	-5.06816	down	0.5h
Zm00001eb249150	-1.11024	down	0.5h
Zm00001eb256260	-1.4246	down	0.5h	Nitrate reductase [NAD(P)H]
Zm00001eb257430	-1.38055	down	0.5h
Zm00001eb257950	-1.28251	down	0.5h
Zm00001eb258520	-1.5383	down	0.5h
Zm00001eb258790	-1.97187	down	0.5h
Zm00001eb264870	-1.12752	down	0.5h
Zm00001eb265830	-3.36117	down	0.5h
Zm00001eb265890	-2.03828	down	0.5h	uncharacterized LOC100502041
Zm00001eb265900	-3.68093	down	0.5h
Zm00001eb266290	-1.11668	down	0.5h
Zm00001eb267030	-1.32597	down	0.5h	subtilisin-chymotrypsin inhibitor CI-1B
Zm00001eb268650	-1.74944	down	0.5h	glycoside hydrolase, family 28
Zm00001eb269450	-1.2957	down	0.5h
Zm00001eb270400	-1.38499	down	0.5h
Zm00001eb273000	-1.05145	down	0.5h	uncharacterized LOC100275894
Zm00001eb274620	-1.12462	down	0.5h
Zm00001eb276250	-6.79377	down	0.5h	uncharacterized LOC100383495
Zm00001eb277710	-1.84744	down	0.5h
Zm00001eb278310	-2.08398	down	0.5h
Zm00001eb279370	-1.17318	down	0.5h	uncharacterized LOC100383991
Zm00001eb281100	-2.28872	down	0.5h
Zm00001eb282410	-4.74163	down	0.5h
Zm00001eb283230	-1.21744	down	0.5h	putative subtilase family protein
Zm00001eb285520	-1.17791	down	0.5h	uncharacterized LOC100279348
Zm00001eb286660	-1.27416	down	0.5h
Zm00001eb287980	-2.11259	down	0.5h	Protein NRT1/ PTR FAMILY 3.1
Zm00001eb289750	-3.46027	down	0.5h	glycine-rich cell wall structural protein 2
Zm00001eb292620	-1.19008	down	0.5h
Zm00001eb292670	-1.86243	down	0.5h
Zm00001eb292890	-2.00471	down	0.5h
Zm00001eb294460	-2.36723	down	0.5h
Zm00001eb295060	-6.13666	down	0.5h	uncharacterized LOC100272412
Zm00001eb297590	-1.19313	down	0.5h
Zm00001eb298420	-3.90206	down	0.5h
Zm00001eb302400	-1.10475	down	0.5h	uncharacterized LOC100216710
Zm00001eb305810	-1.47066	down	0.5h	granule bound starch synthase IIa precursor
Zm00001eb306400	-2.71659	down	0.5h	plasma membrane intrinsic protein 2
Zm00001eb307480	-3.07823	down	0.5h	uncharacterized LOC100285647
Zm00001eb310450	-1.25764	down	0.5h
Zm00001eb311740	-5.54478	down	0.5h	cyclin delta-2
Zm00001eb312890	-2.0383	down	0.5h	uncharacterized LOC100281244
Zm00001eb313500	-1.68686	down	0.5h	WAT1-related protein
Zm00001eb314130	-1.02256	down	0.5h	trimethyltridecatetraene synthase-like
Zm00001eb315850	-1.59357	down	0.5h	basic leucine zipper 8
Zm00001eb316070	-1.01615	down	0.5h	uncharacterized LOC100281504
Zm00001eb318140	-5.76244	down	0.5h
Zm00001eb319230	-1.52549	down	0.5h
Zm00001eb320190	-1.0516	down	0.5h	kinesin like protein
Zm00001eb320680	-1.16139	down	0.5h	uncharacterized LOC100281451
Zm00001eb320760	-1.05028	down	0.5h	uncharacterized LOC100283287
Zm00001eb321870	-1.99557	down	0.5h	uncharacterized LOC103634302
Zm00001eb322440	-1.7961	down	0.5h
Zm00001eb322450	-1.18428	down	0.5h	glucan endo-1,3-beta-glucosidase 3
Zm00001eb323400	-5.39016	down	0.5h	glucan endo-1,3-beta-glucosidase 13
Zm00001eb328560	-1.58979	down	0.5h
Zm00001eb328710	-1.13832	down	0.5h	uncharacterized LOC100273851
Zm00001eb329070	-1.43329	down	0.5h	uncharacterized LOC100384760
Zm00001eb329860	-1.05677	down	0.5h	putative mitochondrial adenine nucleotide transporter BTL1
Zm00001eb330540	-1.31094	down	0.5h	uncharacterized LOC100383323
Zm00001eb332560	-2.13436	down	0.5h	uncharacterized LOC100381542
Zm00001eb334460	-5.18138	down	0.5h	beta-glucosidase 1
Zm00001eb337060	-1.19535	down	0.5h	uncharacterized LOC100272780
Zm00001eb337070	-4.74491	down	0.5h
Zm00001eb338620	-1.10252	down	0.5h	uncharacterized LOC103634979
Zm00001eb339720	-2.00742	down	0.5h	polygalacturonase At1g48100
Zm00001eb340260	-1.79397	down	0.5h	DUF4228 domain protein
Zm00001eb341220	-1.56016	down	0.5h	ABC transporter C family member 14
Zm00001eb343620	-1.25441	down	0.5h	putative DUF1421 domain family protein
Zm00001eb344690	-5.21384	down	0.5h
Zm00001eb344730	-1.87786	down	0.5h	Plant basic secretory protein (BSP) family protein
Zm00001eb346760	-1.20385	down	0.5h	oxidoreductase 2OG-Fe(II) oxygenase family protein
Zm00001eb350260	-1.06022	down	0.5h	uncharacterized LOC100191557
Zm00001eb350430	-1.10864	down	0.5h	uncharacterized LOC100273899
Zm00001eb350770	-1.02276	down	0.5h	CBL-interacting protein kinase 14
Zm00001eb350800	-1.59874	down	0.5h	phospholipase A1-Igamma1, chloroplastic
Zm00001eb352760	-1.34157	down	0.5h	uncharacterized LOC100285601
Zm00001eb353330	-1.12555	down	0.5h
Zm00001eb353340	-1.34584	down	0.5h	uncharacterized LOC100281561
Zm00001eb353970	-5.94046	down	0.5h	triacylglycerol lipase-like 1
Zm00001eb355420	-1.02266	down	0.5h	uncharacterized LOC103635958
Zm00001eb355980	-1.4045	down	0.5h	uncharacterized LOC100278126
Zm00001eb357950	-1.35836	down	0.5h	ABC transporter G family member 36
Zm00001eb361640	-1.34271	down	0.5h	serine acetyltransferase 1
Zm00001eb361750	-5.24913	down	0.5h	B3 domain-containing protein Os03g0120900
Zm00001eb361760	-1.0339	down	0.5h	protein SPA1-RELATED 4
Zm00001eb362670	-1.03575	down	0.5h
Zm00001eb363100	-1.42738	down	0.5h
Zm00001eb366880	-1.05733	down	0.5h
Zm00001eb367770	-1.87592	down	0.5h
Zm00001eb367810	-2.32449	down	0.5h
Zm00001eb369470	-1.45728	down	0.5h	uncharacterized LOC100281400
Zm00001eb369540	-2.81244	down	0.5h
Zm00001eb369770	-1.20388	down	0.5h
Zm00001eb370730	-1.06473	down	0.5h	RING-H2 finger protein ATL2K
Zm00001eb371840	-1.06623	down	0.5h	Protein NRT1/ PTR FAMILY 5.8
Zm00001eb372180	-1.01585	down	0.5h	probable auxin efflux carrier component 1c
Zm00001eb374210	-1.11345	down	0.5h
Zm00001eb378210	-1.03164	down	0.5h
Zm00001eb379300	-1.04705	down	0.5h
Zm00001eb380010	-1.09707	down	0.5h
Zm00001eb381450	-1.20677	down	0.5h
Zm00001eb381620	-5.25924	down	0.5h
Zm00001eb381980	-6.04432	down	0.5h
Zm00001eb382010	-1.13087	down	0.5h	uncharacterized LOC100275199
Zm00001eb383460	-2.05847	down	0.5h
Zm00001eb384110	-1.50132	down	0.5h	uncharacterized LOC100501315
Zm00001eb386770	-1.3192	down	0.5h	uncharacterized LOC100279469
Zm00001eb386660	-1.60513	down	0.5h
Zm00001eb387750	-1.09281	down	0.5h	potassium transporter 10
Zm00001eb388510	-1.01157	down	0.5h
Zm00001eb391230	-1.64248	down	0.5h
Zm00001eb392480	-1.72824	down	0.5h
Zm00001eb392740	-1.0622	down	0.5h	uncharacterized LOC100286108
Zm00001eb394260	-1.03432	down	0.5h	uncharacterized LOC100501416
Zm00001eb395600	-1.13742	down	0.5h	galactinol synthase 2
Zm00001eb395660	-1.02188	down	0.5h
Zm00001eb396990	-1.78516	down	0.5h	asparagine synthetase 4
Zm00001eb397100	-1.32105	down	0.5h	alpha/beta-Hydrolases superfamily protein
Zm00001eb397220	-1.23124	down	0.5h
Zm00001eb397600	-1.15298	down	0.5h	uncharacterized LOC100272911
Zm00001eb397700	-1.10903	down	0.5h	initiator binding protein
Zm00001eb398500	-6.22922	down	0.5h
Zm00001eb400000	-1.20977	down	0.5h
Zm00001eb400340	-2.61895	down	0.5h
Zm00001eb401220	-1.37775	down	0.5h
Zm00001eb403180	-2.63195	down	0.5h	uncharacterized LOC100191582
Zm00001eb403250	-1.98074	down	0.5h
Zm00001eb403470	-3.37916	down	0.5h
Zm00001eb404740	-2.36645	down	0.5h
Zm00001eb404880	-2.27872	down	0.5h
Zm00001eb406020	-1.17765	down	0.5h
Zm00001eb406030	-2.57121	down	0.5h
Zm00001eb406000	-3.01132	down	0.5h	uncharacterized LOC100383957
Zm00001eb408900	-1.12089	down	0.5h	SWEET13b
Zm00001eb411020	-1.02689	down	0.5h	uncharacterized LOC100285636
Zm00001eb413170	-2.49026	down	0.5h
Zm00001eb413850	-1.00788	down	0.5h
Zm00001eb415250	-1.48264	down	0.5h
Zm00001eb415760	-1.94595	down	0.5h
Zm00001eb415770	-1.89182	down	0.5h
Zm00001eb415960	-1.10087	down	0.5h	glycerol 3-phosphate permease
Zm00001eb417450	-1.15297	down	0.5h
Zm00001eb418240	-1.10353	down	0.5h	C2H2-type zinc finger family protein
Zm00001eb418440	-1.17185	down	0.5h
Zm00001eb418950	-1.31968	down	0.5h	putative protein of unknown function (DUF594) domain family protein
Zm00001eb421580	-1.58111	down	0.5h
Zm00001eb421700	-1.00445	down	0.5h
Zm00001eb423600	-1.06699	down	0.5h
Zm00001eb426980	-1.0031	down	0.5h	ATPase
Zm00001eb427680	-1.18346	down	0.5h
Zm00001eb428740	-5.78629	down	0.5h	outer cell layer 2
Zm00001eb428830	-1.00572	down	0.5h
Zm00001eb429430	-1.79952	down	0.5h	glutathione peroxidase
Zm00001eb430000	-5.52602	down	0.5h
Zm00001eb431420	-1.08118	down	0.5h	cyclin-dependent protein kinase
Zm00001eb432660	-3.08072	down	0.5h
Zm00001eb432920	-1.79592	down	0.5h
Zm00001eb433010	-2.25768	down	0.5h
Zm00001eb433500	-1.4658	down	0.5h	cytokinin response regulator 2
Zm00001eb434590	-1.26107	down	0.5h
Zm00001eb097920	-1.58026	down	0.5h
Zm00001eb100360	-1.23707	down	0.5h	uncharacterized LOC100502517
Zm00001eb115990	-1.04988	down	0.5h	beta-glycosidase-like
Zm00001eb222400	-2.67974	down	0.5h
Zm00001eb300550	-1.7588	down	0.5h	uncharacterized LOC100281302
Zm00001eb355690	-2.27925	down	0.5h
Zm00001eb270360	-5.55518	down	0.5h
Zm00001eb288190	-1.03035	down	0.5h
Zm00001eb000190	1.0025	up	3h
Zm00001eb000620	1.03232	up	3h	uncharacterized LOC100216768
Zm00001eb000960	2.32896	up	3h
Zm00001eb001340	1.0365	up	3h	putative hydroxymethylglutaryl-CoA synthase family protein
Zm00001eb001440	2.56683	up	3h
Zm00001eb001600	1.15173	up	3h
Zm00001eb002250	1.05353	up	3h
Zm00001eb002660	2.60143	up	3h	uncharacterized LOC100501100
Zm00001eb002930	1.21725	up	3h
Zm00001eb003170	1.65259	up	3h	peptide transporter PTR2
Zm00001eb003330	2.4112	up	3h	vegetative storage protein
Zm00001eb003340	3.40279	up	3h
Zm00001eb003830	1.54589	up	3h	uncharacterized LOC100285151
Zm00001eb003970	1.62147	up	3h
Zm00001eb004060	2.72636	up	3h
Zm00001eb004160	1.32826	up	3h	uncharacterized LOC100501489
Zm00001eb004170	1.05974	up	3h	uncharacterized LOC100278319
Zm00001eb004550	2.64667	up	3h
Zm00001eb004630	1.06136	up	3h
Zm00001eb005170	6.48618	up	3h
Zm00001eb005350	5.25817	up	3h	pentatricopeptide repeat-containing protein At5g15300
Zm00001eb005360	1.13134	up	3h
Zm00001eb005450	2.34497	up	3h	Glutaredoxin family protein
Zm00001eb005800	8.03948	up	3h
Zm00001eb005970	1.03892	up	3h
Zm00001eb006010	2.88998	up	3h
Zm00001eb006310	6.74663	up	3h
Zm00001eb006320	3.18163	up	3h	protein WEAK CHLOROPLAST MOVEMENT UNDER BLUE LIGHT 1
Zm00001eb006330	3.37658	up	3h
Zm00001eb006340	3.68901	up	3h
Zm00001eb006610	2.3088	up	3h	F-box protein FBX14
Zm00001eb006850	1.52204	up	3h	ras-related protein Rab11D
Zm00001eb007190	1.16016	up	3h
Zm00001eb007650	1.11262	up	3h	uncharacterized LOC100383926
Zm00001eb007680	1.19312	up	3h	urb2
Zm00001eb008590	1.20766	up	3h	uncharacterized LOC100282042
Zm00001eb008750	2.66818	up	3h	pentatricopeptide repeat-containing protein At1g63400
Zm00001eb008710	2.55844	up	3h	uncharacterized LOC100285243
Zm00001eb008890	1.48649	up	3h	uncharacterized LOC103632821
Zm00001eb009120	2.79586	up	3h
Zm00001eb009290	2.50687	up	3h
Zm00001eb009910	1.30432	up	3h
Zm00001eb010180	1.1942	up	3h
Zm00001eb010240	1.22943	up	3h	small nuclear ribonucleoprotein Sm D3-like
Zm00001eb010450	3.08756	up	3h	putative thaumatin domain family protein
Zm00001eb010540	5.84422	up	3h	ruBisCO large subunit-binding protein subunit beta, chloroplastic
Zm00001eb010610	2.22884	up	3h	ACR8
Zm00001eb010650	1.98887	up	3h	pentatricopeptide repeat-containing protein At4g21065
Zm00001eb011820	6.36689	up	3h
Zm00001eb012040	2.00295	up	3h	uncharacterized LOC100192073
Zm00001eb012150	2.68274	up	3h
Zm00001eb012140	1.01086	up	3h	uncharacterized LOC100382028
Zm00001eb012690	1.57776	up	3h
Zm00001eb013790	7.90529	up	3h
Zm00001eb013910	3.0487	up	3h	uncharacterized LOC109617026
Zm00001eb013980	2.04631	up	3h	transducin family protein / WD-40 repeat family protein
Zm00001eb014050	1.09484	up	3h
Zm00001eb014820	1.4903	up	3h	uncharacterized LOC111828497
Zm00001eb014930	1.68016	up	3h	UPF0481 protein At3g47200
Zm00001eb015050	1.93359	up	3h
Zm00001eb015040	1.17398	up	3h	L-Aspartase-like family protein
Zm00001eb015100	3.15736	up	3h
Zm00001eb015140	4.11404	up	3h	pentatricopeptide repeat-containing protein At1g56690, mitochondrial
Zm00001eb015340	1.04149	up	3h	uncharacterized LOC100278566
Zm00001eb015610	6.0797	up	3h
Zm00001eb015620	2.21206	up	3h	uncharacterized LOC100274379
Zm00001eb015820	1.78981	up	3h
Zm00001eb015920	1.19388	up	3h	ribosome biogenesis protein BMS1 homolog
Zm00001eb016180	1.81252	up	3h
Zm00001eb016470	1.29271	up	3h
Zm00001eb016760	1.39656	up	3h
Zm00001eb016780	1.8157	up	3h	putative nucleolar protein 5-1
Zm00001eb016970	1.03494	up	3h	uncharacterized LOC100283975
Zm00001eb017150	1.74359	up	3h
Zm00001eb017210	1.15755	up	3h	uncharacterized LOC100170243
Zm00001eb017400	1.19296	up	3h
Zm00001eb017760	2.47557	up	3h	uncharacterized LOC100281158
Zm00001eb017790	1.14015	up	3h
Zm00001eb017830	1.55045	up	3h	chaperonin
Zm00001eb018420	2.60217	up	3h
Zm00001eb018700	1.29515	up	3h	uncharacterized LOC100274637
Zm00001eb019050	1.16277	up	3h	phospholipase D family protein
Zm00001eb019280	4.64847	up	3h
Zm00001eb019320	3.16527	up	3h
Zm00001eb019590	1.12054	up	3h
Zm00001eb020030	4.15762	up	3h
Zm00001eb020260	1.15049	up	3h	diacylglycerol kinase 1
Zm00001eb020730	1.76591	up	3h
Zm00001eb021180	6.42758	up	3h
Zm00001eb021190	2.89235	up	3h
Zm00001eb021510	1.47595	up	3h	phospholipase D family protein
Zm00001eb021820	1.64848	up	3h
Zm00001eb022170	3.45501	up	3h
Zm00001eb022250	1.93789	up	3h
Zm00001eb022800	6.84503	up	3h
Zm00001eb022810	1.21689	up	3h
Zm00001eb022920	2.81521	up	3h	U-box domain-containing protein 36
Zm00001eb023520	1.27352	up	3h	uncharacterized LOC100280284
Zm00001eb023910	1.01821	up	3h	uncharacterized LOC542628
Zm00001eb023920	1.47579	up	3h
Zm00001eb023980	2.34571	up	3h
Zm00001eb024020	4.00172	up	3h	RING-H2 finger protein ATL5
Zm00001eb024070	2.51204	up	3h
Zm00001eb024630	5.58727	up	3h
Zm00001eb024620	2.30719	up	3h
Zm00001eb024720	2.5209	up	3h
Zm00001eb025150	1.02384	up	3h	S-adenosyl-L-methionine-dependent methyltransferase superfamily protein
Zm00001eb025240	2.79937	up	3h	pentatricopeptide repeat-containing protein At3g24000, mitochondrial
Zm00001eb025940	1.6941	up	3h
Zm00001eb026050	5.49272	up	3h	uncharacterized LOC100194147
Zm00001eb026190	1.24219	up	3h
Zm00001eb026280	5.16102	up	3h
Zm00001eb026360	1.88019	up	3h
Zm00001eb026400	1.13631	up	3h	Queuine tRNA-ribosyltransferase subunit qtrtd1
Zm00001eb026650	1.05201	up	3h
Zm00001eb026770	7.93097	up	3h
Zm00001eb026780	2.89777	up	3h
Zm00001eb026800	4.29323	up	3h
Zm00001eb026850	2.43827	up	3h
Zm00001eb026900	4.16005	up	3h
Zm00001eb027020	3.57042	up	3h	uncharacterized LOC100275276
Zm00001eb027060	6.83385	up	3h
Zm00001eb027290	3.32545	up	3h
Zm00001eb027350	2.33777	up	3h
Zm00001eb027640	3.54515	up	3h	uncharacterized LOC100217224
Zm00001eb027700	1.85147	up	3h
Zm00001eb027770	3.84102	up	3h
Zm00001eb027940	2.49789	up	3h	leucoanthocyanidin dioxygenase
Zm00001eb028160	1.38179	up	3h
Zm00001eb028990	3.15052	up	3h
Zm00001eb029640	1.31343	up	3h	uncharacterized LOC100278658
Zm00001eb030170	1.19109	up	3h
Zm00001eb030480	3.2157	up	3h	vegetative storage protein
Zm00001eb030550	1.93196	up	3h
Zm00001eb031080	1.99224	up	3h
Zm00001eb031090	5.88405	up	3h
Zm00001eb031210	1.68818	up	3h	Basic leucine zipper 25
Zm00001eb031270	1.02857	up	3h	serine/threonine-protein kinase Nek2
Zm00001eb031380	6.12095	up	3h
Zm00001eb031360	1.77305	up	3h
Zm00001eb031390	2.0103	up	3h
Zm00001eb031520	1.28005	up	3h	Transducin/WD40 repeat-like superfamily protein
Zm00001eb031600	1.90405	up	3h	putative DEAD-box ATP-dependent RNA helicase family protein
Zm00001eb031700	1.28765	up	3h	auxin response factor 25
Zm00001eb032320	2.22648	up	3h	putative pentatricopeptide repeat-containing protein At3g25970
Zm00001eb032370	1.49515	up	3h	uncharacterized LOC100282764
Zm00001eb032850	2.77497	up	3h	VQ motif family protein
Zm00001eb033260	1.73323	up	3h
Zm00001eb033280	1.64557	up	3h
Zm00001eb033290	2.10072	up	3h
Zm00001eb033310	2.11014	up	3h
Zm00001eb033460	2.50665	up	3h
Zm00001eb033470	2.38038	up	3h
Zm00001eb033790	1.21687	up	3h
Zm00001eb034160	2.87876	up	3h
Zm00001eb034170	3.83721	up	3h	uncharacterized LOC109943477
Zm00001eb034130	1.40964	up	3h	uncharacterized LOC100384473
Zm00001eb034480	1.37926	up	3h
Zm00001eb035050	1.94515	up	3h	uncharacterized LOC100501552
Zm00001eb035240	2.46786	up	3h	Pentatricopeptide repeat-containing protein mitochondrial
Zm00001eb035440	1.42848	up	3h	uncharacterized LOC100383462
Zm00001eb035650	1.33721	up	3h
Zm00001eb035680	2.46904	up	3h	probable mitochondrial adenine nucleotide transporter BTL1
Zm00001eb035730	1.404	up	3h
Zm00001eb036140	1.0539	up	3h
Zm00001eb036840	1.16928	up	3h	exosome complex exonuclease RRP43
Zm00001eb036780	1.43364	up	3h	uncharacterized LOC100281421
Zm00001eb036970	1.836	up	3h
Zm00001eb037050	1.06424	up	3h	glycine--tRNA ligase, mitochondrial 1
Zm00001eb037450	1.69003	up	3h
Zm00001eb037760	4.93914	up	3h
Zm00001eb037770	5.47578	up	3h
Zm00001eb037790	4.61362	up	3h
Zm00001eb037800	5.52452	up	3h
Zm00001eb038870	1.65142	up	3h
Zm00001eb039020	1.12564	up	3h	uncharacterized LOC100191796
Zm00001eb039390	1.08265	up	3h	uncharacterized LOC100502427
Zm00001eb039720	1.43539	up	3h
Zm00001eb040360	1.09523	up	3h	uncharacterized LOC103643234
Zm00001eb040450	1.63531	up	3h
Zm00001eb040730	2.1136	up	3h	uncharacterized LOC100275491
Zm00001eb041210	2.81745	up	3h	uncharacterized LOC100283687
Zm00001eb041520	1.44408	up	3h
Zm00001eb041970	2.47103	up	3h	Cyclopropane-fatty-acyl-phospholipid synthase
Zm00001eb042190	2.45935	up	3h	uncharacterized LOC100276545
Zm00001eb042240	1.19246	up	3h	uncharacterized LOC542569
Zm00001eb042460	1.01552	up	3h	uncharacterized LOC100278604
Zm00001eb042830	1.09818	up	3h	uncharacterized LOC100282592
Zm00001eb043060	1.08987	up	3h
Zm00001eb043260	2.01343	up	3h
Zm00001eb043360	1.65261	up	3h	uncharacterized LOC100192470
Zm00001eb043850	1.06793	up	3h
Zm00001eb044020	1.31976	up	3h	uncharacterized LOC100193721
Zm00001eb044070	2.88741	up	3h	Pentatricopeptide repeat-containing protein
Zm00001eb044190	1.31764	up	3h
Zm00001eb044330	1.47667	up	3h
Zm00001eb044710	1.61304	up	3h	DNA-directed RNA polymerase I subunit 2
Zm00001eb046090	1.41918	up	3h	uncharacterized LOC100272265
Zm00001eb046260	1.94539	up	3h
Zm00001eb046400	2.00861	up	3h
Zm00001eb046710	1.52858	up	3h
Zm00001eb046730	1.15849	up	3h
Zm00001eb046590	1.32709	up	3h	uncharacterized LOC103643502
Zm00001eb046740	1.73225	up	3h	CHY-type/CTCHY-type/RING-type Zinc finger protein
Zm00001eb047060	3.31599	up	3h
Zm00001eb047500	1.2662	up	3h	uncharacterized LOC100383056
Zm00001eb047550	1.01544	up	3h
Zm00001eb048490	5.25216	up	3h	uncharacterized LOC100384067
Zm00001eb049190	2.97215	up	3h
Zm00001eb049350	7.45032	up	3h
Zm00001eb049580	1.09904	up	3h
Zm00001eb050040	1.80602	up	3h
Zm00001eb049960	1.72903	up	3h	golgi associated protein se-wap41
Zm00001eb050500	1.65932	up	3h	uncharacterized LOC100282108
Zm00001eb050630	1.20008	up	3h	uncharacterized LOC100194142
Zm00001eb050650	1.85134	up	3h	U3 snoRNP-associated protein-like EMB2271
Zm00001eb050950	2.54868	up	3h
Zm00001eb051040	1.03275	up	3h
Zm00001eb051320	1.06444	up	3h
Zm00001eb051510	1.60135	up	3h	putative snRK/SAPK family protein kinase
Zm00001eb052230	1.37174	up	3h
Zm00001eb052260	1.68341	up	3h
Zm00001eb052700	1.53293	up	3h
Zm00001eb052880	1.65643	up	3h
Zm00001eb052960	1.87098	up	3h
Zm00001eb053350	2.39045	up	3h
Zm00001eb053530	1.47654	up	3h
Zm00001eb053980	1.17461	up	3h	histone-lysine N-methyltransferase ATXR3
Zm00001eb054570	2.27926	up	3h
Zm00001eb054600	4.63971	up	3h
Zm00001eb054610	3.75683	up	3h
Zm00001eb054890	2.12932	up	3h	Pentatricopeptide repeat-containing protein
Zm00001eb055030	1.05525	up	3h	dynamin-related protein 1C
Zm00001eb055490	1.79458	up	3h	uncharacterized LOC100191549
Zm00001eb055700	1.38515	up	3h
Zm00001eb055840	1.63001	up	3h
Zm00001eb055860	1.56257	up	3h	inositol-tetrakisphosphate 1-kinase 3
Zm00001eb056380	2.86391	up	3h	Pentatricopeptide repeat-containing protein
Zm00001eb056450	1.52119	up	3h
Zm00001eb056870	1.1709	up	3h
Zm00001eb057150	1.01071	up	3h	evolutionarily conserved C-terminal region 2
Zm00001eb057430	1.3022	up	3h
Zm00001eb057810	1.01695	up	3h
Zm00001eb057820	1.40284	up	3h
Zm00001eb058140	3.25962	up	3h
Zm00001eb059170	1.13391	up	3h
Zm00001eb059190	3.95584	up	3h
Zm00001eb059270	2.22693	up	3h	protein ESSENTIAL FOR POTEXVIRUS ACCUMULATION 1
Zm00001eb059590	1.7081	up	3h
Zm00001eb060600	2.85326	up	3h
Zm00001eb061240	2.14556	up	3h
Zm00001eb061280	1.57686	up	3h
Zm00001eb061430	2.68529	up	3h	homeobox-DDT domain protein RLT3
Zm00001eb061500	1.21188	up	3h	USP6-like protein
Zm00001eb061540	1.16644	up	3h	uncharacterized LOC115208753
Zm00001eb061880	1.38065	up	3h	probable galactinol--sucrose galactosyltransferase 2
Zm00001eb061830	7.21978	up	3h
Zm00001eb061860	1.69589	up	3h	uncharacterized LOC100281687
Zm00001eb062160	1.00717	up	3h
Zm00001eb063200	2.0413	up	3h
Zm00001eb063600	1.10758	up	3h
Zm00001eb064480	1.58277	up	3h	uncharacterized LOC100383630
Zm00001eb064540	1.23445	up	3h	putative DUF2301 domain protein
Zm00001eb064610	6.7841	up	3h
Zm00001eb064660	2.25214	up	3h
Zm00001eb064700	3.71145	up	3h
Zm00001eb064820	2.07377	up	3h
Zm00001eb064950	1.24166	up	3h
Zm00001eb065320	1.51891	up	3h
Zm00001eb065650	2.50824	up	3h
Zm00001eb065890	1.1467	up	3h
Zm00001eb066310	2.69709	up	3h
Zm00001eb066340	1.83816	up	3h	uncharacterized LOC100381719
Zm00001eb066330	1.39595	up	3h	uncharacterized LOC100194122
Zm00001eb066460	1.08158	up	3h
Zm00001eb066570	1.06878	up	3h
Zm00001eb066680	1.81753	up	3h	uncharacterized LOC100191603
Zm00001eb066790	2.18877	up	3h	putative phytol kinase, chloroplastic
Zm00001eb067250	1.88873	up	3h	beta-fructofuranosidase, insoluble isoenzyme 7
Zm00001eb067490	1.52008	up	3h
Zm00001eb067500	1.52642	up	3h
Zm00001eb067640	3.34456	up	3h	putative receptor-like protein kinase
Zm00001eb067900	1.16492	up	3h	putative protein kinase superfamily protein
Zm00001eb067910	1.58621	up	3h	uncharacterized LOC100275320
Zm00001eb067920	1.12575	up	3h
Zm00001eb068170	1.4464	up	3h	uncharacterized LOC100191439
Zm00001eb068350	1.20983	up	3h
Zm00001eb068400	1.11346	up	3h
Zm00001eb068720	1.41186	up	3h
Zm00001eb068940	5.69803	up	3h
Zm00001eb068960	1.0171	up	3h
Zm00001eb069080	3.26044	up	3h
Zm00001eb069300	1.79311	up	3h
Zm00001eb069580	1.91047	up	3h
Zm00001eb070270	5.01927	up	3h	uncharacterized LOC100285987
Zm00001eb070280	1.38773	up	3h
Zm00001eb070510	1.25638	up	3h
Zm00001eb070760	1.04634	up	3h	uncharacterized LOC100383767
Zm00001eb070780	1.71065	up	3h	uncharacterized LOC100280524
Zm00001eb071010	2.35576	up	3h	zinc transporter 1
Zm00001eb071360	1.04648	up	3h	uncharacterized LOC100272872
Zm00001eb071550	4.00131	up	3h
Zm00001eb071750	1.23961	up	3h
Zm00001eb072270	1.74551	up	3h
Zm00001eb072380	6.14967	up	3h
Zm00001eb072480	1.12809	up	3h
Zm00001eb072650	1.00595	up	3h
Zm00001eb072750	1.41413	up	3h
Zm00001eb072800	2.79441	up	3h	Pentatricopeptide repeat-containing protein
Zm00001eb072870	2.54718	up	3h
Zm00001eb073330	1.13043	up	3h
Zm00001eb073340	1.07615	up	3h
Zm00001eb073480	1.39994	up	3h
Zm00001eb073980	1.16258	up	3h
Zm00001eb074030	1.08105	up	3h
Zm00001eb074310	2.10005	up	3h
Zm00001eb074280	1.93859	up	3h
Zm00001eb074520	1.58743	up	3h
Zm00001eb074880	1.67694	up	3h	uncharacterized LOC100191813
Zm00001eb074990	2.67114	up	3h
Zm00001eb075300	2.27648	up	3h
Zm00001eb076160	1.87351	up	3h
Zm00001eb076310	21.5478	up	3h	RNA-binding region RNP-1
Zm00001eb076630	1.02695	up	3h
Zm00001eb076830	1.91421	up	3h
Zm00001eb077270	1.04497	up	3h	uncharacterized LOC103646213
Zm00001eb077390	1.41429	up	3h	uncharacterized LOC100272873
Zm00001eb077530	3.27179	up	3h
Zm00001eb077540	1.30386	up	3h
Zm00001eb078090	2.013	up	3h	uncharacterized LOC100382341
Zm00001eb078190	1.56646	up	3h	DNA glycosylase superfamily protein
Zm00001eb078480	5.03358	up	3h
Zm00001eb078990	2.00212	up	3h
Zm00001eb079190	1.57089	up	3h
Zm00001eb079640	1.68152	up	3h
Zm00001eb079720	3.77911	up	3h
Zm00001eb080180	1.00877	up	3h
Zm00001eb080190	2.19879	up	3h
Zm00001eb080200	2.02373	up	3h
Zm00001eb080370	1.52978	up	3h
Zm00001eb080520	2.27759	up	3h
Zm00001eb080530	2.14462	up	3h
Zm00001eb080560	1.80127	up	3h
Zm00001eb081680	1.56705	up	3h
Zm00001eb082430	1.70698	up	3h	uncharacterized LOC100382216
Zm00001eb082680	1.51535	up	3h	protein disulfide isomerase 10
Zm00001eb082760	1.80604	up	3h
Zm00001eb082950	3.93551	up	3h
Zm00001eb083670	3.18316	up	3h
Zm00001eb083760	1.73502	up	3h
Zm00001eb084590	1.13251	up	3h	calnexin
Zm00001eb085460	2.87084	up	3h
Zm00001eb085680	1.46665	up	3h
Zm00001eb085760	1.33976	up	3h
Zm00001eb086030	1.50952	up	3h
Zm00001eb086170	3.76707	up	3h
Zm00001eb086320	1.95332	up	3h	DEAD-box helicase family protein
Zm00001eb086480	2.05681	up	3h
Zm00001eb086600	4.468	up	3h
Zm00001eb087150	5.42939	up	3h
Zm00001eb087280	1.61727	up	3h
Zm00001eb087290	1.77948	up	3h
Zm00001eb087300	2.80867	up	3h
Zm00001eb087400	4.31172	up	3h
Zm00001eb087430	4.93414	up	3h	uncharacterized LOC103646721
Zm00001eb087440	5.54043	up	3h
Zm00001eb087510	4.25909	up	3h
Zm00001eb087920	1.4567	up	3h
Zm00001eb088300	4.92252	up	3h
Zm00001eb088310	5.52406	up	3h
Zm00001eb088670	2.97136	up	3h
Zm00001eb088700	1.05546	up	3h
Zm00001eb088730	3.26693	up	3h
Zm00001eb088740	1.4758	up	3h
Zm00001eb089130	3.2424	up	3h
Zm00001eb089200	1.82557	up	3h
Zm00001eb089250	1.33969	up	3h
Zm00001eb089230	2.65296	up	3h
Zm00001eb089340	3.57591	up	3h	putative cytochrome P450 superfamily protein
Zm00001eb089440	4.06691	up	3h
Zm00001eb089420	3.334	up	3h	uncharacterized LOC100279196
Zm00001eb089530	2.45017	up	3h
Zm00001eb089710	5.18491	up	3h
Zm00001eb089740	1.44718	up	3h
Zm00001eb089820	2.0332	up	3h
Zm00001eb089920	3.67468	up	3h
Zm00001eb089940	5.24107	up	3h
Zm00001eb090150	2.47789	up	3h
Zm00001eb090280	2.89884	up	3h
Zm00001eb090840	2.11981	up	3h	uncharacterized LOC100273883
Zm00001eb091000	1.44218	up	3h	F-box protein interaction domain containing protein
Zm00001eb091440	2.16563	up	3h
Zm00001eb091710	1.12635	up	3h
Zm00001eb091920	2.17865	up	3h
Zm00001eb092230	2.83567	up	3h	uncharacterized LOC100272683
Zm00001eb093130	1.4981	up	3h	uncharacterized LOC100273995
Zm00001eb093290	1.2115	up	3h
Zm00001eb093300	1.64337	up	3h	uncharacterized LOC100216732
Zm00001eb093310	1.795	up	3h
Zm00001eb093370	7.2627	up	3h
Zm00001eb093360	3.36272	up	3h
Zm00001eb093650	1.67731	up	3h	uncharacterized LOC100281227
Zm00001eb093860	2.05978	up	3h
Zm00001eb094280	1.92094	up	3h
Zm00001eb094290	2.66604	up	3h
Zm00001eb094370	1.28161	up	3h
Zm00001eb094410	2.18716	up	3h	uncharacterized LOC100275224
Zm00001eb094520	1.19496	up	3h	E3 ubiquitin-protein ligase UPL1
Zm00001eb094690	1.80199	up	3h	uncharacterized LOC100382576
Zm00001eb094710	1.53294	up	3h	plant integral membrane protein TIGR01569 containing protein
Zm00001eb095230	1.0159	up	3h	ADP-ribosylation factor 1
Zm00001eb095530	1.17825	up	3h	putative ARM repeat-containing protein containing family protein
Zm00001eb095630	1.72781	up	3h
Zm00001eb095640	1.7469	up	3h
Zm00001eb095690	1.07233	up	3h
Zm00001eb095750	1.17408	up	3h
Zm00001eb096090	2.25308	up	3h
Zm00001eb096130	1.21351	up	3h	uncharacterized LOC100384390
Zm00001eb096220	4.82898	up	3h
Zm00001eb096320	1.02902	up	3h
Zm00001eb096330	1.75006	up	3h
Zm00001eb096360	1.7011	up	3h
Zm00001eb096720	1.16094	up	3h
Zm00001eb096750	1.1607	up	3h
Zm00001eb097140	3.18957	up	3h
Zm00001eb097640	3.19741	up	3h
Zm00001eb097620	2.35957	up	3h
Zm00001eb097830	2.32642	up	3h	histone-lysine N-methyltransferase, H3 lysine-36 and H4 lysine-20specific
Zm00001eb098130	5.28928	up	3h
Zm00001eb098170	3.59426	up	3h	uncharacterized LOC100384839
Zm00001eb098180	3.31411	up	3h
Zm00001eb098150	1.08789	up	3h
Zm00001eb099030	2.20086	up	3h	uncharacterized LOC100281122
Zm00001eb099070	1.05445	up	3h	uncharacterized LOC100284042
Zm00001eb099820	1.831	up	3h
Zm00001eb100020	1.09578	up	3h
Zm00001eb100060	1.265	up	3h	choline/ethanolamine kinase
Zm00001eb100200	2.35564	up	3h	Flavonoid 3-monooxygenase
Zm00001eb100260	2.51127	up	3h
Zm00001eb100490	1.37655	up	3h
Zm00001eb101160	1.47855	up	3h
Zm00001eb101490	6.06112	up	3h
Zm00001eb101480	1.7068	up	3h	putative protein kinase superfamily protein
Zm00001eb102000	1.77496	up	3h
Zm00001eb102180	1.63206	up	3h	RNA-binding KH domain-containing protein
Zm00001eb102540	2.17946	up	3h	NAC domain-containing protein 18
Zm00001eb102550	2.33435	up	3h	pyruvate dehydrogenase E1 beta subunit
Zm00001eb102610	1.43569	up	3h	uncharacterized LOC100274080
Zm00001eb102980	3.55593	up	3h
Zm00001eb103020	1.72183	up	3h
Zm00001eb103490	2.26597	up	3h	two-component response regulator-like PRR95
Zm00001eb103540	1.47791	up	3h
Zm00001eb103730	1.88144	up	3h	transcription factor MYB31
Zm00001eb103740	3.35909	up	3h
Zm00001eb103960	2.67621	up	3h
Zm00001eb104560	1.21659	up	3h	uncharacterized LOC100283937
Zm00001eb104630	1.03907	up	3h
Zm00001eb104710	2.0314	up	3h	uncharacterized LOC100382252
Zm00001eb104820	2.57614	up	3h
Zm00001eb105430	4.55983	up	3h
Zm00001eb105530	7.02896	up	3h
Zm00001eb105780	2.20793	up	3h
Zm00001eb106650	1.76264	up	3h
Zm00001eb106990	2.34143	up	3h
Zm00001eb107190	1.5495	up	3h
Zm00001eb107230	2.27579	up	3h	Remorin family protein
Zm00001eb107270	1.30924	up	3h
Zm00001eb107280	1.07567	up	3h	uncharacterized LOC100194019
Zm00001eb107710	1.60221	up	3h	ruvB-like 2
Zm00001eb107810	1.63535	up	3h	Putative polyol transporter 1
Zm00001eb107900	1.16352	up	3h	uncharacterized LOC100285943
Zm00001eb108400	1.23993	up	3h
Zm00001eb108590	1.77114	up	3h
Zm00001eb108970	5.2008	up	3h
Zm00001eb109040	1.16296	up	3h
Zm00001eb109300	1.17462	up	3h
Zm00001eb109370	2.84958	up	3h
Zm00001eb109440	5.0844	up	3h	uncharacterized LOC100501175
Zm00001eb109560	1.49414	up	3h
Zm00001eb109620	2.36494	up	3h
Zm00001eb109800	1.17037	up	3h
Zm00001eb109880	1.40055	up	3h
Zm00001eb110010	2.17831	up	3h
Zm00001eb110100	3.08223	up	3h
Zm00001eb110140	3.12298	up	3h
Zm00001eb110240	3.33664	up	3h
Zm00001eb110890	3.49757	up	3h
Zm00001eb110910	1.88535	up	3h
Zm00001eb111050	2.16985	up	3h	uncharacterized LOC100382114
Zm00001eb111060	2.04869	up	3h
Zm00001eb111310	1.80042	up	3h
Zm00001eb111370	2.94494	up	3h
Zm00001eb111490	1.21043	up	3h
Zm00001eb111800	1.95002	up	3h
Zm00001eb111790	2.05443	up	3h
Zm00001eb111810	1.32956	up	3h
Zm00001eb111970	1.0197	up	3h	uncharacterized LOC100281543
Zm00001eb112590	1.39975	up	3h	protein disulfide isomerase 2
Zm00001eb113530	1.74636	up	3h
Zm00001eb113600	1.76996	up	3h	uncharacterized LOC100273786
Zm00001eb113780	4.60408	up	3h	uncharacterized LOC100383277
Zm00001eb114100	1.3875	up	3h
Zm00001eb114360	1.78477	up	3h
Zm00001eb114380	2.86042	up	3h
Zm00001eb114440	7.26246	up	3h
Zm00001eb114450	7.35032	up	3h
Zm00001eb114710	2.36632	up	3h
Zm00001eb114780	2.98009	up	3h
Zm00001eb115080	1.84617	up	3h
Zm00001eb115920	1.7371	up	3h
Zm00001eb116120	2.36643	up	3h
Zm00001eb116130	2.36718	up	3h
Zm00001eb116140	2.30892	up	3h
Zm00001eb116470	1.73224	up	3h
Zm00001eb116970	1.55731	up	3h
Zm00001eb117180	1.19556	up	3h
Zm00001eb117470	1.59531	up	3h	uncharacterized LOC100276934
Zm00001eb117600	3.38844	up	3h
Zm00001eb117850	1.28375	up	3h	Ribonucleoprotein like protein
Zm00001eb118210	1.69219	up	3h
Zm00001eb118400	2.62093	up	3h
Zm00001eb118440	4.65973	up	3h
Zm00001eb118510	1.15991	up	3h
Zm00001eb118640	1.43201	up	3h
Zm00001eb119080	1.06464	up	3h
Zm00001eb119410	1.96769	up	3h	uncharacterized LOC100281115
Zm00001eb119590	3.87052	up	3h
Zm00001eb119610	1.10562	up	3h
Zm00001eb119630	1.04858	up	3h	uncharacterized LOC100192065
Zm00001eb120110	1.08847	up	3h
Zm00001eb120690	6.87589	up	3h
Zm00001eb120740	1.02948	up	3h	b-box zinc finger family protein
Zm00001eb120840	2.7111	up	3h
Zm00001eb120860	1.75994	up	3h	uncharacterized LOC100193763
Zm00001eb120940	1.56419	up	3h
Zm00001eb121210	1.24221	up	3h	uncharacterized LOC100276829
Zm00001eb121780	1.62022	up	3h
Zm00001eb122110	1.87646	up	3h
Zm00001eb122670	1.5758	up	3h
Zm00001eb122750	1.17568	up	3h	cellulose synthase 3
Zm00001eb122930	1.25499	up	3h	Pentatricopeptide repeat-containing protein mitochondrial
Zm00001eb122940	1.23849	up	3h	Pentatricopeptide repeat-containing protein mitochondrial
Zm00001eb123540	1.21987	up	3h	uncharacterized LOC100193917
Zm00001eb124430	2.30785	up	3h
Zm00001eb124470	2.66621	up	3h
Zm00001eb124880	1.70958	up	3h
Zm00001eb125730	1.55018	up	3h
Zm00001eb125820	2.69731	up	3h	uncharacterized LOC100277188
Zm00001eb125920	1.83486	up	3h
Zm00001eb126710	1.12628	up	3h
Zm00001eb126800	6.31764	up	3h
Zm00001eb126810	6.61899	up	3h
Zm00001eb126820	1.6307	up	3h	ribokinase
Zm00001eb127000	3.18065	up	3h
Zm00001eb127780	1.49531	up	3h
Zm00001eb128010	1.79746	up	3h
Zm00001eb128320	1.17794	up	3h
Zm00001eb128720	1.91266	up	3h
Zm00001eb129580	2.10279	up	3h
Zm00001eb130060	2.05676	up	3h
Zm00001eb130440	1.4802	up	3h
Zm00001eb130520	2.54834	up	3h
Zm00001eb131120	4.04504	up	3h
Zm00001eb131140	1.36505	up	3h
Zm00001eb131370	1.16695	up	3h
Zm00001eb131480	2.36013	up	3h
Zm00001eb131490	2.74237	up	3h
Zm00001eb131500	2.41166	up	3h
Zm00001eb131970	5.85179	up	3h
Zm00001eb132010	3.81307	up	3h
Zm00001eb132140	2.87221	up	3h
Zm00001eb132290	2.54774	up	3h
Zm00001eb132400	1.95361	up	3h
Zm00001eb132750	1.39337	up	3h
Zm00001eb133000	1.39473	up	3h	Auxin response factor 2
Zm00001eb133070	1.46068	up	3h
Zm00001eb133430	1.31959	up	3h
Zm00001eb134340	1.87987	up	3h
Zm00001eb134420	3.45559	up	3h
Zm00001eb134400	1.58206	up	3h	uncharacterized LOC100272937
Zm00001eb134570	6.63199	up	3h
Zm00001eb134580	6.87027	up	3h
Zm00001eb134590	8.25167	up	3h
Zm00001eb134630	7.82064	up	3h
Zm00001eb134770	5.73751	up	3h
Zm00001eb134800	1.6139	up	3h
Zm00001eb135080	7.85927	up	3h
Zm00001eb135130	8.96897	up	3h
Zm00001eb135120	1.09289	up	3h
Zm00001eb135410	1.35236	up	3h
Zm00001eb135600	1.21332	up	3h
Zm00001eb135860	1.90837	up	3h	Pentatricopeptide repeat-containing protein mitochondrial
Zm00001eb135960	1.48188	up	3h
Zm00001eb136200	1.58083	up	3h	uncharacterized LOC100192026
Zm00001eb136330	5.00488	up	3h
Zm00001eb137530	1.02982	up	3h
Zm00001eb137570	1.22816	up	3h
Zm00001eb138240	3.72358	up	3h
Zm00001eb138800	2.25789	up	3h
Zm00001eb139130	1.13488	up	3h
Zm00001eb139270	1.7591	up	3h	uncharacterized LOC100280396
Zm00001eb139430	1.90239	up	3h
Zm00001eb139620	5.20787	up	3h
Zm00001eb139640	2.91737	up	3h	uncharacterized LOC100276157
Zm00001eb139830	7.64255	up	3h
Zm00001eb139890	1.52037	up	3h	uncharacterized LOC100303930
Zm00001eb140160	1.80809	up	3h
Zm00001eb140340	2.0515	up	3h	uncharacterized LOC103650705
Zm00001eb140440	1.20924	up	3h
Zm00001eb140740	3.02251	up	3h	CRR4
Zm00001eb141210	2.13102	up	3h
Zm00001eb141390	3.12023	up	3h
Zm00001eb141410	10.6472	up	3h
Zm00001eb141640	6.1739	up	3h
Zm00001eb142370	1.78618	up	3h
Zm00001eb142610	1.48701	up	3h	putative histone-lysine N-methyltransferase family protein
Zm00001eb142760	4.58135	up	3h
Zm00001eb142750	1.68394	up	3h	probable serine/threonine-protein kinase
Zm00001eb142870	4.88579	up	3h
Zm00001eb142850	3.19649	up	3h	uncharacterized LOC100192834
Zm00001eb142940	1.19626	up	3h	protein DEK-like
Zm00001eb142970	1.0616	up	3h
Zm00001eb143090	1.48608	up	3h
Zm00001eb143270	2.60986	up	3h	uncharacterized LOC100382514
Zm00001eb143560	2.07681	up	3h
Zm00001eb143930	1.3381	up	3h
Zm00001eb143960	1.39737	up	3h
Zm00001eb144120	1.16799	up	3h	uncharacterized LOC100191305
Zm00001eb144420	1.09847	up	3h
Zm00001eb145080	1.43806	up	3h	uncharacterized LOC100382269
Zm00001eb145420	1.53559	up	3h	AP2 domain containing protein
Zm00001eb145770	3.02799	up	3h
Zm00001eb145750	2.25679	up	3h
Zm00001eb145930	4.59838	up	3h
Zm00001eb145970	1.11823	up	3h
Zm00001eb146160	1.58424	up	3h
Zm00001eb146190	1.12432	up	3h	uncharacterized LOC100280411
Zm00001eb146240	4.96572	up	3h
Zm00001eb146930	1.62476	up	3h
Zm00001eb147440	3.80157	up	3h
Zm00001eb147840	1.35904	up	3h	uncharacterized LOC100281184
Zm00001eb147800	1.67753	up	3h
Zm00001eb147890	1.0491	up	3h
Zm00001eb148330	2.75703	up	3h
Zm00001eb148530	1.77127	up	3h
Zm00001eb148790	1.2472	up	3h
Zm00001eb149470	1.32513	up	3h
Zm00001eb149500	2.56251	up	3h
Zm00001eb149620	2.96369	up	3h
Zm00001eb149700	1.49656	up	3h
Zm00001eb149720	1.00826	up	3h	uncharacterized LOC103651075
Zm00001eb149880	1.13877	up	3h	cysteine synthase-like
Zm00001eb149920	1.25064	up	3h
Zm00001eb150240	5.23853	up	3h
Zm00001eb150380	1.24332	up	3h	uncharacterized LOC100279349
Zm00001eb150420	1.20638	up	3h
Zm00001eb150570	1.36604	up	3h
Zm00001eb150750	1.97679	up	3h
Zm00001eb150760	1.7065	up	3h
Zm00001eb151120	1.01254	up	3h
Zm00001eb151340	1.09582	up	3h	uncharacterized LOC100272682
Zm00001eb151590	2.07395	up	3h	uncharacterized LOC100191830
Zm00001eb151860	1.10031	up	3h
Zm00001eb151940	1.49476	up	3h
Zm00001eb152110	2.53427	up	3h	uncharacterized LOC100275330
Zm00001eb152190	1.45176	up	3h
Zm00001eb152320	1.25215	up	3h
Zm00001eb152470	1.22955	up	3h
Zm00001eb152880	2.9931	up	3h
Zm00001eb153030	1.39121	up	3h
Zm00001eb153320	1.02697	up	3h	uncharacterized LOC100273124
Zm00001eb153360	1.12849	up	3h
Zm00001eb153880	2.10142	up	3h
Zm00001eb154000	1.73866	up	3h
Zm00001eb154070	4.02951	up	3h
Zm00001eb154150	5.09495	up	3h
Zm00001eb154170	1.37991	up	3h
Zm00001eb154220	1.5895	up	3h
Zm00001eb154870	3.24716	up	3h	Putative pentatricopeptide repeat-containing protein
Zm00001eb154980	2.88359	up	3h
Zm00001eb154990	1.82969	up	3h	uncharacterized LOC100275282
Zm00001eb156870	1.413	up	3h
Zm00001eb156880	1.04932	up	3h
Zm00001eb157770	1.51743	up	3h
Zm00001eb158480	3.5419	up	3h
Zm00001eb158710	1.74686	up	3h	single-stranded DNA-binding protein
Zm00001eb158900	2.43485	up	3h
Zm00001eb159390	1.88064	up	3h
Zm00001eb159710	3.27979	up	3h
Zm00001eb159760	1.36391	up	3h
Zm00001eb159870	9.96806	up	3h	DUF538 family protein
Zm00001eb159860	9.50448	up	3h
Zm00001eb159850	6.53064	up	3h
Zm00001eb159880	1.21512	up	3h
Zm00001eb160750	1.69705	up	3h
Zm00001eb160780	1.18982	up	3h
Zm00001eb160990	2.30017	up	3h
Zm00001eb161590	1.27344	up	3h
Zm00001eb161610	8.37933	up	3h	dnaJ-like protein
Zm00001eb161730	1.60821	up	3h
Zm00001eb161890	1.84587	up	3h
Zm00001eb162210	1.22734	up	3h	senescence enhanced2b
Zm00001eb162480	6.1981	up	3h
Zm00001eb162670	2.94957	up	3h	selenium-binding protein-like
Zm00001eb162760	1.66331	up	3h
Zm00001eb162830	1.30043	up	3h
Zm00001eb163270	1.61791	up	3h
Zm00001eb163640	1.22042	up	3h
Zm00001eb163740	1.43781	up	3h
Zm00001eb164150	1.07549	up	3h
Zm00001eb164260	1.59582	up	3h
Zm00001eb164660	1.1617	up	3h
Zm00001eb164790	1.12619	up	3h
Zm00001eb165200	1.53539	up	3h
Zm00001eb165250	3.55741	up	3h
Zm00001eb164960	1.3735	up	3h
Zm00001eb165340	2.28255	up	3h
Zm00001eb166200	1.79559	up	3h
Zm00001eb166410	1.00198	up	3h
Zm00001eb166770	1.8516	up	3h
Zm00001eb167070	1.52804	up	3h
Zm00001eb167080	1.25764	up	3h
Zm00001eb167210	1.72719	up	3h	Pentatricopeptide repeat-containing protein mitochondrial
Zm00001eb167410	1.82084	up	3h
Zm00001eb167580	3.60359	up	3h
Zm00001eb168560	1.30146	up	3h
Zm00001eb168570	1.79302	up	3h	uncharacterized LOC100278795
Zm00001eb168590	2.29979	up	3h
Zm00001eb168790	2.68815	up	3h
Zm00001eb168910	1.26808	up	3h	protein disulfide isomerase
Zm00001eb169040	2.84633	up	3h
Zm00001eb169100	1.74185	up	3h
Zm00001eb169190	1.52498	up	3h
Zm00001eb169240	4.27258	up	3h	protein Z
Zm00001eb169400	1.15062	up	3h
Zm00001eb169600	2.17878	up	3h
Zm00001eb170000	1.56504	up	3h
Zm00001eb170610	1.11546	up	3h	co-chaperone protein SBA1
Zm00001eb171110	1.55722	up	3h
Zm00001eb171180	1.08429	up	3h
Zm00001eb171380	1.06791	up	3h
Zm00001eb171320	1.34408	up	3h	uncharacterized LOC100194303
Zm00001eb171750	2.61567	up	3h	uncharacterized LOC100501093
Zm00001eb172480	1.59843	up	3h
Zm00001eb172490	1.47336	up	3h
Zm00001eb174030	1.43705	up	3h
Zm00001eb175150	5.40218	up	3h	teosinte glume architecture1
Zm00001eb175650	3.34939	up	3h
Zm00001eb175660	3.34939	up	3h
Zm00001eb175820	1.57605	up	3h	uncharacterized LOC100384158
Zm00001eb176030	2.46053	up	3h
Zm00001eb176320	3.46828	up	3h
Zm00001eb176430	3.27194	up	3h
Zm00001eb176760	1.79735	up	3h
Zm00001eb176850	1.17819	up	3h	wound responsive protein-like
Zm00001eb178020	5.13972	up	3h
Zm00001eb178080	5.44657	up	3h
Zm00001eb178090	6.00962	up	3h
Zm00001eb178360	1.46652	up	3h
Zm00001eb178670	2.8538	up	3h
Zm00001eb178770	2.45401	up	3h
Zm00001eb178940	1.91553	up	3h
Zm00001eb178970	2.47852	up	3h
Zm00001eb178980	3.39195	up	3h
Zm00001eb179210	2.49105	up	3h	uncharacterized LOC100277780
Zm00001eb179400	1.33512	up	3h
Zm00001eb179860	6.09651	up	3h
Zm00001eb179870	1.14234	up	3h
Zm00001eb180030	3.36547	up	3h
Zm00001eb180100	2.54773	up	3h
Zm00001eb180260	1.10186	up	3h
Zm00001eb180340	1.04853	up	3h
Zm00001eb180390	4.00077	up	3h
Zm00001eb180540	1.14881	up	3h
Zm00001eb180670	1.08352	up	3h
Zm00001eb181120	1.44638	up	3h
Zm00001eb181150	1.36269	up	3h	Zinc-finger domain of monoamine-oxidase A repressor R1 protein
Zm00001eb181360	10.0963	up	3h
Zm00001eb181440	1.66503	up	3h
Zm00001eb181940	1.03836	up	3h	putative snRK/SAPK family protein kinase
Zm00001eb182030	1.85943	up	3h
Zm00001eb182120	3.68294	up	3h
Zm00001eb182240	2.77753	up	3h
Zm00001eb182250	2.7264	up	3h
Zm00001eb182480	1.95824	up	3h	uncharacterized LOC100273397
Zm00001eb182500	5.60803	up	3h
Zm00001eb182510	8.03504	up	3h
Zm00001eb183110	7.95788	up	3h
Zm00001eb183130	7.46118	up	3h
Zm00001eb183010	1.39783	up	3h
Zm00001eb183310	4.07474	up	3h
Zm00001eb183560	3.22534	up	3h
Zm00001eb183720	2.97946	up	3h
Zm00001eb184270	6.84172	up	3h
Zm00001eb184870	4.43321	up	3h	uncharacterized LOC100281433
Zm00001eb184970	1.36077	up	3h	uncharacterized LOC100216871
Zm00001eb184940	1.8711	up	3h
Zm00001eb185390	1.18203	up	3h	uncharacterized LOC100272237
Zm00001eb185650	1.37044	up	3h	uncharacterized LOC100276558
Zm00001eb185870	7.91217	up	3h
Zm00001eb186370	1.59326	up	3h
Zm00001eb187130	5.08791	up	3h
Zm00001eb187170	1.36646	up	3h
Zm00001eb187220	2.58925	up	3h
Zm00001eb187210	1.90814	up	3h
Zm00001eb187440	1.63152	up	3h
Zm00001eb187580	1.23557	up	3h	Metal-dependent protein hydrolase
Zm00001eb187630	1.44625	up	3h
Zm00001eb187980	1.07539	up	3h	uncharacterized LOC100194134
[truncated: 9,770 more rows]
