# Supplementary material for: Decoding nitrogen uptake efficiency in maize and sorghum: insights from comparative gene regulatory networks
Source: Plant J. 2025 Dec 18;124(6):e70631. doi: 10.1111/tpj.70631 (PMC12714369; doi:10.1111/tpj.70631)
Supplement: Supplementary file 8 — Table S7. Differentially expression genes across all time points in roots in maize. [file TPJ-124-0-s004.xlsx]

## Sheet: Sheet1
Table S7 Differentially Expression genes across all timepoints in roots of maize
Gene ID	log2FoldChange	down/up regulation	Timepoint	description
Zm00001eb000240	-1.27647	down	0.5h	Sugar transport protein 3
Zm00001eb000400	-1.04212	down	0.5h	Flavin-containing monooxygenase FMO GS-OX5
Zm00001eb000580	1.85539	up	0.5h	Zm00001e000055
Zm00001eb001160	-1.13374	down	0.5h	Zm00001e000120
Zm00001eb001120	1.71672	up	0.5h	F-box protein PP2-A13
Zm00001eb001590	1.05953	up	0.5h	Serine/threonine-protein kinase ATG1a
Zm00001eb001650	1.53231	up	0.5h	PsbP-like protein 1, chloroplastic
Zm00001eb003360	1.16322	up	0.5h	Zm00001e000338
Zm00001eb003450	2.31212	up	0.5h	Zm00001e000344
Zm00001eb003470	-2.28776	down	0.5h	Transcription factor MYB59
Zm00001eb003960	-2.11609	down	0.5h	Protein WALLS ARE THIN 1
Zm00001eb004060	3.05309	up	0.5h	Monothiol glutaredoxin-S2
Zm00001eb004670	-1.2837	down	0.5h	Zm00001e000467
Zm00001eb004720	-1.31178	down	0.5h	Zm00001e000472
Zm00001eb004740	-6.74316	down	0.5h	Zm00001e000473
Zm00001eb005100	1.30796	up	0.5h	Protein SULFUR DEFICIENCY-INDUCED 1
Zm00001eb005250	-3.84401	down	0.5h	Zm00001e000514
Zm00001eb005430	1.74439	up	0.5h	-
Zm00001eb005780	-2.34943	down	0.5h	Zm00001e100502
Zm00001eb006160	-1.42432	down	0.5h	Ethylene-responsive transcription factor ERF073
Zm00001eb006310	2.91535	up	0.5h	Zm00001e000619
Zm00001eb006680	-1.13109	down	0.5h	Transcription factor bHLH96
Zm00001eb006830	2.59884	up	0.5h	2-carboxy-1,4-naphthoquinone phytyltransferase, chloroplastic
Zm00001eb007650	1.00727	up	0.5h	Calcium-transporting ATPase 1, chloroplastic
Zm00001eb008110	-1.55925	down	0.5h	-
Zm00001eb008830	-1.2631	down	0.5h	Zm00001e000861
Zm00001eb009550	1.287	up	0.5h	Homeobox-leucine zipper protein HAT14
Zm00001eb010110	-1.58116	down	0.5h	Type IV inositol polyphosphate 5-phosphatase 9
Zm00001eb010170	3.54745	up	0.5h	Zinc finger protein 4
Zm00001eb010450	2.04344	up	0.5h	Pathogenesis-related protein 5
Zm00001eb011080	2.07611	up	0.5h	Phosphoenolpyruvate carboxykinase [ATP]
Zm00001eb011560	-1.25897	down	0.5h	Scarecrow-like protein 26
Zm00001eb011820	3.62054	up	0.5h	Zm00001e001171
Zm00001eb011940	3.30434	up	0.5h	Fructose-1,6-bisphosphatase, chloroplastic
Zm00001eb012470	-1.03989	down	0.5h	Probable mediator of RNA polymerase II transcription subunit 37c
Zm00001eb012700	1.23886	up	0.5h	Zinc finger protein ZAT12
Zm00001eb013070	1.35428	up	0.5h	Zm00001e101250
Zm00001eb013360	2.20923	up	0.5h	Flavonol synthase/flavanone 3-hydroxylase
Zm00001eb013370	1.3302	up	0.5h	Rhodanese-like domain-containing protein 10
Zm00001eb013790	3.722	up	0.5h	-
Zm00001eb014050	1.00782	up	0.5h	DnaJ protein ERDJ3B
Zm00001eb014150	-2.15593	down	0.5h	Protein SAR DEFICIENT 1
Zm00001eb014450	1.3934	up	0.5h	Zm00001e001411
Zm00001eb015400	-1.2528	down	0.5h	Chaperone protein dnaJ 20, chloroplastic
Zm00001eb015460	-1.04249	down	0.5h	Probable arabinosyltransferase ARAD1
Zm00001eb015630	1.02151	up	0.5h	NAC transcription factor 29
Zm00001eb016180	1.50465	up	0.5h	CBL-interacting serine/threonine-protein kinase 10
Zm00001eb016850	1.13091	up	0.5h	UDP-glucose 4-epimerase 4
Zm00001eb016910	1.28407	up	0.5h	Calcium-dependent protein kinase 7
Zm00001eb018040	-1.04231	down	0.5h	Cytochrome P450 709B1
Zm00001eb019280	1.30952	up	0.5h	Zm00001e001914
Zm00001eb019640	-1.34723	down	0.5h	Scarecrow-like protein 29
Zm00001eb019830	1.3411	up	0.5h	Zm00001e001969
Zm00001eb020100	-1.39536	down	0.5h	Cytochrome P450 78A5
Zm00001eb020530	1.3488	up	0.5h	Zm00001e102036
Zm00001eb020580	1.62575	up	0.5h	Zm00001e002059
Zm00001eb022660	1.20931	up	0.5h	Zm00001e002260
Zm00001eb022990	3.49819	up	0.5h	Zm00001e102387
Zm00001eb023330	-1.33241	down	0.5h	GATA transcription factor 2
Zm00001eb023420	-1.00533	down	0.5h	Zm00001e002337
Zm00001eb023680	-1.87978	down	0.5h	Ethylene-responsive transcription factor 5
Zm00001eb024740	1.00453	up	0.5h	Zm00001e002459
Zm00001eb024990	-1.25632	down	0.5h	Zm00001e102791
Zm00001eb025140	1.98987	up	0.5h	Plastidal glycolate/glycerate translocator 1, chloroplastic
Zm00001eb026780	3.31527	up	0.5h	-
Zm00001eb026800	2.74283	up	0.5h	Zm00001e002681
Zm00001eb028500	1.08398	up	0.5h	Pentatricopeptide repeat-containing protein , chloroplastic
Zm00001eb028770	-1.43979	down	0.5h	Probable peroxygenase 4
Zm00001eb029220	-1.064	down	0.5h	Dof zinc finger protein DOF2.2
Zm00001eb029440	1.38022	up	0.5h	-
Zm00001eb030290	-2.31225	down	0.5h	-
Zm00001eb030550	2.02128	up	0.5h	Zm00001e003096
Zm00001eb031090	4.13393	up	0.5h	-
Zm00001eb031380	2.45807	up	0.5h	-
Zm00001eb031610	-1.5415	down	0.5h	Patatin-like protein 6
Zm00001eb032520	-1.05402	down	0.5h	Osmotin-like protein OSM34
Zm00001eb033140	1.22433	up	0.5h	AAA-ATPase ASD, mitochondrial
Zm00001eb033260	1.17137	up	0.5h	-
Zm00001eb033650	-1.40308	down	0.5h	Zm00001e003412
Zm00001eb033870	1.00502	up	0.5h	Probable galactinol--sucrose galactosyltransferase 1
Zm00001eb033920	-1.1398	down	0.5h	Zm00001e003437
Zm00001eb034130	-2.03145	down	0.5h	Heat shock protein 90-4
Zm00001eb034240	-1.06168	down	0.5h	Zm00001e104996
Zm00001eb034960	-1.73526	down	0.5h	Zm00001e003537
Zm00001eb035010	1.35348	up	0.5h	Lipoxygenase 2, chloroplastic
Zm00001eb035440	2.40294	up	0.5h	Putative L-ascorbate peroxidase 6
Zm00001eb036240	1.06936	up	0.5h	-
Zm00001eb036900	1.0006	up	0.5h	Mitochondrial import inner membrane translocase subunit TIM8
Zm00001eb037150	1.01571	up	0.5h	Zm00001e003717
Zm00001eb037480	-1.01044	down	0.5h	Transcription factor TCP9
Zm00001eb037520	1.07807	up	0.5h	Sorbitol dehydrogenase
Zm00001eb037600	-7.18598	down	0.5h	Heat stress transcription factor B-2a
Zm00001eb037860	-1.9483	down	0.5h	Nitrate reductase [NADH] 2
Zm00001eb037930	1.79066	up	0.5h	Zm00001e003785
Zm00001eb038250	1.49477	up	0.5h	Patatin-like protein 2
Zm00001eb038820	1.09906	up	0.5h	LOB domain-containing protein 29
Zm00001eb038910	-1.28444	down	0.5h	Protein SENSITIVE TO PROTON RHIZOTOXICITY 1
Zm00001eb038930	1.6165	up	0.5h	Malate dehydrogenase, cytoplasmic 1
Zm00001eb039080	2.01069	up	0.5h	30S ribosomal protein S4, chloroplastic
Zm00001eb039090	1.88328	up	0.5h	NAD(P)H-quinone oxidoreductase subunit K, chloroplastic
Zm00001eb039100	1.72906	up	0.5h	30S ribosomal protein S4, chloroplastic
Zm00001eb039120	1.85988	up	0.5h	NAD(P)H-quinone oxidoreductase subunit K, chloroplastic
Zm00001eb039150	1.84197	up	0.5h	Ribulose bisphosphate carboxylase large chain
Zm00001eb039170	1.46778	up	0.5h	ATP-dependent Clp protease proteolytic subunit-related protein 2, chloroplastic
Zm00001eb039180	1.62425	up	0.5h	ATP synthase subunit alpha, chloroplastic
Zm00001eb039190	1.83942	up	0.5h	30S ribosomal protein S3, chloroplastic
Zm00001eb039200	1.76834	up	0.5h	NAD(P)H-quinone oxidoreductase subunit K, chloroplastic
Zm00001eb039860	1.60536	up	0.5h	Zm00001e003973
Zm00001eb039870	1.93987	up	0.5h	Zm00001e003974
Zm00001eb039880	2.29778	up	0.5h	Zm00001e003975
Zm00001eb039890	1.84042	up	0.5h	Zm00001e003976
Zm00001eb039900	2.11496	up	0.5h	Zm00001e003977
Zm00001eb039910	1.99334	up	0.5h	Zm00001e003978
Zm00001eb039920	1.35685	up	0.5h	Zm00001e003979
Zm00001eb040220	-1.31393	down	0.5h	Protein SHI RELATED SEQUENCE 2
Zm00001eb040610	-1.03055	down	0.5h	Zm00001e004043
Zm00001eb042370	1.41476	up	0.5h	Probable alpha,alpha-trehalose-phosphate synthase [UDP-forming] 10
Zm00001eb042880	-1.15929	down	0.5h	-
Zm00001eb043260	1.59799	up	0.5h	-
Zm00001eb044060	1.64675	up	0.5h	Zm00001e004408
Zm00001eb044220	1.28212	up	0.5h	Zm00001e004433
Zm00001eb044370	10.9335	up	0.5h	Peptidyl-prolyl cis-trans isomerase CYP23
Zm00001eb045910	1.05615	up	0.5h	Vacuolar protein sorting-associated protein 2 homolog 3
Zm00001eb046210	-1.22848	down	0.5h	Protein NRT1/ PTR FAMILY 5.2
Zm00001eb046520	1.40037	up	0.5h	Zm00001e004637
Zm00001eb046560	-1.4192	down	0.5h	F-box protein PP2-B11
Zm00001eb046740	1.54438	up	0.5h	E3 ubiquitin-protein ligase MIEL1
Zm00001eb047080	1.157	up	0.5h	-
Zm00001eb047360	1.52327	up	0.5h	Expansin-A11
Zm00001eb047990	1.05134	up	0.5h	Zm00001e004776
Zm00001eb048610	1.64653	up	0.5h	Cystathionine gamma-synthase 1, chloroplastic
Zm00001eb048790	-1.53199	down	0.5h	Molybdate transporter 1
Zm00001eb051510	2.18256	up	0.5h	Serine/threonine-protein kinase SRK2E
Zm00001eb051620	-1.55144	down	0.5h	LOB domain-containing protein 39
Zm00001eb051960	-1.54538	down	0.5h	-
Zm00001eb052000	2.48635	up	0.5h	Zm00001e005159
Zm00001eb052440	2.42972	up	0.5h	Zinc transporter 7
Zm00001eb053090	2.06246	up	0.5h	Protein NUCLEAR FUSION DEFECTIVE 4
Zm00001eb053640	1.31233	up	0.5h	-
Zm00001eb053720	1.35012	up	0.5h	Zm00001e005330
Zm00001eb054280	1.16373	up	0.5h	Zm00001e005388
Zm00001eb054330	1.0818	up	0.5h	Chaperone protein dnaJ 3
Zm00001eb054600	3.46799	up	0.5h	Zm00001e107313
Zm00001eb054760	1.11812	up	0.5h	-
Zm00001eb054800	1.2783	up	0.5h	ACD11 homolog protein
Zm00001eb056740	2.36844	up	0.5h	Aspartic proteinase A3
Zm00001eb056750	2.37018	up	0.5h	Zm00001e005623
Zm00001eb056970	-2.69491	down	0.5h	-
Zm00001eb057250	1.35019	up	0.5h	Probable beta-D-xylosidase 5
Zm00001eb057480	-1.11693	down	0.5h	Zm00001e005701
Zm00001eb058130	1.87079	up	0.5h	Probable protein phosphatase 2C 48
Zm00001eb059930	-1.71821	down	0.5h	Glutathione S-transferase U28
Zm00001eb060190	2.11514	up	0.5h	Zm00001e005937
Zm00001eb060540	-10.4324	down	0.5h	Actin-11
Zm00001eb060530	-1.03572	down	0.5h	Zm00001e005965
Zm00001eb060890	3.38368	up	0.5h	Tryptophan synthase alpha chain, chloroplastic
Zm00001eb060840	3.25675	up	0.5h	Tryptophan synthase alpha chain, chloroplastic
Zm00001eb062170	-1.00354	down	0.5h	NAC domain-containing protein 2
Zm00001eb062540	1.10563	up	0.5h	Zinc finger protein ZAT12
Zm00001eb062560	1.08972	up	0.5h	Zinc finger protein ZAT12
Zm00001eb062880	1.64172	up	0.5h	Zm00001e006208
Zm00001eb063670	1.13796	up	0.5h	Zm00001e108154
Zm00001eb063890	-1.19642	down	0.5h	Zm00001e006297
Zm00001eb065170	3.67137	up	0.5h	-
Zm00001eb066210	1.27524	up	0.5h	Zm00001e115132
Zm00001eb066680	1.2819	up	0.5h	Probable polyamine oxidase 4
Zm00001eb066890	-1.30349	down	0.5h	Ethylene-responsive transcription factor 3
Zm00001eb067060	5.20959	up	0.5h	Protein DMR6-LIKE OXYGENASE 2
Zm00001eb067250	2.23054	up	0.5h	Beta-fructofuranosidase, insoluble isoenzyme CWINV3
Zm00001eb067640	1.3642	up	0.5h	Zm00001e006676
Zm00001eb067850	1.80808	up	0.5h	Zm00001e006696.s2
Zm00001eb067900	-1.66291	down	0.5h	LEAF RUST 10 DISEASE-RESISTANCE LOCUS RECEPTOR-LIKE PROTEIN KINASE-like 2.3
Zm00001eb068530	1.63786	up	0.5h	Ethylene-responsive transcription factor RAP2-10
Zm00001eb069360	-1.30988	down	0.5h	Succinate dehydrogenase [ubiquinone] iron-sulfur subunit 2, mitochondrial
Zm00001eb070490	2.564	up	0.5h	NAC domain-containing protein 21/22
Zm00001eb070510	1.50483	up	0.5h	LRR receptor-like serine/threonine-protein kinase FLS2
Zm00001eb070610	1.49303	up	0.5h	Zm00001e006925
Zm00001eb071130	1.17568	up	0.5h	Serine/threonine-protein kinase CTR1
Zm00001eb071260	-2.05926	down	0.5h	-
Zm00001eb071270	-1.62222	down	0.5h	-
Zm00001eb071310	1.56268	up	0.5h	Auxin-responsive protein SAUR23
Zm00001eb071600	1.29365	up	0.5h	UPF0481 protein
Zm00001eb071800	1.10971	up	0.5h	Thylakoid lumenal 29 kDa protein, chloroplastic
Zm00001eb071980	-1.19173	down	0.5h	Wall-associated receptor kinase-like 8
Zm00001eb072900	1.90055	up	0.5h	Zm00001e007143
Zm00001eb073030	2.38301	up	0.5h	-
Zm00001eb073590	2.37738	up	0.5h	Protein DETOXIFICATION 49
Zm00001eb074880	1.04375	up	0.5h	DeSI-like protein
Zm00001eb074890	1.11841	up	0.5h	Nudix hydrolase 8
Zm00001eb074930	1.1398	up	0.5h	Ethylene-responsive transcription factor 1A
Zm00001eb075370	1.58357	up	0.5h	NAD(P)H-quinone oxidoreductase subunit M, chloroplastic
Zm00001eb075760	1.49003	up	0.5h	E3 ubiquitin-protein ligase RMA1
Zm00001eb075790	1.01892	up	0.5h	-
Zm00001eb076740	1.74098	up	0.5h	GEM-like protein 4
Zm00001eb076800	2.1896	up	0.5h	Nicotinamidase 2
Zm00001eb077080	1.79928	up	0.5h	Gibberellin 2-beta-dioxygenase 8
Zm00001eb078500	-1.1454	down	0.5h	-
Zm00001eb078790	1.12032	up	0.5h	Calmodulin-like protein 3
Zm00001eb080840	2.09937	up	0.5h	Zm00001e007914
Zm00001eb081010	-2.27475	down	0.5h	ETHYLENE INSENSITIVE 3-like 5 protein
Zm00001eb081100	-1.24759	down	0.5h	Zm00001e007935
Zm00001eb081140	1.03108	up	0.5h	Probable plastid-lipid-associated protein 1, chloroplastic
Zm00001eb083530	-1.07813	down	0.5h	Zm00001e008170
Zm00001eb083680	2.29245	up	0.5h	Photosystem I subunit O
Zm00001eb083760	1.63112	up	0.5h	Zm00001e008189
Zm00001eb083950	-1.5188	down	0.5h	Ferredoxin-3, chloroplastic
Zm00001eb084680	-1.32128	down	0.5h	Zm00001e008292
Zm00001eb085170	1.4583	up	0.5h	Serine/threonine-protein kinase PBS1
Zm00001eb085620	1.7834	up	0.5h	Deoxyhypusine synthase
Zm00001eb085640	-1.05842	down	0.5h	Zm00001e008391
Zm00001eb086460	2.04665	up	0.5h	40S ribosomal protein S4-3
Zm00001eb086700	1.11671	up	0.5h	Heavy metal-associated isoprenylated plant protein 27
Zm00001eb087380	1.12978	up	0.5h	UDP-glycosyltransferase 85A5
Zm00001eb087400	1.69979	up	0.5h	Zm00001e008595
Zm00001eb087980	2.29698	up	0.5h	Zm00001e008663
Zm00001eb088000	2.41092	up	0.5h	Zm00001e008664
Zm00001eb088310	3.52358	up	0.5h	-
Zm00001eb088340	-3.19818	down	0.5h	-
Zm00001eb089240	1.39539	up	0.5h	Zm00001e118240
Zm00001eb089700	-1.44341	down	0.5h	Cytochrome P450 705A20
Zm00001eb089920	3.44051	up	0.5h	-
Zm00001eb090620	2.01283	up	0.5h	Cytochrome P450 94B3
Zm00001eb091370	1.18534	up	0.5h	Dirigent protein 23
Zm00001eb091920	1.08398	up	0.5h	Zm00001e009067
Zm00001eb092260	1.09535	up	0.5h	Zm00001e009101
Zm00001eb092600	1.56479	up	0.5h	Zm00001e009131
Zm00001eb093360	2.09706	up	0.5h	Zm00001e009201
Zm00001eb093890	-2.36801	down	0.5h	Root phototropism protein 2
Zm00001eb094950	1.04351	up	0.5h	Ras-related protein RABE1c
Zm00001eb095110	-1.17995	down	0.5h	NAC domain-containing protein 2
Zm00001eb097050	1.94453	up	0.5h	Zm00001e009586
Zm00001eb097380	1.73138	up	0.5h	30S ribosomal protein S3, chloroplastic
Zm00001eb097590	1.98673	up	0.5h	Zm00001e009639
Zm00001eb097880	-1.31777	down	0.5h	Protein TPX2
Zm00001eb097930	-1.43884	down	0.5h	bZIP transcription factor 11
Zm00001eb098170	2.48139	up	0.5h	Zm00001e009695
Zm00001eb098640	-1.89289	down	0.5h	Zm00001e009744
Zm00001eb098960	-1.24399	down	0.5h	Homeobox-leucine zipper protein HAT5
Zm00001eb100260	1.44128	up	0.5h	Thiol protease aleurain
Zm00001eb101770	1.21251	up	0.5h	Zm00001e010054
Zm00001eb102210	1.00785	up	0.5h	Zm00001e010099
Zm00001eb102590	1.12432	up	0.5h	Cytochrome b561 and DOMON domain-containing protein
Zm00001eb103490	1.43182	up	0.5h	Two-component response regulator-like APRR5
Zm00001eb103540	1.34549	up	0.5h	Zm00001e010236
Zm00001eb103730	1.35488	up	0.5h	Transcription repressor MYB4
Zm00001eb104260	-1.12287	down	0.5h	Protein NLP5
Zm00001eb104300	1.6277	up	0.5h	G-type lectin S-receptor-like serine/threonine-protein kinase B120
Zm00001eb105670	1.37374	up	0.5h	Filament-like plant protein 3
Zm00001eb105800	1.08608	up	0.5h	5'-adenylylsulfate reductase 2, chloroplastic
Zm00001eb106820	2.39945	up	0.5h	Zm00001e010548
Zm00001eb107000	2.54357	up	0.5h	Zm00001e010562
Zm00001eb107190	1.01023	up	0.5h	Calcium-dependent protein kinase 7
Zm00001eb107230	2.34317	up	0.5h	Zm00001e010584
Zm00001eb107270	2.46014	up	0.5h	Zm00001e010588
Zm00001eb108040	-1.97875	down	0.5h	Zm00001e010657
Zm00001eb108090	-1.0922	down	0.5h	Protein SHORT-ROOT
Zm00001eb108130	-1.33068	down	0.5h	-
Zm00001eb108970	1.62054	up	0.5h	Zm00001e010748
Zm00001eb109440	2.21866	up	0.5h	Zm00001e010790
Zm00001eb109720	-2.27353	down	0.5h	Zm00001e121099
Zm00001eb110100	2.58097	up	0.5h	RNA-binding protein CP29B, chloroplastic
Zm00001eb110130	-2.00333	down	0.5h	Probable calcium-binding protein CML45
Zm00001eb110630	1.46	up	0.5h	Zm00001e010892
Zm00001eb111050	1.05817	up	0.5h	GTP-binding protein OBGC, chloroplastic
Zm00001eb111620	1.79497	up	0.5h	Calcium-binding protein CML42
Zm00001eb111750	1.64699	up	0.5h	Zm00001e010999
Zm00001eb111800	1.43449	up	0.5h	Zm00001e011004
Zm00001eb112170	-1.00871	down	0.5h	Leucine-rich repeat receptor-like serine/threonine-protein kinase BAM3
Zm00001eb112250	1.43706	up	0.5h	Probable protein phosphatase 2C 30
Zm00001eb112330	-3.30002	down	0.5h	22 kDa heat shock protein
Zm00001eb113780	2.85037	up	0.5h	Adagio protein 3
Zm00001eb113980	2.93373	up	0.5h	Zm00001e011211
Zm00001eb115040	2.02759	up	0.5h	30S ribosomal protein S3, chloroplastic
Zm00001eb115770	1.3918	up	0.5h	Zm00001e011354
Zm00001eb116740	1.16039	up	0.5h	Thioredoxin H4
Zm00001eb116960	-1.0183	down	0.5h	Early light-induced protein 2, chloroplastic
Zm00001eb117180	2.41025	up	0.5h	Zm00001e011478
Zm00001eb117200	3.24119	up	0.5h	Aspartic proteinase A3
Zm00001eb118010	-1.01045	down	0.5h	Myb family transcription factor EFM
Zm00001eb118720	-1.37579	down	0.5h	-
Zm00001eb119590	1.12526	up	0.5h	G-type lectin S-receptor-like serine/threonine-protein kinase SD2-5
Zm00001eb119610	1.77336	up	0.5h	Zm00001e121958
Zm00001eb119800	1.23212	up	0.5h	Zm00001e121969
Zm00001eb119960	-1.99934	down	0.5h	Zm00001e016460
Zm00001eb120610	1.49969	up	0.5h	Beta-glucuronosyltransferase GlcAT14B
Zm00001eb120740	2.37981	up	0.5h	B-box zinc finger protein 22
Zm00001eb121190	1.03018	up	0.5h	1-aminocyclopropane-1-carboxylate synthase 7
Zm00001eb121350	11.1858	up	0.5h	Zm00001e016588
Zm00001eb121900	-2.21069	down	0.5h	17.6 kDa class II heat shock protein
Zm00001eb121990	1.58644	up	0.5h	Probable 2-oxoacid dependent dioxygenase
Zm00001eb122300	1.95887	up	0.5h	Zm00001e016696
Zm00001eb122670	1.73599	up	0.5h	Zm00001e016735
Zm00001eb123040	1.04075	up	0.5h	Tryptophan aminotransferase-related protein 2
Zm00001eb123210	1.7062	up	0.5h	Protein NETWORKED 4B
Zm00001eb124070	-1.34884	down	0.5h	Histone H2B.6
Zm00001eb124740	1.30246	up	0.5h	AP2/ERF and B3 domain-containing transcription repressor RAV2
Zm00001eb124950	-2.09699	down	0.5h	17.6 kDa class I heat shock protein 2
Zm00001eb124940	-2.74774	down	0.5h	17.6 kDa class I heat shock protein 2
Zm00001eb124960	-2.45951	down	0.5h	17.6 kDa class I heat shock protein 2
Zm00001eb125050	2.87654	up	0.5h	Probable calcium-binding protein CML27
Zm00001eb125350	3.21867	up	0.5h	Zm00001e017020
Zm00001eb125630	-1.0631	down	0.5h	Multicopper oxidase LPR2
Zm00001eb125650	-1.27009	down	0.5h	Zm00001e017046
Zm00001eb126260	-1.07742	down	0.5h	Zm00001e017100
Zm00001eb126570	2.14852	up	0.5h	-
Zm00001eb127000	2.79269	up	0.5h	Zm00001e017178
Zm00001eb127410	1.07048	up	0.5h	-
Zm00001eb128310	-1.5713	down	0.5h	Cyclic dof factor 2
Zm00001eb130240	-1.97754	down	0.5h	-
Zm00001eb130260	1.58823	up	0.5h	Transcription factor MYB12
Zm00001eb131150	-1.25282	down	0.5h	GDSL esterase/lipase LIP-4
Zm00001eb131490	1.58128	up	0.5h	Zm00001e017611
Zm00001eb131500	1.45316	up	0.5h	Zm00001e017612
Zm00001eb131860	-1.27587	down	0.5h	Protein SODIUM POTASSIUM ROOT DEFECTIVE 2
Zm00001eb133180	2.03207	up	0.5h	NAD(P)H-quinone oxidoreductase subunit K, chloroplastic
Zm00001eb134340	1.17007	up	0.5h	Glycine-rich RNA-binding protein 7
Zm00001eb134630	1.98222	up	0.5h	Zm00001e017961
Zm00001eb134610	-1.6002	down	0.5h	RING-H2 finger protein ATL70
Zm00001eb134700	1.21989	up	0.5h	K(+) efflux antiporter 3, chloroplastic
Zm00001eb134890	1.17095	up	0.5h	Zinc finger protein 4
Zm00001eb135130	2.4639	up	0.5h	Bifunctional nuclease 1
Zm00001eb135180	7.54464	up	0.5h	Sphingosine kinase 2
Zm00001eb135610	-1.07138	down	0.5h	CBL-interacting serine/threonine-protein kinase 4
Zm00001eb135700	-1.20458	down	0.5h	Protein ROOT HAIR DEFECTIVE 3
Zm00001eb135980	-2.69863	down	0.5h	Patatin-like protein 6
Zm00001eb136080	-1.15499	down	0.5h	Nuclear transcription factor Y subunit A-7
Zm00001eb136460	-1.32555	down	0.5h	Dof zinc finger protein DOF2.2
Zm00001eb136500	1.10744	up	0.5h	-
Zm00001eb137110	-2.41006	down	0.5h	Zm00001e018223
Zm00001eb138320	-1.29811	down	0.5h	-
Zm00001eb138600	2.21471	up	0.5h	Thioredoxin M3, chloroplastic
Zm00001eb138720	1.60425	up	0.5h	Zm00001e018401
Zm00001eb138730	1.00339	up	0.5h	Basic leucine zipper 61
Zm00001eb138820	-1.36717	down	0.5h	Amino acid permease 3
Zm00001eb139830	3.10148	up	0.5h	Transcription factor LUX
Zm00001eb139970	5.36263	up	0.5h	Dehydration-responsive element-binding protein 1B
Zm00001eb141070	-1.09377	down	0.5h	-
Zm00001eb141130	-1.08389	down	0.5h	Probable calcium-binding protein CML35
Zm00001eb141210	1.0084	up	0.5h	U-box domain-containing protein 44
Zm00001eb141310	-1.41739	down	0.5h	Scarecrow-like protein 3
Zm00001eb141410	4.49206	up	0.5h	-
Zm00001eb141530	-1.35951	down	0.5h	Probable inactive purple acid phosphatase 16
Zm00001eb141870	-1.06064	down	0.5h	Photosystem II reaction center PSB28 protein, chloroplastic
Zm00001eb142800	-1.76306	down	0.5h	Zm00001e018787
Zm00001eb143140	-1.24554	down	0.5h	Zm00001e018820
Zm00001eb143500	1.11959	up	0.5h	Zm00001e018855
Zm00001eb143540	-1.04142	down	0.5h	Zm00001e018858
Zm00001eb143910	-1.15522	down	0.5h	Zm00001e018888
Zm00001eb144450	1.55639	up	0.5h	Transcription factor bHLH128
Zm00001eb144800	-1.5735	down	0.5h	Zm00001e018978
Zm00001eb145040	1.17861	up	0.5h	Agamous-like MADS-box protein AGL62
Zm00001eb145050	1.55538	up	0.5h	Zm00001e018994
Zm00001eb145080	1.12046	up	0.5h	Pectin acetylesterase 5
Zm00001eb145470	3.17393	up	0.5h	Ethylene-responsive transcription factor ERF020
Zm00001eb145580	1.13558	up	0.5h	NAC domain-containing protein 2
Zm00001eb145730	1.08576	up	0.5h	F-box protein SKP2A
Zm00001eb145750	1.01644	up	0.5h	Zm00001e019065
Zm00001eb146390	1.1847	up	0.5h	Protein NRT1/ PTR FAMILY 5.1
Zm00001eb146650	1.67716	up	0.5h	Ethylene-responsive transcription factor RAP2-6
Zm00001eb146830	2.18513	up	0.5h	E3 ubiquitin-protein ligase PUB23
Zm00001eb146860	1.28333	up	0.5h	UDP-glycosyltransferase 91A1
Zm00001eb146940	-1.59714	down	0.5h	-
Zm00001eb147290	-1.63592	down	0.5h	Beta-1,6-galactosyltransferase GALT29A
Zm00001eb147650	1.66311	up	0.5h	BAHD acyltransferase DCR
Zm00001eb147750	2.42128	up	0.5h	Sedoheptulose-1,7-bisphosphatase, chloroplastic
Zm00001eb147900	1.14801	up	0.5h	Phosphatidylinositol:ceramide inositolphosphotransferase 1
Zm00001eb148070	-1.78881	down	0.5h	Ultraviolet-B receptor UVR8
Zm00001eb148280	-1.09042	down	0.5h	Laccase-17
Zm00001eb148420	-1.5874	down	0.5h	Probable mediator of RNA polymerase II transcription subunit 37c
Zm00001eb148900	-1.15946	down	0.5h	Histone deacetylase 14
Zm00001eb149500	1.93982	up	0.5h	RING-H2 finger protein ATL74
Zm00001eb149570	1.86111	up	0.5h	Probable WRKY transcription factor 62
Zm00001eb149620	1.11906	up	0.5h	Putative pentatricopeptide repeat-containing protein
Zm00001eb150510	1.26152	up	0.5h	Zm00001e019533
Zm00001eb150590	-1.41107	down	0.5h	Auxin efflux carrier component 8
Zm00001eb153280	1.47178	up	0.5h	Probable alpha,alpha-trehalose-phosphate synthase [UDP-forming] 7
Zm00001eb153360	1.90686	up	0.5h	Zm00001e019830
Zm00001eb153750	-1.11712	down	0.5h	Zm00001e019865
Zm00001eb153970	1.61282	up	0.5h	Late embryogenesis abundant protein
Zm00001eb154070	3.55055	up	0.5h	Heat stress transcription factor C-1
Zm00001eb154220	1.24598	up	0.5h	Zm00001e019910
Zm00001eb154560	1.58352	up	0.5h	Transcription factor MYB36
Zm00001eb154590	-1.24271	down	0.5h	Probable sulfate transporter 3.5
Zm00001eb154950	1.03149	up	0.5h	Alpha-amylase 3, chloroplastic
Zm00001eb155320	2.44497	up	0.5h	IAA-amino acid hydrolase ILR1-like 4
Zm00001eb155660	-1.45864	down	0.5h	Bidirectional sugar transporter SWEET2
Zm00001eb156470	-1.74673	down	0.5h	Zm00001e020136
Zm00001eb156720	-1.0333	down	0.5h	Zm00001e020161
Zm00001eb156930	1.03923	up	0.5h	Zm00001e020179
Zm00001eb157100	1.0879	up	0.5h	Dof zinc finger protein DOF3.4
Zm00001eb158120	2.03066	up	0.5h	Zm00001e020294
Zm00001eb158620	1.54519	up	0.5h	Zm00001e020340
Zm00001eb159130	-1.39691	down	0.5h	Zm00001e127705
Zm00001eb159150	-2.58594	down	0.5h	Zm00001e020395
Zm00001eb159380	-1.10115	down	0.5h	Transcription repressor OFP8
Zm00001eb159710	1.23341	up	0.5h	DEAD-box ATP-dependent RNA helicase 26
Zm00001eb159850	2.3286	up	0.5h	-
Zm00001eb160010	-1.27468	down	0.5h	Histone H2A.6
Zm00001eb161370	3.36574	up	0.5h	-
Zm00001eb161400	2.61856	up	0.5h	Chlorophyll a-b binding protein CP26, chloroplastic
Zm00001eb161410	2.61856	up	0.5h	Chlorophyll a-b binding protein 3, chloroplastic
Zm00001eb161610	2.09701	up	0.5h	DnaJ protein ERDJ3B
Zm00001eb162650	-1.56177	down	0.5h	WAT1-related protein
Zm00001eb162720	-1.13153	down	0.5h	Zm00001e020757
Zm00001eb162710	-1.58191	down	0.5h	SPX domain-containing protein 3
Zm00001eb163180	1.08389	up	0.5h	Zm00001e020815
Zm00001eb163190	1.51059	up	0.5h	Putative serine/threonine-protein kinase-like protein CCR3
Zm00001eb163860	-1.05558	down	0.5h	Probable chalcone--flavonone isomerase 3
Zm00001eb164090	2.19554	up	0.5h	Cytochrome P450 94C1
Zm00001eb164070	1.02418	up	0.5h	Zm00001e128071
Zm00001eb164450	1.55636	up	0.5h	Zm00001e020933
Zm00001eb164580	-2.19459	down	0.5h	Protein trichome birefringence-like 19
Zm00001eb165000	1.0659	up	0.5h	Transcription factor MYB108
Zm00001eb164960	1.66612	up	0.5h	Zm00001e020987
Zm00001eb165290	1.13328	up	0.5h	Zm00001e021030
Zm00001eb165300	1.24469	up	0.5h	Zm00001e021031
Zm00001eb165460	-1.68413	down	0.5h	Zm00001e021048
Zm00001eb165620	-1.86015	down	0.5h	Zm00001e021060
Zm00001eb166410	1.16679	up	0.5h	Zm00001e021131
Zm00001eb166490	-1.21029	down	0.5h	Zm00001e021138
Zm00001eb166560	1.0743	up	0.5h	Zm00001e021143
Zm00001eb166850	1.44762	up	0.5h	Patatin-like protein 2
Zm00001eb167820	-1.00223	down	0.5h	Receptor-like protein kinase HAIKU2
Zm00001eb167830	-1.09267	down	0.5h	Leucine-rich repeat receptor-like serine/threonine-protein kinase BAM3
Zm00001eb167950	1.89118	up	0.5h	Zm00001e021275
Zm00001eb167960	-1.13469	down	0.5h	Zm00001e021276
Zm00001eb168220	1.21605	up	0.5h	F-box/kelch-repeat protein SKIP20
Zm00001eb168570	1.22084	up	0.5h	Zm00001e021335
Zm00001eb168740	1.52461	up	0.5h	Zm00001e021351
Zm00001eb169200	-1.04499	down	0.5h	Auxin-responsive protein IAA26
Zm00001eb169510	-1.16202	down	0.5h	Zm00001e021436
Zm00001eb170080	-2.56384	down	0.5h	Zm00001e021490
Zm00001eb170150	-1.02805	down	0.5h	Bidirectional sugar transporter SWEET9
Zm00001eb171500	1.12417	up	0.5h	Germin-like protein subfamily 1 member 8
Zm00001eb171530	1.21796	up	0.5h	Germin-like protein subfamily 1 member 8
Zm00001eb171630	1.62685	up	0.5h	Germin-like protein subfamily 1 member 8
Zm00001eb171820	-1.30025	down	0.5h	Transcription factor bHLH112
Zm00001eb171840	-1.1166	down	0.5h	-
Zm00001eb172450	-2.65964	down	0.5h	Protein LHY
Zm00001eb172590	-1.37988	down	0.5h	Zm00001e021735
Zm00001eb173580	1.54716	up	0.5h	Zm00001e021825
Zm00001eb173590	2.27434	up	0.5h	Zm00001e021826
Zm00001eb173600	1.34756	up	0.5h	Zm00001e021827
Zm00001eb173640	-1.91435	down	0.5h	ACT domain-containing protein ACR8
Zm00001eb173840	-1.22467	down	0.5h	NAC domain-containing protein 12
Zm00001eb173980	-1.23561	down	0.5h	Cytochrome P450 89A2
Zm00001eb174190	1.3032	up	0.5h	Sorbitol dehydrogenase
Zm00001eb175760	-1.00738	down	0.5h	ABC transporter F family member 1
Zm00001eb176380	-1.00638	down	0.5h	Zm00001e022103
Zm00001eb176470	-1.19347	down	0.5h	Nitrate reductase [NADH] 2
Zm00001eb178400	1.12642	up	0.5h	Protein SUPPRESSOR OF MAX2 1
Zm00001eb178670	1.20006	up	0.5h	ABC transporter A family member 8
Zm00001eb178940	1.14104	up	0.5h	Zm00001e022372
Zm00001eb181800	-1.10218	down	0.5h	Zm00001e022694
Zm00001eb182440	1.43851	up	0.5h	MLO-like protein 1
Zm00001eb182500	3.63808	up	0.5h	-
Zm00001eb182610	-2.33784	down	0.5h	Zm00001e111691
Zm00001eb183120	2.65279	up	0.5h	-
Zm00001eb183400	-1.19098	down	0.5h	Zm00001e111889
Zm00001eb184080	1.01159	up	0.5h	Nicotinamidase 1
Zm00001eb184120	-1.85499	down	0.5h	-
Zm00001eb184270	3.30681	up	0.5h	-
Zm00001eb184870	1.31785	up	0.5h	Two-component response regulator-like APRR1
Zm00001eb184940	1.26608	up	0.5h	Zm00001e023001
Zm00001eb185100	-2.33134	down	0.5h	Zm00001e023018
Zm00001eb185110	-1.128	down	0.5h	NAC domain-containing protein 21/22
Zm00001eb185680	1.42786	up	0.5h	Ethylene-responsive transcription factor ERF053
Zm00001eb185830	-1.40431	down	0.5h	(+)-neomenthol dehydrogenase
Zm00001eb186370	1.25156	up	0.5h	Zm00001e023148
Zm00001eb186860	1.07037	up	0.5h	U-box domain-containing protein 33
Zm00001eb187130	3.5791	up	0.5h	Zm00001e023219
Zm00001eb187190	3.22152	up	0.5h	Ethylene-responsive transcription factor ERF027
Zm00001eb187290	-1.59565	down	0.5h	E3 ubiquitin-protein ligase RHA1B
Zm00001eb187340	1.42882	up	0.5h	E3 ubiquitin-protein ligase RHA2A
Zm00001eb187670	-1.07955	down	0.5h	Zm00001e023265
Zm00001eb188360	1.31265	up	0.5h	Pheophytinase, chloroplastic
Zm00001eb188630	-1.05563	down	0.5h	Protein MIZU-KUSSEI 1
Zm00001eb189080	1.01824	up	0.5h	Zinc finger protein CONSTANS-LIKE 9
Zm00001eb189940	1.55549	up	0.5h	Potassium transporter 6
Zm00001eb190270	2.91251	up	0.5h	Zm00001e023489
Zm00001eb190280	1.98943	up	0.5h	Nudix hydrolase 17, mitochondrial
Zm00001eb190560	-1.12508	down	0.5h	RING-H2 finger protein ATL80
Zm00001eb191270	1.08281	up	0.5h	Zm00001e023591
Zm00001eb191350	1.5627	up	0.5h	Zm00001e023598
Zm00001eb192020	1.1026	up	0.5h	Zm00001e023658
Zm00001eb192320	1.71276	up	0.5h	Ethylene-responsive transcription factor ERF003
Zm00001eb192660	-1.00227	down	0.5h	Inactive LRR receptor-like serine/threonine-protein kinase BIR2
Zm00001eb192680	1.36808	up	0.5h	Probable alpha,alpha-trehalose-phosphate synthase [UDP-forming] 11
Zm00001eb193390	-1.34073	down	0.5h	Nitrate reductase [NADH] 2
Zm00001eb193670	4.74033	up	0.5h	Ethylene-responsive transcription factor ERF109
Zm00001eb193940	-1.46803	down	0.5h	23.6 kDa heat shock protein, mitochondrial
Zm00001eb194680	1.00849	up	0.5h	Rac-like GTP-binding protein ARAC8
Zm00001eb195290	1.65625	up	0.5h	Zm00001e023972
Zm00001eb195420	1.11544	up	0.5h	Probable WRKY transcription factor 62
Zm00001eb195440	1.72134	up	0.5h	Probable WRKY transcription factor 62
Zm00001eb195710	1.04505	up	0.5h	Apyrase 2
Zm00001eb195720	1.39889	up	0.5h	Zm00001e024024
Zm00001eb195770	2.15871	up	0.5h	NAC domain-containing protein 100
Zm00001eb196160	-1.09049	down	0.5h	-
Zm00001eb198020	-1.32131	down	0.5h	Zm00001e113709
Zm00001eb198790	1.24801	up	0.5h	Heavy metal-associated isoprenylated plant protein 20
Zm00001eb199080	1.07847	up	0.5h	Zm00001e024312
Zm00001eb199530	3.02579	up	0.5h	Probable WRKY transcription factor 10
Zm00001eb199720	1.05667	up	0.5h	Zm00001e113900
Zm00001eb200270	-2.59202	down	0.5h	Zm00001e024428
Zm00001eb200850	1.47367	up	0.5h	-
Zm00001eb201090	1.05677	up	0.5h	Zm00001e024522
Zm00001eb201290	-1.80481	down	0.5h	NAC domain-containing protein 2
Zm00001eb201580	2.87839	up	0.5h	Adagio protein 3
Zm00001eb202270	-2.33929	down	0.5h	Zm00001e024640
Zm00001eb202770	1.24623	up	0.5h	-
Zm00001eb203170	2.8283	up	0.5h	-
Zm00001eb203330	1.19064	up	0.5h	Calcineurin B-like protein 4
Zm00001eb204130	-1.13631	down	0.5h	Zm00001e024826
Zm00001eb205110	-3.60322	down	0.5h	Cytochrome P450 711A1
Zm00001eb205180	1.88032	up	0.5h	Cytokinin dehydrogenase 3
Zm00001eb205600	-1.5772	down	0.5h	SPX domain-containing protein 1
Zm00001eb206040	1.30951	up	0.5h	Lipoxygenase 2, chloroplastic
Zm00001eb206140	1.10216	up	0.5h	-
Zm00001eb206400	-1.33056	down	0.5h	UDP-glycosyltransferase 84A1
Zm00001eb206590	2.15527	up	0.5h	Zm00001e025083
Zm00001eb206730	-1.01242	down	0.5h	Probable WRKY transcription factor 60
Zm00001eb206770	1.52398	up	0.5h	Zm00001e025101
Zm00001eb207130	2.68381	up	0.5h	Chlorophyll a-b binding protein 6, chloroplastic
Zm00001eb207430	1.40071	up	0.5h	Probable leucine-rich repeat receptor-like serine/threonine-protein kinase
Zm00001eb208220	-1.20121	down	0.5h	Ubiquitin-conjugating enzyme E2 29
Zm00001eb209140	-2.88539	down	0.5h	Zm00001e025327
Zm00001eb209670	2.03395	up	0.5h	High affinity nitrate transporter 2.4
Zm00001eb209690	3.10135	up	0.5h	High affinity nitrate transporter 2.4
Zm00001eb209760	1.94455	up	0.5h	Probable inactive linolenate hydroperoxide lyase
Zm00001eb211160	1.69652	up	0.5h	-
Zm00001eb211260	2.02495	up	0.5h	Protein PLANT CADMIUM RESISTANCE 11
Zm00001eb211700	-1.03457	down	0.5h	Dof zinc finger protein DOF5.1
Zm00001eb212130	1.81517	up	0.5h	Probable calcium-binding protein CML44
Zm00001eb212120	2.70685	up	0.5h	NAC domain-containing protein 2
Zm00001eb212710	1.09926	up	0.5h	Zm00001e011845
Zm00001eb212830	2.06174	up	0.5h	-
Zm00001eb213150	1.03397	up	0.5h	Probable zinc metalloprotease EGY1, chloroplastic
Zm00001eb213280	1.08568	up	0.5h	Calcium-dependent protein kinase 1
Zm00001eb213420	-1.1742	down	0.5h	Zm00001e011910
Zm00001eb213670	1.62749	up	0.5h	Photosystem I reaction center subunit III, chloroplastic
Zm00001eb214110	1.67054	up	0.5h	CCG-binding protein 1
Zm00001eb214200	-1.45848	down	0.5h	Zm00001e011978
Zm00001eb214250	1.2147	up	0.5h	Zm00001e011985
Zm00001eb215360	-2.46187	down	0.5h	-
Zm00001eb215460	-1.56071	down	0.5h	Zm00001e012093
Zm00001eb215740	1.26631	up	0.5h	Transcription factor bHLH18
Zm00001eb215870	1.76746	up	0.5h	Scarecrow-like protein 4
Zm00001eb216430	1.01307	up	0.5h	ACD11 homolog protein
Zm00001eb217590	1.03211	up	0.5h	Probable BOI-related E3 ubiquitin-protein ligase 2
Zm00001eb217640	-1.64724	down	0.5h	Zm00001e012311
Zm00001eb218330	-1.72676	down	0.5h	Protein S-acyltransferase 24
Zm00001eb219040	1.07187	up	0.5h	Gibberellin 3-beta-dioxygenase 1
Zm00001eb219530	1.61707	up	0.5h	Zm00001e012478
Zm00001eb219970	1.89545	up	0.5h	Zm00001e012518
Zm00001eb220050	-1.01769	down	0.5h	AAA-ATPase
Zm00001eb220330	-1.43685	down	0.5h	-
Zm00001eb222480	1.77663	up	0.5h	Zm00001e012752
Zm00001eb223550	1.4109	up	0.5h	Alpha-L-fucosidase 3
Zm00001eb223900	-1.05444	down	0.5h	Zm00001e012885
Zm00001eb224210	-1.0324	down	0.5h	-
Zm00001eb224350	1.10855	up	0.5h	Cytochrome P450 89A2
Zm00001eb226450	-1.4955	down	0.5h	Xyloglucan endotransglucosylase/hydrolase protein 22
Zm00001eb227330	-1.77262	down	0.5h	Glycosyltransferase family 64 protein C4
Zm00001eb227900	-1.38	down	0.5h	Zm00001e129837
Zm00001eb228000	-1.20223	down	0.5h	Zm00001e013274
Zm00001eb228100	1.91452	up	0.5h	Chaperone protein dnaJ 11, chloroplastic
Zm00001eb228160	2.14583	up	0.5h	Senescence/dehydration-associated protein , chloroplastic
Zm00001eb228670	-2.68085	down	0.5h	Protein REVEILLE 7
Zm00001eb229190	-1.68915	down	0.5h	Leucoanthocyanidin dioxygenase
Zm00001eb229960	-1.0881	down	0.5h	Phytosulfokine receptor 1
Zm00001eb232500	1.63011	up	0.5h	Tyrosine-sulfated glycopeptide receptor 1
Zm00001eb232960	-1.12438	down	0.5h	4-hydroxyphenylpyruvate dioxygenase
Zm00001eb233040	1.66128	up	0.5h	Zm00001e013729
Zm00001eb233080	1.74218	up	0.5h	Zm00001e013734
Zm00001eb233790	1.92013	up	0.5h	Zinc finger protein CONSTANS-LIKE 4
Zm00001eb234280	1.06892	up	0.5h	Zm00001e013854
Zm00001eb235340	2.25201	up	0.5h	-
Zm00001eb236480	-1.46275	down	0.5h	1-aminocyclopropane-1-carboxylate oxidase 1
Zm00001eb236620	4.25876	up	0.5h	Zm00001e014105
Zm00001eb237170	-1.1973	down	0.5h	Zm00001e014171
Zm00001eb237230	3.18502	up	0.5h	Zm00001e014176
Zm00001eb237830	3.06296	up	0.5h	-
Zm00001eb237820	1.12807	up	0.5h	WRKY transcription factor 22
Zm00001eb238030	-1.55002	down	0.5h	Zm00001e014264
Zm00001eb239170	2.39613	up	0.5h	Aquaporin NIP1-2
Zm00001eb239380	-1.09604	down	0.5h	Heat stress transcription factor C-1
Zm00001eb239680	1.11665	up	0.5h	Homeobox protein ATH1
Zm00001eb239710	1.17308	up	0.5h	Adenylate kinase 4
Zm00001eb239990	-1.07292	down	0.5h	Zm00001e014457
Zm00001eb240700	1.20925	up	0.5h	Cysteine protease RD19A
Zm00001eb242460	-1.35372	down	0.5h	Zm00001e014697
Zm00001eb242480	2.11543	up	0.5h	Zm00001e014699
Zm00001eb242590	1.70125	up	0.5h	Zm00001e132740
Zm00001eb242690	1.21723	up	0.5h	Protein SODIUM POTASSIUM ROOT DEFECTIVE 2
Zm00001eb242900	1.49553	up	0.5h	Zm00001e014737
Zm00001eb242930	-1.19287	down	0.5h	Zm00001e014740
Zm00001eb243310	1.32109	up	0.5h	Zm00001e014777
Zm00001eb243650	1.02617	up	0.5h	Mitogen-activated protein kinase kinase kinase YODA
Zm00001eb243880	1.13905	up	0.5h	Protein AIG1
Zm00001eb245010	2.61504	up	0.5h	-
Zm00001eb246640	1.62463	up	0.5h	Endochitinase EP3
Zm00001eb246950	2.92195	up	0.5h	Zm00001e015092
Zm00001eb247330	2.4851	up	0.5h	Two-component response regulator-like APRR1
Zm00001eb247570	1.84071	up	0.5h	Zm00001e015145
Zm00001eb248380	1.78901	up	0.5h	Ethylene-responsive transcription factor ERF053
Zm00001eb248600	1.52031	up	0.5h	Remorin
Zm00001eb248690	1.60685	up	0.5h	-
Zm00001eb248800	2.60062	up	0.5h	Zm00001e015261
Zm00001eb249760	-1.05742	down	0.5h	Lipid transfer protein EARLI 1
Zm00001eb250110	-1.15231	down	0.5h	Zm00001e015384
Zm00001eb250120	1.83151	up	0.5h	Dehydrin ERD14
Zm00001eb251070	1.1131	up	0.5h	Zm00001e015480
Zm00001eb251340	1.55693	up	0.5h	Probable peroxidase 26
Zm00001eb251390	-1.1888	down	0.5h	Probable transcription factor KAN2
Zm00001eb251540	1.51658	up	0.5h	Protein NRT1/ PTR FAMILY 8.3
Zm00001eb253070	1.33968	up	0.5h	GPI-anchored protein LORELEI
Zm00001eb253150	2.25719	up	0.5h	Zinc finger protein CONSTANS-LIKE 9
Zm00001eb253740	1.1663	up	0.5h	Nudix hydrolase 17, mitochondrial
Zm00001eb254120	1.39962	up	0.5h	Zm00001e015779
Zm00001eb254300	-1.47587	down	0.5h	Zm00001e133869
Zm00001eb254310	-1.03102	down	0.5h	CDP-diacylglycerol--serine O-phosphatidyltransferase 1
Zm00001eb255120	2.66745	up	0.5h	Photosynthetic NDH subunit of lumenal location 4, chloroplastic
Zm00001eb255230	1.64145	up	0.5h	Zm00001e015878
Zm00001eb255390	-2.42915	down	0.5h	Protein EXORDIUM
Zm00001eb255760	1.3019	up	0.5h	Zm00001e015934
Zm00001eb255850	7.50421	up	0.5h	Photosystem I chlorophyll a/b-binding protein 5, chloroplastic
Zm00001eb255880	-1.38239	down	0.5h	Ferredoxin--nitrite reductase, chloroplastic
Zm00001eb255900	1.72922	up	0.5h	ATP-dependent Clp protease proteolytic subunit-related protein 2, chloroplastic
Zm00001eb256260	-2.02118	down	0.5h	Nitrate reductase [NADH] 2
Zm00001eb256520	2.33475	up	0.5h	Thioredoxin-like 3-1, chloroplastic
Zm00001eb257130	-1.75888	down	0.5h	17.4 kDa class III heat shock protein
Zm00001eb257280	1.32673	up	0.5h	Transcription factor MYB36
Zm00001eb257530	-1.25549	down	0.5h	Inactive LRR receptor-like serine/threonine-protein kinase BIR2
Zm00001eb257510	1.71118	up	0.5h	Probable alpha,alpha-trehalose-phosphate synthase [UDP-forming] 11
Zm00001eb258060	1.11907	up	0.5h	-
Zm00001eb258140	-1.7121	down	0.5h	-
Zm00001eb258360	-1.83221	down	0.5h	Phosphoenolpyruvate carboxylase kinase 1
Zm00001eb258350	-1.42239	down	0.5h	Zm00001e016172
Zm00001eb258580	-1.16076	down	0.5h	F-box protein PP2-B11
Zm00001eb259940	-2.42624	down	0.5h	Protein YLS9
Zm00001eb260140	2.05969	up	0.5h	Ferredoxin-2, chloroplastic
Zm00001eb261480	1.31107	up	0.5h	Lysine histidine transporter 1
Zm00001eb261510	1.41513	up	0.5h	Lysine histidine transporter 1
Zm00001eb262490	1.75068	up	0.5h	-
Zm00001eb262520	1.17771	up	0.5h	Zm00001e144821
Zm00001eb263060	2.92976	up	0.5h	Zm00001e029357
Zm00001eb263830	1.63065	up	0.5h	Zm00001e145397
Zm00001eb264000	1.51872	up	0.5h	Zm00001e145511
Zm00001eb264030	1.75897	up	0.5h	Zm00001e145525
Zm00001eb264210	-1.19034	down	0.5h	Probable amino acid permease 7
Zm00001eb265150	2.08446	up	0.5h	Flavonol synthase/flavanone 3-hydroxylase
Zm00001eb266160	1.92636	up	0.5h	G-type lectin S-receptor-like serine/threonine-protein kinase SD2-5
Zm00001eb266180	1.72025	up	0.5h	-
Zm00001eb266190	1.65678	up	0.5h	Zm00001e029585
Zm00001eb266410	-1.35803	down	0.5h	-
Zm00001eb266760	1.7286	up	0.5h	Putative clathrin assembly protein
Zm00001eb267230	-1.50334	down	0.5h	Zm00001e029679
Zm00001eb267490	1.14965	up	0.5h	-
Zm00001eb267560	-1.01666	down	0.5h	Zm00001e029708
Zm00001eb269110	-1.14469	down	0.5h	Zm00001e029847
Zm00001eb269300	1.96453	up	0.5h	E3 ubiquitin ligase BIG BROTHER
Zm00001eb269980	1.21378	up	0.5h	Zm00001e029933
Zm00001eb270290	1.11445	up	0.5h	Zm00001e029975
Zm00001eb270400	-1.93067	down	0.5h	Zm00001e029988
Zm00001eb271430	-1.39629	down	0.5h	Zm00001e147496
Zm00001eb271530	1.02873	up	0.5h	Auxin-responsive protein IAA29
Zm00001eb271610	1.83911	up	0.5h	DNA-directed RNA polymerase subunit beta''
Zm00001eb272110	-2.53812	down	0.5h	Zm00001e030155
Zm00001eb272300	1.44972	up	0.5h	Zm00001e030171
Zm00001eb272790	-1.18942	down	0.5h	-
Zm00001eb273060	2.05789	up	0.5h	Zm00001e030246
Zm00001eb273340	1.414	up	0.5h	G-type lectin S-receptor-like serine/threonine-protein kinase CES101
Zm00001eb273950	-1.68312	down	0.5h	Zm00001e030336
Zm00001eb275140	1.8216	up	0.5h	Zm00001e030449
Zm00001eb275710	1.38695	up	0.5h	Zm00001e030507
Zm00001eb276590	1.62206	up	0.5h	EIN3-binding F-box protein 1
Zm00001eb277040	1.58189	up	0.5h	Zm00001e030617
Zm00001eb277290	-2.30647	down	0.5h	1-aminocyclopropane-1-carboxylate oxidase 1
Zm00001eb278150	3.08395	up	0.5h	Zm00001e030722
Zm00001eb278190	1.36039	up	0.5h	Zm00001e030727
Zm00001eb278930	-1.17099	down	0.5h	Zm00001e030791
Zm00001eb279220	8.13915	up	0.5h	Zm00001e030815
Zm00001eb279320	1.47828	up	0.5h	Zm00001e030827
Zm00001eb279370	-1.1677	down	0.5h	Protein EXORDIUM
Zm00001eb280520	1.67242	up	0.5h	Probable acyl-activating enzyme 6
Zm00001eb280690	-1.28105	down	0.5h	Endoglucanase 8
Zm00001eb281100	-2.28496	down	0.5h	L-type lectin-domain containing receptor kinase IV.1
Zm00001eb281320	-1.05598	down	0.5h	-
Zm00001eb281370	1.46448	up	0.5h	Zm00001e031031
Zm00001eb281470	-1.39153	down	0.5h	Zm00001e148839
Zm00001eb282260	1.17303	up	0.5h	E3 ubiquitin-protein ligase ATL41
Zm00001eb282680	1.25944	up	0.5h	Sorbitol dehydrogenase
Zm00001eb282870	1.07859	up	0.5h	Zm00001e031162
Zm00001eb282970	1.82673	up	0.5h	Zm00001e149026
Zm00001eb283070	1.14027	up	0.5h	Zm00001e031182
Zm00001eb283120	1.03468	up	0.5h	Zm00001e031188
Zm00001eb283560	1.68828	up	0.5h	Auxin-responsive protein IAA26
Zm00001eb283530	1.28802	up	0.5h	Hexokinase-1
Zm00001eb283670	1.19116	up	0.5h	Zm00001e031238
Zm00001eb283860	1.65696	up	0.5h	Gibberellin 2-beta-dioxygenase 1
Zm00001eb284130	-1.81451	down	0.5h	Putative transcription factor bHLH041
Zm00001eb284350	2.2669	up	0.5h	Aquaporin TIP4-1
Zm00001eb284510	6.75842	up	0.5h	Protein ROOT HAIR DEFECTIVE 3
Zm00001eb284690	1.10395	up	0.5h	G-type lectin S-receptor-like serine/threonine-protein kinase SD2-5
Zm00001eb285340	-1.2587	down	0.5h	Protein SRC2 homolog
Zm00001eb285990	1.12995	up	0.5h	Zm00001e031470
Zm00001eb286300	1.37022	up	0.5h	Zm00001e031499
Zm00001eb286740	2.73961	up	0.5h	Adenine/guanine permease AZG1
Zm00001eb286970	1.84744	up	0.5h	Zm00001e031559
Zm00001eb287790	-2.11727	down	0.5h	Zm00001e031645
Zm00001eb287930	-2.95311	down	0.5h	Zm00001e031663
Zm00001eb288790	1.16221	up	0.5h	Zm00001e031744
Zm00001eb288850	-1.22102	down	0.5h	Serine/threonine-protein kinase Nek5
Zm00001eb289470	1.22349	up	0.5h	Zm00001e031811
Zm00001eb289630	-1.01709	down	0.5h	Laccase-17
Zm00001eb290330	-8.51963	down	0.5h	Aldo-keto reductase family 4 member C9
Zm00001eb290370	1.00104	up	0.5h	Alanine--glyoxylate aminotransferase 2 homolog 2, mitochondrial
Zm00001eb290550	-1.43306	down	0.5h	U-box domain-containing protein 16
Zm00001eb290630	3.12031	up	0.5h	RING-H2 finger protein ATL74
Zm00001eb291060	4.1848	up	0.5h	Monocopper oxidase-like protein SKU5
Zm00001eb291130	-1.04351	down	0.5h	Zm00001e031977
Zm00001eb291260	1.02879	up	0.5h	Zm00001e031989
Zm00001eb291960	1.091	up	0.5h	Transcription factor bHLH112
Zm00001eb292010	-1.04114	down	0.5h	Cyclic nucleotide-gated ion channel 4
Zm00001eb292680	-1.07258	down	0.5h	PLASMODESMATA CALLOSE-BINDING PROTEIN 3
Zm00001eb292810	2.20601	up	0.5h	Zm00001e149841
Zm00001eb292840	1.03582	up	0.5h	Zm00001e032136
Zm00001eb293010	-1.08523	down	0.5h	Non-symbiotic hemoglobin 1
Zm00001eb293150	-1.28558	down	0.5h	Zm00001e032162
Zm00001eb293440	5.2324	up	0.5h	UDP-glycosyltransferase 88A1
Zm00001eb293780	-2.89359	down	0.5h	Putative chaperone protein ClpB2, chloroplastic
Zm00001eb293830	-1.08731	down	0.5h	VQ motif-containing protein 4
Zm00001eb294730	-1.38524	down	0.5h	Zm00001e032316
Zm00001eb294830	2.76134	up	0.5h	AP2/ERF and B3 domain-containing transcription repressor RAV2
Zm00001eb295010	2.68051	up	0.5h	Zm00001e032342
Zm00001eb295470	-1.29638	down	0.5h	MACPF domain-containing protein NSL1
Zm00001eb295730	1.07297	up	0.5h	-
Zm00001eb295770	-1.34129	down	0.5h	DnaJ protein ERDJ3B
Zm00001eb296000	2.31878	up	0.5h	Zm00001e032440
Zm00001eb296010	-1.05607	down	0.5h	Zm00001e032441
Zm00001eb296110	1.32712	up	0.5h	14-3-3-like protein GF14 upsilon
Zm00001eb296280	2.28418	up	0.5h	Zm00001e032468
Zm00001eb296810	-4.1021	down	0.5h	Zm00001e032517
Zm00001eb298020	-1.14183	down	0.5h	Zm00001e032634
Zm00001eb298800	1.24251	up	0.5h	Zm00001e032713
Zm00001eb298820	1.21117	up	0.5h	Zm00001e032715
Zm00001eb299100	1.41845	up	0.5h	Zm00001e032737
Zm00001eb299130	2.3742	up	0.5h	Zm00001e032740
Zm00001eb299760	1.87301	up	0.5h	Putative oxygen-evolving enhancer protein 44229
Zm00001eb300140	2.45546	up	0.5h	Zm00001e134402
Zm00001eb300260	1.07037	up	0.5h	RNA-binding protein CP33, chloroplastic
Zm00001eb300460	3.49145	up	0.5h	-
Zm00001eb300730	2.04221	up	0.5h	Zm00001e032876
Zm00001eb301990	2.49549	up	0.5h	Triosephosphate isomerase, cytosolic
Zm00001eb302480	-1.09028	down	0.5h	-
Zm00001eb302730	7.56434	up	0.5h	-
Zm00001eb303870	7.16339	up	0.5h	Zm00001e033167
Zm00001eb305330	1.12984	up	0.5h	Cytochrome P450 71B10
Zm00001eb305600	-1.42458	down	0.5h	Subtilisin-like protease SBT5.1
Zm00001eb306150	3.59146	up	0.5h	Zm00001e135253
Zm00001eb306160	-1.11009	down	0.5h	-
Zm00001eb306600	1.16227	up	0.5h	Zm00001e033438
Zm00001eb307140	2.32338	up	0.5h	-
Zm00001eb308080	7.09588	up	0.5h	-
Zm00001eb309240	-2.13083	down	0.5h	Pyrophosphate--fructose 6-phosphate 1-phosphotransferase subunit alpha 2
Zm00001eb309760	-1.72512	down	0.5h	Zm00001e033802
Zm00001eb310910	3.7536	up	0.5h	-
Zm00001eb311150	-1.49963	down	0.5h	Zm00001e033962
Zm00001eb312110	1.7157	up	0.5h	Zm00001e137076
Zm00001eb312390	1.30934	up	0.5h	NAD(P)H-quinone oxidoreductase subunit L, chloroplastic
Zm00001eb312850	1.54358	up	0.5h	Transcription factor bHLH69
Zm00001eb313000	1.13113	up	0.5h	Ubiquitin-NEDD8-like protein RUB1
Zm00001eb313410	-1.11153	down	0.5h	Zm00001e034201
Zm00001eb313440	-1.2739	down	0.5h	Zm00001e034204
Zm00001eb313970	-2.42112	down	0.5h	Zm00001e034252
Zm00001eb314010	1.84904	up	0.5h	Protein TIFY 10A
Zm00001eb314130	1.20198	up	0.5h	Cytochrome P450 703A2
Zm00001eb314180	1.19739	up	0.5h	Protein kinase APK1A, chloroplastic
Zm00001eb314280	1.42299	up	0.5h	DNA-directed RNA polymerase subunit beta''
Zm00001eb314310	-1.20288	down	0.5h	Protein Brevis radix-like 2
Zm00001eb316470	-1.02032	down	0.5h	Zm00001e034504
Zm00001eb316590	1.11918	up	0.5h	Zm00001e034519
Zm00001eb316660	1.20237	up	0.5h	Transcription factor bHLH130
Zm00001eb316870	-1.50345	down	0.5h	Splicing factor U2af small subunit A
Zm00001eb316950	1.34726	up	0.5h	Zm00001e034554
Zm00001eb317010	-1.86448	down	0.5h	Zm00001e034558
Zm00001eb317350	1.08148	up	0.5h	Zm00001e034592
Zm00001eb317430	-1.06527	down	0.5h	Cytochrome b561 and DOMON domain-containing protein
Zm00001eb317460	1.08339	up	0.5h	Transcription factor bHLH77
Zm00001eb317820	1.66453	up	0.5h	Zm00001e034635
Zm00001eb319020	4.28979	up	0.5h	Zm00001e138103
Zm00001eb319110	1.02902	up	0.5h	Zm00001e034756
Zm00001eb319350	-1.32782	down	0.5h	Heat stress transcription factor B-2a
Zm00001eb319460	-1.86694	down	0.5h	B-box zinc finger protein 19
Zm00001eb320280	1.80514	up	0.5h	Protein CURVATURE THYLAKOID 1B, chloroplastic
Zm00001eb320540	1.45648	up	0.5h	Probable anion transporter 6, chloroplastic
Zm00001eb320730	-1.12095	down	0.5h	RING-H2 finger protein ATL80
Zm00001eb320680	2.13428	up	0.5h	Protein PIN-LIKES 7
Zm00001eb320790	1.0685	up	0.5h	Nudix hydrolase 23, chloroplastic
Zm00001eb320810	-1.13494	down	0.5h	Histone H4
Zm00001eb320840	2.82398	up	0.5h	U-box domain-containing protein 44
Zm00001eb320970	2.54591	up	0.5h	Probable flavin-containing monooxygenase 1
Zm00001eb321670	2.60148	up	0.5h	Photosynthetic NDH subunit of subcomplex B 3, chloroplastic
Zm00001eb322310	1.7721	up	0.5h	Filament-like plant protein 3
Zm00001eb322740	1.13954	up	0.5h	15.4 kDa class V heat shock protein
Zm00001eb323090	-1.23974	down	0.5h	Isocitrate lyase
Zm00001eb323070	-1.25565	down	0.5h	Zm00001e138494
Zm00001eb323400	-1.00539	down	0.5h	Probable glucan endo-1,3-beta-glucosidase A6
Zm00001eb323530	1.05781	up	0.5h	Zm00001e035187
Zm00001eb323660	2.94843	up	0.5h	G-type lectin S-receptor-like serine/threonine-protein kinase B120
Zm00001eb323800	1.43424	up	0.5h	Zm00001e035211
Zm00001eb323920	1.4955	up	0.5h	Equilibrative nucleotide transporter 3
Zm00001eb324090	2.37321	up	0.5h	Chlorophyll a-b binding protein CP29.2, chloroplastic
Zm00001eb324160	1.08498	up	0.5h	Zm00001e035239
Zm00001eb324970	1.09918	up	0.5h	Vacuole membrane protein KMS1
Zm00001eb326000	-1.00564	down	0.5h	Zm00001e035407
Zm00001eb326020	-1.13041	down	0.5h	Protein SHORT-ROOT
Zm00001eb326540	1.09203	up	0.5h	Zm00001e035457
Zm00001eb326850	1.5855	up	0.5h	Zm00001e035489
Zm00001eb326990	-1.10219	down	0.5h	Protein COBRA
Zm00001eb327140	1.43581	up	0.5h	Nuclear transcription factor Y subunit B-2
Zm00001eb327410	1.6768	up	0.5h	Proteasome subunit alpha type-6-B
Zm00001eb327420	1.46371	up	0.5h	Zm00001e035547
Zm00001eb327560	1.58355	up	0.5h	Zm00001e035559
Zm00001eb328350	-1.54826	down	0.5h	Probable calcium-binding protein CML45
Zm00001eb328390	1.9138	up	0.5h	RNA-binding protein CP29B, chloroplastic
Zm00001eb328470	1.20991	up	0.5h	IQ domain-containing protein IQM2
Zm00001eb329220	1.26051	up	0.5h	Zm00001e035710
Zm00001eb329550	1.00672	up	0.5h	Zm00001e035742
Zm00001eb329720	-2.09359	down	0.5h	Zm00001e035759
Zm00001eb330320	-1.39422	down	0.5h	Zm00001e139045
Zm00001eb330730	-1.56453	down	0.5h	Zm00001e035864
Zm00001eb330850	1.7287	up	0.5h	NAC transcription factor 29
Zm00001eb331000	-1.0991	down	0.5h	Cyclic dof factor 2
Zm00001eb331010	-1.10922	down	0.5h	Myb-related protein 2
Zm00001eb331420	2.19894	up	0.5h	Zm00001e035931
Zm00001eb331480	-1.17585	down	0.5h	CASP-like protein 4B1
Zm00001eb332050	2.05442	up	0.5h	Ribonuclease 1
Zm00001eb332350	-1.09181	down	0.5h	Basic endochitinase B
Zm00001eb332500	-1.06557	down	0.5h	Rhomboid-like protein 14, mitochondrial
Zm00001eb332650	1.74519	up	0.5h	Magnesium-protoporphyrin IX monomethyl ester [oxidative] cyclase, chloroplastic
Zm00001eb333620	2.76886	up	0.5h	Zm00001e025578
Zm00001eb333900	1.70005	up	0.5h	Heterodimeric geranylgeranyl pyrophosphate synthase large subunit 1, chloroplastic
Zm00001eb334090	1.46458	up	0.5h	Chaperone protein dnaJ 20, chloroplastic
Zm00001eb334590	-1.10825	down	0.5h	Zm00001e025662
Zm00001eb335700	-1.43301	down	0.5h	-
Zm00001eb336410	1.93967	up	0.5h	Zm00001e025856
Zm00001eb336500	4.07969	up	0.5h	Transcription factor MYB46
Zm00001eb337290	2.2154	up	0.5h	Probable WRKY transcription factor 72
Zm00001eb337280	1.35992	up	0.5h	Zm00001e025936
Zm00001eb337950	-1.2007	down	0.5h	Zm00001e025993
Zm00001eb338370	1.69354	up	0.5h	Zm00001e026032
Zm00001eb339480	-1.05706	down	0.5h	DnaJ protein ERDJ3B
Zm00001eb339650	3.25699	up	0.5h	Zm00001e026153
Zm00001eb339720	-1.8047	down	0.5h	Polygalacturonase
Zm00001eb340140	-1.83302	down	0.5h	Ethylene-responsive transcription factor ERF073
Zm00001eb340260	-1.97767	down	0.5h	Zm00001e026206
Zm00001eb340640	-1.85141	down	0.5h	Polygalacturonase
Zm00001eb340650	2.01628	up	0.5h	S-adenosylmethionine carrier 1, chloroplastic/mitochondrial
Zm00001eb341770	-1.1412	down	0.5h	Zm00001e026344
Zm00001eb342420	-1.00899	down	0.5h	-
Zm00001eb343220	-1.12926	down	0.5h	Cytochrome b561 and DOMON domain-containing protein
Zm00001eb343630	-1.28643	down	0.5h	DnaJ protein ERDJ3B
Zm00001eb343720	1.13616	up	0.5h	Glutaredoxin-C9
Zm00001eb343900	2.22912	up	0.5h	Chlorophyll a-b binding protein 3, chloroplastic
Zm00001eb344040	2.93474	up	0.5h	Sugar transporter ERD6-like 6
Zm00001eb344400	1.68006	up	0.5h	DELLA protein GAI
Zm00001eb344730	-1.10017	down	0.5h	Zm00001e026621
Zm00001eb345250	-1.49737	down	0.5h	Zm00001e026666
Zm00001eb346280	2.59091	up	0.5h	Protein plastid transcriptionally active 16, chloroplastic
Zm00001eb347310	1.6226	up	0.5h	Zm00001e026879
Zm00001eb347540	1.51017	up	0.5h	Zm00001e026905
Zm00001eb347550	1.7051	up	0.5h	Zm00001e026906
Zm00001eb347850	1.35153	up	0.5h	BAHD acyltransferase DCR
Zm00001eb348270	1.80361	up	0.5h	Protein TRANSPARENT TESTA 1
Zm00001eb348290	-2.4021	down	0.5h	Probable ferredoxin-4, chloroplastic
Zm00001eb348780	2.6356	up	0.5h	Zm00001e027005
Zm00001eb350000	1.2385	up	0.5h	Auxin-responsive protein IAA26
Zm00001eb350130	1.14016	up	0.5h	-
Zm00001eb350280	1.20399	up	0.5h	Probable WRKY transcription factor 26
Zm00001eb350360	2.05591	up	0.5h	-
Zm00001eb350670	-2.38824	down	0.5h	Zm00001e027178
Zm00001eb350770	-1.78641	down	0.5h	Zm00001e027190
Zm00001eb351150	-1.2211	down	0.5h	Protein LIGHT-DEPENDENT SHORT HYPOCOTYLS 6
Zm00001eb351340	-1.10123	down	0.5h	Probable mediator of RNA polymerase II transcription subunit 37c
Zm00001eb351390	2.19236	up	0.5h	Monofunctional riboflavin biosynthesis protein RIBA 3, chloroplastic
Zm00001eb351710	1.02882	up	0.5h	Mitochondrial import inner membrane translocase subunit TIM50
Zm00001eb351790	-4.00269	down	0.5h	Zm00001e027276
Zm00001eb352260	1.24378	up	0.5h	Zm00001e027323
Zm00001eb352470	1.37816	up	0.5h	SNF1-related protein kinase regulatory subunit beta-1
Zm00001eb352540	2.26733	up	0.5h	Probable glucan endo-1,3-beta-glucosidase BG1
Zm00001eb352880	2.48634	up	0.5h	Photosystem II reaction center W protein, chloroplastic
Zm00001eb353170	1.21097	up	0.5h	CBL-interacting serine/threonine-protein kinase 12
Zm00001eb353330	-1.32603	down	0.5h	VQ motif-containing protein 4
Zm00001eb353520	2.36287	up	0.5h	Histidine-containing phosphotransfer protein 4
Zm00001eb356300	-1.2543	down	0.5h	Zm00001e027684
Zm00001eb356910	3.81891	up	0.5h	Thiamine thiazole synthase, chloroplastic
Zm00001eb356920	1.0534	up	0.5h	Protein transport protein Sec61 subunit beta
Zm00001eb357630	1.16902	up	0.5h	Protein SODIUM POTASSIUM ROOT DEFECTIVE 2
Zm00001eb357730	2.85198	up	0.5h	-
Zm00001eb357740	2.85198	up	0.5h	Chlorophyll a-b binding protein 3, chloroplastic
Zm00001eb358360	-1.87717	down	0.5h	Zm00001e027884
Zm00001eb358700	-2.18859	down	0.5h	Heat stress transcription factor C-1
Zm00001eb358930	-1.08317	down	0.5h	Zm00001e027933
Zm00001eb359070	-3.61774	down	0.5h	Zm00001e027945
Zm00001eb359300	-1.02802	down	0.5h	Zm00001e027969
Zm00001eb359500	-1.24066	down	0.5h	Ethylene-responsive transcription factor CRF1
Zm00001eb359900	1.49042	up	0.5h	Zm00001e028025
Zm00001eb360400	-1.31223	down	0.5h	Probable purine permease 4
Zm00001eb361170	1.20093	up	0.5h	IAA-amino acid hydrolase ILR1-like 4
Zm00001eb361960	1.57439	up	0.5h	Zm00001e028229
Zm00001eb362090	-1.07014	down	0.5h	GATA transcription factor 16
Zm00001eb362240	2.80507	up	0.5h	Transcription factor LUX
Zm00001eb362820	-1.07641	down	0.5h	Two-component response regulator ARR9
Zm00001eb363570	2.36235	up	0.5h	Protein LURP-one-related 4
Zm00001eb363940	-1.04985	down	0.5h	NAC domain-containing protein 83
Zm00001eb364310	1.40355	up	0.5h	Zm00001e143689
Zm00001eb364480	1.32944	up	0.5h	Zm00001e028451
Zm00001eb364620	1.81697	up	0.5h	Probable sucrose-phosphate synthase 3
Zm00001eb364870	-1.05195	down	0.5h	-
Zm00001eb365610	-1.18433	down	0.5h	U-box domain-containing protein 7
Zm00001eb366310	2.36408	up	0.5h	Probable amino acid permease 7
Zm00001eb366860	1.97683	up	0.5h	Zm00001e028689
Zm00001eb366960	1.43546	up	0.5h	Zm00001e028699
Zm00001eb367240	1.83313	up	0.5h	BAHD acyltransferase DCR
Zm00001eb367320	1.19142	up	0.5h	Zm00001e028731
Zm00001eb367450	-1.22145	down	0.5h	30S ribosomal protein S17, chloroplastic
Zm00001eb367810	-1.38962	down	0.5h	Ultraviolet-B receptor UVR8
Zm00001eb367840	1.15192	up	0.5h	Protein phosphatase 2C 37
Zm00001eb367860	1.61063	up	0.5h	Zm00001e028760
Zm00001eb367970	1.8801	up	0.5h	Clathrin interactor EPSIN 2
Zm00001eb368000	-1.57733	down	0.5h	Probable mediator of RNA polymerase II transcription subunit 37c
Zm00001eb368350	2.85063	up	0.5h	Flavonol synthase/flavanone 3-hydroxylase
Zm00001eb368530	-1.12996	down	0.5h	Protein LIGHT-DEPENDENT SHORT HYPOCOTYLS 6
Zm00001eb368900	-1.21835	down	0.5h	Trans-cinnamate 4-monooxygenase
Zm00001eb370010	2.53555	up	0.5h	Transcription factor bHLH92
Zm00001eb370290	1.38376	up	0.5h	Zm00001e028992
Zm00001eb370660	1.17833	up	0.5h	Gibberellin 2-beta-dioxygenase 1
Zm00001eb370780	2.0852	up	0.5h	Zm00001e144141
Zm00001eb370970	1.40252	up	0.5h	Zm00001e144153
Zm00001eb371810	1.6435	up	0.5h	Jasmonate O-methyltransferase
Zm00001eb371800	1.36862	up	0.5h	Jasmonate O-methyltransferase
Zm00001eb371850	1.45622	up	0.5h	-
Zm00001eb372640	-1.17223	down	0.5h	Probable trehalose-phosphate phosphatase D
Zm00001eb372660	-1.11769	down	0.5h	Ethylene-responsive transcription factor RAP2-13
Zm00001eb373150	1.26077	up	0.5h	Calvin cycle protein CP12-1, chloroplastic
Zm00001eb373370	-1.33558	down	0.5h	Ethylene-responsive transcription factor ERF014
Zm00001eb373900	1.41088	up	0.5h	Zm00001e036242
Zm00001eb374010	-1.27837	down	0.5h	Zm00001e036253
Zm00001eb374040	-1.63504	down	0.5h	DnaJ protein ERDJ3B
Zm00001eb374170	-1.22241	down	0.5h	RING-H2 finger protein ATL2
Zm00001eb374410	-2.02022	down	0.5h	UDP-glucuronate 4-epimerase 1
Zm00001eb374950	1.10111	up	0.5h	Putative UPF0481 protein
Zm00001eb375440	1.32675	up	0.5h	Wall-associated receptor kinase 2
Zm00001eb375570	1.15701	up	0.5h	Auxin-responsive protein IAA29
Zm00001eb375580	2.20885	up	0.5h	Ethylene-responsive transcription factor RAP2-10
Zm00001eb375830	1.1091	up	0.5h	Developmental protein SEPALLATA 3
Zm00001eb376530	-1.79385	down	0.5h	Zm00001e036461
Zm00001eb376890	1.15618	up	0.5h	Cysteine synthase, mitochondrial
Zm00001eb377070	1.46602	up	0.5h	Zm00001e150831
Zm00001eb377110	1.57716	up	0.5h	Zm00001e036509
Zm00001eb377120	1.91652	up	0.5h	Zm00001e036510
Zm00001eb377370	2.13207	up	0.5h	Probable receptor-like protein kinase
Zm00001eb377400	-1.46659	down	0.5h	Zm00001e036539
Zm00001eb377410	-1.68854	down	0.5h	Zm00001e036540
Zm00001eb378260	-1.98933	down	0.5h	Peptidyl-prolyl cis-trans isomerase CYP18-1
Zm00001eb379570	2.48652	up	0.5h	Plastocyanin major isoform, chloroplastic
Zm00001eb380210	1.58433	up	0.5h	Ribulose bisphosphate carboxylase large chain
Zm00001eb380990	1.28662	up	0.5h	Zinc finger protein CONSTANS-LIKE 9
Zm00001eb381410	1.56784	up	0.5h	UDP-glycosyltransferase 72B3
Zm00001eb381550	2.86102	up	0.5h	Zm00001e036919
Zm00001eb382310	-1.46907	down	0.5h	Polygalacturonase
Zm00001eb382940	1.82457	up	0.5h	Zm00001e037067
Zm00001eb383370	2.07745	up	0.5h	Zm00001e037098
Zm00001eb383380	1.41344	up	0.5h	Zm00001e152062
Zm00001eb383960	3.6783	up	0.5h	-
Zm00001eb384040	2.89494	up	0.5h	Zm00001e037160
Zm00001eb384380	1.39314	up	0.5h	Zm00001e037203
Zm00001eb384430	1.12035	up	0.5h	NAD(P)H-quinone oxidoreductase subunit 5, chloroplastic
Zm00001eb384490	1.11596	up	0.5h	NAD(P)H-quinone oxidoreductase subunit 5, chloroplastic
Zm00001eb384520	1.3379	up	0.5h	Zm00001e037218
Zm00001eb384540	1.10666	up	0.5h	NAD(P)H-quinone oxidoreductase subunit 5, chloroplastic
Zm00001eb384600	1.11015	up	0.5h	Pathogenesis-related protein 5
Zm00001eb385090	3.23843	up	0.5h	-
Zm00001eb386390	1.27545	up	0.5h	EIN3-binding F-box protein 1
Zm00001eb386480	1.13762	up	0.5h	Zm00001e037427
Zm00001eb387820	1.13097	up	0.5h	Zm00001e037548
Zm00001eb387850	-1.89389	down	0.5h	Galactan beta-1,4-galactosyltransferase GALS1
Zm00001eb388090	1.43603	up	0.5h	Zm00001e037579
Zm00001eb388100	1.29235	up	0.5h	Zm00001e037581
Zm00001eb388670	1.49419	up	0.5h	Zm00001e037636
Zm00001eb390020	1.66767	up	0.5h	Putative Myb family transcription factor
Zm00001eb390330	1.1944	up	0.5h	Transcription factor MYC4
Zm00001eb390820	2.2432	up	0.5h	Beta-amylase 3, chloroplastic
Zm00001eb391280	-1.15742	down	0.5h	GATA transcription factor 2
Zm00001eb391510	2.76972	up	0.5h	Zm00001e037890
Zm00001eb391530	1.74311	up	0.5h	Putative glucuronosyltransferase PGSIP7
Zm00001eb391980	1.44567	up	0.5h	-
Zm00001eb392030	1.10969	up	0.5h	Zm00001e037938
Zm00001eb392520	2.36969	up	0.5h	Zm00001e037982
Zm00001eb392630	-1.25058	down	0.5h	Zm00001e037995
Zm00001eb392800	1.01265	up	0.5h	Zm00001e038011
Zm00001eb393080	-1.7186	down	0.5h	Zm00001e038044
Zm00001eb394160	4.17249	up	0.5h	-
Zm00001eb394290	2.05629	up	0.5h	Protein kinase APK1A, chloroplastic
Zm00001eb394490	2.60344	up	0.5h	Zm00001e038180
Zm00001eb395620	4.42289	up	0.5h	Aspartyl protease family protein 2
Zm00001eb396290	-2.00316	down	0.5h	Zm00001e153985
Zm00001eb396470	-1.2591	down	0.5h	Protein SAR DEFICIENT 1
Zm00001eb396520	1.01255	up	0.5h	DnaJ protein ERDJ3B
Zm00001eb397060	4.66896	up	0.5h	Flavonol synthase/flavanone 3-hydroxylase
Zm00001eb397050	1.29046	up	0.5h	Temperature-sensitive sn-2 acyl-lipid omega-3 desaturase (ferredoxin), chloroplastic
Zm00001eb397110	-1.00915	down	0.5h	-
Zm00001eb397370	-1.0417	down	0.5h	Dirigent protein 24
Zm00001eb397600	-1.84467	down	0.5h	Probable mediator of RNA polymerase II transcription subunit 37c
Zm00001eb397980	-1.29389	down	0.5h	Serine/arginine-rich splicing factor SR45a
Zm00001eb398180	-1.93408	down	0.5h	Protein FANTASTIC FOUR 1
Zm00001eb398370	1.25826	up	0.5h	Phosphoenolpyruvate carboxykinase [ATP]
Zm00001eb398460	1.48028	up	0.5h	-
Zm00001eb398940	1.02446	up	0.5h	Senescence/dehydration-associated protein , chloroplastic
Zm00001eb399600	1.08671	up	0.5h	-
Zm00001eb399980	2.7962	up	0.5h	Zm00001e038703
Zm00001eb400020	-2.32344	down	0.5h	Heat shock 70 kDa protein 8
Zm00001eb400570	1.34483	up	0.5h	Probable protein phosphatase 2C 48
Zm00001eb401330	3.28598	up	0.5h	Zm00001e038822
Zm00001eb401480	-1.4029	down	0.5h	Transcription factor bHLH96
Zm00001eb402150	1.85189	up	0.5h	Zm00001e154401
Zm00001eb402240	-1.51978	down	0.5h	Zm00001e038903
Zm00001eb402550	1.22341	up	0.5h	Expansin-like A2
Zm00001eb402760	-1.41949	down	0.5h	Cyclin-dependent kinase inhibitor 3
Zm00001eb403180	-1.74451	down	0.5h	Zeaxanthin epoxidase, chloroplastic
Zm00001eb403620	1.66852	up	0.5h	CBL-interacting serine/threonine-protein kinase 9
Zm00001eb404240	1.17587	up	0.5h	Chloroplast envelope membrane protein
Zm00001eb404290	-1.02158	down	0.5h	Probable glucuronoxylan glucuronosyltransferase IRX7
Zm00001eb404450	7.5456	up	0.5h	Zm00001e039125
Zm00001eb405250	-1.14369	down	0.5h	Protein ROOT PRIMORDIUM DEFECTIVE 1
Zm00001eb405330	1.28169	up	0.5h	Zm00001e039222
Zm00001eb406100	1.93168	up	0.5h	Non-specific lipid-transfer protein 11
Zm00001eb406460	-1.08954	down	0.5h	Zm00001e039347
Zm00001eb406440	-1.05955	down	0.5h	Protein trichome birefringence-like 10
Zm00001eb406610	-1.63016	down	0.5h	Myb family transcription factor EFM
Zm00001eb406670	1.92287	up	0.5h	Cytochrome P450 94C1
Zm00001eb406660	-2.10868	down	0.5h	Myb family transcription factor EFM
Zm00001eb407090	1.52114	up	0.5h	Zm00001e039404
Zm00001eb407620	3.71116	up	0.5h	-
Zm00001eb408520	-1.20111	down	0.5h	Probable WRKY transcription factor 62
Zm00001eb408900	-1.18537	down	0.5h	Bidirectional sugar transporter SWEET9
Zm00001eb408920	-1.35014	down	0.5h	Bidirectional sugar transporter SWEET9
Zm00001eb408940	-1.09107	down	0.5h	Zm00001e039563
Zm00001eb409190	2.80638	up	0.5h	Thioredoxin M3, chloroplastic
Zm00001eb409750	7.2652	up	0.5h	Putative pumilio homolog 7, chloroplastic
Zm00001eb410140	-1.26374	down	0.5h	Zm00001e039683
Zm00001eb410160	-1.12874	down	0.5h	Zm00001e155192
Zm00001eb410270	2.85706	up	0.5h	Zm00001e039694
Zm00001eb410380	-2.11642	down	0.5h	Respiratory burst oxidase homolog protein B
Zm00001eb411020	-1.18254	down	0.5h	Polyol transporter 5
Zm00001eb411260	1.20834	up	0.5h	Diacylglycerol kinase 2
Zm00001eb411390	1.36025	up	0.5h	Zm00001e039797
Zm00001eb411930	5.05025	up	0.5h	-
Zm00001eb412400	4.81716	up	0.5h	-
Zm00001eb412390	-2.66116	down	0.5h	Zm00001e039877
Zm00001eb412420	2.20879	up	0.5h	Photosynthetic NDH subunit of subcomplex B 1, chloroplastic
Zm00001eb412800	1.04354	up	0.5h	Protein SUPPRESSOR OF MAX2 1
Zm00001eb413030	-1.23949	down	0.5h	Transcription factor bHLH112
Zm00001eb413250	1.10979	up	0.5h	Germin-like protein subfamily 1 member 8
Zm00001eb413520	1.57632	up	0.5h	F-box protein SKIP19
Zm00001eb414060	1.91936	up	0.5h	Zm00001e040051
Zm00001eb414530	1.709	up	0.5h	Zm00001e040091
Zm00001eb414840	1.23432	up	0.5h	Zm00001e040125
Zm00001eb415190	2.07255	up	0.5h	-
Zm00001eb415210	1.05627	up	0.5h	Valine--tRNA ligase, mitochondrial 1
Zm00001eb415460	1.12008	up	0.5h	Acyl-CoA-binding domain-containing protein 6
Zm00001eb415730	1.90906	up	0.5h	Protein NTM1-like 9
Zm00001eb415760	-1.99663	down	0.5h	Protein LHY
Zm00001eb415770	-2.09135	down	0.5h	Protein LHY
Zm00001eb415960	-1.12304	down	0.5h	Zm00001e040230
Zm00001eb417330	1.10961	up	0.5h	Probable peroxidase 26
Zm00001eb417340	1.82163	up	0.5h	Probable peroxidase 26
Zm00001eb417550	1.67221	up	0.5h	Hydrophobic protein RCI2B
Zm00001eb418100	1.89971	up	0.5h	DNA-directed RNA polymerase subunit beta''
Zm00001eb418240	-1.66609	down	0.5h	Zinc finger protein ZAT5
Zm00001eb418390	1.16986	up	0.5h	Zm00001e040453
Zm00001eb418440	1.29326	up	0.5h	Zm00001e040457
Zm00001eb419160	1.84769	up	0.5h	Zm00001e157166
Zm00001eb419450	-1.26014	down	0.5h	Probable indole-3-pyruvate monooxygenase YUCCA8
Zm00001eb421480	1.29743	up	0.5h	Bifunctional enolase 2/transcriptional activator
Zm00001eb421610	1.05652	up	0.5h	Zm00001e040804
Zm00001eb421640	-2.19764	down	0.5h	Zm00001e040807
Zm00001eb422190	-1.09082	down	0.5h	Histone H3.2
Zm00001eb423570	1.01839	up	0.5h	Zeaxanthin epoxidase, chloroplastic
Zm00001eb423940	1.66767	up	0.5h	Zm00001e157859
Zm00001eb424250	-1.14882	down	0.5h	Casparian strip membrane protein 5
Zm00001eb424580	1.04257	up	0.5h	Zm00001e041047
Zm00001eb425130	1.33167	up	0.5h	Zm00001e041095
Zm00001eb425100	1.31572	up	0.5h	BTB/POZ and TAZ domain-containing protein 1
Zm00001eb425310	-1.07807	down	0.5h	U-box domain-containing protein 7
Zm00001eb426060	1.27789	up	0.5h	Calmodulin-binding receptor-like cytoplasmic kinase 3
Zm00001eb426180	-1.56294	down	0.5h	Zm00001e041191
Zm00001eb426520	2.98912	up	0.5h	Beta-glucosidase 47
Zm00001eb426510	1.0499	up	0.5h	Zm00001e041224
Zm00001eb427270	1.17943	up	0.5h	L-type lectin-domain containing receptor kinase IV.1
Zm00001eb427530	-2.80133	down	0.5h	-
Zm00001eb427810	1.83053	up	0.5h	Glutamate dehydrogenase 2
Zm00001eb428020	2.08832	up	0.5h	Zm00001e158232
Zm00001eb428090	1.35318	up	0.5h	Zm00001e041381
Zm00001eb428630	2.20649	up	0.5h	Protein DETOXIFICATION 49
Zm00001eb428800	-2.32908	down	0.5h	Heat stress transcription factor B-2a
Zm00001eb429130	2.01282	up	0.5h	Protein kinase APK1A, chloroplastic
Zm00001eb429290	-1.4199	down	0.5h	Zm00001e041494
Zm00001eb429670	3.52202	up	0.5h	Putative expansin-B2
Zm00001eb429960	1.23535	up	0.5h	Zm00001e041549
Zm00001eb430030	1.14069	up	0.5h	Zm00001e158406
Zm00001eb430640	-1.05874	down	0.5h	Ethylene-responsive transcription factor CRF6
Zm00001eb431820	1.11071	up	0.5h	Zm00001e158566
Zm00001eb432090	1.86877	up	0.5h	Ethylene-responsive transcription factor RAP2-10
Zm00001eb432400	-1.47247	down	0.5h	Auxin-responsive protein IAA33
Zm00001eb432920	-1.54022	down	0.5h	Zm00001e041857
Zm00001eb432940	1.45758	up	0.5h	GTP cyclohydrolase 1
Zm00001eb433240	-1.21653	down	0.5h	-
Zm00001eb433400	1.02875	up	0.5h	Probable adenylate kinase 6, chloroplastic
Zm00001eb433500	-1.35867	down	0.5h	Two-component response regulator ARR16
Zm00001eb433520	1.26688	up	0.5h	Zm00001e041916
Zm00001eb433540	1.9081	up	0.5h	Zm00001e041918
Zm00001eb433640	7.86122	up	0.5h	Zm00001e041927
Zm00001eb433690	-1.0881	down	0.5h	Zm00001e041932
Zm00001eb127380	3.8241	up	0.5h	-
Zm00001eb135430	3.63895	up	0.5h	Zm00001e018040
Zm00001eb000390	-0.161665	down	3h	Protein NRT1/ PTR FAMILY 6.3
Zm00001eb000550	0.264322	up	3h	SKP1-like protein 21
Zm00001eb001140	-0.38894	up	3h	Dihydrodipicolinate reductase-like protein CRR1, chloroplastic
Zm00001eb001600	0.744868	up	3h	Zm00001e000160
Zm00001eb001970	-3.22302	down	3h	Zm00001e000196
Zm00001eb002020	0.431721	down	3h	Zm00001e000202
Zm00001eb002240	0.892896	down	3h	Zm00001e000229
Zm00001eb002330	-2.09296	up	3h	Zm00001e000240
Zm00001eb002500	-0.90465	down	3h	-
Zm00001eb002770	0.609777	down	3h	Zm00001e000286
Zm00001eb002910	0.139061	up	3h	Zm00001e000299
Zm00001eb002940	-0.0553192	down	3h	Zm00001e000302
Zm00001eb003350	-0.079826	down	3h	Glutamate--tRNA ligase, cytoplasmic
Zm00001eb003450	0.716137	down	3h	Zm00001e000344
Zm00001eb003650	0.170023	up	3h	Xyloglucan galactosyltransferase MUR3
Zm00001eb003950	0.112844	down	3h	-
Zm00001eb004040	-0.95183	up	3h	Mediator of RNA polymerase II transcription subunit 11
Zm00001eb004100	-2.35925	down	3h	Probable inorganic phosphate transporter 44202
Zm00001eb004690	-3.01091	down	3h	Zm00001e100389
Zm00001eb004670	-1.72957	down	3h	Zm00001e000467
Zm00001eb004700	-0.204432	down	3h	-
Zm00001eb005190	-0.207776	down	3h	-
Zm00001eb005910	-NA	up	3h	-
Zm00001eb005940	-NA	down	3h	Zm00001e000582
Zm00001eb005970	0.817838	down	3h	UDP-glycosyltransferase TURAN
Zm00001eb006230	-NA	down	3h	-
Zm00001eb006210	-1.10335	down	3h	Zm00001e000612
Zm00001eb006280	0.105736	up	3h	Zm00001e100540
Zm00001eb006360	-0.912885	down	3h	B3 domain-containing protein
Zm00001eb006680	0.505574	down	3h	Transcription factor bHLH96
Zm00001eb006940	0.3323	down	3h	Ras-related protein RABH1e
Zm00001eb007650	-0.259639	down	3h	Calcium-transporting ATPase 1, chloroplastic
Zm00001eb008090	0.177148	down	3h	Zm00001e000788
Zm00001eb008110	-2.24165	down	3h	-
Zm00001eb008820	-1.64254	down	3h	Zm00001e000860
Zm00001eb009090	-0.693754	up	3h	Glutamine synthetase cytosolic isozyme 44199
Zm00001eb009350	-NA	up	3h	-
Zm00001eb010160	0.054096	down	3h	Protein OBERON 3
Zm00001eb010130	-3.20985	down	3h	Purple acid phosphatase 17
Zm00001eb010140	-1.56854	up	3h	Purple acid phosphatase 17
Zm00001eb010320	0.0680308	up	3h	Receptor-like cytosolic serine/threonine-protein kinase RBK1
Zm00001eb010810	0.215788	down	3h	Brefeldin A-inhibited guanine nucleotide-exchange protein 2
Zm00001eb011390	-2.35709	down	3h	-
Zm00001eb011730	0.137021	down	3h	Josephin-like protein
Zm00001eb011760	-0.182801	up	3h	50S ribosomal protein L4, chloroplastic
Zm00001eb011870	-0.884193	down	3h	Zm00001e101113
Zm00001eb011890	-0.107972	down	3h	Zm00001e101115
Zm00001eb012010	0.0285615	down	3h	Digalactosyldiacylglycerol synthase 2, chloroplastic
Zm00001eb012260	3.51821	down	3h	Zm00001e101151
Zm00001eb012290	1.12596	up	3h	Zm00001e101159
Zm00001eb012350	0.223891	down	3h	Probable protein phosphatase 2C 4
Zm00001eb012690	-0.173551	up	3h	Zm00001e001252
Zm00001eb012900	0.624015	down	3h	Zm00001e001271
Zm00001eb013160	-1.66417	down	3h	-
Zm00001eb013930	-NA	down	3h	Zm00001e001364
Zm00001eb013920	-1.14626	down	3h	Zm00001e001363
Zm00001eb014440	-NA	up	3h	LL-diaminopimelate aminotransferase, chloroplastic
Zm00001eb015030	0.126763	up	3h	Nuclear poly(A) polymerase 3
Zm00001eb015090	-0.217573	down	3h	Alkaline/neutral invertase C, mitochondrial
Zm00001eb015390	0.436394	down	3h	Probable ADP-ribosylation factor GTPase-activating protein AGD14
Zm00001eb016140	0.163167	down	3h	Transcription repressor OFP2
Zm00001eb016220	-0.538162	up	3h	Protein VAC14 homolog
Zm00001eb016250	-0.320323	down	3h	Sucrose synthase 3
Zm00001eb016490	-1.97647	up	3h	Protein STRICTOSIDINE SYNTHASE-LIKE 12
Zm00001eb016460	-0.000134501	up	3h	Peter Pan-like protein
Zm00001eb018770	2.23235	up	3h	-
Zm00001eb018810	0.0679576	up	3h	Zm00001e001866
Zm00001eb018860	0.123416	down	3h	Serine/arginine-rich splicing factor SC35
Zm00001eb019250	0.0491944	up	3h	Protein WEAK CHLOROPLAST MOVEMENT UNDER BLUE LIGHT 1
Zm00001eb019550	-0.584692	down	3h	Probable nucleoredoxin 1
Zm00001eb019560	-5.9156	down	3h	-
Zm00001eb019620	-0.0411964	down	3h	Protein kinase APK1A, chloroplastic
Zm00001eb019840	-0.181442	down	3h	Zinc transporter 11
Zm00001eb020090	-0.004988	down	3h	Probable 6-phosphogluconolactonase 1
Zm00001eb020840	-NA	down	3h	-
Zm00001eb020930	-0.352765	down	3h	Zm00001e002095
Zm00001eb021040	-0.685976	down	3h	Cysteine proteinase inhibitor 5
Zm00001eb021420	-0.111008	down	3h	Zm00001e002147
Zm00001eb021620	-0.466623	down	3h	Glutathione S-transferase U17
Zm00001eb021630	-0.467824	down	3h	Glutathione S-transferase U17
Zm00001eb021710	-1.04079	down	3h	Glutathione S-transferase U17
Zm00001eb022390	0.154899	down	3h	Zm00001e102283
Zm00001eb022370	-7.03187	down	3h	-
Zm00001eb022380	-2.10233	down	3h	Protein EXORDIUM-like 5
Zm00001eb022650	0.17886	up	3h	Magnesium transporter MRS2-4
Zm00001eb022720	-0.0413211	down	3h	Zm00001e002268
Zm00001eb023000	-NA	down	3h	Zm00001e102389
Zm00001eb023320	-NA	up	3h	Zm00001e102453
Zm00001eb023340	-NA	down	3h	Zm00001e002327
Zm00001eb023430	1.02619	down	3h	Zm00001e002338
Zm00001eb023490	-0.601661	down	3h	Zinc finger protein ZAT9
Zm00001eb023650	-0.335096	down	3h	Zm00001e002356
Zm00001eb023810	-0.224017	down	3h	Peptide methionine sulfoxide reductase A4, chloroplastic
Zm00001eb024110	-0.163218	down	3h	-
Zm00001eb024170	-1.21389	down	3h	65-kDa microtubule-associated protein 4
Zm00001eb026480	-1.28956	down	3h	Zm00001e002645
Zm00001eb026540	-0.539406	down	3h	Zm00001e002653
Zm00001eb026790	-NA	up	3h	Zm00001e103296
Zm00001eb027580	-4.22061	down	3h	Zm00001e002760
Zm00001eb027670	0.297884	up	3h	Mitochondrial import inner membrane translocase subunit TIM22-2
Zm00001eb027850	-NA	down	3h	-
Zm00001eb028010	0.325042	down	3h	Zm00001e002823
Zm00001eb028420	-0.566691	down	3h	Zm00001e103951
Zm00001eb028750	-0.238876	down	3h	Zm00001e002906
Zm00001eb028850	-0.780039	up	3h	Zm00001e002921
Zm00001eb029230	-NA	down	3h	Zm00001e002952
Zm00001eb029490	0.204028	down	3h	Transcription initiation factor TFIID subunit 8
Zm00001eb031190	0.609293	up	3h	Auxin-responsive protein IAA4
Zm00001eb031340	0.370762	up	3h	Serine/threonine-protein kinase HT1
Zm00001eb031420	-1.34499	up	3h	Probable nucleolar protein 44317
Zm00001eb031810	0.0444585	up	3h	Origin of replication complex subunit 3
Zm00001eb031820	0.179294	up	3h	Kinesin-like calmodulin-binding protein
Zm00001eb032000	-0.469533	down	3h	Nuclear transcription factor Y subunit A-10
Zm00001eb032530	-NA	down	3h	-
Zm00001eb033640	-0.255267	down	3h	E3 ubiquitin-protein ligase CIP8
Zm00001eb033810	0.53393	down	3h	-
Zm00001eb033930	1.61191	down	3h	BURP domain protein RD22
Zm00001eb034790	4.44669	down	3h	Zm00001e003515
Zm00001eb034800	0.342213	down	3h	Leucine-rich repeat receptor-like protein kinase PEPR1
Zm00001eb034880	-NA	down	3h	-
Zm00001eb034840	-0.300733	down	3h	Zm00001e003521
Zm00001eb034980	-0.321235	up	3h	ETHYLENE INSENSITIVE 3-like 3 protein
Zm00001eb035560	1.10809	down	3h	Zm00001e105167
Zm00001eb036840	0.0438505	up	3h	Exosome complex component RRP45B
Zm00001eb036890	-0.0805395	down	3h	Probable protein S-acyltransferase 7
Zm00001eb037490	-0.901877	down	3h	Zm00001e003745
Zm00001eb037840	-0.0372797	down	3h	Zm00001e003778
Zm00001eb037830	1.16483	down	3h	-
Zm00001eb038170	-0.493033	down	3h	Zm00001e003809
Zm00001eb038270	-0.319366	up	3h	Patatin-like protein 2
Zm00001eb038440	0.12125	down	3h	UDP-glucuronic acid decarboxylase 5
Zm00001eb038720	-0.0641994	down	3h	Ribonuclease E/G-like protein, chloroplastic
Zm00001eb038810	-NA	down	3h	RING-H2 finger protein ATL1
Zm00001eb038800	-2.24753	up	3h	-
Zm00001eb038890	0.80892	down	3h	BAHD acyltransferase DCR
Zm00001eb039530	-0.12079	up	3h	Zm00001e003937
Zm00001eb039630	-0.727362	down	3h	31 kDa ribonucleoprotein, chloroplastic
Zm00001eb039720	0.271614	up	3h	Dihydroneopterin aldolase 2
Zm00001eb039830	-0.0149835	up	3h	Dihydroneopterin aldolase 2
Zm00001eb039860	1.10979	up	3h	Zm00001e003973
Zm00001eb039870	1.31015	up	3h	Zm00001e003974
Zm00001eb039850	0.0454588	up	3h	Divinyl chlorophyllide a 8-vinyl-reductase, chloroplastic
Zm00001eb039770	-0.138205	up	3h	Transmembrane 9 superfamily member 10
Zm00001eb039910	0.744055	up	3h	Zm00001e003978
Zm00001eb040180	-0.722156	down	3h	Cytochrome P450 76C2
Zm00001eb040540	0.0869365	up	3h	Cyclin-dependent kinase C-1
Zm00001eb040600	-0.0467992	up	3h	60S ribosomal protein L26-2
Zm00001eb040940	0.0145407	down	3h	Probable alpha,alpha-trehalose-phosphate synthase [UDP-forming] 11
Zm00001eb041130	-0.629213	down	3h	Zm00001e004089
Zm00001eb041990	0.197512	down	3h	Chromatin remodeling protein EBS
Zm00001eb042160	-0.929892	down	3h	Protein HOTHEAD
Zm00001eb042170	-1.12045	down	3h	Zm00001e004201
Zm00001eb042870	0.568003	down	3h	UDP-glycosyltransferase 73C1
Zm00001eb042900	0.028382	up	3h	Zm00001e004290
Zm00001eb043000	0.0981538	down	3h	Pyrophosphate--fructose 6-phosphate 1-phosphotransferase subunit alpha 2
Zm00001eb043300	0.260489	up	3h	Putative E3 ubiquitin-protein ligase RING1b
Zm00001eb043600	3.04713	down	3h	Zm00001e004367
Zm00001eb043740	0.303773	down	3h	-
Zm00001eb043950	0.174725	down	3h	Zm00001e004397
Zm00001eb044200	0.307773	down	3h	Membrane steroid-binding protein 2
Zm00001eb044240	-0.641137	down	3h	Zm00001e106200
Zm00001eb045260	0.548312	up	3h	Zm00001e004514
Zm00001eb045740	-0.0686734	up	3h	Zm00001e004564
Zm00001eb046040	-0.0463262	up	3h	Zm00001e004602
Zm00001eb046760	-0.812509	down	3h	Transcription factor PIF5
Zm00001eb047020	0.117009	down	3h	Zm00001e004683
Zm00001eb047110	0.167437	down	3h	Zm00001e004689
Zm00001eb047350	-NA	up	3h	ADP-ribosylation factor GTPase-activating protein AGD3
Zm00001eb047380	0.314455	up	3h	-
Zm00001eb048290	0.0540854	up	3h	F-box protein AFR
Zm00001eb048550	0.0153867	down	3h	Cyclin-L1-1
Zm00001eb048750	-2.14834	down	3h	-
Zm00001eb048720	0.150967	down	3h	Zm00001e004858
Zm00001eb048730	-6.86747	down	3h	SPX domain-containing protein 3
Zm00001eb048780	-2.4688	down	3h	Zm00001e004862
Zm00001eb048950	0.00900614	up	3h	Potassium transporter 5
Zm00001eb049410	-NA	down	3h	ATPase 2, plasma membrane-type
Zm00001eb049580	0.354814	up	3h	Zm00001e004934
Zm00001eb049650	0.359948	up	3h	Zm00001e004942
Zm00001eb050110	0.289035	up	3h	Zm00001e004985
Zm00001eb050690	-NA	down	3h	Zm00001e106911
Zm00001eb050730	-1.73728	down	3h	BTB/POZ and MATH domain-containing protein 2
Zm00001eb050880	0.190154	up	3h	Protein NETWORKED 1D
Zm00001eb050890	1.34074	up	3h	-
Zm00001eb050920	-0.0439302	down	3h	-
Zm00001eb050970	-0.707315	down	3h	Phenylalanine ammonia-lyase 1
Zm00001eb051020	-1.97533	down	3h	Zm00001e005068
Zm00001eb051270	-1.46497	up	3h	-
Zm00001eb051540	-NA	up	3h	Zm00001e005122
Zm00001eb051700	-NA	down	3h	Zm00001e107013
Zm00001eb051910	-1.73053	down	3h	BEL1-like homeodomain protein 11
Zm00001eb051970	-NA	down	3h	Zm00001e005156
Zm00001eb051990	0.0447883	down	3h	Zm00001e005158
Zm00001eb052330	-3.27471	up	3h	Zm00001e005193
Zm00001eb053350	-0.284684	down	3h	Zm00001e005290
Zm00001eb053630	0.00857311	up	3h	Zm00001e005320
Zm00001eb053680	0.0796865	up	3h	Zm00001e005325
Zm00001eb054370	0.439596	up	3h	Zm00001e005395
Zm00001eb054560	-0.802947	up	3h	Zm00001e005417
Zm00001eb054690	0.0376093	up	3h	mRNA cap guanine-N7 methyltransferase 1
Zm00001eb055440	-0.90465	down	3h	Zm00001e107379
Zm00001eb055530	-1.49621	down	3h	Histone-lysine N-methyltransferase ATXR3
Zm00001eb056580	0.789416	down	3h	BTB/POZ domain-containing protein
Zm00001eb056750	-0.278643	down	3h	Zm00001e005623
Zm00001eb057390	-NA	down	3h	Zm00001e107586
Zm00001eb057640	0.365206	down	3h	Serine/threonine-protein kinase BLUS1
Zm00001eb058080	-NA	down	3h	Ferredoxin--NADP reductase, leaf isozyme 1, chloroplastic
Zm00001eb058070	-2.14363	down	3h	Cytochrome P450 81D1
Zm00001eb058100	-1.54135	down	3h	Cytochrome P450 81D1
Zm00001eb058460	-0.650923	down	3h	Myb family transcription factor EFM
Zm00001eb059310	0.179357	up	3h	Mitochondrial import inner membrane translocase subunit TIM14-1
Zm00001eb059230	0.259193	up	3h	Glucose-6-phosphate isomerase, cytosolic
Zm00001eb059860	0.506512	down	3h	Accelerated cell death 11
Zm00001eb060620	-NA	down	3h	Zm00001e005975
Zm00001eb061030	-0.260704	down	3h	Probable WRKY transcription factor 35
Zm00001eb062110	-0.15001	down	3h	Zm00001e006130
Zm00001eb062210	-0.112792	down	3h	Transcription elongation factor TFIIS
Zm00001eb062480	0.12708	up	3h	Leukotriene A-4 hydrolase homolog
Zm00001eb062830	0.0109719	up	3h	Zm00001e108091
Zm00001eb062840	1.27215	down	3h	Zm00001e108092
Zm00001eb063660	0.492795	up	3h	Translocase of chloroplast 159, chloroplastic
Zm00001eb063960	-1.94763	down	3h	Zm00001e006305
Zm00001eb064410	-0.213188	down	3h	Zm00001e006355
Zm00001eb064660	-0.273566	down	3h	Pentatricopeptide repeat-containing protein
Zm00001eb065360	0.23098	up	3h	Glutathione S-transferase T1
Zm00001eb065600	0.404759	down	3h	-
Zm00001eb065650	0.368252	down	3h	Pentatricopeptide repeat-containing protein
Zm00001eb066570	0.220468	down	3h	Two-component response regulator ARR16
Zm00001eb066910	0.337252	down	3h	Ubiquinol oxidase 4, chloroplastic/chromoplastic
Zm00001eb067160	0.224501	down	3h	Zm00001e006629
Zm00001eb067890	-0.544297	down	3h	LEAF RUST 10 DISEASE-RESISTANCE LOCUS RECEPTOR-LIKE PROTEIN KINASE-like 2.3
Zm00001eb067920	0.572981	down	3h	Vacuolar cation/proton exchanger 2
Zm00001eb068170	0.0531131	up	3h	Wall-associated receptor kinase-like 8
Zm00001eb068440	-0.518398	down	3h	Probable inactive receptor kinase
Zm00001eb068990	-1.22725	down	3h	Zm00001e006795
Zm00001eb069430	0.957706	up	3h	-
Zm00001eb069520	-0.0998818	up	3h	Zm00001e006844
Zm00001eb070130	-0.163863	down	3h	Polyadenylate-binding protein RBP45B
Zm00001eb070950	0.0540929	up	3h	40S ribosomal protein S11-1
Zm00001eb071170	5.55e-05	down	3h	Methionine aminopeptidase 1B, chloroplastic
Zm00001eb071270	0.809366	down	3h	-
Zm00001eb071280	0.0294332	up	3h	Serine/threonine-protein kinase HT1
Zm00001eb071500	-0.183741	up	3h	Zm00001e007013
Zm00001eb071590	0.140211	down	3h	Probable WRKY transcription factor 11
Zm00001eb071790	0.255629	up	3h	Zm00001e115516
Zm00001eb071860	0.14451	down	3h	Zm00001e007055
Zm00001eb071920	0.270011	down	3h	Myb family transcription factor PHL11
Zm00001eb071970	0.670521	down	3h	Wall-associated receptor kinase-like 8
Zm00001eb072180	0.0808074	up	3h	Zm00001e007083
Zm00001eb072190	0.353022	up	3h	Binding partner of ACD11 1
Zm00001eb072820	-0.545607	up	3h	Zm00001e007135
Zm00001eb073270	-NA	down	3h	Zm00001e007172
Zm00001eb073390	-0.481784	down	3h	Polyprenol reductase 2
Zm00001eb074220	-0.750426	down	3h	Zm00001e007272
Zm00001eb074380	-0.250365	up	3h	Probable copper-transporting ATPase HMA5
Zm00001eb074630	-1.92565	down	3h	-
Zm00001eb074730	-0.316221	down	3h	Ethylene-responsive transcription factor ERF034
Zm00001eb074870	-0.137936	up	3h	Putative kinase-like protein TMKL1
Zm00001eb074910	-0.775271	up	3h	Ethylene-responsive transcription factor 5
Zm00001eb075480	2.24804	down	3h	Zm00001e007408
Zm00001eb076450	-1.21545	down	3h	Probable beta-1,4-xylosyltransferase IRX10
Zm00001eb076870	0.632664	down	3h	Zm00001e007542
Zm00001eb076910	3.17198	up	3h	V-type proton ATPase subunit c4
Zm00001eb077400	-0.18448	down	3h	Zm00001e007584
Zm00001eb077590	2.11213	down	3h	-
Zm00001eb077550	0.343363	down	3h	Casein kinase 1-like protein 11
Zm00001eb077910	-0.409949	down	3h	Protein LOW PSII ACCUMULATION 1, chloroplastic
Zm00001eb078510	0.621625	down	3h	Ribonucleoside-diphosphate reductase small chain C
Zm00001eb078550	-4.41032	down	3h	Phosphoinositide phosphatase SAC2
Zm00001eb078640	-0.301709	down	3h	Cytochrome b561 and DOMON domain-containing protein
Zm00001eb078710	-1.00799	down	3h	Zm00001e007714
Zm00001eb078730	-0.506895	down	3h	Endochitinase EP3
Zm00001eb079020	-NA	down	3h	-
Zm00001eb079460	-0.676762	down	3h	Probable galactinol--sucrose galactosyltransferase 5
Zm00001eb079850	-NA	down	3h	Beta-glucosidase 17
Zm00001eb079860	-1.02477	down	3h	Polygalacturonase inhibitor 1
Zm00001eb079680	-1.70993	up	3h	Actin-11
Zm00001eb080250	-NA	up	3h	Zm00001e007860
Zm00001eb080570	0.424981	up	3h	14-3-3-like protein GF14 upsilon
Zm00001eb080940	-0.0657793	down	3h	Zm00001e116372
Zm00001eb081000	-3.09681	down	3h	-
Zm00001eb081090	-0.153455	down	3h	Lipoyl synthase, mitochondrial
Zm00001eb082300	-0.442062	down	3h	Zm00001e008054
Zm00001eb083480	5.30105	down	3h	Acyl-coenzyme A oxidase 2, peroxisomal
Zm00001eb083450	-0.15384	down	3h	Zm00001e008164
Zm00001eb083400	-0.339951	up	3h	Zm00001e008163
Zm00001eb083930	0.114353	down	3h	Protein-tyrosine sulfotransferase
Zm00001eb084260	-0.913143	down	3h	Arogenate dehydratase/prephenate dehydratase 6, chloroplastic
Zm00001eb084360	-0.624115	down	3h	Zm00001e008252
Zm00001eb084470	0.289676	down	3h	Zm00001e008266
Zm00001eb084660	0.717628	up	3h	Zm00001e008288
Zm00001eb084670	-0.0733393	down	3h	Sucrose nonfermenting 4-like protein
Zm00001eb084930	0.0633818	down	3h	Zm00001e116973
Zm00001eb085130	-0.0140033	down	3h	Dihydrolipoyllysine-residue succinyltransferase component of 2-oxoglutarate dehydrogenase complex 1, mitochondrial
Zm00001eb085200	0.232436	up	3h	Membrane-anchored ubiquitin-fold protein 4
Zm00001eb085610	-1.28719	up	3h	Zm00001e008387
Zm00001eb085660	1.50606	down	3h	-
Zm00001eb086400	0.0806297	up	3h	U11/U12 small nuclear ribonucleoprotein 48 kDa protein
Zm00001eb087310	0.522375	down	3h	U-box domain-containing protein 33
Zm00001eb087410	0.660364	up	3h	Zm00001e117718
Zm00001eb087510	1.61831	up	3h	-
Zm00001eb087730	0.203316	down	3h	Probable inorganic phosphate transporter 44202
Zm00001eb088300	3.5364	up	3h	Zm00001e118028
Zm00001eb088770	-0.0952643	down	3h	-
Zm00001eb089370	-NA	down	3h	Caffeoylshikimate esterase
Zm00001eb089710	0.896494	down	3h	Zm00001e008827
Zm00001eb089860	-0.122375	up	3h	Zm00001e008838
Zm00001eb090300	-0.523619	down	3h	-
Zm00001eb091970	-1.36919	up	3h	-
Zm00001eb092230	0.818104	up	3h	Two-component response regulator-like APRR9
Zm00001eb092620	0.970261	up	3h	-
Zm00001eb092600	1.89182	up	3h	Zm00001e009131
Zm00001eb092870	-0.566637	down	3h	Peptidyl-prolyl cis-trans isomerase FKBP42
Zm00001eb093450	-0.381122	down	3h	Calmodulin-7
Zm00001eb094060	0.613252	up	3h	Zm00001e009277
Zm00001eb095030	0.281739	up	3h	Protein LURP1
Zm00001eb095160	-0.751273	down	3h	Calcium-dependent protein kinase 13
Zm00001eb095300	0.176391	down	3h	Zm00001e009400
Zm00001eb095840	-0.232927	down	3h	ACT domain-containing protein ACR10
Zm00001eb096750	0.443794	down	3h	Zm00001e009552
Zm00001eb096930	-0.726662	down	3h	Zm00001e009575
Zm00001eb097780	0.343407	down	3h	Two-pore potassium channel 3
Zm00001eb097880	-0.80779	down	3h	Protein TPX2
Zm00001eb097980	-0.552933	down	3h	Zm00001e009675
Zm00001eb098900	-0.386514	down	3h	RING-H2 finger protein ATL46
Zm00001eb098770	0.107325	down	3h	Zm00001e009755
Zm00001eb098970	1.20169	down	3h	Zm00001e009771
Zm00001eb099020	-NA	down	3h	Zinc finger AN1 domain-containing stress-associated protein 12
Zm00001eb099230	-1.73053	down	3h	Zm00001e120060
Zm00001eb099360	-0.987484	down	3h	Transcription initiation factor TFIID subunit 2
Zm00001eb099910	-0.00363629	down	3h	Histone H2B.6
Zm00001eb100350	-0.0209236	down	3h	S-adenosylmethionine carrier 1, chloroplastic/mitochondrial
Zm00001eb100590	6.50424	down	3h	Aspartyl protease family protein 2
Zm00001eb101170	0.443049	down	3h	Purine permease 3
Zm00001eb101270	-0.796605	down	3h	Dicarboxylate transporter 2.1, chloroplastic
Zm00001eb101340	-0.404966	down	3h	Zm00001e010014
Zm00001eb101850	-1.85449	down	3h	Serine/threonine-protein kinase UCNL
Zm00001eb101830	-1.15844	down	3h	-
Zm00001eb102560	-0.1214	up	3h	Zm00001e010136
Zm00001eb103190	0.174963	up	3h	RHOMBOID-like protein 3
Zm00001eb103400	0.260088	up	3h	Zm00001e120525
Zm00001eb104620	1.00097	down	3h	-
Zm00001eb105980	-0.349188	up	3h	-
Zm00001eb106010	1.07403	up	3h	Protein DETOXIFICATION 40
Zm00001eb106080	0.633668	down	3h	Protein FATTY ACID EXPORT 6
Zm00001eb106210	1.24747	down	3h	Zm00001e010493
Zm00001eb106990	-0.228157	up	3h	Zm00001e120807
Zm00001eb107230	-1.28685	up	3h	Zm00001e010584
Zm00001eb108230	-0.511043	up	3h	Zm00001e010675
Zm00001eb108990	-NA	up	3h	Zm00001e121023
Zm00001eb109430	-0.407265	up	3h	Zm00001e010789
Zm00001eb109690	0.0624284	down	3h	Transcription elongation factor SPT4 homolog 2
Zm00001eb110080	-0.10957	up	3h	Zm00001e010843
Zm00001eb110150	-NA	down	3h	Thioredoxin-like protein AAED1, chloroplastic
Zm00001eb110680	0.063752	down	3h	Zm00001e010899
Zm00001eb111290	0.186767	up	3h	Zm00001e010952
Zm00001eb111580	-0.106009	down	3h	-
Zm00001eb111760	-0.0890557	down	3h	Alpha-L-arabinofuranosidase 1
Zm00001eb111780	-1.39898	up	3h	Zm00001e011002
Zm00001eb112280	-0.391065	down	3h	Glucuronoxylan 4-O-methyltransferase 1
Zm00001eb112410	-0.656932	down	3h	-
Zm00001eb113350	-0.664203	down	3h	Zm00001e011158
Zm00001eb113820	0.0829841	up	3h	Pathogenesis-related protein 1
Zm00001eb113780	3.34481	down	3h	Adagio protein 3
Zm00001eb114100	0.0326521	down	3h	Probable nucleolar protein 44317
Zm00001eb114660	-0.26296	down	3h	Pentatricopeptide repeat-containing protein , chloroplastic
Zm00001eb114680	-NA	down	3h	Zm00001e121562
Zm00001eb114740	-0.0807121	down	3h	Pentatricopeptide repeat-containing protein , chloroplastic
Zm00001eb116070	-NA	up	3h	Eukaryotic translation initiation factor 3 subunit I
Zm00001eb117090	0.707497	down	3h	Agamous-like MADS-box protein AGL62
Zm00001eb117970	0.0941753	down	3h	Succinate dehydrogenase [ubiquinone] flavoprotein subunit 1, mitochondrial
Zm00001eb118740	0.0816225	down	3h	LRR receptor-like serine/threonine-protein kinase FEI 1
Zm00001eb118730	-2.07264	down	3h	S-type anion channel SLAH1
Zm00001eb118780	2.55228	down	3h	Zm00001e016344
Zm00001eb119270	0.0562102	up	3h	Transcription factor bHLH68
Zm00001eb119600	0.333299	up	3h	-
Zm00001eb119930	-0.288585	down	3h	Protein transport protein SEC13 homolog B
Zm00001eb119950	-0.387051	down	3h	Zm00001e121979
Zm00001eb120230	-0.596971	down	3h	Zm00001e016490
Zm00001eb120630	-0.0606633	down	3h	Serine/threonine-protein kinase HT1
Zm00001eb120940	0.294613	down	3h	Pentatricopeptide repeat-containing protein , mitochondrial
Zm00001eb121400	0.320393	up	3h	Hexokinase-1
Zm00001eb121880	0.0942666	down	3h	Zm00001e016650
Zm00001eb122120	-0.231422	up	3h	TSL-kinase interacting protein 1
Zm00001eb122250	-0.1407	down	3h	Zm00001e016687
Zm00001eb122230	-1.76662	down	3h	Zm00001e016685
Zm00001eb123140	-0.272989	down	3h	Zm00001e016792
Zm00001eb123460	0.194204	down	3h	Transcription initiation factor TFIID subunit 15b
Zm00001eb123630	-0.594872	down	3h	E3 ubiquitin-protein ligase MBR2
Zm00001eb123660	-0.142775	down	3h	Zm00001e016842
Zm00001eb123790	0.0901589	down	3h	Zm00001e016857
Zm00001eb123840	-NA	down	3h	Zm00001e122296
Zm00001eb124090	0.642809	down	3h	-
Zm00001eb124110	-0.140583	up	3h	Zm00001e122335
Zm00001eb124730	0.0557491	down	3h	Protein SUPPRESSOR OF K(+) TRANSPORT GROWTH DEFECT 1
Zm00001eb124760	-1.40577	down	3h	-
Zm00001eb124950	-1.90279	down	3h	17.6 kDa class I heat shock protein 2
Zm00001eb124990	-NA	down	3h	Helicase protein MOM1
Zm00001eb125030	0.0797539	down	3h	18.5 kDa class IV heat shock protein
Zm00001eb125090	-NA	down	3h	Zm00001e122459
Zm00001eb125240	0.0618148	down	3h	Zinc finger protein 6
Zm00001eb125410	0.187517	down	3h	Zm00001e017027
Zm00001eb125640	-0.901877	down	3h	Zm00001e017045
Zm00001eb126250	-0.473093	down	3h	Zm00001e017099
Zm00001eb126970	-0.704188	down	3h	Zm00001e017175
Zm00001eb127160	0.58405	down	3h	Zm00001e017196
Zm00001eb127210	-0.20302	down	3h	Cysteine synthase, mitochondrial
Zm00001eb127680	0.460439	down	3h	Topless-related protein 3
Zm00001eb127880	-0.0152408	down	3h	Serine/threonine-protein kinase RUNKEL
Zm00001eb128750	-1.35904	up	3h	Zm00001e017364
Zm00001eb128840	-3.22541	up	3h	Mitochondrial import receptor subunit TOM40-1
Zm00001eb130270	0.266255	down	3h	Zm00001e017497
Zm00001eb130640	0.399547	down	3h	Lipoamide acyltransferase component of branched-chain alpha-keto acid dehydrogenase complex, mitochondrial
Zm00001eb131080	-0.135501	down	3h	Hydroxyproline O-galactosyltransferase GALT3
Zm00001eb131090	-2.84895	down	3h	Polygalacturonase
Zm00001eb131140	-0.00813822	down	3h	GDSL esterase/lipase LIP-4
Zm00001eb131480	0.293924	up	3h	Zm00001e123603
Zm00001eb134200	0.642014	down	3h	CSC1-like protein RXW8
Zm00001eb134360	0.189742	up	3h	-
Zm00001eb135110	-0.112104	up	3h	Disease resistance protein TAO1
Zm00001eb135300	0.669203	down	3h	Zm00001e018027
Zm00001eb135700	-0.553811	up	3h	Protein ROOT HAIR DEFECTIVE 3
Zm00001eb136450	0.0505939	down	3h	U-box domain-containing protein 13
Zm00001eb136650	0.915909	up	3h	Aspartyl protease family protein 2
Zm00001eb136690	1.61452	up	3h	Senescence-induced receptor-like serine/threonine-protein kinase
Zm00001eb136780	-0.0264513	down	3h	Zm00001e125237
Zm00001eb137100	-0.273294	down	3h	Zm00001e018222
Zm00001eb137240	0.541196	up	3h	Zm00001e018237
Zm00001eb137340	0.0233065	down	3h	S-type anion channel SLAH3
Zm00001eb138790	-0.0125193	down	3h	Zm00001e018404
Zm00001eb139160	0.332825	down	3h	GATA transcription factor 14
Zm00001eb139790	-0.825995	up	3h	Protein FIZZY-RELATED 3
Zm00001eb139810	-0.387694	up	3h	Zinc transporter 2
Zm00001eb139900	-0.182028	down	3h	Transcription initiation factor IIA subunit 2
Zm00001eb140650	-NA	down	3h	-
Zm00001eb141100	-NA	down	3h	Zm00001e018641
Zm00001eb141110	-2.45184	down	3h	-
Zm00001eb141370	-0.687671	up	3h	Zm00001e125839
Zm00001eb141550	0.311675	down	3h	Zm00001e018686
Zm00001eb141600	-1.54849	up	3h	S-formylglutathione hydrolase
Zm00001eb142210	0.0130226	down	3h	Autophagy-related protein 18a
Zm00001eb142480	0.59318	down	3h	Putative quinone-oxidoreductase homolog, chloroplastic
Zm00001eb142810	1.45049	down	3h	Zm00001e018788
Zm00001eb142790	-1.0635	down	3h	NAC domain-containing protein 83
Zm00001eb142980	0.183297	up	3h	Peroxisome biogenesis protein 7
Zm00001eb143530	-NA	down	3h	Zm00001e126144
Zm00001eb143600	-NA	up	3h	Zm00001e126152
Zm00001eb144270	-1.26615	down	3h	Zm00001e018925
Zm00001eb144310	-0.18187	down	3h	Structural maintenance of chromosomes protein 44228
Zm00001eb144730	0.582665	down	3h	Zm00001e018969
Zm00001eb144860	-NA	down	3h	Zm00001e018982
Zm00001eb145240	0.044304	up	3h	Zm00001e019008
Zm00001eb145690	-0.248182	down	3h	Probable magnesium transporter NIPA4
Zm00001eb146270	0.519102	down	3h	Zm00001e019113
Zm00001eb146790	0.394897	up	3h	Zm00001e126579
Zm00001eb147300	3.17198	down	3h	-
Zm00001eb147530	0.105109	up	3h	Zm00001e019239
Zm00001eb147720	0.529207	up	3h	Coronatine-insensitive protein 1
Zm00001eb148080	-NA	down	3h	Zm00001e019291
Zm00001eb148270	-0.779256	down	3h	Laccase-17
Zm00001eb148410	-0.0593085	down	3h	-
Zm00001eb148580	-0.745369	down	3h	Zinc finger protein ZAT12
Zm00001eb148790	0.25201	down	3h	Zm00001e019374
Zm00001eb149740	0.64498	down	3h	Protein LURP-one-related 8
Zm00001eb150220	-NA	up	3h	Zm00001e126908
Zm00001eb150720	3.83262	down	3h	Phosphoglycerate kinase 1, chloroplastic
Zm00001eb150860	0.507515	up	3h	Putative E3 ubiquitin-protein ligase RING1b
Zm00001eb151680	0.111093	down	3h	-
Zm00001eb151930	0.0658741	down	3h	Zm00001e019690
Zm00001eb152170	-1.2868	down	3h	Probable calcium-binding protein CML41
Zm00001eb152180	-0.0790984	up	3h	Zm00001e019718
Zm00001eb152470	0.148006	down	3h	Zm00001e127120
Zm00001eb152490	-0.00907269	down	3h	Zm00001e019751
Zm00001eb152520	-0.0551953	down	3h	Zm00001e019754
Zm00001eb152560	-0.0750734	down	3h	Zm00001e019758
Zm00001eb152830	-0.197599	up	3h	E3 ubiquitin-protein ligase ATL41
Zm00001eb152860	0.219352	down	3h	Zm00001e019782
Zm00001eb152990	-0.00613497	down	3h	Dolichyl-diphosphooligosaccharide--protein glycosyltransferase subunit STT3A
Zm00001eb153010	0.0896096	down	3h	Mannan endo-1,4-beta-mannosidase 2
Zm00001eb153350	-0.97813	up	3h	Receptor-like protein 51
Zm00001eb154080	2.29709	up	3h	Zm00001e019899
Zm00001eb154330	-5.96396	down	3h	Zm00001e019919
Zm00001eb154440	0.230718	down	3h	Zm00001e019930
Zm00001eb154570	0.325579	up	3h	Zm00001e019942
Zm00001eb154580	-0.0612836	down	3h	E3 ubiquitin-protein ligase MIEL1
Zm00001eb154660	-NA	down	3h	-
Zm00001eb154780	0.0279495	down	3h	Zm00001e019963
Zm00001eb154960	1.0185	up	3h	Probable WRKY transcription factor 50
Zm00001eb154940	-1.06536	up	3h	Mitochondrial outer membrane protein porin 1
Zm00001eb155650	-0.264375	down	3h	Jasmonate O-methyltransferase
Zm00001eb155720	0.325174	down	3h	Mitogen-activated protein kinase kinase kinase 3
Zm00001eb155790	-0.225592	down	3h	Zm00001e020064
Zm00001eb156020	-0.195808	down	3h	Threonine synthase 1, chloroplastic
Zm00001eb156180	-0.742716	down	3h	Protease Do-like 7
Zm00001eb156500	-0.25923	down	3h	ATP synthase subunit beta, chloroplastic
Zm00001eb156540	-0.116949	up	3h	Zm00001e020142
Zm00001eb156780	-0.400193	up	3h	Zm00001e020166
Zm00001eb157050	0.154003	down	3h	Zm00001e020186
Zm00001eb158100	-0.282642	up	3h	Zm00001e020287
Zm00001eb158530	8.38882	down	3h	Molybdate transporter 2
Zm00001eb158890	2.57571	down	3h	-
Zm00001eb159130	-0.423716	down	3h	Zm00001e127705
Zm00001eb159280	0.422538	down	3h	Cytochrome P450 72A14
Zm00001eb159390	1.66009	down	3h	Heat stress transcription factor C-1
Zm00001eb159550	0.205826	down	3h	Zm00001e020434
Zm00001eb159840	-0.225891	up	3h	Zm00001e020467
Zm00001eb159860	9.77915	up	3h	-
Zm00001eb159970	0.0363203	down	3h	Zm00001e020478
Zm00001eb160040	0.241892	down	3h	Zm00001e020487
Zm00001eb160050	-1.49411	up	3h	IQ domain-containing protein IQM4
Zm00001eb160060	1.12887	up	3h	Zm00001e020489
Zm00001eb160290	-0.279221	down	3h	Leukotriene A-4 hydrolase homolog
Zm00001eb161240	-1.105	up	3h	Zm00001e020610
Zm00001eb161630	-1.37195	up	3h	-
Zm00001eb161720	-1.56338	down	3h	Zm00001e127903
Zm00001eb161770	0.346704	down	3h	ATP synthase subunit epsilon, mitochondrial
Zm00001eb161900	-0.166739	up	3h	Cytochrome c oxidase subunit 5b-1, mitochondrial
Zm00001eb162720	-0.972052	down	3h	Zm00001e020757
Zm00001eb163230	-NA	up	3h	-
Zm00001eb163470	0.0455301	down	3h	Histone-binding protein MSI1
Zm00001eb163680	-0.285082	down	3h	Mini zinc finger protein 3
Zm00001eb163890	-0.142976	down	3h	Zm00001e020881
Zm00001eb163860	-1.02182	down	3h	Probable chalcone--flavonone isomerase 3
Zm00001eb163940	-2.39315	down	3h	Zm00001e020885
Zm00001eb164150	0.241052	up	3h	Pentatricopeptide repeat-containing protein , mitochondrial
Zm00001eb164430	-0.642754	up	3h	Probable mediator of RNA polymerase II transcription subunit 26b
Zm00001eb164660	0.0257012	up	3h	Vacuolar protein sorting-associated protein 2 homolog 1
Zm00001eb165250	0.937573	down	3h	Pentatricopeptide repeat-containing protein
Zm00001eb165240	-NA	down	3h	Zm00001e021025
Zm00001eb165290	0.235337	up	3h	Zm00001e021030
Zm00001eb165310	0.13665	up	3h	Protein MID1-COMPLEMENTING ACTIVITY 1
Zm00001eb165470	-1.21545	down	3h	Zm00001e021049
Zm00001eb165650	4.90957	down	3h	Zm00001e021063
Zm00001eb166240	-1.34611	up	3h	Polyol transporter 5
Zm00001eb166650	-0.240396	down	3h	Zm00001e021153
Zm00001eb166630	-1.22163	down	3h	Dirigent protein 23
Zm00001eb166850	0.269056	down	3h	Patatin-like protein 2
Zm00001eb167050	2.04867	up	3h	Zm00001e108508
Zm00001eb167180	0.969127	up	3h	-
Zm00001eb167820	-0.309715	down	3h	Receptor-like protein kinase HAIKU2
Zm00001eb167850	0.0276917	down	3h	Glycerophosphodiester phosphodiesterase GDPD4
Zm00001eb167940	-0.634589	down	3h	Zm00001e021274
Zm00001eb169520	0.0022959	down	3h	Zm00001e021437
Zm00001eb169710	0.353098	up	3h	Cytochrome P450 94B3
Zm00001eb169620	-0.108279	up	3h	Zm00001e021447
Zm00001eb170310	-NA	down	3h	-
Zm00001eb171490	0.639524	up	3h	Germin-like protein subfamily 1 member 8
Zm00001eb171440	0.0735279	up	3h	Zm00001e021621
Zm00001eb171520	0.674711	up	3h	Germin-like protein subfamily 1 member 8
Zm00001eb171540	1.28333	up	3h	Germin-like protein subfamily 1 member 8
Zm00001eb171560	1.43114	up	3h	Germin-like protein subfamily 1 member 8
Zm00001eb171570	1.76315	up	3h	Germin-like protein subfamily 1 member 8
Zm00001eb171580	2.19661	up	3h	Germin-like protein subfamily 1 member 8
Zm00001eb171590	2.35428	up	3h	Germin-like protein subfamily 1 member 8
Zm00001eb171600	2.75103	up	3h	Germin-like protein subfamily 1 member 8
Zm00001eb171630	2.66646	up	3h	Germin-like protein subfamily 1 member 8
Zm00001eb171680	0.285311	up	3h	-
Zm00001eb171640	2.3539	up	3h	Germin-like protein subfamily 1 member 8
Zm00001eb171650	1.42305	up	3h	Germin-like protein subfamily 1 member 8
Zm00001eb171710	-0.175195	up	3h	Polyadenylation and cleavage factor homolog 4
Zm00001eb171860	3.33077	down	3h	Zm00001e109143
Zm00001eb172500	-1.94165	down	3h	UDP-glycosyltransferase 83A1
Zm00001eb172580	0.0295646	down	3h	Vesicle-associated protein 44197
Zm00001eb173940	-0.0836689	down	3h	Zm00001e021856
Zm00001eb174890	-0.875812	up	3h	-
Zm00001eb175940	-4.35271	down	3h	UDP-glycosyltransferase 83A1
Zm00001eb176420	0.139653	down	3h	Putative clathrin assembly protein
Zm00001eb176570	0.747264	down	3h	-
Zm00001eb177080	0.676585	down	3h	Zm00001e110070
Zm00001eb177240	-0.0475257	down	3h	Cytochrome P450 703A2
Zm00001eb177280	-0.788371	down	3h	Zm00001e022203
Zm00001eb178540	-0.241539	down	3h	Serine/arginine-rich splicing factor SR45a
Zm00001eb178680	-0.714684	up	3h	ABC transporter A family member 8
Zm00001eb178970	0.800318	up	3h	-
Zm00001eb179070	-1.36869	down	3h	Zm00001e022390
Zm00001eb179440	-0.350283	down	3h	HMG-Y-related protein A
Zm00001eb179780	0.482357	down	3h	Cinnamoyl-CoA reductase 1
Zm00001eb181190	-0.663692	down	3h	Zm00001e111125
Zm00001eb181360	0.87855	down	3h	Putative SWI/SNF-related matrix-associated actin-dependent regulator of chromatin subfamily A member 3-like 2
Zm00001eb181820	-0.189947	down	3h	Autophagy-related protein 16
Zm00001eb182470	-0.594536	up	3h	Zm00001e022752
Zm00001eb182690	0.394175	down	3h	Zm00001e022771
Zm00001eb182940	0.0524238	down	3h	Somatic embryogenesis receptor kinase 2
Zm00001eb184880	-NA	up	3h	Zm00001e112215
Zm00001eb185090	0.445168	down	3h	Glycolipid transfer protein 1
Zm00001eb185870	3.95965	down	3h	Reticulon-like protein B11
Zm00001eb185830	-2.18497	down	3h	(+)-neomenthol dehydrogenase
Zm00001eb186060	2.17775	up	3h	Auxin-responsive protein SAUR36
Zm00001eb186170	-0.243572	down	3h	Zm00001e023124
Zm00001eb186970	-0.674249	down	3h	Mechanosensitive ion channel protein 8
Zm00001eb186980	-1.01778	down	3h	Heterodimeric geranylgeranyl pyrophosphate synthase small subunit, chloroplastic
Zm00001eb187020	0.583321	up	3h	Protein S-acyltransferase 10
Zm00001eb187110	-0.111906	up	3h	Zm00001e023217
Zm00001eb187280	-1.21545	down	3h	Oil body-associated protein 1A
Zm00001eb187550	0.84727	down	3h	Zm00001e023254
Zm00001eb187810	0.199854	down	3h	Zm00001e023277
Zm00001eb188650	-0.901877	down	3h	-
Zm00001eb189930	0.173835	up	3h	-
Zm00001eb190230	2.21876	up	3h	Zm00001e023485
Zm00001eb190260	-0.245716	up	3h	Protein PLASTID TRANSCRIPTIONALLY ACTIVE 14
Zm00001eb191590	-0.426536	down	3h	Zm00001e023617
Zm00001eb192140	0.115204	down	3h	Zm00001e023670
Zm00001eb192240	-NA	up	3h	-
Zm00001eb192620	-1.53403	down	3h	Zm00001e113176
Zm00001eb192740	1.67486	down	3h	Zm00001e023730
Zm00001eb192770	-0.0503527	down	3h	Transcription factor MYB36
Zm00001eb193260	-0.375536	down	3h	Thioredoxin-like 3-1, chloroplastic
Zm00001eb193400	3.33077	down	3h	-
Zm00001eb193680	0.39067	down	3h	Galactoside 2-alpha-L-fucosyltransferase
Zm00001eb193930	-0.253946	down	3h	Zm00001e023839
Zm00001eb194010	-0.877594	down	3h	-
Zm00001eb193970	-1.13385	down	3h	F-box protein FBW2
Zm00001eb194300	-0.443729	down	3h	Aspartic proteinase-like protein 1
Zm00001eb194400	-NA	up	3h	Zm00001e113359
Zm00001eb195070	-0.7609	down	3h	PRA1 family protein B4
Zm00001eb195420	0.503705	up	3h	Probable WRKY transcription factor 62
Zm00001eb195510	-0.00483808	up	3h	E3 ubiquitin-protein ligase CIP8
Zm00001eb195760	-2.09296	up	3h	Disease resistance protein RPM1
Zm00001eb196080	-0.1568	down	3h	NO-associated protein 1, chloroplastic/mitochondrial
Zm00001eb196150	-0.444622	down	3h	Metacaspase-9
Zm00001eb196170	-0.810704	down	3h	Probable peptide/nitrate transporter
Zm00001eb196530	-0.499735	down	3h	Cytochrome P450 90A1
Zm00001eb196640	-0.366983	up	3h	Zm00001e024112
Zm00001eb196940	-0.471199	down	3h	Zm00001e024129
Zm00001eb197340	-0.603307	up	3h	SWI/SNF complex subunit SWI3B
Zm00001eb198160	-NA	down	3h	-
Zm00001eb198310	0.0120521	up	3h	Zm00001e024242
Zm00001eb198770	1.48569	up	3h	Zm00001e113793
Zm00001eb199360	0.601274	up	3h	Jasmonate O-methyltransferase
Zm00001eb199490	0.385684	up	3h	Caffeoyl-CoA O-methyltransferase 1
Zm00001eb199760	0.151789	down	3h	-
Zm00001eb200260	-0.0548973	down	3h	Zm00001e024427
Zm00001eb200370	0.180932	down	3h	Probable ribonuclease P/MRP protein subunit POP5
Zm00001eb200860	2.9009	up	3h	Aldehyde oxidase GLOX1
Zm00001eb201300	-0.240038	down	3h	Long chain base biosynthesis protein 1
Zm00001eb201520	-0.845996	up	3h	Probable receptor-like protein kinase
Zm00001eb201850	-0.370984	up	3h	Zm00001e024598
Zm00001eb202090	-0.317202	down	3h	Zm00001e024621
Zm00001eb202300	2.17775	down	3h	Zm00001e024643
Zm00001eb202570	0.91851	down	3h	Ethylene-responsive transcription factor RAP2-6
Zm00001eb202630	2.61427	down	3h	Zm00001e114368
Zm00001eb202970	3.7645	down	3h	Germin-like protein subfamily 1 member 8
Zm00001eb203280	0.0817352	up	3h	Zm00001e024741
Zm00001eb204090	-1.96659	down	3h	Zm00001e024822
Zm00001eb205580	-0.0237653	down	3h	Zm00001e024989
Zm00001eb206190	-0.0333837	down	3h	40S ribosomal protein S4-3
Zm00001eb206380	-0.041988	down	3h	Zm00001e025066
Zm00001eb206370	-0.636232	down	3h	Mediator of RNA polymerase II transcription subunit 11
Zm00001eb206700	-0.523008	down	3h	Nucleoid-associated protein , chloroplastic
Zm00001eb206780	-NA	up	3h	Zm00001e114894
Zm00001eb208190	-0.0513361	down	3h	Zm00001e025242
Zm00001eb209130	0.558212	down	3h	-
Zm00001eb209350	0.77156	down	3h	Protein kinase APK1A, chloroplastic
Zm00001eb209650	0.420407	up	3h	Zm00001e025379
Zm00001eb209680	-2.1747	up	3h	-
Zm00001eb210640	-0.790988	up	3h	Zm00001e128135
Zm00001eb211180	-0.209805	up	3h	Zm00001e011696
Zm00001eb211240	0.20614	up	3h	-
Zm00001eb211470	-0.0719785	down	3h	Zm00001e011725
Zm00001eb211580	0.297584	down	3h	Dolichyl-diphosphooligosaccharide--protein glycosyltransferase subunit 1A
Zm00001eb212440	-0.261536	down	3h	Zm00001e011813
Zm00001eb213770	-0.0124482	down	3h	Leucine-rich repeat receptor-like serine/threonine-protein kinase BAM1
Zm00001eb214030	-2.21861	down	3h	Probable transcription factor KAN2
Zm00001eb214090	0.213131	up	3h	Zm00001e011968
Zm00001eb214210	-0.0464699	down	3h	Zm00001e011981
Zm00001eb214290	0.117022	down	3h	Casein kinase II subunit alpha-2
Zm00001eb214360	-0.430201	down	3h	Zm00001e011995
Zm00001eb214410	-1.17469	down	3h	Cytochrome P450 81D1
Zm00001eb214660	0.308337	down	3h	Zm00001e012018
Zm00001eb215360	-3.23597	down	3h	-
Zm00001eb215380	-0.668754	down	3h	GLABRA2 expression modulator
Zm00001eb217140	-0.211319	up	3h	Polygalacturonate 4-alpha-galacturonosyltransferase
Zm00001eb217630	-0.386909	down	3h	Glucan endo-1,3-beta-glucosidase 7
Zm00001eb218230	-4.43033	down	3h	Zm00001e012362
Zm00001eb218440	3.94401	down	3h	Nicotianamine synthase 3
Zm00001eb218760	-1.46246	down	3h	Patatin-like protein 6
Zm00001eb219520	0.223852	up	3h	DNA-directed RNA polymerases II, IV and V subunit 6A
Zm00001eb219740	1.06456	up	3h	Transcription factor MYB104
Zm00001eb220040	-0.282708	down	3h	Zm00001e012526
Zm00001eb220310	-0.708103	down	3h	Protein TIFY 3B
Zm00001eb220370	0.180488	up	3h	SH3 domain-containing protein 2
Zm00001eb221260	-0.153089	down	3h	Nijmegen breakage syndrome 1 protein
Zm00001eb221580	-0.00510215	down	3h	Zm00001e012666
Zm00001eb222420	0.47571	up	3h	Ubiquitin-conjugating enzyme E2 4
Zm00001eb222500	-1.47944	down	3h	Zm00001e012754
Zm00001eb222590	-0.140401	down	3h	UDP-glycosyltransferase 86A1
Zm00001eb222820	0.0021884	up	3h	Protein RESTRICTED TEV MOVEMENT 2
Zm00001eb223240	0.628199	up	3h	Dof zinc finger protein DOF3.4
Zm00001eb223560	0.270155	down	3h	Zm00001e012851
Zm00001eb224210	-0.671139	down	3h	-
Zm00001eb224750	1.58025	down	3h	-
Zm00001eb224840	-NA	down	3h	Zm00001e012988
Zm00001eb225260	-0.102143	down	3h	Zm00001e013037
Zm00001eb226360	-0.838505	down	3h	Peroxidase 45
Zm00001eb226440	-1.19159	down	3h	RING-H2 finger protein ATL43
Zm00001eb226430	-1.70063	up	3h	ABC transporter I family member 17
Zm00001eb226530	0.0908341	down	3h	Protein HYPER-SENSITIVITY-RELATED 4
Zm00001eb227010	0.59632	up	3h	Protein MIZU-KUSSEI 1
Zm00001eb227310	-0.214154	down	3h	Delta-aminolevulinic acid dehydratase 1, chloroplastic
Zm00001eb228140	-0.117167	down	3h	Receptor protein kinase CLAVATA1
Zm00001eb228490	-0.531342	down	3h	Zm00001e013316
Zm00001eb228620	0.562996	down	3h	High mobility group B protein 2
Zm00001eb229740	0.376506	down	3h	Zm00001e013440
Zm00001eb230170	0.0875859	down	3h	AUGMIN subunit 4
Zm00001eb231100	-0.311519	down	3h	PRA1 family protein H
Zm00001eb231230	-0.677154	down	3h	Zm00001e013559
Zm00001eb231350	-1.09153	down	3h	Zm00001e013573
Zm00001eb231490	-0.256271	up	3h	Proteasome subunit alpha type-1-B
Zm00001eb231700	-0.221421	down	3h	Zm00001e013601
Zm00001eb232000	0.822715	down	3h	Myb family transcription factor PHL6
Zm00001eb232430	-0.903595	down	3h	Endoglucanase 8
Zm00001eb233060	-0.156275	up	3h	Zm00001e013732
Zm00001eb233260	4.20737	down	3h	Peptidyl-prolyl cis-trans isomerase CYP21-1
Zm00001eb233430	-NA	down	3h	Zm00001e130540
Zm00001eb233520	0.549303	down	3h	Zm00001e013777
Zm00001eb233870	-NA	up	3h	-
Zm00001eb234060	-0.451585	down	3h	Nucleoid-associated protein , chloroplastic
Zm00001eb234150	0.4817	down	3h	Zm00001e013842
Zm00001eb234200	0.351018	down	3h	Probable receptor-like protein kinase
Zm00001eb234260	0.56888	up	3h	Zm00001e013852
Zm00001eb234530	-0.666242	down	3h	Zm00001e013890
Zm00001eb234680	-0.46077	up	3h	Protein TIC 21, chloroplastic
Zm00001eb234840	-0.393011	down	3h	GDSL esterase/lipase EXL3
Zm00001eb235330	-0.0122303	up	3h	Zm00001e013973
Zm00001eb235620	0.297473	down	3h	Zm00001e014006
Zm00001eb236460	2.06588	down	3h	Zm00001e131542
Zm00001eb236480	-3.83067	up	3h	1-aminocyclopropane-1-carboxylate oxidase 1
Zm00001eb236610	-0.470672	up	3h	Zm00001e131574.m1
Zm00001eb237140	-1.23085	down	3h	Zm00001e131772
Zm00001eb237560	0.0029549	up	3h	Chalcone synthase
Zm00001eb238070	-1.96767	down	3h	Zm00001e014267
Zm00001eb238410	-0.90465	up	3h	-
Zm00001eb239680	-0.271139	down	3h	Homeobox protein ATH1
Zm00001eb240710	-3.06753	up	3h	-
Zm00001eb242040	-0.392595	down	3h	Actin-11
Zm00001eb242460	-0.40833	up	3h	Zm00001e014697
Zm00001eb242940	-1.21545	down	3h	Zm00001e014741
Zm00001eb242920	0.178116	down	3h	Zm00001e014739
Zm00001eb243120	-0.578837	down	3h	Zm00001e014759
Zm00001eb243150	-0.647726	down	3h	-
Zm00001eb243200	0.0314721	down	3h	Zm00001e014768
Zm00001eb243340	-0.056424	up	3h	-
Zm00001eb244550	0.04542	down	3h	Zm00001e014878
Zm00001eb245020	0.0733193	down	3h	Zm00001e014923
Zm00001eb245990	3.96758	up	3h	Protein BREAST CANCER SUSCEPTIBILITY 1 homolog
Zm00001eb246430	0.0003702	down	3h	Guanine nucleotide-binding protein-like NSN1
Zm00001eb247050	-0.169314	up	3h	Adenine phosphoribosyltransferase 5
Zm00001eb247130	-0.168735	up	3h	-
Zm00001eb247340	-NA	up	3h	-
Zm00001eb248440	0.416352	up	3h	Zm00001e015224
Zm00001eb248550	-2.21776	down	3h	LIM domain-containing protein PLIM2b
Zm00001eb248580	0.0789663	up	3h	DEAD-box ATP-dependent RNA helicase 8
Zm00001eb248630	-0.505478	up	3h	Vesicle-associated protein 44197
Zm00001eb249300	0.683873	down	3h	-
Zm00001eb249700	-0.794716	down	3h	Protein INAPERTURATE POLLEN1
Zm00001eb249750	0.317101	down	3h	Zm00001e015351
Zm00001eb250070	-0.535902	down	3h	Mechanosensitive ion channel protein 8
Zm00001eb250100	0.311246	down	3h	Putative tRNA pseudouridine synthase
Zm00001eb250330	0.188633	up	3h	Serine/threonine-protein kinase WNK8
Zm00001eb250390	-0.563476	up	3h	Dof zinc finger protein DOF2.5
Zm00001eb250510	-NA	down	3h	Zm00001e133581
Zm00001eb250580	-0.0893518	down	3h	Zinc finger CCCH domain-containing protein 48
Zm00001eb250920	-2.53195	up	3h	-
Zm00001eb251160	0.307515	down	3h	Protein phosphatase 2C 29
Zm00001eb251310	-0.0873081	up	3h	Histone acetyltransferase MCC1
Zm00001eb251370	-0.282051	down	3h	Probable xyloglucan endotransglucosylase/hydrolase protein 30
Zm00001eb252170	-0.0894392	down	3h	Zm00001e015589
Zm00001eb252530	-0.476057	down	3h	Galactan beta-1,4-galactosyltransferase GALS1
Zm00001eb253170	-0.330653	up	3h	Mitochondrial outer membrane protein porin 1
Zm00001eb253720	-0.947512	up	3h	Endoglucanase 8
Zm00001eb254110	-0.151522	down	3h	Zm00001e015778
Zm00001eb254290	0.00839253	down	3h	Kinesin-like protein KIN-4C
Zm00001eb254560	-0.279568	up	3h	Protein FEZ
Zm00001eb255310	0.201063	up	3h	Outer envelope protein 64, mitochondrial
Zm00001eb255380	-0.239139	down	3h	EPIDERMAL PATTERNING FACTOR-like protein 1
Zm00001eb255390	-2.30611	down	3h	Protein EXORDIUM
Zm00001eb255400	-1.86425	down	3h	Zm00001e015895
Zm00001eb255890	-0.74505	down	3h	DNA-directed RNA polymerase subunit alpha
Zm00001eb256250	-NA	down	3h	Zm00001e134021
Zm00001eb256510	-0.227679	up	3h	Protein trichome birefringence
Zm00001eb257140	2.57571	down	3h	Zm00001e134077
Zm00001eb257980	0.909208	up	3h	Zm00001e016135
Zm00001eb258150	-NA	down	3h	Zm00001e016151
Zm00001eb258320	0.115013	down	3h	UDP-glucose:glycoprotein glucosyltransferase
Zm00001eb258380	0.0582327	down	3h	Rho-N domain-containing protein 1, chloroplastic
Zm00001eb258990	0.276083	down	3h	Zm00001e016237
Zm00001eb260270	-0.0121193	down	3h	Zm00001e029140
Zm00001eb260310	-0.211044	down	3h	Chromatin assembly factor 1 subunit FAS2
Zm00001eb260450	-0.413669	down	3h	Phytolongin Phyl1.1
Zm00001eb260610	-0.313114	down	3h	Peroxidase 47
Zm00001eb260830	-0.224309	down	3h	Endoglucanase 1
Zm00001eb261030	3.79458	up	3h	Expansin-A11
Zm00001eb261050	-1.3813	up	3h	Zm00001e029218
Zm00001eb261070	1.94268	up	3h	Expansin-A11
Zm00001eb261080	2.4285	up	3h	Expansin-A11
Zm00001eb261170	-1.37681	down	3h	ACT domain-containing protein ACR8
Zm00001eb261530	0.32345	up	3h	Zm00001e029261
Zm00001eb261940	0.152109	down	3h	Zm00001e144534
Zm00001eb263020	0.0383939	up	3h	Caffeoyl-CoA O-methyltransferase 1
Zm00001eb264250	0.171978	down	3h	Zm00001e029392
Zm00001eb264580	0.346525	down	3h	Zm00001e029426
Zm00001eb264600	-0.221388	down	3h	Putative dual specificity protein phosphatase DSP8
Zm00001eb264670	0.169269	up	3h	Zm00001e029434
Zm00001eb264970	-0.0916097	down	3h	Zm00001e029457
Zm00001eb265050	-NA	down	3h	-
Zm00001eb265140	-NA	down	3h	E3 ubiquitin-protein ligase UPL4
Zm00001eb265450	-NA	down	3h	Zm00001e145960
Zm00001eb265960	-1.63261	down	3h	Probable membrane-associated kinase regulator 4
Zm00001eb266160	0.873189	up	3h	G-type lectin S-receptor-like serine/threonine-protein kinase SD2-5
Zm00001eb266180	2.05484	up	3h	-
Zm00001eb266910	0.142981	down	3h	Zm00001e029653
Zm00001eb267200	-0.429582	down	3h	Zm00001e029676
Zm00001eb267140	-0.164118	down	3h	V-type proton ATPase subunit c4
Zm00001eb268360	0.487426	up	3h	Plastocyanin major isoform, chloroplastic
Zm00001eb268410	2.57571	down	3h	Zm00001e029789
Zm00001eb269740	0.649826	up	3h	-
Zm00001eb270370	0.159283	down	3h	Protein arginine N-methyltransferase PRMT10
Zm00001eb271520	-0.354238	up	3h	Ethylene-responsive transcription factor RAP2-10
Zm00001eb271790	-0.660068	down	3h	Zm00001e030122
Zm00001eb271800	-1.26431	down	3h	-
Zm00001eb272190	-0.968492	up	3h	Zm00001e030160
Zm00001eb272630	-NA	down	3h	-
Zm00001eb272620	-1.21059	down	3h	Zm00001e030200
Zm00001eb272780	-0.73131	down	3h	Leucine-rich repeat extensin-like protein 2
Zm00001eb273930	0.799138	down	3h	Zm00001e030333
Zm00001eb275060	-0.322885	down	3h	Zm00001e148059
Zm00001eb275130	-0.584261	down	3h	Zm00001e030448
Zm00001eb275390	0.368732	down	3h	Zm00001e030470
Zm00001eb275690	0.345193	up	3h	AT-rich interactive domain-containing protein 3
Zm00001eb275800	-NA	down	3h	Zm00001e148142
Zm00001eb276140	0.0204325	down	3h	65-kDa microtubule-associated protein 1
Zm00001eb276260	-0.0711338	down	3h	Biogenesis of lysosome-related organelles complex 1 subunit 1
Zm00001eb277250	0.246398	down	3h	Serine/threonine-protein phosphatase PP2A-5 catalytic subunit
Zm00001eb277450	0.139342	up	3h	Nuclear poly(A) polymerase 4
Zm00001eb277840	-0.639606	down	3h	Zm00001e030691
Zm00001eb278160	-0.137899	up	3h	Probable peroxidase 26
Zm00001eb278770	-0.0259634	down	3h	EH domain-containing protein 1
Zm00001eb278950	-NA	down	3h	Zm00001e148547
Zm00001eb278970	-2.02934	down	3h	Zm00001e148548
Zm00001eb278920	-2.43384	down	3h	Zm00001e148543
Zm00001eb279220	-NA	down	3h	Zm00001e030815
Zm00001eb279310	-0.219187	up	3h	-
Zm00001eb279390	-0.835424	down	3h	-
Zm00001eb279710	0.0572233	up	3h	ATP-dependent zinc metalloprotease FTSH 6, chloroplastic
Zm00001eb279790	-0.405843	up	3h	Glutathione S-transferase DHAR3, chloroplastic
Zm00001eb280240	-1.21545	up	3h	Zm00001e030919
Zm00001eb280400	-0.0262872	up	3h	-
Zm00001eb280530	-NA	up	3h	Zm00001e148731
Zm00001eb280660	-1.34915	up	3h	Transcription factor MYB39
Zm00001eb280670	1.11108	down	3h	GDSL esterase/lipase LTL1
Zm00001eb280680	-1.07311	down	3h	Ribonucleoside-diphosphate reductase small chain C
Zm00001eb280960	-0.884451	down	3h	Zm00001e148798
Zm00001eb281710	-0.146605	down	3h	40S ribosomal protein S30
Zm00001eb282420	2.37896	up	3h	Zm00001e031119
Zm00001eb283550	-3.27471	up	3h	-
Zm00001eb283660	1.07167	up	3h	Zm00001e149100
Zm00001eb284340	0.953419	up	3h	Zm00001e031304
Zm00001eb284670	0.644583	up	3h	Sialyltransferase-like protein 2
Zm00001eb285330	0.328049	down	3h	Pentatricopeptide repeat-containing protein
Zm00001eb285370	1.58029	down	3h	Zm00001e031400
Zm00001eb285910	-0.349054	down	3h	CAAX prenyl protease 2
Zm00001eb285930	-0.244709	up	3h	Nicotinamide adenine dinucleotide transporter 1, chloroplastic
Zm00001eb285960	1.19731	up	3h	Protein DETOXIFICATION 16
Zm00001eb285980	1.00493	up	3h	Zm00001e031469
Zm00001eb286580	-0.189044	down	3h	Zm00001e149397
Zm00001eb286600	-1.73388	down	3h	-
Zm00001eb286720	0.409721	up	3h	Zm00001e031535
Zm00001eb286770	0.306765	up	3h	Peptide chain release factor PrfB3, chloroplastic
Zm00001eb287590	-0.274965	down	3h	GDSL esterase/lipase LIP-4
Zm00001eb287770	1.28165	down	3h	Pyruvate, phosphate dikinase 1, chloroplastic
[truncated: 5,470 more rows]
