# Supplementary material for: Decoding nitrogen uptake efficiency in maize and sorghum: insights from comparative gene regulatory networks
Source: Plant J. 2025 Dec 18;124(6):e70631. doi: 10.1111/tpj.70631 (PMC12714369; doi:10.1111/tpj.70631)
Supplement: Supplementary file 9 — Table S8. Functional enrichment using gene ontology among leaf and roots for maize expression data. [file TPJ-124-0-s006.xlsx]

## Sheet: Sheet1
Table S8 Functional enrichment using gene ontology among leaf and roots for maize expression data.			Nitrogen Deprivation		Nitrgoen Recovery
GO ID	GO-Description	Annotation	Leaf	Root	Leaf	R-Root
16661	oxidoreductase activity, acting on other nitrogenous compounds as donors	Strong response to nitrogen availability	0.00214	9.44e-06	0.0227	0.00905
46857	oxidoreductase activity, acting on other nitrogenous compounds as donors, with NAD or NADP as acceptor	Strong response to nitrogen availability	0.00466	2.56e-05	0.0812	0.0441
16664	oxidoreductase activity, acting on other nitrogenous compounds as donors, iron-sulfur protein as acceptor	Strong response to nitrogen availability	0.141	0.0857	0.0822	0.0587
16884	carbon-nitrogen ligase activity, with glutamine as amido-N-donor	Strong response to nitrogen availability		0.253		0.533
44271	cellular nitrogen compound biosynthetic process	Strong response to nitrogen availability	0.233	0.146	0.377
6995	cellular response to nitrogen starvation	Strong response to nitrogen availability	0.261	0.313
71705	nitrogen compound transport	Strong response to nitrogen availability		0.364
51171	regulation of nitrogen compound metabolic process	Strong response to nitrogen availability		0.0704
16769	transferase activity, transferring nitrogenous groups	Strong response to nitrogen availability	0.44
51002	ligase activity, forming nitrogen-metal bonds	Moderate response to nitrogen availability	0.455	0.301
51003	ligase activity, forming nitrogen-metal bonds, forming coordination complexes	Moderate response to nitrogen availability	0.455	0.301
16879	ligase activity, forming carbon-nitrogen bonds	Moderate response to nitrogen availability		0.332
43562	cellular response to nitrogen levels	Moderate response to nitrogen availability	0.421
16840	carbon-nitrogen lyase activity	Moderate response to nitrogen availability	0.287
