# Supplementary material for: Decoding nitrogen uptake efficiency in maize and sorghum: insights from comparative gene regulatory networks
Source: Plant J. 2025 Dec 18;124(6):e70631. doi: 10.1111/tpj.70631 (PMC12714369; doi:10.1111/tpj.70631)
Supplement: Supplementary file 10 — Table S9. Differential expressed genes of leaf and roots in maize with functional description for promoters/TFs within the GRN. [file TPJ-124-0-s011.xlsx]

## Sheet: a.Promoter-GRN expression
Table S9a. Differential expressed genes of leaf and roots in maize with functional description for promoters within the GRN
Primary and Secondary Metabolic Pathways																		Plant Hormone Signaling Pathways
				Leaf					Root													Leaf					Root
Gene ID	Process	Gene Name	Node Type	0.5h	3h	24h	24.5h	48h	0.5h	3h	24h	24.5h	48h			down		Gene ID	Process	Gene Name	Node Type	0.5h	3h	24h	24.5h	48h	0.5h	3h	24h	24.5h	48h
Zm00001eb223680	AminoAcid Metabolism	AlaAT1	P	-	-	-	-	-	-	-	-	-	-			up		Zm00001eb423180	Auxin Signaling	ARGOS1	P	-	-	-	-	-	-	-	-	-	-
Zm00001eb327530	AminoAcid Metabolism	AlaAT3	P	-	-	-	-	-	-	-	-	-	-			no expression		Zm00001eb352260	Auxin Signaling	AUF4	P	-	-	-	-	-	up	-	up	up	-
Zm00001eb380080	AminoAcid Metabolism	ASN1	P	-	-	-	-	-	-	-	-	-	-					Zm00001eb113030	Auxin Signaling	TIR1	P	-	-	-	-	-	-	-	-	-	-
Zm00001eb013430	AminoAcid Metabolism	ASN3	P	-	-	-	-	-	-	-	down	-	-					Zm00001eb160700	Cytokinin_Synthesis	LOG2	P	-	down	-	down	down	-	-	-	-	-
Zm00001eb068280	AminoAcid Metabolism	AspAT	P	-	down	up	-	-	-	-	up	-	-					Zm00001eb121190	Ethylene_Biosynthesis	ACS1	P	-	-	-	-	-	up	-	-	-	-
Zm00001eb410960	AminoAcid Metabolism	DOXC	P	-	-	-	-	-	-	-	-	-	-					Zm00001eb073290	Ethylene_Biosynthesis	ACS2	P	-	-	-	-	-	-	-	-	-	-
Zm00001eb060520	AminoAcid Metabolism	GDH1	P	-	-	-	-	-	-	-	-	-	-					Zm00001eb055950	Ethylene_Biosynthesis	ACS6	P	-	-	-	-	-	-	-	-	-	-
Zm00001eb427810	AminoAcid Metabolism	GDH2	P	-	up	-	-	-	up	-	down	-	-					Zm00001eb428490	Ethylene_Biosynthesis	ACS7	P	-	-	-	-	-	-	-	-	-	-
Zm00001eb419510	Carbon Metabolism	G6PD1	P	-	-	-	-	-	-	down	-	-	-
Zm00001eb112260	Carbon Metabolism	LHCB5	P	-	down	-	down	down	-	-	-	-	up
Zm00001eb309660	Carbon Metabolism	PEPC6	P	-	-	down	down	-	-	-	-	-	-					Node Type - There are two types of nodes: P:Promoter, T/P: TF and Promoter and T: TF.
Zm00001eb194260	Carbon Metabolism	PGM	P	-	down	down	-	-	-	down	-	-	-
Zm00001eb349810	Carbon Metabolism	PPDK2	P	-	down	-	down	down	-	-	-	-	-
Zm00001eb329780	Enzyme	HAD2	P	-	down	-	down	down	-	-	-	-	-
Zm00001eb017260	Enzyme	HAD5	P	-	-	-	-	-	-	-	-	-	-
Zm00001eb125540	N linked	CRK	P	-	-	-	-	-	-	-	-	-	-
Zm00001eb298570	N linked	PAP7	P	-	-	down	-	-	-	-	-	-	-
Zm00001eb282770	N linked	PP103	P	-	-	-	-	-	-	-	-	-	-
Zm00001eb346060	N linked	PP124	P	-	up	down	-	down	-	-	-	up	-
Zm00001eb191230	N linked	PP65	P	-	-	-	-	-	-	-	-	-	-
Zm00001eb259130	N linked	PP96	P	-	-	-	-	-	-	-	-	-	-
Zm00001eb271450	N linked	PP98	P	-	-	-	-	-	-	-	-	-	-
Zm00001eb076780	N transporter	AMF1-1	P	-	-	-	-	-	-	-	-	-	-
Zm00001eb427000	N transporter	AMF1-2	P	-	-	-	-	-	-	-	-	-	-
Zm00001eb247430	N transporter	AMT1.3	P	down	down	down	down	down	-	-	down	down	-
Zm00001eb063910	N transporter	AMT2.3	P	down	down	-	-	-	-	-	-	-	-
Zm00001eb289990	N transporter	AMT2.4	P	-	-	-	-	-	-	up	-	-	-
Zm00001eb246140	N transporter	NAR2.1	P	-	-	-	-	-	-	-	up	up	-
Zm00001eb217190	N transporter	NPF2.3	P	-	down	-	-	-	-	-	-	-	-
Zm00001eb287980	N transporter	NPF3.6	P	down	down	-	down	-	-	down	-	-	-
Zm00001eb112180	N transporter	NPF4.7	P	-	-	-	-	-	-	-	down	-	-
Zm00001eb078860	N transporter	NPF4.9	P	-	-	-	-	-	-	-	up	up	-
Zm00001eb416090	N transporter	NRT1.1	P	-	-	down	down	-	-	-	-	-	-
Zm00001eb245250	N transporter	NRT1.3	P	-	down	down	down	down	-	-	-	-	-
Zm00001eb209670	N transporter	NRT2	P	-	-	-	up	-	up	up	up	up	-
Zm00001eb209690	N transporter	NRT1	P	-	-	-	up	-	up	up	up	up	-
Zm00001eb361110	N transporter	NRT2.5	P	-	-	-	-	-	-	-	up	up	-
Zm00001eb329710	Nitrate Assimilation	GOGAT1	P	-	-	-	-	-	-	-	-	-	-
Zm00001eb360480	Nitrate Assimilation	GOGAT2	P	-	-	-	-	-	-	-	down	-	-
Zm00001eb156610	Nitrate Assimilation	GOGAT3	P	-	-	-	-	-	-	-	-	-	-
Zm00001eb295220	Nitrate Assimilation	GOGAT4	P	-	-	-	-	-	-	-	-	-	-
Zm00001eb295210	Nitrate Assimilation	GOGAT4	P	-	-	-	-	-	-	-	-	-	-
Zm00001eb009090	Nitrate Assimilation	GS1-1	P	down	-	-	-	-	-	-	-	-	-
Zm00001eb253820	Nitrate Assimilation	GS1-3	P	-	-	-	-	-	-	-	up	-	-
Zm00001eb399860	Nitrate Assimilation	GS1-5	P	-	-	-	-	-	-	-	down	down	-
Zm00001eb193660	Nitrate Assimilation	NIR1	P	down	down	down	down	down	-	down	down	-	-
Zm00001eb255880	Nitrate Assimilation	NIR2	P	-	down	-	-	-	down	down	down	-	-
Zm00001eb176470	Nitrate Assimilation	NR1	P	down	down	-	down	down	down	down	-	-	-
Zm00001eb256260	Nitrate Assimilation	NR2	P	down	down	up	-	-	down	down	-	up	-
Zm00001eb037860	Nitrate Assimilation	NR3	P	-	down	-	-	-	down	down	down	down	-
Zm00001eb059850	Nitrate Assimilation	RFNR	P	-	-	-	-	-	-	down	-	-	-
Zm00001eb358930	Nitrate Assimilation	UPM1	P	-	down	down	-	-	down	down	-	-	-
Zm00001eb159150	Nitrate Assimilation	UPM2	P	down	down	-	-	-	down	down	-	up	-
Zm00001eb399590	Stress Response	GLB1	P	-	down	-	-	-	-	down	-	-	-
Zm00001eb366760	Stress Response	NHL4	P	-	-	-	-	-	-	-	up	up	-
Zm00001eb052520	Stress Response	OSM3	P	-	-	-	-	-	-	-	-	up	up
Zm00001eb326080	Stress Response	SAT2	P	-	down	down	-	-	-	down	-	-	down
Zm00001eb101500	Stress Response	XERICO1	P	-	-	-	-	-	-	-	-	-	-
Zm00001eb316120	Stress Response	XERICO2	P	-	-	-	-	-	-	-	-	-	-
Zm00001eb061150	Ubiquitination	DUB	P	-	down	-	down	down	-	-	-	-	-
Zm00001eb383490	Ubiquitination	RING	P	-	-	-	-	-	-	-	-	-	-

## Sheet: b. TF-GRN expression
Table S9b. Differential expressed genes of leaf and roots in maize with functional description for TFs within the GRN
Transcription factors
				Leaf					Root
Gene ID	Process	Gene Name	Node Type	0.5h	3h	24h	24.5h	48h	0.5h	3h	24h	24.5h	48h
Zm00001eb111570	Transcriptional_Regulation	ABI39	T	-	-	-	-	-	-	-	-	-	-		Node Type - There are two types of nodes: P:Promoter, T/P: TF and Promoter and T: TF.
Zm00001eb406950	Transcriptional_Regulation	ABI41	T	-	-	-	-	-	-	-	-	-	-
Zm00001eb349140	Transcriptional_Regulation	ALF11	T	-	-	-	-	-	-	-	-	-	-			down
Zm00001eb168160	Transcriptional_Regulation	ALF18	T	-	-	-	-	-	-	-	-	-	-			up
Zm00001eb244180	Transcriptional_Regulation	ALF2	T	-	-	-	-	-	-	-	-	-	-			no expression
Zm00001eb288280	Transcriptional_Regulation	ALF5	T	-	-	-	-	-	-	-	-	-	-
Zm00001eb411150	Transcriptional_Regulation	ALF6	T	-	-	-	-	-	-	-	-	-	-
Zm00001eb182490	Transcriptional_Regulation	ALF7	T	-	-	-	-	-	-	-	-	-	-
Zm00001eb365950	Transcriptional_Regulation	ALF8	T	-	-	-	-	-	-	-	-	-	-
Zm00001eb245070	Transcriptional_Regulation	ANR1	T/P	-	-	-	-	-	-	-	-	-	-
Zm00001eb157270	Transcriptional_Regulation	ARF12	T	-	-	-	-	-	-	-	-	-	-
Zm00001eb207450	Transcriptional_Regulation	ARF16	T/P	-	-	-	-	-	-	-	down	-	-
Zm00001eb273840	Transcriptional_Regulation	ARF22	T/P	-	-	-	-	-	-	-	-	-	-
Zm00001eb292830	Transcriptional_Regulation	ARF23	T	-	-	-	-	-	-	-	-	-	-
Zm00001eb408800	Transcriptional_Regulation	ARF28	T	-	-	-	-	-	-	-	-	-	-
Zm00001eb066640	Transcriptional_Regulation	ARF3	T/P	-	-	-	-	-	-	-	-	-	-
Zm00001eb118970	Transcriptional_Regulation	ARF7	T/P	-	-	-	-	-	-	-	-	down	-
Zm00001eb133000	Transcriptional_Regulation	ARF8	T	-	up	-	-	-	-	-	-	-	-
Zm00001eb388060	Transcriptional_Regulation	ARID10	T	-	-	-	-	-	-	-	-	-	-
Zm00001eb188950	Transcriptional_Regulation	ARID3	T	-	-	-	-	-	-	-	-	-	-
Zm00001eb252640	Transcriptional_Regulation	ARID5	T	-	-	-	-	-	-	-	-	-	-
Zm00001eb275690	Transcriptional_Regulation	ARID8	T	-	-	-	-	-	-	-	-	-	-
Zm00001eb375660	Transcriptional_Regulation	bHLH125	T	-	-	-	-	-	-	-	-	-	-
Zm00001eb317460	Transcriptional_Regulation	bHLH136	T	-	-	-	-	-	up	-	-	-	-
Zm00001eb159750	Transcriptional_Regulation	bHLH166	T	-	-	-	-	-	-	-	-	-	-
Zm00001eb061300	Transcriptional_Regulation	bHLH17	T	-	-	-	-	-	-	-	-	-	-
Zm00001eb173070	Transcriptional_Regulation	bHLH172	T	-	down	-	-	-	-	-	-	-	-
Zm00001eb100380	Transcriptional_Regulation	bHLH20	T	-	-	down	down	down	-	down	down	-	down
Zm00001eb055990	Transcriptional_Regulation	bHLH27	T	-	-	-	-	-	-	-	-	-	-
Zm00001eb252100	Transcriptional_Regulation	bHLH29	T	-	-	-	-	-	-	-	-	-	-
Zm00001eb129520	Transcriptional_Regulation	bHLH68	T	-	-	-	-	-	-	-	-	-	-
Zm00001eb431080	Transcriptional_Regulation	bHLH7	T	-	-	-	-	-	-	-	-	-	up
Zm00001eb116410	Transcriptional_Regulation	bHLH73	T	-	-	-	-	-	-	-	-	-	-
Zm00001eb315870	Transcriptional_Regulation	bHLH86	T	-	-	-	-	-	-	-	-	-	-
Zm00001eb323880	Transcriptional_Regulation	bHLH90	T	-	-	-	-	-	-	-	-	-	-
Zm00001eb128590	Transcriptional_Regulation	BSD2	T	-	-	-	-	-	-	-	-	-	-
Zm00001eb289080	Transcriptional_Regulation	bZIP101	T	-	-	-	-	-	-	-	-	-	-
Zm00001eb150010	Transcriptional_Regulation	bZIP102	T	-	-	-	-	-	-	-	-	-	-
Zm00001eb233420	Transcriptional_Regulation	bZIP104	T	down	down	-	-	-	-	down	-	down	-
Zm00001eb272280	Transcriptional_Regulation	bZIP106	T	-	-	-	-	-	-	-	-	-	-
Zm00001eb202260	Transcriptional_Regulation	bZIP110	T	-	-	-	-	-	-	-	-	-	-
Zm00001eb031210	Transcriptional_Regulation	bZIP111	T/P	up	up	-	up	-	-	up	up	up	up
Zm00001eb388050	Transcriptional_Regulation	bZIP112	T	up	up	-	-	-	-	-	up	-	-
Zm00001eb169130	Transcriptional_Regulation	bZIP119	T	-	down	-	-	-	-	-	-	-	-
Zm00001eb264930	Transcriptional_Regulation	bZIP12	T	-	down	-	-	-	-	down	-	-	-
Zm00001eb272230	Transcriptional_Regulation	bZIP15	T	-	-	-	-	-	-	up	up	-	-
Zm00001eb296340	Transcriptional_Regulation	bZIP18	T/P	-	-	-	-	-	-	-	-	-	-
Zm00001eb162740	Transcriptional_Regulation	bZIP21	T	-	-	-	-	-	-	-	-	down	-
Zm00001eb014590	Transcriptional_Regulation	bZIP24	T	-	-	-	-	-	-	-	-	-	-
Zm00001eb303220	Transcriptional_Regulation	bZIP30	T	-	-	-	-	-	-	-	-	-	-
Zm00001eb288060	Transcriptional_Regulation	bZIP34	T	-	-	-	-	-	-	-	-	-	-
Zm00001eb411700	Transcriptional_Regulation	bZIP37	T	-	-	-	-	-	-	-	-	-	-
Zm00001eb255970	Transcriptional_Regulation	bZIP4	T	-	-	-	-	-	-	-	-	up	-
Zm00001eb097930	Transcriptional_Regulation	bZIP40	T	-	-	-	-	-	down	down	down	down	-
Zm00001eb330680	Transcriptional_Regulation	bZIP58	T	-	-	-	-	-	-	-	-	-	-
Zm00001eb231360	Transcriptional_Regulation	bZIP60	T	-	down	-	-	-	-	down	-	down	down
Zm00001eb102780	Transcriptional_Regulation	bZIP65	T	-	-	-	-	-	-	-	-	-	-
Zm00001eb332590	Transcriptional_Regulation	bZIP72	T	-	-	-	-	-	-	-	-	-	-
Zm00001eb275130	Transcriptional_Regulation	bZIP76	T	-	down	-	down	down	-	-	-	-	down
Zm00001eb197040	Transcriptional_Regulation	bZIP79	T	-	-	-	-	-	-	-	-	-	-
Zm00001eb139480	Transcriptional_Regulation	bZIP8	T	-	-	-	-	-	-	-	-	-	-
Zm00001eb095290	Transcriptional_Regulation	bZIP86	T	-	-	-	-	-	-	-	-	-	-
Zm00001eb110370	Transcriptional_Regulation	bZIP91	T	-	-	-	-	-	-	-	-	-	-
Zm00001eb386770	Transcriptional_Regulation	bZIP93	T	down	down	down	down	down	-	-	-	-	-
Zm00001eb146690	Transcriptional_Regulation	bZIP95	T	-	-	-	-	-	-	-	-	-	-
Zm00001eb016100	Transcriptional_Regulation	bZIP98	T	-	-	-	-	-	-	-	-	-	-
Zm00001eb063930	Transcriptional_Regulation	C2H5	T	-	down	-	-	down	-	down	-	up	down
Zm00001eb169920	Transcriptional_Regulation	C3H11	T	-	down	-	-	-	-	-	-	-	-
Zm00001eb107170	Transcriptional_Regulation	C3H15	T	-	-	-	-	-	-	-	-	-	-
Zm00001eb296640	Transcriptional_Regulation	C3H3	T	-	-	-	-	-	-	-	-	-	-
Zm00001eb206080	Transcriptional_Regulation	C3H38	T	-	up	-	-	-	-	-	-	-	-
Zm00001eb359300	Transcriptional_Regulation	C3H9	T	-	-	-	-	-	down	down	-	down	down
Zm00001eb274340	Transcriptional_Regulation	CA5P3	T	-	-	-	-	-	-	-	-	-	-
Zm00001eb389900	Transcriptional_Regulation	CA5P7	T	-	-	-	-	-	-	-	-	-	-
Zm00001eb379950	Transcriptional_Regulation	COL4	T/P	-	up	down	-	-	-	-	-	-	-
Zm00001eb253150	Transcriptional_Regulation	COL5	T	-	up	-	-	-	up	up	-	up	-
Zm00001eb216410	Transcriptional_Regulation	COL8	T/P	-	-	-	-	-	-	-	-	-	-
Zm00001eb005380	Transcriptional_Regulation	DOF21	T	-	-	-	-	-	-	-	-	-	-
Zm00001eb433840	Transcriptional_Regulation	DOF41	T	-	down	-	-	down	-	-	down	down	-
Zm00001eb089380	Transcriptional_Regulation	E2F5	T	-	-	-	-	-	-	-	-	-	-
Zm00001eb316730	Transcriptional_Regulation	EIL4	T	-	-	-	-	-	-	-	-	-	-
Zm00001eb391190	Transcriptional_Regulation	EREB1	T	-	-	-	-	-	-	-	-	-	-
Zm00001eb007000	Transcriptional_Regulation	EREB101	T	-	-	-	-	-	-	down	-	down	down
Zm00001eb313850	Transcriptional_Regulation	EREB102	T	-	-	-	-	-	-	-	-	-	-
Zm00001eb120590	Transcriptional_Regulation	EREB103	T	-	-	-	-	-	-	-	-	-	-
Zm00001eb249320	Transcriptional_Regulation	EREB107	T	up	down	down	down	down	-	-	-	-	-
Zm00001eb318910	Transcriptional_Regulation	EREB115	T	-	down	down	down	down	-	down	down	-	down
Zm00001eb335200	Transcriptional_Regulation	EREB118	T	-	-	-	-	-	-	-	-	-	-
Zm00001eb375580	Transcriptional_Regulation	EREB122	T	up	-	-	-	-	up	-	up	up	up
Zm00001eb156040	Transcriptional_Regulation	EREB126	T	-	down	down	down	down	-	down	-	-	down
Zm00001eb187190	Transcriptional_Regulation	EREB127	T	up	-	-	-	-	up	-	down	-	-
Zm00001eb193550	Transcriptional_Regulation	EREB13	T/P	-	-	-	-	down	-	-	-	-	-
Zm00001eb038660	Transcriptional_Regulation	EREB137	T/P	-	-	-	-	-	-	-	-	-	-
Zm00001eb234870	Transcriptional_Regulation	EREB138	T	-	-	-	-	-	-	-	-	-	-
Zm00001eb139970	Transcriptional_Regulation	EREB141	T	-	-	-	-	-	up	-	-	up	-
Zm00001eb150840	Transcriptional_Regulation	EREB147	T	-	-	-	-	-	-	-	-	-	-
Zm00001eb432090	Transcriptional_Regulation	EREB156	T	up	-	-	-	-	up	-	-	-	-
Zm00001eb062200	Transcriptional_Regulation	EREB159	T	-	-	-	-	-	-	-	-	-	-
Zm00001eb250560	Transcriptional_Regulation	EREB16	T	up	-	down	-	down	-	-	down	-	-
Zm00001eb374110	Transcriptional_Regulation	EREB160	T	-	-	-	-	-	-	-	-	-	-
Zm00001eb294830	Transcriptional_Regulation	EREB162	T	-	-	-	-	-	up	-	-	up	-
Zm00001eb194220	Transcriptional_Regulation	EREB17	T	-	down	-	-	-	-	-	-	-	-
Zm00001eb185680	Transcriptional_Regulation	EREB170	T	-	-	-	-	-	up	-	-	-	-
Zm00001eb307550	Transcriptional_Regulation	EREB177	T	-	-	-	-	-	-	-	-	-	-
Zm00001eb338000	Transcriptional_Regulation	EREB186	T/P	-	-	-	-	-	-	-	-	-	-
Zm00001eb273390	Transcriptional_Regulation	EREB19	T	-	-	-	-	-	-	-	-	-	-
Zm00001eb068520	Transcriptional_Regulation	EREB197	T	-	-	-	-	-	-	-	-	-	-
Zm00001eb074930	Transcriptional_Regulation	EREB198	T	-	-	-	-	-	up	-	-	-	-
Zm00001eb429870	Transcriptional_Regulation	EREB2	T	-	-	-	-	-	-	down	down	-	-
Zm00001eb195920	Transcriptional_Regulation	EREB20	T	-	-	-	-	-	-	-	up	up	-
Zm00001eb099980	Transcriptional_Regulation	EREB202	T	-	-	-	-	-	-	-	-	-	-
Zm00001eb042240	Transcriptional_Regulation	EREB204	T	-	up	-	-	-	-	-	-	-	-
Zm00001eb430640	Transcriptional_Regulation	EREB205	T	-	down	-	down	-	down	down	-	down	down
Zm00001eb347600	Transcriptional_Regulation	EREB22	T/P	-	-	-	-	-	-	-	-	-	-
Zm00001eb067980	Transcriptional_Regulation	EREB24	T	-	-	-	-	-	-	-	-	-	-
Zm00001eb318890	Transcriptional_Regulation	EREB36	T	-	down	down	down	down	-	down	down	-	down
Zm00001eb011550	Transcriptional_Regulation	EREB4	T/P	-	-	-	-	-	-	-	-	-	-
Zm00001eb068530	Transcriptional_Regulation	EREB47	T	-	-	-	-	-	up	-	-	-	-
Zm00001eb342850	Transcriptional_Regulation	EREB49	T	-	-	-	-	-	-	-	-	-	-
Zm00001eb074900	Transcriptional_Regulation	EREB61	T	-	-	-	-	-	-	-	-	-	-
Zm00001eb145470	Transcriptional_Regulation	EREB63	T	-	-	-	-	-	up	-	-	-	-
Zm00001eb441240	Transcriptional_Regulation	EREB63	T	-	-	-	-	-	-	-	-	-	-
Zm00001eb073560	Transcriptional_Regulation	EREB68	T	up	down	down	-	down	-	-	-	-	-
Zm00001eb401290	Transcriptional_Regulation	EREB71	T	-	-	down	down	down	-	-	-	-	-
Zm00001eb248380	Transcriptional_Regulation	EREB76	T	-	up	-	-	-	up	-	-	-	up
Zm00001eb206360	Transcriptional_Regulation	EREB8	T	-	-	-	-	-	-	-	-	-	-
Zm00001eb359500	Transcriptional_Regulation	EREB80	T	-	-	-	-	-	down	-	down	down	down
Zm00001eb265610	Transcriptional_Regulation	EREB81	T	-	-	-	-	-	-	-	-	-	-
Zm00001eb093560	Transcriptional_Regulation	EREB85	T	-	-	-	-	-	-	-	-	-	-
Zm00001eb427130	Transcriptional_Regulation	EREB86	T	-	-	-	-	-	-	-	-	-	-
Zm00001eb175640	Transcriptional_Regulation	EREB89	T/P	-	-	-	-	-	-	-	-	-	-
Zm00001eb257170	Transcriptional_Regulation	EREB90	T	-	-	-	-	-	-	-	-	-	-
Zm00001eb084720	Transcriptional_Regulation	EREB91	T	-	-	-	-	-	-	-	-	-	-
Zm00001eb071190	Transcriptional_Regulation	EREB97	T	-	down	down	down	down	-	down	down	down	down
Zm00001eb286040	Transcriptional_Regulation	FHA15	T	-	-	-	-	-	-	-	-	-	-
Zm00001eb163720	Transcriptional_Regulation	FHA9	T	-	-	-	-	-	-	-	-	-	-
Zm00001eb075320	Transcriptional_Regulation	GATA11	T/P	-	-	-	-	-	-	-	-	-	-
Zm00001eb371070	Transcriptional_Regulation	GATA13	T	-	-	-	-	-	-	-	-	-	-
Zm00001eb258290	Transcriptional_Regulation	GATA24	T	-	-	-	-	-	-	-	-	-	-
Zm00001eb391280	Transcriptional_Regulation	GATA28	T	-	-	-	-	-	down	down	-	down	down
Zm00001eb191940	Transcriptional_Regulation	GATA4	T	-	-	-	-	-	-	-	-	-	-
Zm00001eb427580	Transcriptional_Regulation	GATA6	T/P	-	-	-	-	-	-	-	-	-	-
Zm00001eb328650	Transcriptional_Regulation	GBP12	T	-	-	-	-	-	-	-	-	-	-
Zm00001eb100610	Transcriptional_Regulation	GBP8	T	-	-	-	-	-	-	-	-	-	-
Zm00001eb042980	Transcriptional_Regulation	GLK38	T	-	-	-	-	-	-	-	-	-	-
Zm00001eb214190	Transcriptional_Regulation	GLK8	T	-	-	-	-	-	-	-	-	-	-
Zm00001eb030400	Transcriptional_Regulation	GLK9	T	-	-	-	-	down	-	-	-	up	-
Zm00001eb062760	Transcriptional_Regulation	GRAS40	T	-	-	-	-	-	-	-	-	-	-
Zm00001eb106490	Transcriptional_Regulation	GRAS49	T	-	-	-	-	-	-	-	-	-	-
Zm00001eb107910	Transcriptional_Regulation	GRAS75	T	-	-	-	-	-	-	-	-	-	-
Zm00001eb202270	Transcriptional_Regulation	GRAS9	T	-	-	-	-	-	down	down	-	down	-
Zm00001eb056050	Transcriptional_Regulation	GRF1	T	-	-	-	-	-	-	-	-	-	-
Zm00001eb373670	Transcriptional_Regulation	GRF12	T	-	down	-	down	down	-	-	-	-	-
Zm00001eb113950	Transcriptional_Regulation	GRF15	T	-	-	-	-	-	-	-	-	-	-
Zm00001eb269150	Transcriptional_Regulation	GRF7	T	-	-	-	-	-	-	-	-	down	-
Zm00001eb071830	Transcriptional_Regulation	GRF8	T	-	-	-	-	-	-	-	-	-	-
Zm00001eb368970	Transcriptional_Regulation	HB109	T	-	-	-	-	-	-	-	-	-	-
Zm00001eb027860	Transcriptional_Regulation	HB127	T	-	-	-	-	-	-	-	-	-	-
Zm00001eb015500	Transcriptional_Regulation	HB130	T	-	-	-	-	-	-	-	-	up	-
Zm00001eb404260	Transcriptional_Regulation	HB133	T	-	-	-	-	-	-	-	-	-	-
Zm00001eb239680	Transcriptional_Regulation	HB2	T	-	-	-	-	-	up	-	-	-	-
Zm00001eb009550	Transcriptional_Regulation	HB45	T	down	down	-	-	-	up	-	-	-	-
Zm00001eb101280	Transcriptional_Regulation	HB54	T	-	-	-	-	-	-	down	-	up	-
Zm00001eb399360	Transcriptional_Regulation	HB62	T	-	-	-	-	-	-	-	-	-	-
Zm00001eb075230	Transcriptional_Regulation	HB66	T	-	down	-	down	-	-	-	-	-	-
Zm00001eb149680	Transcriptional_Regulation	HB88	T	-	-	-	-	-	-	-	-	-	-
Zm00001eb228620	Transcriptional_Regulation	HMG13	T	up	up	-	-	-	-	-	-	-	-
Zm00001eb319350	Transcriptional_Regulation	HSF10	T	-	down	-	-	-	down	down	-	down	-
Zm00001eb004670	Transcriptional_Regulation	HSF13	T	-	down	-	-	-	down	down	-	down	-
Zm00001eb428800	Transcriptional_Regulation	HSF20	T	-	-	-	-	up	down	-	-	down	-
Zm00001eb047760	Transcriptional_Regulation	HSF24	T	-	-	-	-	-	-	-	-	down	-
Zm00001eb371000	Transcriptional_Regulation	HSF26	T	-	-	-	-	-	-	-	-	-	-
Zm00001eb031190	Transcriptional_Regulation	IAA1	T	up	-	-	-	-	-	-	-	-	-
Zm00001eb135570	Transcriptional_Regulation	IAA8	T	-	down	-	down	down	-	-	-	-	-
Zm00001eb125420	Transcriptional_Regulation	LBD17	T	-	-	-	-	-	-	down	-	down	-
Zm00001eb080670	Transcriptional_Regulation	MADS	T/P	-	-	-	-	-	-	-	-	-	-
Zm00001eb183200	Transcriptional_Regulation	MADS2	T/P	-	-	-	-	-	-	-	-	-	-
Zm00001eb214750	Transcriptional_Regulation	MADS4	T/P	-	-	-	-	-	-	-	-	-	-
Zm00001eb036590	Transcriptional_Regulation	MADS6	Promoter	-	-	-	-	-	-	-	-	-	-
Zm00001eb327040	Transcriptional_Regulation	MADS67	T/P	-	-	-	-	-	-	-	-	-	-
Zm00001eb006480	Transcriptional_Regulation	MADS68	T/P	-	-	-	-	-	-	-	-	-	-
Zm00001eb372960	Transcriptional_Regulation	MADS74	T/P	-	-	-	-	-	-	-	-	-	-
Zm00001eb349860	Transcriptional_Regulation	MTERF27	T	-	-	-	-	-	-	-	-	-	-
Zm00001eb063940	Transcriptional_Regulation	MTERF6	T	-	down	-	-	-	-	-	-	-	-
Zm00001eb107900	Transcriptional_Regulation	MTERF9	T	-	up	-	-	-	-	-	-	-	-
Zm00001eb324070	Transcriptional_Regulation	MYB105	T	-	-	-	-	-	-	-	-	-	-
Zm00001eb280660	Transcriptional_Regulation	MYB106	T	-	-	-	-	-	-	-	-	-	-
Zm00001eb410950	Transcriptional_Regulation	MYB109	T	-	-	-	-	-	-	-	-	-	-
Zm00001eb045780	Transcriptional_Regulation	MYB121	T	-	down	down	down	down	-	-	-	-	-
Zm00001eb361040	Transcriptional_Regulation	MYB124	T	-	-	-	-	-	-	-	-	-	-
Zm00001eb245040	Transcriptional_Regulation	MYB126	T	-	-	-	-	-	-	-	-	-	-
Zm00001eb129490	Transcriptional_Regulation	MYB128	T	-	down	-	-	-	-	-	-	-	-
Zm00001eb066260	Transcriptional_Regulation	MYB133	T	-	-	-	-	-	-	-	-	-	-
Zm00001eb095690	Transcriptional_Regulation	MYB139	T	up	up	-	-	-	-	-	-	-	-
Zm00001eb319620	Transcriptional_Regulation	MYB152	T	-	-	-	-	-	-	-	up	-	-
Zm00001eb040160	Transcriptional_Regulation	MYB167	T	-	-	-	-	-	-	-	-	-	-
Zm00001eb187810	Transcriptional_Regulation	MYB19	T	-	-	-	-	-	-	-	-	-	-
Zm00001eb367660	Transcriptional_Regulation	MYB36	T	-	-	-	-	-	-	-	-	-	-
Zm00001eb130260	Transcriptional_Regulation	MYB40	T	-	-	-	-	-	up	down	down	-	down
Zm00001eb128760	Transcriptional_Regulation	MYB43	T	-	-	-	-	-	-	-	-	-	-
Zm00001eb080690	Transcriptional_Regulation	MYB49	T	-	-	-	-	-	-	-	-	-	-
Zm00001eb234690	Transcriptional_Regulation	MYB50	T	-	-	-	-	-	-	-	-	down	down
Zm00001eb312120	Transcriptional_Regulation	MYB66	T	-	-	-	-	-	-	-	-	-	-
Zm00001eb015120	Transcriptional_Regulation	MYB75	T	-	-	-	-	-	-	down	-	up	-
Zm00001eb336500	Transcriptional_Regulation	MYB76	T	-	-	-	-	-	up	-	-	-	-
Zm00001eb055540	Transcriptional_Regulation	MYB77	T	-	-	-	-	-	-	-	up	-	-
Zm00001eb138920	Transcriptional_Regulation	MYB8	T	-	down	-	-	-	-	-	up	-	-
Zm00001eb335690	Transcriptional_Regulation	MYBR21	T	-	-	-	-	-	-	-	-	-	-
Zm00001eb288730	Transcriptional_Regulation	MYBR3	T	-	-	-	-	-	-	-	-	-	-
Zm00001eb160740	Transcriptional_Regulation	MYBR6	T	-	-	-	-	-	-	-	-	-	-
Zm00001eb090750	Transcriptional_Regulation	MYBR73	T	-	-	-	-	-	-	-	-	up	-
Zm00001eb274210	Transcriptional_Regulation	MYBR77	T	-	-	-	-	-	-	-	-	-	-
Zm00001eb172450	Transcriptional_Regulation	MYBR79	T/P	down	down	down	down	down	down	down	down	down	down
Zm00001eb258400	Transcriptional_Regulation	NAC104	T	-	-	-	-	-	-	down	-	-	-
Zm00001eb135910	Transcriptional_Regulation	NAC108	T/P	-	-	-	-	-	-	-	-	-	-
Zm00001eb145580	Transcriptional_Regulation	NAC109	T/P	-	-	-	-	-	up	-	-	-	-
Zm00001eb015570	Transcriptional_Regulation	NAC11	T/P	-	-	-	-	-	-	-	-	-	-
Zm00001eb413540	Transcriptional_Regulation	NAC110	T/P	-	down	-	-	-	-	-	-	-	-
Zm00001eb035180	Transcriptional_Regulation	NAC114	T	-	-	-	-	-	-	-	-	-	-
Zm00001eb201290	Transcriptional_Regulation	NAC125	T/P	-	down	-	-	-	down	down	down	-	-
Zm00001eb093650	Transcriptional_Regulation	NAC126	T/P	-	up	-	-	-	-	-	-	up	-
Zm00001eb121380	Transcriptional_Regulation	NAC16	T	-	-	-	-	-	-	-	-	-	-
Zm00001eb288360	Transcriptional_Regulation	NAC20	T/P	-	-	-	-	-	-	-	-	-	-
Zm00001eb070490	Transcriptional_Regulation	NAC22	T/P	-	-	-	-	-	up	-	-	-	-
Zm00001eb102160	Transcriptional_Regulation	NAC24	T	-	-	-	-	-	-	-	-	-	up
Zm00001eb405590	Transcriptional_Regulation	NAC25	T	-	-	-	-	-	-	-	-	-	-
Zm00001eb191020	Transcriptional_Regulation	NAC26	T	-	-	-	-	-	-	-	-	-	-
Zm00001eb080700	Transcriptional_Regulation	NAC32	T	-	-	-	-	-	-	-	-	-	-
Zm00001eb349010	Transcriptional_Regulation	NAC38	T	-	-	-	-	-	-	-	-	-	-
Zm00001eb015630	Transcriptional_Regulation	NAC44	T/P	-	-	-	-	-	up	-	-	up	-
Zm00001eb062170	Transcriptional_Regulation	NAC49	T/P	down	-	down	down	-	down	down	down	down	down
Zm00001eb095110	Transcriptional_Regulation	NAC5	T	-	-	-	-	-	down	down	down	down	down
Zm00001eb212120	Transcriptional_Regulation	NAC6	T	-	down	down	down	down	up	-	-	up	-
Zm00001eb149810	Transcriptional_Regulation	NAC70	T	-	-	-	-	-	-	-	-	-	-
Zm00001eb001460	Transcriptional_Regulation	NAC78	T	-	-	-	-	-	-	-	-	-	-
Zm00001eb317060	Transcriptional_Regulation	NAC79	T	-	-	-	-	-	-	-	-	-	-
Zm00001eb157260	Transcriptional_Regulation	NAC82	T	-	-	-	-	-	-	-	-	-	-
Zm00001eb378150	Transcriptional_Regulation	NAC86	T	up	-	down	-	-	-	-	-	-	-
Zm00001eb295810	Transcriptional_Regulation	NAC87	T	-	down	-	down	-	-	-	-	-	-
Zm00001eb363940	Transcriptional_Regulation	NAC9	T	-	down	down	down	down	down	-	-	down	-
Zm00001eb142790	Transcriptional_Regulation	NAC90	T	-	-	-	-	down	-	down	-	-	-
Zm00001eb333350	Transcriptional_Regulation	NAC97	T	-	-	-	-	-	-	-	-	up	-
Zm00001eb327230	Transcriptional_Regulation	NF-YA13	T/P	-	down	-	-	-	-	-	-	-	-
Zm00001eb430970	Transcriptional_Regulation	NF-YA14	T/P	-	-	-	-	-	-	-	-	-	-
Zm00001eb019780	Transcriptional_Regulation	NF-YA2	T/P	-	-	-	-	-	-	-	-	-	-
Zm00001eb108930	Transcriptional_Regulation	NF-YA7	T/P	-	-	-	-	-	-	-	-	-	-
Zm00001eb178500	Transcriptional_Regulation	NF-YB10	T	-	-	-	-	-	-	-	-	-	-
Zm00001eb320950	Transcriptional_Regulation	NLP13	T	-	-	-	-	-	-	up	-	-	-
Zm00001eb104260	Transcriptional_Regulation	NLP17	T/P	down	down	-	-	-	down	-	-	-	-
Zm00001eb339390	Transcriptional_Regulation	NLP4	T/P	-	-	-	-	-	-	-	-	-	-
Zm00001eb118950	Transcriptional_Regulation	NLP6	T/P	-	-	-	-	-	-	-	-	-	-
Zm00001eb002490	Transcriptional_Regulation	NLP7	T/P	-	-	-	-	-	-	-	-	-	-
Zm00001eb290570	Transcriptional_Regulation	OFP28	T	-	down	down	down	down	-	-	-	-	-
Zm00001eb367840	Transcriptional_Regulation	Orphan11	T	-	-	-	-	-	up	-	-	up	-
Zm00001eb272430	Transcriptional_Regulation	Orphan149	T	-	-	-	-	-	-	-	-	-	-
Zm00001eb427600	Transcriptional_Regulation	Orphan175	T	-	-	-	-	-	-	-	-	-	-
Zm00001eb045750	Transcriptional_Regulation	Orphan207	T	-	-	-	-	-	-	up	up	up	up
Zm00001eb397690	Transcriptional_Regulation	Orphan22	T	-	-	-	-	-	-	-	-	-	-
Zm00001eb211690	Transcriptional_Regulation	Orphan220	T	-	-	-	-	-	-	-	-	-	-
Zm00001eb182130	Transcriptional_Regulation	Orphan235	T	-	-	-	-	down	-	-	-	-	-
Zm00001eb433500	Transcriptional_Regulation	Orphan259	T	down	-	-	-	-	down	-	-	down	-
Zm00001eb261240	Transcriptional_Regulation	Orphan26	T	-	-	-	-	-	-	-	-	-	-
Zm00001eb148890	Transcriptional_Regulation	Orphan53	T	-	-	-	-	-	-	-	-	-	-
Zm00001eb184870	Transcriptional_Regulation	Orphan90	T	up	up	up	up	up	up	up	up	up	up
Zm00001eb210510	Transcriptional_Regulation	RCD	T	-	-	-	-	-	-	-	-	-	-
Zm00001eb227180	Transcriptional_Regulation	SBP25	T	-	down	-	-	-	-	-	-	-	-
Zm00001eb040220	Transcriptional_Regulation	SRS1	T	-	-	-	-	-	down	down	down	-	down
Zm00001eb408080	Transcriptional_Regulation	TCP12	T	-	-	-	-	down	-	-	-	-	-
Zm00001eb364110	Transcriptional_Regulation	TCP20	T	-	up	-	-	-	-	-	-	-	-
Zm00001eb259370	Transcriptional_Regulation	TCP4	T	-	-	-	-	-	-	-	-	-	-
Zm00001eb142960	Transcriptional_Regulation	TCP8	T	-	-	-	-	-	-	-	-	-	-
Zm00001eb186200	Transcriptional_Regulation	THX16	T	-	-	-	-	-	-	-	-	-	-
Zm00001eb423330	Transcriptional_Regulation	THX2	T	-	-	-	-	-	-	-	-	-	-
Zm00001eb199110	Transcriptional_Regulation	THX3	T	-	-	-	-	-	-	-	-	-	-
Zm00001eb361590	Transcriptional_Regulation	THX6	T	-	-	-	-	-	-	-	-	-	-
Zm00001eb246390	Transcriptional_Regulation	TPR-repeat	T	-	-	-	-	-	-	-	-	-	-
Zm00001eb188370	Transcriptional_Regulation	TUB6	T	-	-	-	-	-	-	-	-	-	-
Zm00001eb250740	Transcriptional_Regulation	WD40	T	-	-	-	-	-	-	-	-	-	-
Zm00001eb325760	Transcriptional_Regulation	WRKY1	T	-	-	-	-	-	-	-	-	-	-
Zm00001eb312890	Transcriptional_Regulation	WRKY104	T	down	down	-	-	-	-	up	up	up	-
Zm00001eb368640	Transcriptional_Regulation	WRKY115	T	-	down	-	-	-	-	-	-	up	-
Zm00001eb061030	Transcriptional_Regulation	WRKY12	T	-	down	-	-	-	-	-	-	-	-
Zm00001eb388620	Transcriptional_Regulation	WRKY124	T/P	-	-	-	-	-	-	-	-	-	-
Zm00001eb282840	Transcriptional_Regulation	WRKY125	T	-	-	-	-	-	-	-	-	up	-
Zm00001eb278090	Transcriptional_Regulation	WRKY13	T	-	-	-	-	-	-	-	-	-	-
Zm00001eb408520	Transcriptional_Regulation	WRKY15	T	-	down	-	-	-	down	-	-	-	-
Zm00001eb057820	Transcriptional_Regulation	WRKY30	T	-	up	-	-	-	-	-	-	up	-
Zm00001eb169460	Transcriptional_Regulation	WRKY36	T	-	-	-	-	-	-	-	-	-	-
Zm00001eb149570	Transcriptional_Regulation	WRKY40	T	-	down	-	-	-	up	-	-	-	-
Zm00001eb149300	Transcriptional_Regulation	WRKY43	T	-	-	-	-	-	-	-	-	up	-
Zm00001eb441670	Transcriptional_Regulation	WRKY43	T	-	-	-	-	-	-	-	-	-	-
Zm00001eb071590	Transcriptional_Regulation	WRKY50	T	-	-	-	-	-	-	-	-	-	-
Zm00001eb316310	Transcriptional_Regulation	WRKY52	T	-	-	-	-	-	-	-	-	-	-
Zm00001eb290350	Transcriptional_Regulation	WRKY57	T	-	-	-	-	-	-	-	-	up	-
Zm00001eb406000	Transcriptional_Regulation	WRKY63	T	down	down	-	down	-	-	-	-	-	-
Zm00001eb294180	Transcriptional_Regulation	WRKY82	T	-	down	-	-	-	-	-	-	-	-
Zm00001eb350280	Transcriptional_Regulation	WRKY92	T	-	-	-	-	-	up	-	-	-	-
Zm00001eb178160	Transcriptional_Regulation	WRKY94	T	-	-	down	down	down	-	-	-	-	down
Zm00001eb312620	Transcriptional_Regulation	ZHD2	T	-	-	-	down	down	-	-	-	-	-
Zm00001eb296830	Transcriptional_Regulation	ZHD6	T	-	up	-	-	-	-	-	-	-	-
Zm00001eb273020	Transcriptional_Regulation	ZIM20	T/P	-	-	-	-	-	-	-	-	-	-
Zm00001eb314010	Transcriptional_Regulation	ZIM28	T	up	-	-	-	-	up	-	-	up	-
