# Supplementary material for: Decoding nitrogen uptake efficiency in maize and sorghum: insights from comparative gene regulatory networks
Source: Plant J. 2025 Dec 18;124(6):e70631. doi: 10.1111/tpj.70631 (PMC12714369; doi:10.1111/tpj.70631)
Supplement: Supplementary file 11 — Table S10. Gini correlation analysis in leaf and roots of maize. [file TPJ-124-0-s008.xlsx]

## Sheet: Sheet1
Table S10.Gini correlation analysis in leaf and roots of maize
		Leaf							Root
Source	Target	gini	PCC	PCC_pvalue	SCC	SCC_pvalue	KCC	KCC_pvalue	gini	PCC	PCC_pvalue	SCC	SCC_pvalue	KCC	KCC_pvalue
Zm00001eb001460	Zm00001eb068280	0.61279	0.624185	0.00562814	0.420021	0.0826736	0.320261	0.0658032	-0.201085	-0.236341	0.34507	-0.122807	0.627346	-0.0849673	0.625479
Zm00001eb002490	Zm00001eb295220	0.123978	0.249152	0.318757	-0.0443756	0.861206	-0.0326797	0.851088	0.492627	0.322911	0.191216	0.411765	0.0895391	0.30719	0.0776193
Zm00001eb002490	Zm00001eb193660	0.184249	0.0175024	0.945045	0.362229	0.139625	0.189542	0.276225	-0.465123	-0.361698	0.14025	-0.353973	0.149551	-0.163399	0.347908
Zm00001eb002490	Zm00001eb380080	0.650885	0.646306	0.00375492	0.531476	0.0232163	0.346405	0.0465968	0.521251	0.448879	0.0616818	0.312693	0.206454	0.228758	0.188807
Zm00001eb004670	Zm00001eb326080	-0.124536	0.060003	0.813039	-0.0773994	0.760167	-0.0457516	0.792687	0.556108	0.686239	0.00166219	0.356037	0.147026	0.254902	0.143112
Zm00001eb005380	Zm00001eb036590	-0.576831	-0.386704	0.112908	-0.316821	0.200205	-0.196078	0.260003	-0.284232	-0.16837	0.504232	-0.244582	0.328004	-0.124183	0.475612
Zm00001eb005380	Zm00001eb037860	0.529401	0.469347	0.0494082	0.52322	0.0258675	0.405229	0.0199194	0.40344	0.381334	0.11843	0.351909	0.152107	0.254902	0.143112
Zm00001eb007000	Zm00001eb068280	-0.235344	-0.221079	0.377992	-0.170279	0.499341	-0.0980392	0.573304	-0.220586	-0.201756	0.422071	-0.174407	0.488839	-0.0980392	0.573304
Zm00001eb007000	Zm00001eb327530	-0.0900972	0.0414248	0.870359	-0.133127	0.598461	-0.124183	0.475612	0.453469	0.567025	0.0141305	0.275542	0.268425	0.176471	0.310704
Zm00001eb007000	Zm00001eb118950	0.106892	0.0798704	0.752733	0.0319917	0.899719	0.00653595	0.97005	-0.323606	-0.234438	0.349082	-0.353973	0.149551	-0.254902	0.143112
Zm00001eb007000	Zm00001eb193660	0.402315	0.330206	0.180807	0.304438	0.219331	0.202614	0.244452	0.526648	0.434588	0.0715101	0.54386	0.0196436	0.385621	0.0267447
Zm00001eb007000	Zm00001eb061150	0.578864	0.552436	0.017434	0.537668	0.0213714	0.372549	0.0323442	0.328722	0.190878	0.44803	0.382869	0.116832	0.294118	0.0911089
Zm00001eb009550	Zm00001eb194260	0.547141	0.529004	0.0239867	0.428277	0.076201	0.281046	0.106422	0.141394	0.0440786	0.862127	0.168215	0.504633	0.124183	0.475612
Zm00001eb011550	Zm00001eb193660	-0.340803	-0.200634	0.42471	-0.263158	0.291392	-0.104575	0.548014	-0.301661	-0.275402	0.268678	-0.226006	0.367178	-0.176471	0.310704
Zm00001eb011550	Zm00001eb061150	-0.304104	-0.147655	0.558754	-0.298246	0.229322	-0.104575	0.548014	-0.171409	-0.191425	0.446703	-0.0278638	0.912608	-0.00653595	0.97005
Zm00001eb011550	Zm00001eb298570	-0.300418	-0.273185	0.272707	-0.252838	0.311413	-0.0392157	0.821764	-0.180202	-0.163335	0.517247	-0.0918473	0.717003	-0.0326797	0.851088
Zm00001eb011550	Zm00001eb160700	-0.286866	-0.203675	0.417577	-0.213622	0.394688	-0.0915033	0.599134	-0.190011	-0.111496	0.659607	-0.174407	0.488839	-0.137255	0.430422
Zm00001eb011550	Zm00001eb329780	-0.129742	-0.0500799	0.843561	-0.0257998	0.91906	-0.0130719	0.940141	-0.114494	-0.0683387	0.787594	-0.0794634	0.753956	-0.0326797	0.851088
Zm00001eb011550	Zm00001eb194260	0.256456	0.0605644	0.811319	0.252838	0.311413	0.222222	0.201754	-0.124815	-0.132068	0.601399	-0.00103199	0.996757	-0.0326797	0.851088
Zm00001eb011550	Zm00001eb427810	0.263325	0.199098	0.428339	0.0877193	0.729259	0.0915033	0.599134	0.286378	0.15845	0.530021	0.0381837	0.88043	0.0196078	0.910317
Zm00001eb011550	Zm00001eb068280	0.289231	-0.0502436	0.843056	0.168215	0.504633	-0.0392157	0.821764	-0.202135	-0.234219	0.349545	-0.112487	0.656757	-0.0588235	0.735427
Zm00001eb011550	Zm00001eb360480	0.365834	0.258819	0.299713	0.368421	0.132487	0.20915	0.229566	-0.251343	-0.144189	0.568121	-0.215686	0.390027	-0.124183	0.475612
Zm00001eb011550	Zm00001eb118950	0.402986	0.427928	0.0764666	0.0959752	0.704812	0.0915033	0.599134	-0.181214	-0.0636952	0.801745	-0.120743	0.633187	-0.0588235	0.735427
Zm00001eb011550	Zm00001eb156610	0.453163	0.324813	0.188465	0.477812	0.0449122	0.261438	0.133137	-0.483557	-0.291137	0.241149	-0.48194	0.0428358	-0.320261	0.0658032
Zm00001eb011550	Zm00001eb062170	0.480882	0.310736	0.20946	0.364293	0.137217	0.313725	0.0715115	-0.0763887	-0.126503	0.616938	0.110423	0.662698	0.0718954	0.679601
Zm00001eb011550	Zm00001eb209670	0.540161	0.0480575	0.849809	0.560372	0.0155691	0.294118	0.0911089	-0.193688	-0.192567	0.443945	-0.00928793	0.970822	-0.00653595	0.97005
Zm00001eb011550	Zm00001eb295220	0.602947	0.439558	0.0679691	0.434469	0.071597	0.27451	0.11481	-0.351956	-0.175673	0.48564	-0.298246	0.229322	-0.202614	0.244452
Zm00001eb011550	Zm00001eb399860	0.720021	0.542685	0.0199627	0.630547	0.00502514	0.352941	0.0426121	0.0956895	5.05955e-05	0.999841	0.0712074	0.778883	0.0457516	0.792687
Zm00001eb011550	Zm00001eb327530	0.812	0.76464	0.000219234	0.566563	0.0142268	0.418301	0.0162632	-0.199848	-0.151486	0.54848	-0.19711	0.433058	-0.0980392	0.573304
Zm00001eb011550	Zm00001eb009090	0.887765	0.647716	0.00365546	0.789474	9.78107e-05	0.575163	0.000952947	-0.326678	-0.263116	0.291471	-0.182663	0.468161	-0.137255	0.430422
Zm00001eb014590	Zm00001eb055950	-0.843454	-0.474421	0.0466745	-0.601651	0.00825378	-0.385621	0.0267447	-0.230381	-0.230984	0.356432	-0.155831	0.536931	-0.0980392	0.573304
Zm00001eb014590	Zm00001eb309660	0.233371	0.141132	0.576439	0.0732714	0.772631	0.104575	0.548014	0.222282	0.192618	0.443823	0.190918	0.447931	0.124183	0.475612
Zm00001eb014590	Zm00001eb113030	0.269786	0.0513227	0.839726	0.294118	0.236143	0.169935	0.328965	0.183966	0.0963973	0.70357	0.137255	0.587062	0.0588235	0.735427
Zm00001eb015120	Zm00001eb273840	-0.692726	-0.721456	0.000726234	-0.611971	0.00695027	-0.385621	0.0267447	-0.438725	-0.330565	0.180304	-0.327141	0.185133	-0.254902	0.143112
Zm00001eb015120	Zm00001eb287980	-0.464924	-0.340229	0.167135	-0.393189	0.106485	-0.215686	0.215337	0.489695	0.261464	0.294623	0.5129	0.0295066	0.372549	0.0323442
Zm00001eb015120	Zm00001eb413540	-0.352069	-0.371686	0.128828	-0.28999	0.243092	-0.254902	0.143112	-0.681639	-0.585594	0.0106673	-0.698658	0.00125753	-0.490196	0.00486314
Zm00001eb015120	Zm00001eb104260	-0.342325	-0.319806	0.195765	-0.306502	0.216064	-0.228758	0.188807	-0.431357	-0.33393	0.175642	-0.519092	0.0272785	-0.333333	0.0555111
Zm00001eb015120	Zm00001eb113030	-0.287069	-0.273143	0.272783	-0.209494	0.404102	-0.189542	0.276225	-0.215077	-0.201219	0.423333	-0.24871	0.319645	-0.111111	0.523288
Zm00001eb015120	Zm00001eb245250	-0.264578	-0.133589	0.597182	-0.128999	0.60995	-0.0588235	0.735427	0.863839	0.881008	1.38244e-06	0.737874	0.000473057	0.542484	0.00183116
Zm00001eb015120	Zm00001eb410960	-0.175622	-0.0756633	0.765402	-0.178535	0.478445	-0.104575	0.548014	-0.422478	-0.364866	0.136553	-0.415893	0.0860565	-0.30719	0.0776193
Zm00001eb015120	Zm00001eb076780	-0.0672829	-0.0152163	0.952215	-0.0299278	0.90616	-0.00653595	0.97005	0.193537	0.180286	0.474069	-0.0381837	0.88043	-0.00653595	0.97005
Zm00001eb015120	Zm00001eb380080	0.0757169	0.0686304	0.786707	0.0485036	0.84843	0.00653595	0.97005	-0.0221436	-0.0165932	0.947896	-0.0216718	0.93198	0.00653595	0.97005
Zm00001eb015120	Zm00001eb329710	0.13458	0.176224	0.484249	0.0526316	0.83569	0.0457516	0.792687	0.242676	0.0878528	0.728861	0.281734	0.257375	0.176471	0.310704
Zm00001eb015120	Zm00001eb326080	0.199739	-0.0495803	0.845104	0.131063	0.604194	0.150327	0.387829	0.192261	0.048793	0.847536	0.201238	0.423288	0.124183	0.475612
Zm00001eb015120	Zm00001eb399860	0.304032	0.263889	0.290004	0.223942	0.371686	0.150327	0.387829	-0.21848	-0.243057	0.331125	0.0299278	0.90616	-0.0326797	0.851088
Zm00001eb015120	Zm00001eb352260	0.344498	0.340089	0.167321	0.267286	0.283608	0.124183	0.475612	0.711714	0.810875	4.4607e-05	0.488132	0.0398595	0.372549	0.0323442
Zm00001eb015120	Zm00001eb388620	0.803269	0.598888	0.00863436	0.484004	0.0418255	0.366013	0.0355021	0.739584	0.75133	0.000325164	0.53354	0.022588	0.359477	0.0389193
Zm00001eb015500	Zm00001eb329780	0.225688	0.205915	0.412361	0.176471	0.483628	0.0980392	0.573304	0.466111	0.400344	0.0997068	0.473684	0.0470641	0.385621	0.0267447
Zm00001eb015500	Zm00001eb113030	0.312915	0.301458	0.224103	0.273478	0.272173	0.137255	0.430422	0.291315	0.185046	0.462276	0.333333	0.176463	0.228758	0.188807
Zm00001eb015570	Zm00001eb327530	-0.482383	-0.463392	0.0527698	-0.434469	0.071597	-0.385621	0.0267447	0.183277	0.0417922	0.869219	0.23839	0.34078	0.163399	0.347908
Zm00001eb015570	Zm00001eb038660	-0.14128	NA	NA	-0.0980392	0.698742	0	1	-0.0146548	NA	NA	-0.110423	0.662698	0	1
Zm00001eb015570	Zm00001eb113030	0.0948999	0.090876	0.719881	0.0546956	0.829335	0.0457516	0.792687	-0.431783	-0.293105	0.237836	-0.312693	0.206454	-0.215686	0.215337
Zm00001eb015570	Zm00001eb193660	0.137276	0.0734155	0.772195	0.166151	0.50995	0.0980392	0.573304	0.584345	0.487176	0.0403083	0.578947	0.0118185	0.424837	0.0146669
Zm00001eb015570	Zm00001eb093650	0.619623	0.31706	0.199847	0.622291	0.00581855	0.464052	0.00768105	0.907862	0.883808	1.15322e-06	0.843137	1.1129e-05	0.686275	8.06882e-05
Zm00001eb015630	Zm00001eb006480	0.773029	0.766309	0.000208292	0.72549	0.000655434	0.51634	0.00301557	-0.403562	-0.284188	0.253076	-0.364293	0.137217	-0.24183	0.16477
Zm00001eb016100	Zm00001eb060520	-0.488258	-0.441337	0.066734	-0.475748	0.0459786	-0.281046	0.106422	-0.163261	-0.111522	0.659532	-0.139319	0.581396	-0.0980392	0.573304
Zm00001eb016100	Zm00001eb104260	-0.486578	-0.347004	0.158301	-0.547988	0.0185541	-0.346405	0.0465968	0.584318	0.369169	0.131642	0.647059	0.00370153	0.437908	0.0118832
Zm00001eb016100	Zm00001eb256260	-0.44914	-0.230961	0.356481	-0.498452	0.0352536	-0.333333	0.0555111	0.20876	0.101504	0.688593	0.0815273	0.747759	0.0588235	0.735427
Zm00001eb016100	Zm00001eb329780	-0.438365	-0.336711	0.171851	-0.395253	0.104497	-0.24183	0.16477	-0.694105	-0.59771	0.0088007	-0.686275	0.00166091	-0.490196	0.00486314
Zm00001eb016100	Zm00001eb194260	-0.409716	-0.424288	0.0792799	-0.281734	0.257375	-0.202614	0.244452	0.661216	0.716196	0.000828062	0.587203	0.0104026	0.424837	0.0146669
Zm00001eb016100	Zm00001eb253820	-0.239964	-0.240802	0.335769	-0.166151	0.50995	-0.111111	0.523288	-0.0975509	-0.189038	0.452498	0.0340557	0.893283	-0.0196078	0.910317
Zm00001eb016100	Zm00001eb093650	-0.21351	0.0163707	0.948594	-0.141383	0.575754	-0.0718954	0.679601	-0.609128	-0.43611	0.0704115	-0.48194	0.0428358	-0.294118	0.0911089
Zm00001eb016100	Zm00001eb113030	-0.0763551	0.0121708	0.961772	-0.0134159	0.957864	-0.0196078	0.910317	-0.252511	-0.245481	0.326173	-0.108359	0.66866	-0.0718954	0.679601
Zm00001eb016100	Zm00001eb273840	0.121819	0.0408365	0.872186	0.0897833	0.723123	0.0588235	0.735427	0.804952	0.689056	0.00156209	0.836945	1.48599e-05	0.673203	0.000110068
Zm00001eb016100	Zm00001eb296340	0.245275	0.160155	0.525547	0.20743	0.408854	0.150327	0.387829	-0.447208	-0.396174	0.103618	-0.417957	0.0843526	-0.320261	0.0658032
Zm00001eb016100	Zm00001eb078860	0.323799	-0.0301274	0.905537	0.20743	0.408854	-0.0261438	0.880619	-0.314146	-0.222857	0.374068	-0.0402477	0.874015	0.0588235	0.735427
Zm00001eb016100	Zm00001eb410960	0.330088	0.276805	0.266148	0.27967	0.261026	0.183007	0.293124	0.135524	0.0548179	0.828958	0.195046	0.437986	0.150327	0.387829
Zm00001eb016100	Zm00001eb223680	0.592735	0.561545	0.0153073	0.436533	0.070109	0.294118	0.0911089	-0.428668	-0.242882	0.331484	-0.157895	0.531483	-0.111111	0.523288
Zm00001eb019780	Zm00001eb194260	-0.305578	-0.264847	0.288191	-0.215686	0.390027	-0.163399	0.347908	0.400423	0.35022	0.154221	0.356037	0.147026	0.254902	0.143112
Zm00001eb019780	Zm00001eb361110	0.355956	0.352371	0.151533	0.22807	0.3627	0.176471	0.310704	0.211627	0.0745248	0.768841	0.219814	0.380795	0.176471	0.310704
Zm00001eb019780	Zm00001eb209670	0.384166	0.150431	0.551299	0.349845	0.154692	0.111111	0.523288	-0.103893	0.0304354	0.904575	-0.0546956	0.829335	-0.0326797	0.851088
Zm00001eb019780	Zm00001eb078860	0.503742	0.206682	0.410583	0.391125	0.1085	0.156863	0.367531	0.0195532	-0.0512455	0.839964	0.0381837	0.88043	0.0718954	0.679601
Zm00001eb027860	Zm00001eb194260	0.262242	0.263228	0.291259	0.240454	0.33649	0.163399	0.347908	0.197918	0.131581	0.602752	0.153767	0.542403	0.0849673	0.625479
Zm00001eb030400	Zm00001eb194260	0.201039	0.171133	0.497159	0.0856553	0.73541	0.0588235	0.735427	0.108242	-0.000427043	0.998658	0.186791	0.457989	0.124183	0.475612
Zm00001eb031190	Zm00001eb360480	-0.545485	-0.439566	0.0679641	-0.236326	0.345101	-0.124183	0.475612	-0.224874	-0.213774	0.394345	-0.205366	0.413635	-0.137255	0.430422
Zm00001eb031210	Zm00001eb329780	-0.802596	-0.764899	0.000217503	-0.70485	0.00108867	-0.51634	0.00301557	0.0513621	-0.00610785	0.98081	0.0196078	0.938446	-0.0196078	0.910317
Zm00001eb031210	Zm00001eb194260	-0.455337	-0.375468	0.124678	-0.405573	0.0949534	-0.267974	0.123708	-0.556658	-0.579406	0.0117361	-0.420021	0.0826736	-0.281046	0.106422
Zm00001eb031210	Zm00001eb104260	-0.448035	-0.37625	0.123833	-0.331269	0.179322	-0.254902	0.143112	0.628179	0.590686	0.00984758	0.562436	0.015111	0.437908	0.0118832
Zm00001eb031210	Zm00001eb060520	-0.404029	-0.375641	0.124491	-0.30031	0.22596	-0.189542	0.276225	-0.541642	-0.533112	0.0227171	-0.500516	0.0343838	-0.30719	0.0776193
Zm00001eb031210	Zm00001eb112260	-0.398423	-0.315073	0.202836	-0.368421	0.132487	-0.228758	0.188807	0.276244	0.245188	0.326768	0.100103	0.69269	0.0980392	0.573304
Zm00001eb031210	Zm00001eb160700	-0.379106	-0.366487	0.134688	-0.366357	0.134837	-0.267974	0.123708	-0.142945	-0.139875	0.579875	-0.114551	0.650834	-0.0718954	0.679601
Zm00001eb031210	Zm00001eb358930	-0.296927	-0.244527	0.328117	-0.285862	0.25017	-0.228758	0.188807	-0.0818227	-0.00411767	0.987062	-0.0897833	0.723123	-0.0718954	0.679601
Zm00001eb031210	Zm00001eb145580	-0.176738	-0.0596405	0.81415	-0.0877193	0.729259	-0.0980392	0.573304	-0.60211	-0.48509	0.0413011	-0.564499	0.0146636	-0.385621	0.0267447
Zm00001eb031210	Zm00001eb349810	-0.10508	-0.0903064	0.72157	-0.104231	0.680638	-0.0588235	0.735427	0.201477	0.0863299	0.733398	0.219814	0.380795	0.156863	0.367531
Zm00001eb031210	Zm00001eb273840	-0.0504828	-0.127165	0.615082	0.0402477	0.874015	-0.00653595	0.97005	0.224956	0.180017	0.47474	0.226006	0.367178	0.202614	0.244452
Zm00001eb031210	Zm00001eb038660	-0.0245256	NA	NA	-0.0299278	0.90616	0	1	0.720511	NA	NA	0.653251	0.00328564	0	1
Zm00001eb031210	Zm00001eb175640	-0.0245256	NA	NA	-0.0299278	0.90616	0	1	0.720511	NA	NA	0.653251	0.00328564	0	1
Zm00001eb031210	Zm00001eb410960	0.108234	0.0697885	0.783189	0.0918473	0.717003	0.0653595	0.707317	0.379331	0.285658	0.250522	0.358101	0.144529	0.254902	0.143112
Zm00001eb031210	Zm00001eb309660	0.121447	0.0755339	0.765793	0.0835913	0.741577	0.0718954	0.679601	0.468562	0.462205	0.0534597	0.446852	0.0630103	0.30719	0.0776193
Zm00001eb031210	Zm00001eb113030	0.126739	0.031669	0.900726	0.137255	0.587062	0.0718954	0.679601	0.528677	0.403629	0.096701	0.473684	0.0470641	0.294118	0.0911089
Zm00001eb031210	Zm00001eb361110	0.158064	0.0569595	0.822375	0.145511	0.564541	0.150327	0.387829	0.6996	0.45987	0.0548376	0.72549	0.000655434	0.503268	0.00383952
Zm00001eb031210	Zm00001eb296340	0.288227	0.157578	0.532318	0.0794634	0.753956	0.0588235	0.735427	-0.287077	-0.237167	0.343337	-0.306502	0.216064	-0.215686	0.215337
Zm00001eb031210	Zm00001eb055950	0.313605	0.35982	0.142473	0.215686	0.390027	0.24183	0.16477	-0.436263	-0.401358	0.0987718	-0.409701	0.0913184	-0.281046	0.106422
Zm00001eb031210	Zm00001eb352260	0.338591	0.308226	0.213359	0.333333	0.176463	0.215686	0.215337	0.443544	0.39487	0.104864	0.353973	0.149551	0.228758	0.188807
Zm00001eb031210	Zm00001eb295220	0.390998	0.316318	0.20096	0.31063	0.209625	0.163399	0.347908	0.361765	0.349764	0.154794	0.306502	0.216064	0.202614	0.244452
Zm00001eb031210	Zm00001eb259130	0.471602	0.41041	0.090704	0.467492	0.0504375	0.320261	0.0658032	0.751462	0.654084	0.00323273	0.762642	0.000232967	0.594771	0.000633849
Zm00001eb031210	Zm00001eb093650	0.561531	0.470176	0.0489539	0.457172	0.0564616	0.30719	0.0776193	0.0738961	0.119767	0.635958	-0.0216718	0.93198	-0.0326797	0.851088
Zm00001eb035180	Zm00001eb061150	-0.577196	NA	NA	-0.529412	0.0238582	0	1	-0.882353	-0.240951	0.335462	-0.190918	0.447931	-0.0980392	0.573304
Zm00001eb035180	Zm00001eb160700	-0.415395	NA	NA	-0.413829	0.0877853	0	1	-0.0733891	-0.124959	0.621278	-0.0608875	0.81033	0.00653595	0.97005
Zm00001eb035180	Zm00001eb303620	-0.1188	NA	NA	-0.104231	0.680638	0	1	-0.764706	-0.238244	0.341085	-0.141383	0.575754	-0.0849673	0.625479
Zm00001eb035180	Zm00001eb255880	0.0559414	NA	NA	0.108359	0.66866	0	1	-0.411765	-0.194136	0.440169	0.0381837	0.88043	-0.0457516	0.792687
Zm00001eb035180	Zm00001eb289990	0.110367	NA	NA	-0.0588235	0.816654	0	1	-0.0588235	-0.0822589	0.745567	0.170279	0.499341	-0.00653595	0.97005
Zm00001eb035180	Zm00001eb361110	0.210455	NA	NA	0.285862	0.25017	0	1	0.647059	0.301549	0.223956	0.545924	0.0190927	0.0718954	0.679601
Zm00001eb035180	Zm00001eb006480	0.314317	NA	NA	0.250774	0.315513	0	1	0.764706	0.344721	0.161241	0.00928793	0.970822	0.0849673	0.625479
Zm00001eb035180	Zm00001eb327040	0.399533	NA	NA	0.72549	0.000655434	0	1	0.0933672	0.0848301	0.737874	0.0402477	0.874015	0.00653595	0.97005
Zm00001eb035180	Zm00001eb360480	0.410249	NA	NA	0.422085	0.081019	0	1	0.411765	0.106233	0.674821	-0.0134159	0.957864	0.0457516	0.792687
Zm00001eb035180	Zm00001eb156610	0.444593	NA	NA	0.475748	0.0459786	0	1	0.529412	0.0908352	0.720002	0.405573	0.0949534	0.0588235	0.735427
Zm00001eb038660	Zm00001eb055950	-0.471549	NA	NA	-0.120743	0.633187	0	1	-0.266529	NA	NA	-0.23839	0.34078	0	1
Zm00001eb038660	Zm00001eb329780	-0.266206	NA	NA	-0.314757	0.203314	0	1	0.244532	NA	NA	0.325077	0.188085	0	1
Zm00001eb038660	Zm00001eb062170	-0.127146	NA	NA	-0.118679	0.639049	0	1	-0.861456	NA	NA	-0.698658	0.00125753	0	1
Zm00001eb038660	Zm00001eb303620	-0.1188	NA	NA	-0.104231	0.680638	0	1	-0.040943	NA	NA	-0.124871	0.621526	0	1
Zm00001eb038660	Zm00001eb121190	0.026746	NA	NA	0.205366	0.413635	0	1	-0.255883	NA	NA	-0.252838	0.311413	0	1
Zm00001eb038660	Zm00001eb427810	0.141565	NA	NA	0.182663	0.468161	0	1	-0.419935	NA	NA	-0.298246	0.229322	0	1
Zm00001eb038660	Zm00001eb118950	0.345178	NA	NA	0.298246	0.229322	0	1	0.0152141	NA	NA	0.0381837	0.88043	0	1
Zm00001eb038660	Zm00001eb073290	0.375484	NA	NA	0.312693	0.206454	0	1	0.273122	NA	NA	0.0608875	0.81033	0	1
Zm00001eb038660	Zm00001eb327040	0.399533	NA	NA	0.72549	0.000655434	0	1	0.081387	NA	NA	0.0278638	0.912608	0	1
Zm00001eb038660	Zm00001eb360480	0.410249	NA	NA	0.422085	0.081019	0	1	0.144841	NA	NA	-0.00309598	0.990272	0	1
Zm00001eb038660	Zm00001eb145580	0.430111	NA	NA	0.283798	0.253756	0	1	-0.382307	NA	NA	-0.236326	0.345101	0	1
Zm00001eb038660	Zm00001eb327530	0.435596	NA	NA	0.384933	0.114708	0	1	-0.556736	NA	NA	-0.411765	0.0895391	0	1
Zm00001eb038660	Zm00001eb068280	0.5688	NA	NA	0.329205	0.182212	0	1	0.430107	NA	NA	0.296182	0.232717	0	1
Zm00001eb040160	Zm00001eb156610	0.189412	0.154944	0.539278	0.0773994	0.760167	0.0196078	0.910317	0.104202	0.067433	0.790349	0.0340557	0.893283	0.0457516	0.792687
Zm00001eb040220	Zm00001eb135910	0.54352	-0.13196	0.601701	0.508772	0.0310685	-0.0326797	0.851088	-0.582233	-0.508569	0.0311468	-0.327141	0.185133	-0.254902	0.143112
Zm00001eb040220	Zm00001eb015630	0.576429	-0.0935271	0.712034	0.510836	0.0302797	0.00653595	0.97005	-0.607888	-0.417922	0.0843814	-0.541796	0.0202068	-0.398693	0.022003
Zm00001eb040220	Zm00001eb416090	0.647059	0.301618	0.223846	-0.347781	0.157308	0.0718954	0.679601	0.393324	0.321655	0.193048	0.345717	0.159953	0.24183	0.16477
Zm00001eb040220	Zm00001eb245250	0.764706	0.374065	0.126206	-0.351909	0.152107	0.0849673	0.625479	-0.0857693	-0.0444374	0.861015	-0.0134159	0.957864	0.0196078	0.910317
Zm00001eb042240	Zm00001eb193660	-0.830749	-0.614753	0.00662903	-0.686275	0.00166091	-0.477124	0.00612768	0.437442	0.38156	0.118194	0.351909	0.152107	0.281046	0.106422
Zm00001eb042240	Zm00001eb061150	-0.502668	-0.451136	0.0602267	-0.366357	0.134837	-0.281046	0.106422	0.631741	0.493752	0.0372975	0.636739	0.00448985	0.424837	0.0146669
Zm00001eb042240	Zm00001eb298570	-0.497961	-0.307293	0.214819	-0.333333	0.176463	-0.267974	0.123708	0.284599	0.154688	0.539957	0.0897833	0.723123	0.0849673	0.625479
Zm00001eb042240	Zm00001eb358930	-0.473334	-0.404135	0.0962434	-0.265222	0.287484	-0.176471	0.310704	0.278441	0.15936	0.527631	0.205366	0.413635	0.137255	0.430422
Zm00001eb042240	Zm00001eb361110	-0.397443	-0.285849	0.250192	-0.351909	0.152107	-0.267974	0.123708	-0.226759	-0.112501	0.656717	-0.0278638	0.912608	-0.0196078	0.910317
Zm00001eb042240	Zm00001eb068280	-0.326663	-0.061502	0.808449	-0.213622	0.394688	-0.150327	0.387829	0.0382285	-0.0806011	0.750539	0.0856553	0.73541	0.0849673	0.625479
Zm00001eb042240	Zm00001eb006480	-0.323338	-0.221738	0.376535	-0.221878	0.376225	-0.111111	0.523288	-0.189112	-0.163346	0.517218	-0.209494	0.404102	-0.137255	0.430422
Zm00001eb042240	Zm00001eb036590	-0.18096	-0.169927	0.50024	-0.0196078	0.938446	-0.0784314	0.652311	0.132894	0.0736776	0.771402	-0.0423117	0.867607	0.0718954	0.679601
Zm00001eb042240	Zm00001eb062170	-0.0463488	-0.0436177	0.863556	-0.0546956	0.829335	-0.0457516	0.792687	-0.077078	-0.0288635	0.909484	-0.0175439	0.944915	0.00653595	0.97005
Zm00001eb042240	Zm00001eb209670	-0.0229973	-0.108483	0.668301	0.0918473	0.717003	0.00653595	0.97005	0.0538112	-0.0451299	0.858869	0.137255	0.587062	0.0849673	0.625479
Zm00001eb042240	Zm00001eb327530	0.151489	-0.0757338	0.76519	0.141383	0.575754	0.0849673	0.625479	0.19956	0.0381024	0.880683	0.168215	0.504633	0.124183	0.475612
Zm00001eb042240	Zm00001eb410960	0.230236	0.251086	0.314891	0.104231	0.680638	0.0653595	0.707317	-0.480153	-0.406623	0.0940185	-0.349845	0.154692	-0.215686	0.215337
Zm00001eb042240	Zm00001eb118950	0.417046	0.303212	0.221286	0.364293	0.137217	0.215686	0.215337	0.585976	0.490047	0.0389717	0.53354	0.022588	0.372549	0.0323442
Zm00001eb042240	Zm00001eb253820	0.542137	0.436942	0.0698163	0.219814	0.380795	0.215686	0.215337	0.134166	-0.0505586	0.842083	0.100103	0.69269	0.0588235	0.735427
Zm00001eb042240	Zm00001eb093650	0.61472	0.600127	0.00846197	0.349845	0.154692	0.228758	0.188807	0.674925	0.602718	0.00811059	0.564499	0.0146636	0.385621	0.0267447
Zm00001eb042240	Zm00001eb295220	0.621535	0.389382	0.110222	0.622291	0.00581855	0.424837	0.0146669	0.0794425	0.00616318	0.980636	-0.0381837	0.88043	-0.00653595	0.97005
Zm00001eb042980	Zm00001eb298570	-0.21767	-0.101515	0.68856	-0.176471	0.483628	-0.150327	0.387829	-0.312367	-0.32987	0.181278	-0.254902	0.307345	-0.189542	0.276225
Zm00001eb045750	Zm00001eb428490	-0.287769	-0.127583	0.613911	-0.178535	0.478445	-0.117647	0.499148	-0.417785	-0.171861	0.495304	-0.312693	0.206454	-0.215686	0.215337
Zm00001eb045750	Zm00001eb160700	-0.194174	-0.139706	0.580336	-0.203302	0.418447	-0.0980392	0.573304	0.247789	0.162515	0.519383	0.0402477	0.874015	0.0457516	0.792687
Zm00001eb045750	Zm00001eb194260	-0.157489	-0.0738255	0.770955	0.0650155	0.797715	0.0588235	0.735427	-0.777989	-0.512204	0.0297654	-0.675955	0.00207395	-0.424837	0.0146669
Zm00001eb045750	Zm00001eb038660	0.0801634	NA	NA	0.0546956	0.829335	0	1	0.596333	NA	NA	0.649123	0.00355837	0	1
Zm00001eb045750	Zm00001eb372960	0.110432	0.0368707	0.884515	0.145511	0.564541	0.0718954	0.679601	-0.20501	-0.153819	0.542265	-0.155831	0.536931	-0.111111	0.523288
Zm00001eb045750	Zm00001eb358930	0.265057	0.0858858	0.734723	0.240454	0.33649	0.202614	0.244452	0.471318	0.311482	0.208311	0.28999	0.243092	0.228758	0.188807
Zm00001eb045750	Zm00001eb015630	0.304529	0.20433	0.416048	0.271414	0.275952	0.176471	0.310704	0.612465	0.676454	0.00205217	0.486068	0.0408335	0.359477	0.0389193
Zm00001eb045750	Zm00001eb059850	0.31389	0.363805	0.137783	0.151703	0.547901	0.124183	0.475612	0.370185	0.314247	0.204087	0.170279	0.499341	0.0326797	0.851088
Zm00001eb045750	Zm00001eb256260	0.392269	0.322606	0.19166	0.26935	0.279764	0.215686	0.215337	0.332619	0.233569	0.350922	0.0299278	0.90616	0.0196078	0.910317
Zm00001eb045750	Zm00001eb209670	0.46136	0.103123	0.683868	0.122807	0.627346	0.111111	0.523288	0.756029	0.72891	0.000600022	0.562436	0.015111	0.385621	0.0267447
Zm00001eb045750	Zm00001eb159150	0.491367	0.390031	0.109578	0.331269	0.179322	0.215686	0.215337	0.535075	0.437695	0.0692814	0.347781	0.157308	0.24183	0.16477
Zm00001eb045750	Zm00001eb093650	0.660088	0.399926	0.100094	0.657379	0.00303029	0.45098	0.00957851	0.599836	0.723296	0.000693199	0.386997	0.112611	0.267974	0.123708
Zm00001eb045750	Zm00001eb253820	0.788509	0.670686	0.00231545	0.816305	3.59844e-05	0.620915	0.000361249	0.607163	0.567795	0.0139713	0.529412	0.0238582	0.359477	0.0389193
Zm00001eb045780	Zm00001eb156610	-0.548312	-0.484085	0.0417862	-0.521156	0.0265657	-0.346405	0.0465968	-0.119895	-0.0658249	0.795247	-0.122807	0.627346	-0.0849673	0.625479
Zm00001eb045780	Zm00001eb360480	-0.528668	-0.421983	0.0811002	-0.521156	0.0265657	-0.385621	0.0267447	0.082276	0.0580857	0.818918	-0.00722394	0.977304	-0.0457516	0.792687
Zm00001eb045780	Zm00001eb410960	-0.518566	-0.313468	0.205271	-0.47162	0.048169	-0.313725	0.0715115	0.1483	0.0800459	0.752206	0.122807	0.627346	0.0849673	0.625479
Zm00001eb045780	Zm00001eb327040	-0.287039	0.0893752	0.724335	-0.246646	0.323809	0.0130719	0.940141	-0.288978	-0.436953	0.0698088	0.0381837	0.88043	0.0261438	0.880619
Zm00001eb045780	Zm00001eb006480	-0.0300717	-0.0933929	0.712431	0.0175439	0.944915	0.0196078	0.910317	0.239558	0.23174	0.354816	0.209494	0.404102	0.189542	0.276225
Zm00001eb045780	Zm00001eb303620	0.212499	0.165285	0.512189	0.112487	0.656757	0.0718954	0.679601	0.305648	0.278304	0.26346	0.263158	0.291392	0.189542	0.276225
Zm00001eb045780	Zm00001eb413540	0.308562	0.136803	0.588306	0.316821	0.200205	0.202614	0.244452	0.392457	0.221447	0.377178	0.333333	0.176463	0.267974	0.123708
Zm00001eb045780	Zm00001eb361110	0.336914	0.167312	0.506954	0.263158	0.291392	0.150327	0.387829	0.156855	0.020557	0.935472	0.145511	0.564541	0.0980392	0.573304
Zm00001eb045780	Zm00001eb062170	0.377393	0.384465	0.115187	0.153767	0.542403	0.111111	0.523288	0.750845	0.71909	0.000770659	0.632611	0.00484123	0.464052	0.00768105
Zm00001eb045780	Zm00001eb194260	0.536177	0.558138	0.0160773	0.409701	0.0913184	0.281046	0.106422	0.737023	0.749933	0.000338424	0.675955	0.00207395	0.490196	0.00486314
Zm00001eb045780	Zm00001eb287980	0.634498	0.619878	0.00606868	0.498452	0.0352536	0.385621	0.0267447	0.0622904	-0.0395159	0.876288	0.0216718	0.93198	-0.0196078	0.910317
Zm00001eb045780	Zm00001eb160700	0.772181	0.669211	0.00238706	0.762642	0.000232967	0.594771	0.000633849	-0.209233	-0.285876	0.250146	-0.100103	0.69269	-0.111111	0.523288
Zm00001eb047760	Zm00001eb159150	-0.629851	-0.425471	0.0783571	-0.578947	0.0118185	-0.411765	0.0180102	-0.521868	-0.403193	0.0970962	-0.236326	0.345101	-0.124183	0.475612
Zm00001eb047760	Zm00001eb073290	-0.465549	-0.409064	0.0918721	-0.463364	0.0527859	-0.372549	0.0323442	-0.70591	-0.561771	0.0152574	-0.432405	0.0731082	-0.320261	0.0658032
Zm00001eb047760	Zm00001eb068280	-0.32533	0.0174747	0.945132	-0.294118	0.236143	-0.189542	0.276225	-0.0962964	0.00541134	0.982998	-0.0526316	0.83569	-0.0326797	0.851088
Zm00001eb047760	Zm00001eb135910	0.113221	0.0326647	0.89762	0.0443756	0.861206	0.0718954	0.679601	-0.654125	-0.661653	0.00278331	-0.601651	0.00825378	-0.464052	0.00768105
Zm00001eb047760	Zm00001eb062170	0.168658	0.107303	0.671716	0.120743	0.633187	0.0980392	0.573304	0.679178	0.592727	0.0095337	0.521156	0.0265657	0.385621	0.0267447
Zm00001eb047760	Zm00001eb360480	0.421249	0.399783	0.100227	0.353973	0.149551	0.254902	0.143112	0.321443	0.260153	0.297139	0.302374	0.222629	0.215686	0.215337
Zm00001eb047760	Zm00001eb191230	0.511997	0.52459	0.0254119	0.436533	0.070109	0.30719	0.0776193	0.473188	0.338466	0.169487	0.308566	0.212829	0.228758	0.188807
Zm00001eb047760	Zm00001eb347600	0.565085	0.562008	0.015205	0.376677	0.123372	0.254902	0.143112	0.563275	0.450492	0.0606393	0.583075	0.0110924	0.45098	0.00957851
Zm00001eb055540	Zm00001eb061150	-0.501315	-0.465202	0.0517306	-0.490196	0.0389034	-0.346405	0.0465968	-0.480908	-0.443745	0.0650886	-0.362229	0.139625	-0.281046	0.106422
Zm00001eb055540	Zm00001eb358930	-0.415983	-0.340679	0.166538	-0.378741	0.121164	-0.24183	0.16477	-0.071486	-0.126725	0.616316	0.0485036	0.84843	-0.0457516	0.792687
Zm00001eb055540	Zm00001eb194260	-0.336783	-0.309556	0.211287	-0.250774	0.315513	-0.176471	0.310704	0.139292	0.0507756	0.841414	0.205366	0.413635	0.137255	0.430422
Zm00001eb055540	Zm00001eb298570	-0.313491	-0.258527	0.300277	-0.256966	0.303309	-0.176471	0.310704	-0.336564	-0.280848	0.258938	-0.26935	0.279764	-0.150327	0.387829
Zm00001eb055540	Zm00001eb121190	-0.264329	-0.249479	0.318101	-0.141383	0.575754	-0.117647	0.499148	-0.233715	-0.18561	0.460887	-0.159959	0.526061	-0.0980392	0.573304
Zm00001eb055540	Zm00001eb037860	-0.109486	-0.0141711	0.955494	-0.143447	0.570135	-0.0784314	0.652311	0.117888	-0.025111	0.921215	0.0546956	0.829335	0.0326797	0.851088
Zm00001eb055540	Zm00001eb217190	0.0924769	0.0366234	0.885285	0.0154799	0.951388	0.0588235	0.735427	0.430489	0.383889	0.115779	0.386997	0.112611	0.281046	0.106422
Zm00001eb055540	Zm00001eb416090	0.102839	0.0474867	0.851574	0.0175439	0.944915	-0.0196078	0.910317	-0.471945	-0.460307	0.0545773	-0.395253	0.104497	-0.294118	0.0911089
Zm00001eb055540	Zm00001eb073290	0.114505	0.0867427	0.732168	0.0877193	0.729259	0.0326797	0.851088	-0.195654	-0.198946	0.4287	0.0629515	0.804017	0.00653595	0.97005
Zm00001eb055540	Zm00001eb295220	0.19542	0.153224	0.543846	0.178535	0.478445	0.0980392	0.573304	-0.125144	-0.0116463	0.963418	-0.0629515	0.804017	-0.00653595	0.97005
Zm00001eb055540	Zm00001eb017260	0.224337	0.20621	0.411678	0.199174	0.428158	0.137255	0.430422	0.663726	0.646457	0.00374418	0.667699	0.00246239	0.529412	0.00235607
Zm00001eb055540	Zm00001eb427810	0.236512	0.123412	0.625637	0.118679	0.639049	0.0980392	0.573304	-0.830225	-0.683563	0.00176219	-0.754386	0.000297661	-0.568627	0.0010888
Zm00001eb055540	Zm00001eb380080	0.244352	0.209013	0.405208	0.25903	0.299305	0.189542	0.276225	0.411329	0.367433	0.133609	0.378741	0.121164	0.281046	0.106422
Zm00001eb055540	Zm00001eb209670	0.27822	0.168266	0.5045	0.205366	0.413635	0.0196078	0.910317	0.616905	0.518723	0.0274075	0.531476	0.0232163	0.424837	0.0146669
Zm00001eb055540	Zm00001eb038660	0.324639	NA	NA	0.343653	0.162629	0	1	0.311755	NA	NA	0.242518	0.332231	0	1
Zm00001eb055540	Zm00001eb183200	0.342112	0.310702	0.209514	0.325077	0.188085	0.176471	0.310704	0.156926	0.137331	0.586851	0.0939112	0.710899	0.0326797	0.851088
Zm00001eb055540	Zm00001eb112180	0.376347	0.300636	0.225431	0.372549	0.127873	0.294118	0.0911089	-0.483075	-0.335279	0.173796	-0.393189	0.106485	-0.30719	0.0776193
Zm00001eb055540	Zm00001eb156610	0.380627	0.256305	0.304597	0.341589	0.165335	0.24183	0.16477	-0.219694	-0.226091	0.366993	-0.106295	0.67464	-0.0457516	0.792687
Zm00001eb055540	Zm00001eb360480	0.479392	0.410254	0.0908392	0.457172	0.0564616	0.333333	0.0555111	-0.34357	-0.298473	0.22895	-0.240454	0.33649	-0.111111	0.523288
Zm00001eb055540	Zm00001eb383490	0.485098	0.474099	0.0468445	0.420021	0.0826736	0.281046	0.106422	0.642021	0.481867	0.042872	0.529412	0.0238582	0.398693	0.022003
Zm00001eb055540	Zm00001eb068280	0.607319	0.496453	0.036112	0.531476	0.0232163	0.411765	0.0180102	0.667113	0.7253	0.000658643	0.514964	0.0287488	0.372549	0.0323442
Zm00001eb055990	Zm00001eb193660	-0.362531	-0.277511	0.264879	-0.256966	0.303309	-0.137255	0.430422	-0.0592747	0.0102786	0.967712	-0.0196078	0.938446	-0.0457516	0.792687
Zm00001eb055990	Zm00001eb247430	-0.331719	-0.300059	0.226367	-0.120743	0.633187	-0.111111	0.523288	-0.249212	-0.132125	0.60124	-0.28999	0.243092	-0.176471	0.310704
Zm00001eb055990	Zm00001eb253820	-0.207702	-0.0609691	0.81008	-0.174407	0.488839	-0.0980392	0.573304	0.746509	0.765364	0.000214428	0.661507	0.00279146	0.490196	0.00486314
Zm00001eb055990	Zm00001eb037860	0.27408	0.205928	0.412332	0.135191	0.59275	0.104575	0.548014	-0.347059	-0.285715	0.250423	-0.244582	0.328004	-0.163399	0.347908
Zm00001eb055990	Zm00001eb256260	0.278719	0.163138	0.51776	0.184727	0.463061	0.150327	0.387829	0.540875	0.454055	0.0583833	0.380805	0.118984	0.228758	0.188807
Zm00001eb055990	Zm00001eb113030	0.470853	0.409074	0.0918637	0.306502	0.216064	0.228758	0.188807	0.508133	0.403001	0.0972706	0.54386	0.0196436	0.385621	0.0267447
Zm00001eb055990	Zm00001eb145580	0.506534	0.531387	0.0232435	0.325077	0.188085	0.294118	0.0911089	-0.412039	-0.257545	0.302183	-0.23839	0.34078	-0.163399	0.347908
Zm00001eb055990	Zm00001eb038660	0.619382	NA	NA	0.583075	0.0110924	0	1	0.741767	NA	NA	0.731682	0.000558032	0	1
Zm00001eb055990	Zm00001eb175640	0.619382	NA	NA	0.583075	0.0110924	0	1	0.741767	NA	NA	0.731682	0.000558032	0	1
Zm00001eb056050	Zm00001eb349810	0.0393632	0.0192594	0.939538	-0.00103199	0.996757	0.0196078	0.910317	-0.268645	-0.287451	0.24743	-0.215686	0.390027	-0.117647	0.499148
Zm00001eb057820	Zm00001eb113030	0.305647	0.175623	0.485765	0.329205	0.182212	0.202614	0.244452	-0.28788	-0.124262	0.623242	-0.250774	0.315513	-0.150327	0.387829
Zm00001eb057820	Zm00001eb076780	0.606029	0.441087	0.0669067	0.622291	0.00581855	0.424837	0.0146669	0.161669	0.125173	0.620677	-0.166151	0.50995	-0.150327	0.387829
Zm00001eb061030	Zm00001eb076780	-0.280678	-0.231863	0.354553	-0.320949	0.194082	-0.287582	0.0985282	0.0449813	-0.00855116	0.973136	0.0526316	0.83569	0.0196078	0.910317
Zm00001eb061030	Zm00001eb078860	0.415826	0.311062	0.208958	0.283798	0.253756	0.0784314	0.652311	-0.536696	-0.560077	0.0156354	-0.389061	0.110542	-0.267974	0.123708
Zm00001eb061030	Zm00001eb246140	0.546122	0.406474	0.0941507	0.230134	0.358254	0.0522876	0.763895	-0.154906	-0.14314	0.570969	-0.126935	0.615727	-0.111111	0.523288
Zm00001eb061300	Zm00001eb247430	-0.26629	-0.26782	0.28261	-0.133127	0.598461	-0.0849673	0.625479	-0.346934	-0.33065	0.180185	-0.323013	0.191068	-0.189542	0.276225
Zm00001eb061300	Zm00001eb006480	-0.0640936	-0.0390455	0.877751	-0.0794634	0.753956	-0.0849673	0.625479	-0.553103	-0.449472	0.061297	-0.552116	0.0175129	-0.372549	0.0323442
Zm00001eb061300	Zm00001eb145580	0.0777024	0.0567363	0.823061	-0.00722394	0.977304	-0.0457516	0.792687	0.208147	0.179138	0.476934	-0.133127	0.598461	-0.124183	0.475612
Zm00001eb061300	Zm00001eb113030	0.175041	0.138892	0.582567	0.19711	0.433058	0.124183	0.475612	0.252611	0.125953	0.618482	0.209494	0.404102	0.137255	0.430422
Zm00001eb061300	Zm00001eb078860	0.320886	-0.125056	0.621006	0.318885	0.197128	0	1	0.340118	0.278306	0.263456	0.30031	0.22596	0.215686	0.215337
Zm00001eb061300	Zm00001eb038660	0.625964	NA	NA	0.624355	0.00561127	0	1	0.0543583	NA	NA	0.0134159	0.957864	0	1
Zm00001eb062170	Zm00001eb253820	0.207125	0.163683	0.516344	0.159959	0.526061	0.137255	0.430422	-0.473277	-0.404265	0.0961269	-0.448916	0.0616574	-0.30719	0.0776193
Zm00001eb062200	Zm00001eb245250	-0.705694	-0.641526	0.00410871	-0.510836	0.0302797	-0.398693	0.022003	0.109419	0.126045	0.618224	-0.0980392	0.698742	-0.0718954	0.679601
Zm00001eb062200	Zm00001eb068280	0.437117	0.252736	0.311616	0.430341	0.0746428	0.267974	0.123708	0.430932	0.340763	0.166426	0.395253	0.104497	0.189542	0.276225
Zm00001eb062760	Zm00001eb329710	-0.0441854	-0.0652534	0.796989	-0.0175439	0.944915	-0.0196078	0.910317	0.176478	0.126384	0.617273	0.195046	0.437986	0.150327	0.387829
Zm00001eb063930	Zm00001eb156610	-0.363493	-0.283635	0.25404	-0.372549	0.127873	-0.281046	0.106422	-0.313755	0.017898	0.943805	-0.19711	0.433058	-0.137255	0.430422
Zm00001eb063930	Zm00001eb013430	0.256712	0.0947081	0.708547	0.186791	0.457989	0.150327	0.387829	-0.528992	-0.373475	0.126853	-0.595459	0.00912596	-0.385621	0.0267447
Zm00001eb063940	Zm00001eb427810	-0.729985	-0.763344	0.000228061	-0.640867	0.00415955	-0.503268	0.00383952	0.260839	0.235816	0.346174	0.20743	0.408854	0.176471	0.310704
Zm00001eb063940	Zm00001eb113030	-0.30546	-0.232243	0.353743	-0.199174	0.428158	-0.124183	0.475612	0.289272	0.24655	0.324004	0.226006	0.367178	0.176471	0.310704
Zm00001eb063940	Zm00001eb327530	-0.230728	-0.0777614	0.759077	-0.199174	0.428158	-0.111111	0.523288	-0.3515	-0.317259	0.199549	-0.327141	0.185133	-0.254902	0.143112
Zm00001eb063940	Zm00001eb209670	0.211055	0.043822	0.862922	-0.0464396	0.854814	0.0457516	0.792687	0.299948	0.212572	0.397072	-0.00928793	0.970822	0.0196078	0.910317
Zm00001eb066260	Zm00001eb037860	0.113223	0.0653627	0.796656	0.102167	0.686655	0.0261438	0.880619	-0.289488	-0.231236	0.355893	-0.337461	0.170838	-0.281046	0.106422
Zm00001eb066640	Zm00001eb366760	-0.155569	-0.14157	0.575245	0.0175439	0.944915	0.0130719	0.940141	0.284245	0.139464	0.580999	0.0113519	0.964342	0.0196078	0.910317
Zm00001eb066640	Zm00001eb303620	0.374501	0.317337	0.199434	0.339525	0.168071	0.215686	0.215337	0.584867	0.616914	0.00638783	0.444788	0.0643852	0.320261	0.0658032
Zm00001eb066640	Zm00001eb068280	0.633118	0.421678	0.0813433	0.560372	0.0155691	0.411765	0.0180102	0.155843	0.143955	0.568755	0.104231	0.680638	0.0718954	0.679601
Zm00001eb067980	Zm00001eb093650	-0.685742	-0.338715	0.169153	-0.337461	0.170838	-0.294118	0.0911089	-0.312517	-0.280354	0.259813	-0.256966	0.303309	-0.189542	0.276225
Zm00001eb067980	Zm00001eb349810	-0.623978	-0.257128	0.302993	-0.572755	0.0129782	-0.163399	0.347908	-0.145151	-0.129917	0.607387	-0.133127	0.598461	-0.0653595	0.707317
Zm00001eb067980	Zm00001eb253820	-0.573088	-0.466948	0.0507426	-0.215686	0.390027	-0.202614	0.244452	-0.394772	-0.377896	0.122065	-0.356037	0.147026	-0.228758	0.188807
Zm00001eb067980	Zm00001eb245250	-0.55919	-0.270625	0.277406	-0.541796	0.0202068	-0.24183	0.16477	-0.181723	-0.212051	0.398258	-0.00309598	0.990272	-0.0457516	0.792687
Zm00001eb067980	Zm00001eb298570	-0.424975	-0.106889	0.672917	-0.343653	0.162629	0.00653595	0.97005	0.678218	0.67958	0.00192016	0.496388	0.0361403	0.398693	0.022003
Zm00001eb067980	Zm00001eb259130	-0.373019	-0.194793	0.438593	0.108359	0.66866	-0.0718954	0.679601	-0.745738	-0.680158	0.00189655	-0.70485	0.00108867	-0.503268	0.00383952
Zm00001eb067980	Zm00001eb193660	-0.365255	-0.156152	0.53608	-0.356037	0.147026	-0.111111	0.523288	0.362979	0.29176	0.240096	0.376677	0.123372	0.333333	0.0555111
Zm00001eb067980	Zm00001eb160700	-0.314907	-0.170529	0.498701	-0.28999	0.243092	-0.0980392	0.573304	-0.0770473	-0.0831503	0.742897	0.00928793	0.970822	0.0326797	0.851088
Zm00001eb067980	Zm00001eb361110	-0.163367	-0.150615	0.550809	0.0588235	0.816654	-0.0196078	0.910317	-0.359249	-0.188422	0.454001	-0.298246	0.229322	-0.176471	0.310704
Zm00001eb067980	Zm00001eb296340	-0.142466	-0.130606	0.605466	0.0257998	0.91906	-0.0457516	0.792687	0.0765879	0.0382262	0.880298	0.0485036	0.84843	0.0196078	0.910317
Zm00001eb067980	Zm00001eb060520	-0.0333436	0.0607193	0.810845	-0.0815273	0.747759	0.00653595	0.97005	0.288487	0.303619	0.220635	0.236326	0.345101	0.137255	0.430422
Zm00001eb067980	Zm00001eb329780	0.144853	0.127561	0.613971	-0.0340557	0.893283	0.0849673	0.625479	-0.38674	-0.330153	0.180881	-0.380805	0.118984	-0.254902	0.143112
Zm00001eb067980	Zm00001eb104260	0.241692	-0.0952866	0.706841	0.22807	0.3627	0.0326797	0.851088	-0.322576	-0.250983	0.315097	-0.211558	0.39938	-0.163399	0.347908
Zm00001eb067980	Zm00001eb256260	0.276501	-0.177191	0.481816	0.339525	0.168071	0.0196078	0.910317	0.207327	0.0675547	0.789979	0.242518	0.332231	0.189542	0.276225
Zm00001eb067980	Zm00001eb352260	0.286294	-0.0866309	0.732501	0.234262	0.349454	-0.0326797	0.851088	-0.408382	-0.369514	0.131254	-0.304438	0.219331	-0.215686	0.215337
Zm00001eb067980	Zm00001eb358930	0.293752	0.198419	0.429948	0.209494	0.404102	0.228758	0.188807	0.122532	0.0758193	0.764932	0.126935	0.615727	0.0849673	0.625479
Zm00001eb067980	Zm00001eb360480	0.339471	0.0642846	0.799945	0.364293	0.137217	0.124183	0.475612	0.107687	0.0442302	0.861657	-0.00309598	0.990272	-0.0326797	0.851088
Zm00001eb067980	Zm00001eb113030	0.378452	-0.164868	0.51327	0.391125	0.1085	-0.0457516	0.792687	-0.426632	-0.190483	0.448987	-0.386997	0.112611	-0.254902	0.143112
Zm00001eb067980	Zm00001eb295220	0.379124	0.125285	0.620362	0.312693	0.206454	0.215686	0.215337	-0.20146	-0.155143	0.53875	-0.205366	0.413635	-0.163399	0.347908
Zm00001eb067980	Zm00001eb038660	0.503351	NA	NA	0.678019	0.0019852	0	1	-0.574149	NA	NA	-0.537668	0.0213714	0	1
Zm00001eb067980	Zm00001eb194260	0.522668	0.304812	0.218736	0.157895	0.531483	0.228758	0.188807	0.579846	0.578274	0.0119405	0.415893	0.0860565	0.294118	0.0911089
Zm00001eb067980	Zm00001eb380080	0.659604	0.255663	0.305853	0.680083	0.0018996	0.215686	0.215337	-0.297378	-0.20227	0.420865	-0.26935	0.279764	-0.163399	0.347908
Zm00001eb067980	Zm00001eb078860	0.823846	0.362534	0.139267	0.942208	5.21468e-09	0.248366	0.153651	-0.733231	-0.532794	0.0228136	-0.682147	0.00181708	-0.542484	0.00183116
Zm00001eb068520	Zm00001eb031210	0.243557	0.189515	0.451338	0.168215	0.504633	0.111111	0.523288	0.527156	0.343164	0.163268	0.535604	0.0219731	0.320261	0.0658032
Zm00001eb068520	Zm00001eb245250	0.289814	0.160984	0.523378	0.182663	0.468161	0.124183	0.475612	0.31109	0.0700666	0.782344	0.209494	0.404102	0.163399	0.347908
Zm00001eb068530	Zm00001eb156610	-0.654207	-0.564881	0.0145821	-0.564499	0.0146636	-0.411765	0.0180102	-0.44107	-0.365481	0.135843	-0.306502	0.216064	-0.24183	0.16477
Zm00001eb068530	Zm00001eb209670	-0.569	-0.34046	0.166828	-0.47162	0.048169	-0.30719	0.0776193	0.113723	-0.0984683	0.697483	0.170279	0.499341	0.0980392	0.573304
Zm00001eb068530	Zm00001eb118950	0.0970119	0.09349	0.712144	0.0546956	0.829335	0.0457516	0.792687	0.436607	0.336504	0.172131	0.188854	0.452946	0.176471	0.310704
Zm00001eb068530	Zm00001eb298570	0.111459	0.128993	0.609965	0.0650155	0.797715	0.0849673	0.625479	0.330392	0.164854	0.513304	0.0299278	0.90616	0.0718954	0.679601
Zm00001eb068530	Zm00001eb068280	0.145074	-0.0607854	0.810643	0.116615	0.644932	0.124183	0.475612	-0.0269744	-0.151785	0.547682	0.133127	0.598461	0.0718954	0.679601
Zm00001eb068530	Zm00001eb061150	0.5099	0.459325	0.0551626	0.500516	0.0343838	0.385621	0.0267447	0.826828	0.601293	0.00830239	0.770898	0.000180557	0.568627	0.0010888
Zm00001eb070490	Zm00001eb093650	-0.411765	-0.156696	0.534644	-0.178535	0.478445	-0.0457516	0.792687	0.562112	0.317199	0.199639	0.318885	0.197128	0.215686	0.215337
Zm00001eb070490	Zm00001eb253820	-0.0588235	-0.0523055	0.836695	-0.00515996	0.983788	-0.00653595	0.97005	-0.583075	-0.299056	0.227999	-0.116615	0.644932	-0.0849673	0.625479
Zm00001eb070490	Zm00001eb372960	0.194989	0.01648	0.948251	0.170279	0.499341	-0.00653595	0.97005	0.469466	0.321136	0.193808	0.329205	0.182212	0.228758	0.188807
Zm00001eb070490	Zm00001eb113030	0.587505	0.233397	0.351287	0.587203	0.0104026	0.0588235	0.735427	-0.273029	-0.207768	0.408074	-0.102167	0.686655	-0.0588235	0.735427
Zm00001eb070490	Zm00001eb399590	0.764706	0.220254	0.379819	0.50258	0.0335305	0.0849673	0.625479	-0.290855	-0.179299	0.476533	-0.108359	0.66866	-0.0457516	0.792687
Zm00001eb070490	Zm00001eb078860	0.882353	0.460197	0.0546426	0.663571	0.00267798	0.0980392	0.573304	0.156338	-0.0898389	0.722958	0.122807	0.627346	0.0980392	0.573304
Zm00001eb071190	Zm00001eb360480	-0.584932	-0.461917	0.0536286	-0.574819	0.012582	-0.398693	0.022003	0.220413	0.0808362	0.749833	0.164087	0.515295	0.124183	0.475612
Zm00001eb071190	Zm00001eb327530	-0.12846	1.95028e-05	0.999939	-0.155831	0.536931	-0.137255	0.430422	0.764313	0.750125	0.00033657	0.696594	0.00131844	0.490196	0.00486314
Zm00001eb071190	Zm00001eb427810	-0.0659126	-0.0559561	0.825458	-0.114551	0.650834	-0.0326797	0.851088	0.521907	0.201303	0.423135	0.581011	0.0114509	0.398693	0.022003
Zm00001eb071590	Zm00001eb076780	0.364984	0.265017	0.287871	0.327141	0.185133	0.24183	0.16477	0.171452	0.162998	0.518124	0.0918473	0.717003	0.0718954	0.679601
Zm00001eb071830	Zm00001eb246140	-0.485154	-0.247548	0.321986	-0.145511	0.564541	-0.0784314	0.652311	-0.254326	-0.166364	0.509398	-0.0835913	0.741577	-0.0588235	0.735427
Zm00001eb073560	Zm00001eb209670	-0.630254	-0.124367	0.622945	-0.294118	0.236143	-0.0588235	0.735427	0.0960161	0.0922533	0.715801	0.128999	0.60995	0.0849673	0.625479
Zm00001eb073560	Zm00001eb062170	-0.583927	-0.395244	0.104505	-0.265222	0.287484	-0.222222	0.201754	-0.1706	-0.178593	0.4783	-0.116615	0.644932	-0.0457516	0.792687
Zm00001eb073560	Zm00001eb256260	-0.57829	-0.306289	0.216399	-0.364293	0.137217	-0.339869	0.0508907	0.244411	0.273335	0.272434	0.0773994	0.760167	0.137255	0.430422
Zm00001eb073560	Zm00001eb410960	-0.563493	-0.346731	0.15865	-0.246646	0.323809	-0.0980392	0.573304	-0.609398	-0.519337	0.0271932	-0.521156	0.0265657	-0.346405	0.0465968
Zm00001eb073560	Zm00001eb068280	-0.289243	-0.159727	0.526669	-0.112487	0.656757	-0.0653595	0.707317	-0.164998	-0.0773662	0.760267	-0.0154799	0.951388	-0.0196078	0.910317
Zm00001eb073560	Zm00001eb194260	0.273008	0.142816	0.571849	0.236326	0.345101	0.130719	0.452699	0.0828668	-0.0291831	0.908486	0.0918473	0.717003	0.0588235	0.735427
Zm00001eb073560	Zm00001eb358930	0.331065	-0.0398206	0.875342	0.366357	0.134837	0.196078	0.260003	0.150624	0.257884	0.301525	0.0505676	0.842056	0.0588235	0.735427
Zm00001eb073560	Zm00001eb118950	0.395141	0.233246	0.351609	0.318885	0.197128	0.183007	0.293124	0.349069	0.229093	0.360492	0.335397	0.173635	0.267974	0.123708
Zm00001eb073560	Zm00001eb193660	0.422954	0.124484	0.622616	0.304438	0.219331	0.196078	0.260003	0.461921	0.394867	0.104867	0.327141	0.185133	0.228758	0.188807
Zm00001eb073560	Zm00001eb298570	0.515852	0.336769	0.171772	0.510836	0.0302797	0.339869	0.0508907	0.237814	0.104001	0.681309	0.0608875	0.81033	0.0326797	0.851088
Zm00001eb073560	Zm00001eb346060	0.62375	0.298346	0.229157	0.486068	0.0408335	0.444444	0.0106757	0.915603	0.896746	4.67774e-07	0.750258	0.000335298	0.51634	0.00301557
Zm00001eb073560	Zm00001eb061150	0.702325	0.501497	0.0339762	0.490196	0.0389034	0.313725	0.0715115	0.950648	0.922258	5.24582e-08	0.739938	0.000447266	0.555556	0.00141574
Zm00001eb074900	Zm00001eb061150	-0.573351	-0.104259	0.680557	-0.531476	0.0232163	-0.0326797	0.851088	0.61295	0.50773	0.0314727	0.572755	0.0129782	0.470588	0.00686499
Zm00001eb074900	Zm00001eb327530	-0.411765	-0.212954	0.396205	0.312693	0.206454	-0.0457516	0.792687	-0.0570299	-0.0561567	0.824841	-0.0134159	0.957864	0.0130719	0.940141
Zm00001eb074900	Zm00001eb427810	0.130042	-0.0652295	0.797062	0.176471	0.483628	-0.00653595	0.97005	0.393527	0.355556	0.147612	0.275542	0.268425	0.235294	0.176484
Zm00001eb074900	Zm00001eb245070	0.312681	-0.0151408	0.952452	0.360165	0.142062	0.00653595	0.97005	0.203655	0.0636606	0.801851	0.143447	0.570135	0.117647	0.499148
Zm00001eb074900	Zm00001eb068280	0.882353	0.369994	0.130716	0.393189	0.106485	0.0980392	0.573304	0.340627	0.158252	0.530544	0.356037	0.147026	0.300654	0.0841455
Zm00001eb074930	Zm00001eb327530	-0.623885	-0.551208	0.0177377	-0.609907	0.00719666	-0.398693	0.022003	-0.104114	-0.126637	0.616562	0.00928793	0.970822	-0.00653595	0.97005
Zm00001eb074930	Zm00001eb329780	-0.395485	-0.353883	0.149662	-0.316821	0.200205	-0.267974	0.123708	0.118807	0.164606	0.513947	0.0340557	0.893283	0.0326797	0.851088
Zm00001eb074930	Zm00001eb062170	-0.352967	-0.335896	0.172957	-0.285862	0.25017	-0.215686	0.215337	0.270586	0.0654762	0.79631	0.26935	0.279764	0.215686	0.215337
Zm00001eb074930	Zm00001eb326080	-0.269573	-0.258521	0.300289	-0.23839	0.34078	-0.137255	0.430422	0.287867	0.182824	0.467762	0.285862	0.25017	0.215686	0.215337
Zm00001eb074930	Zm00001eb061150	-0.0654627	-0.0346139	0.891543	-0.0299278	0.90616	-0.0326797	0.851088	0.857338	0.731675	0.000558141	0.80805	4.97486e-05	0.607843	0.00047979
Zm00001eb074930	Zm00001eb360480	0.0601354	0.0293069	0.908099	0.0423117	0.867607	0.0457516	0.792687	-0.627854	-0.453617	0.0586573	-0.572755	0.0129782	-0.346405	0.0465968
Zm00001eb074930	Zm00001eb156610	0.0823861	0.101521	0.688541	0.0340557	0.893283	0.0326797	0.851088	-0.498924	-0.416327	0.085696	-0.455108	0.0577286	-0.30719	0.0776193
Zm00001eb074930	Zm00001eb118950	0.0918346	0.0478333	0.850503	0.0897833	0.723123	0.0196078	0.910317	0.288026	0.223826	0.37194	0.219814	0.380795	0.163399	0.347908
Zm00001eb074930	Zm00001eb303620	0.102003	0.111919	0.658389	0.0856553	0.73541	0.0588235	0.735427	0.252214	0.0405549	0.87306	0.246646	0.323809	0.176471	0.310704
Zm00001eb074930	Zm00001eb380080	0.112469	0.0875435	0.729782	0.0732714	0.772631	0.0849673	0.625479	-0.566497	-0.53492	0.0221754	-0.407637	0.0931231	-0.294118	0.0911089
Zm00001eb074930	Zm00001eb073290	0.175802	0.168614	0.503606	0.112487	0.656757	0.0718954	0.679601	-0.406325	0.00125956	0.996042	-0.0608875	0.81033	0.00653595	0.97005
Zm00001eb074930	Zm00001eb427810	0.19551	0.212041	0.398279	0.0856553	0.73541	0.0457516	0.792687	0.809586	0.895682	5.06015e-07	0.651187	0.00341978	0.477124	0.00612768
Zm00001eb074930	Zm00001eb037860	0.264585	0.17376	0.490477	0.21775	0.385396	0.183007	0.293124	-0.225315	-0.22404	0.371471	-0.162023	0.520665	-0.0980392	0.573304
Zm00001eb074930	Zm00001eb145580	0.563644	0.449705	0.061146	0.49226	0.037965	0.359477	0.0389193	0.863403	0.855702	5.94922e-06	0.737874	0.000473057	0.555556	0.00141574
Zm00001eb074930	Zm00001eb068280	0.687844	0.498631	0.0351777	0.566563	0.0142268	0.411765	0.0180102	0.0544909	-0.149507	0.553776	0.170279	0.499341	0.0326797	0.851088
Zm00001eb074930	Zm00001eb372960	0.697682	0.666166	0.00254073	0.688338	0.0015871	0.464052	0.00768105	0.487458	0.417675	0.0845838	0.325077	0.188085	0.215686	0.215337
Zm00001eb074930	Zm00001eb006480	0.69823	0.64544	0.00381707	0.636739	0.00448985	0.477124	0.00612768	0.0634532	0.0377506	0.881778	-0.0134159	0.957864	-0.0326797	0.851088
Zm00001eb075230	Zm00001eb223680	0.0785108	0.0397041	0.875704	0.0608875	0.81033	0.0457516	0.792687	0.407975	0.165069	0.512748	0.0299278	0.90616	0.0457516	0.792687
Zm00001eb075320	Zm00001eb015630	-0.456655	-0.399007	0.100948	-0.374613	0.125608	-0.254902	0.143112	0.221464	0.231888	0.354499	0.162023	0.520665	0.0718954	0.679601
Zm00001eb075320	Zm00001eb076780	-0.3651	-0.336394	0.172281	-0.368421	0.132487	-0.254902	0.143112	-0.0382891	-0.0463547	0.855077	-0.0175439	0.944915	-0.00653595	0.97005
Zm00001eb080690	Zm00001eb327040	0.764706	0.417719	0.0845472	0.731682	0.000558032	0.0849673	0.625479	0.882353	0.223764	0.372077	0.0980392	0.698742	0.0980392	0.573304
Zm00001eb080700	Zm00001eb223680	-0.658933	-0.68094	0.00186494	-0.558308	0.0160382	-0.385621	0.0267447	-0.764505	-0.617835	0.00628725	-0.455108	0.0577286	-0.320261	0.0658032
Zm00001eb080700	Zm00001eb410960	0.120239	0.0286902	0.910026	0.0650155	0.797715	0.0522876	0.763895	-0.0175931	-0.0194973	0.938792	0.0113519	0.964342	-0.00653595	0.97005
Zm00001eb080700	Zm00001eb194260	0.122337	0.110163	0.663449	0.0361197	0.886853	0.0588235	0.735427	0.119691	0.0732661	0.772647	0.0278638	0.912608	0.0326797	0.851088
Zm00001eb080700	Zm00001eb031210	0.252384	0.168247	0.504549	0.195046	0.437986	0.150327	0.387829	0.231186	0.214677	0.392302	0.201238	0.423288	0.137255	0.430422
Zm00001eb080700	Zm00001eb078860	0.278451	0.139721	0.580294	0.149639	0.553423	0.117647	0.499148	0.138274	0.0573053	0.821313	0.102167	0.686655	0.0849673	0.625479
Zm00001eb080700	Zm00001eb273840	0.349982	0.304075	0.219907	0.24871	0.319645	0.163399	0.347908	0.483694	0.469609	0.0492642	0.413829	0.0877853	0.30719	0.0776193
Zm00001eb080700	Zm00001eb060520	0.380368	0.350779	0.153519	0.372549	0.127873	0.267974	0.123708	-0.267444	-0.321533	0.193227	-0.100103	0.69269	-0.0980392	0.573304
Zm00001eb080700	Zm00001eb093650	0.403891	0.106081	0.675262	0.30031	0.22596	0.215686	0.215337	-0.386902	-0.3059	0.217013	-0.135191	0.59275	-0.111111	0.523288
Zm00001eb080700	Zm00001eb296340	0.504565	0.488402	0.0397333	0.382869	0.116832	0.281046	0.106422	-0.399792	-0.414475	0.0872414	-0.294118	0.236143	-0.189542	0.276225
Zm00001eb080700	Zm00001eb253820	0.541745	0.485494	0.0411076	0.488132	0.0398595	0.359477	0.0389193	0.245057	0.0963683	0.703655	0.168215	0.504633	0.137255	0.430422
Zm00001eb080700	Zm00001eb113030	0.612257	0.581492	0.0113666	0.589267	0.0100708	0.424837	0.0146669	-0.119198	-0.148435	0.556655	0.0794634	0.753956	0.0326797	0.851088
Zm00001eb080700	Zm00001eb104260	0.681321	0.648813	0.00357954	0.647059	0.00370153	0.464052	0.00768105	0.673364	0.670268	0.00233556	0.601651	0.00825378	0.490196	0.00486314
Zm00001eb084720	Zm00001eb156610	0.411707	-0.0407199	0.872548	0.494324	0.037044	0.00653595	0.97005	-0.248853	-0.163734	0.51621	-0.0670795	0.791425	-0.0588235	0.735427
Zm00001eb084720	Zm00001eb327530	0.443389	0.00958169	0.9699	0.366357	0.134837	-0.00653595	0.97005	0.246388	0.0698064	0.783134	0.226006	0.367178	0.163399	0.347908
Zm00001eb084720	Zm00001eb068280	0.467384	-0.104259	0.680557	0.273478	0.272173	-0.0196078	0.910317	-0.227652	-0.2537	0.309711	-0.0980392	0.698742	-0.0588235	0.735427
Zm00001eb084720	Zm00001eb009090	0.583516	0.139762	0.580182	0.609907	0.00719666	0.0457516	0.792687	-0.0881747	-0.0721531	0.776017	0.0670795	0.791425	0.0196078	0.910317
Zm00001eb084720	Zm00001eb061150	0.647059	0.278595	0.262941	-0.325077	0.188085	0.0718954	0.679601	0.357525	0.293235	0.237618	0.28999	0.243092	0.202614	0.244452
Zm00001eb089380	Zm00001eb329780	-0.694853	-0.726375	0.000640707	-0.572755	0.0129782	-0.424837	0.0146669	0.245826	0.23651	0.344716	0.23839	0.34078	0.228758	0.188807
Zm00001eb089380	Zm00001eb160700	-0.489137	-0.448814	0.061724	-0.399381	0.1006	-0.281046	0.106422	0.432683	0.412141	0.0892171	0.372549	0.127873	0.30719	0.0776193
Zm00001eb089380	Zm00001eb015630	0.244005	0.0504123	0.842535	0.0835913	0.741577	0.0196078	0.910317	0.543499	0.538441	0.0211492	0.448916	0.0616574	0.333333	0.0555111
Zm00001eb089380	Zm00001eb361110	0.33249	0.180839	0.47269	0.341589	0.165335	0.189542	0.276225	0.178444	0.0151216	0.952512	0.20743	0.408854	0.0980392	0.573304
Zm00001eb089380	Zm00001eb282770	0.796192	0.734931	0.000511986	0.764706	0.000218793	0.568627	0.0010888	0.348862	0.374578	0.125647	0.213622	0.394688	0.124183	0.475612
Zm00001eb090750	Zm00001eb006480	0.286512	0.0376851	0.881982	0.265222	0.287484	0.0326797	0.851088	-0.182258	-0.135023	0.593213	-0.0753354	0.766392	0.0130719	0.940141
Zm00001eb090750	Zm00001eb060520	0.442262	0.330919	0.17981	-0.0897833	0.723123	0.0849673	0.625479	-0.724701	-0.59308	0.00948024	-0.721362	0.00072796	-0.509804	0.00340492
Zm00001eb093560	Zm00001eb256260	0.329305	0.181154	0.471905	0.139319	0.581396	-0.0130719	0.940141	0.485012	0.587802	0.0103055	0.22807	0.3627	0.176471	0.310704
Zm00001eb093650	Zm00001eb193660	-0.422251	-0.304362	0.21945	-0.186791	0.457989	-0.0980392	0.573304	0.415201	0.364838	0.136586	0.339525	0.168071	0.215686	0.215337
Zm00001eb093650	Zm00001eb145580	-0.356152	-0.192831	0.443309	-0.0650155	0.797715	-0.0326797	0.851088	0.630693	0.364942	0.136465	0.609907	0.00719666	0.411765	0.0180102
Zm00001eb093650	Zm00001eb038660	-0.212109	NA	NA	-0.162023	0.520665	0	1	0.271976	NA	NA	0.159959	0.526061	0	1
Zm00001eb093650	Zm00001eb175640	-0.212109	NA	NA	-0.162023	0.520665	0	1	0.271976	NA	NA	0.159959	0.526061	0	1
Zm00001eb095110	Zm00001eb361110	-0.517627	-0.324452	0.188986	-0.430341	0.0746428	-0.333333	0.0555111	-0.327333	-0.22076	0.378698	-0.124871	0.621526	-0.0326797	0.851088
Zm00001eb095290	Zm00001eb112260	-0.41891	-0.327999	0.183916	-0.353973	0.149551	-0.254902	0.143112	-0.222331	-0.060479	0.811581	-0.199174	0.428158	-0.176471	0.310704
Zm00001eb095290	Zm00001eb038660	0.38593	NA	NA	0.405573	0.0949534	0	1	-0.260707	NA	NA	-0.170279	0.499341	0	1
Zm00001eb095690	Zm00001eb329780	-0.718137	-0.61091	0.00707613	-0.742002	0.000422665	-0.542484	0.00183116	0.240476	0.197347	0.432495	0.172343	0.494076	0.150327	0.387829
Zm00001eb097930	Zm00001eb175640	-0.409998	NA	NA	-0.384933	0.114708	0	1	-0.272464	NA	NA	-0.261094	0.295333	0	1
Zm00001eb097930	Zm00001eb038660	-0.409998	NA	NA	-0.384933	0.114708	0	1	-0.272464	NA	NA	-0.261094	0.295333	0	1
Zm00001eb097930	Zm00001eb380080	-0.334017	-0.284878	0.251876	-0.298246	0.229322	-0.228758	0.188807	-0.123768	-0.0368046	0.884721	-0.128999	0.60995	-0.0849673	0.625479
Zm00001eb097930	Zm00001eb113030	-0.146024	-0.110445	0.662634	-0.126935	0.615727	-0.0196078	0.910317	-0.296771	-0.0457856	0.856839	-0.386997	0.112611	-0.281046	0.106422
Zm00001eb097930	Zm00001eb055950	-0.0258079	-0.00419699	0.986813	-0.00103199	0.996757	-0.00653595	0.97005	-0.105134	-0.153077	0.544237	-0.0629515	0.804017	-0.0196078	0.910317
Zm00001eb097930	Zm00001eb253820	0.0487269	0.0119139	0.962578	0.0608875	0.81033	0.0457516	0.792687	-0.589546	-0.491939	0.0381096	-0.521156	0.0265657	-0.281046	0.106422
Zm00001eb097930	Zm00001eb349810	0.375999	0.386736	0.112875	0.316821	0.200205	0.189542	0.276225	0.0477785	0.0943388	0.709637	-0.0134159	0.957864	0.0392157	0.821764
Zm00001eb097930	Zm00001eb112260	0.445018	0.419583	0.0830279	0.347781	0.157308	0.228758	0.188807	0.164805	-0.00714148	0.977564	0.190918	0.447931	0.150327	0.387829
Zm00001eb099980	Zm00001eb360480	0.341388	0.255365	0.306437	0.339525	0.168071	0.254902	0.143112	0.218173	0.169944	0.500197	0.232198	0.353838	0.124183	0.475612
Zm00001eb100380	Zm00001eb360480	-0.277521	-0.233791	0.350452	-0.139319	0.581396	-0.0980392	0.573304	-0.501365	-0.317804	0.198736	-0.393189	0.106485	-0.24183	0.16477
Zm00001eb100380	Zm00001eb366760	-0.205919	-0.105919	0.67573	-0.153767	0.542403	-0.0784314	0.652311	0.524875	0.317557	0.199105	0.221878	0.376225	0.163399	0.347908
Zm00001eb100380	Zm00001eb295220	0.227265	0.137124	0.587422	0.24871	0.319645	0.189542	0.276225	0.0248094	0.133646	0.597023	-0.151703	0.547901	-0.137255	0.430422
Zm00001eb100380	Zm00001eb061150	0.614529	0.560569	0.0155249	0.572755	0.0129782	0.398693	0.022003	0.705963	0.517218	0.0279383	0.733746	0.000528393	0.529412	0.00235607
Zm00001eb100610	Zm00001eb209670	-0.486378	-0.092489	0.715103	-0.426213	0.0777829	-0.320261	0.0658032	0.390762	0.228152	0.362523	0.380805	0.118984	0.281046	0.106422
Zm00001eb100610	Zm00001eb360480	-0.404394	-0.341091	0.165992	-0.298246	0.229322	-0.163399	0.347908	-0.568157	-0.604896	0.00782433	-0.500516	0.0343838	-0.333333	0.0555111
Zm00001eb100610	Zm00001eb295220	-0.30888	-0.278268	0.263524	-0.277606	0.26471	-0.189542	0.276225	-0.266887	-0.149033	0.555049	-0.221878	0.376225	-0.202614	0.244452
Zm00001eb100610	Zm00001eb253820	-0.149513	-0.141026	0.576729	-0.0319917	0.899719	-0.00653595	0.97005	0.266851	0.275689	0.268159	0.215686	0.390027	0.202614	0.244452
Zm00001eb100610	Zm00001eb256260	0.222461	0.0731845	0.772894	0.143447	0.570135	0.0849673	0.625479	0.343376	0.284123	0.253188	0.164087	0.515295	0.150327	0.387829
Zm00001eb100610	Zm00001eb349810	0.224883	0.231775	0.354742	0.122807	0.627346	0.0849673	0.625479	-0.285026	-0.311483	0.208311	-0.203302	0.418447	-0.117647	0.499148
Zm00001eb100610	Zm00001eb113030	0.230817	0.0515149	0.839133	0.199174	0.428158	0.163399	0.347908	-0.488877	-0.475228	0.0462503	-0.349845	0.154692	-0.215686	0.215337
Zm00001eb100610	Zm00001eb093650	0.247943	0.10632	0.674566	0.265222	0.287484	0.189542	0.276225	0.721838	0.561317	0.0153578	0.742002	0.000422665	0.581699	0.000832945
Zm00001eb100610	Zm00001eb193660	0.248721	-0.0174909	0.945081	0.114551	0.650834	0.137255	0.430422	0.310137	0.280945	0.258767	0.308566	0.212829	0.24183	0.16477
Zm00001eb100610	Zm00001eb361110	0.42161	0.392932	0.106734	0.213622	0.394688	0.215686	0.215337	0.212526	0.192098	0.445078	-0.0340557	0.893283	-0.00653595	0.97005
Zm00001eb101280	Zm00001eb223680	-0.193725	-0.181133	0.47196	-0.0712074	0.778883	-0.0718954	0.679601	-0.384619	-0.125489	0.619786	0.00928793	0.970822	0.0326797	0.851088
Zm00001eb101280	Zm00001eb259130	0.285293	0.185029	0.462315	0.265222	0.287484	0.202614	0.244452	-0.198358	0.124224	0.623348	-0.201238	0.423288	-0.176471	0.310704
Zm00001eb102160	Zm00001eb093650	-0.235597	-0.0922751	0.715736	-0.0196078	0.938446	0	1	0.349305	0.235827	0.346152	0.335397	0.173635	0.176471	0.310704
Zm00001eb102160	Zm00001eb104260	0.707724	0.699673	0.00122847	0.636739	0.00448985	0.48366	0.00546246	0.262907	0.251511	0.314046	0.0670795	0.791425	0.0457516	0.792687
Zm00001eb102780	Zm00001eb245250	-0.502336	-0.464895	0.0519057	-0.323013	0.191068	-0.202614	0.244452	-0.46545	-0.304113	0.219847	-0.448916	0.0616574	-0.267974	0.123708
Zm00001eb102780	Zm00001eb223680	-0.478192	-0.326193	0.186486	-0.430341	0.0746428	-0.281046	0.106422	-0.389128	-0.195154	0.437728	-0.389061	0.110542	-0.281046	0.106422
Zm00001eb102780	Zm00001eb194260	-0.447018	-0.42805	0.0763737	-0.395253	0.104497	-0.254902	0.143112	-0.039307	-0.0453031	0.858333	-0.0319917	0.899719	-0.00653595	0.97005
Zm00001eb102780	Zm00001eb078860	-0.345145	-0.150675	0.550649	0.234262	0.349454	-0.0653595	0.707317	0.34695	0.356113	0.146933	0.294118	0.236143	0.228758	0.188807
Zm00001eb102780	Zm00001eb358930	-0.218342	-0.203633	0.417673	-0.180599	0.473289	-0.0849673	0.625479	0.104372	0.115836	0.647156	0.0753354	0.766392	0.0718954	0.679601
Zm00001eb102780	Zm00001eb288360	0.206486	0.211551	0.399397	0.143447	0.570135	0.124183	0.475612	-0.10451	-0.0822222	0.745677	-0.100103	0.69269	-0.0457516	0.792687
Zm00001eb102780	Zm00001eb104260	0.281974	0.284359	0.252778	0.0299278	0.90616	0.0196078	0.910317	0.819375	0.77726	0.00014731	0.731682	0.000558032	0.633987	0.000270552
Zm00001eb102780	Zm00001eb273840	0.378872	0.359061	0.143379	0.343653	0.162629	0.267974	0.123708	0.495179	0.360046	0.142205	0.473684	0.0470641	0.346405	0.0465968
Zm00001eb102780	Zm00001eb038660	0.424902	NA	NA	0.453044	0.0590167	0	1	0.350983	NA	NA	0.333333	0.176463	0	1
Zm00001eb102780	Zm00001eb175640	0.424902	NA	NA	0.453044	0.0590167	0	1	0.350983	NA	NA	0.333333	0.176463	0	1
Zm00001eb102780	Zm00001eb253820	0.425576	0.35233	0.151583	0.448916	0.0616574	0.333333	0.0555111	0.630147	0.563883	0.0147962	0.620227	0.006032	0.437908	0.0118832
Zm00001eb102780	Zm00001eb296340	0.461136	0.45088	0.0603906	0.403509	0.0968097	0.281046	0.106422	-0.541799	-0.497381	0.0357116	-0.550052	0.0180276	-0.385621	0.0267447
Zm00001eb102780	Zm00001eb259130	0.475301	0.445503	0.0639068	0.477812	0.0449122	0.30719	0.0776193	0.419471	0.371876	0.128617	0.386997	0.112611	0.294118	0.0911089
Zm00001eb102780	Zm00001eb068280	0.506288	0.411429	0.0898266	0.0835913	0.741577	0.0718954	0.679601	0.486702	0.44368	0.0651327	0.366357	0.134837	0.281046	0.106422
Zm00001eb102780	Zm00001eb135910	0.619056	0.587092	0.0104207	0.601651	0.00825378	0.490196	0.00486314	-0.18703	-0.181278	0.471597	-0.151703	0.547901	-0.0718954	0.679601
Zm00001eb102780	Zm00001eb113030	0.754636	0.683962	0.00174696	0.727554	0.000621502	0.581699	0.000832945	0.441796	0.315243	0.20258	0.455108	0.0577286	0.333333	0.0555111
Zm00001eb104260	Zm00001eb399590	0.259122	0.197269	0.43268	0.137255	0.587062	0.137255	0.430422	-0.657061	-0.44622	0.0634292	-0.55418	0.0170099	-0.385621	0.0267447
Zm00001eb104260	Zm00001eb209670	0.415908	0.193927	0.440672	0.382869	0.116832	0.189542	0.276225	0.501736	0.343299	0.163091	0.397317	0.102535	0.254902	0.143112
Zm00001eb104260	Zm00001eb193660	0.476442	0.315296	0.2025	0.50258	0.0335305	0.30719	0.0776193	-0.448735	-0.340017	0.167416	-0.347781	0.157308	-0.202614	0.244452
Zm00001eb104260	Zm00001eb078860	0.503582	0.234843	0.348225	0.323013	0.191068	0.169935	0.328965	0.430056	0.291751	0.240111	0.446852	0.0630103	0.30719	0.0776193
Zm00001eb106490	Zm00001eb217190	-0.344501	-0.37043	0.130227	-0.292054	0.239602	-0.215686	0.215337	-0.523427	-0.37159	0.128934	-0.581011	0.0114509	-0.437908	0.0118832
Zm00001eb107170	Zm00001eb209670	-0.673533	-0.36228	0.139565	-0.341589	0.165335	-0.150327	0.387829	0.129946	0.107052	0.672444	-0.00722394	0.977304	0.0196078	0.910317
Zm00001eb107900	Zm00001eb076780	0.590734	0.543228	0.0198146	0.562436	0.015111	0.411765	0.0180102	0.445722	0.413408	0.0881409	0.333333	0.176463	0.215686	0.215337
Zm00001eb107910	Zm00001eb104260	-0.529606	-0.378191	0.12175	-0.517028	0.0280061	-0.333333	0.0555111	-0.553941	-0.410399	0.0907133	-0.537668	0.0213714	-0.372549	0.0323442
Zm00001eb107910	Zm00001eb287980	-0.47081	-0.357695	0.145018	-0.475748	0.0459786	-0.320261	0.0658032	0.471326	0.385458	0.114172	0.50258	0.0335305	0.333333	0.0555111
Zm00001eb108930	Zm00001eb361110	-0.197895	-0.144578	0.567067	-0.205366	0.413635	-0.0980392	0.573304	0.594363	0.443525	0.0652377	0.572755	0.0129782	0.424837	0.0146669
Zm00001eb108930	Zm00001eb295220	0.278131	0.240525	0.336344	0.215686	0.390027	0.150327	0.387829	0.517723	0.531904	0.023085	0.434469	0.071597	0.333333	0.0555111
Zm00001eb110370	Zm00001eb329780	-0.586295	-0.503322	0.0332279	-0.591331	0.00974749	-0.411765	0.0180102	0.184538	0.136678	0.58865	0.122807	0.627346	0.0980392	0.573304
Zm00001eb110370	Zm00001eb349810	-0.565953	-0.5486	0.0183966	-0.521156	0.0265657	-0.45098	0.00957851	-0.0383968	-0.102937	0.684409	0.0278638	0.912608	-0.0130719	0.940141
Zm00001eb110370	Zm00001eb399590	-0.272946	-0.186872	0.45779	-0.0423117	0.867607	-0.0457516	0.792687	-0.578388	-0.4293	0.0754255	-0.504644	0.0326937	-0.385621	0.0267447
Zm00001eb110370	Zm00001eb361110	0.135716	-0.0205701	0.935431	0.124871	0.621526	0.0980392	0.573304	0.196688	0.0261277	0.918035	0.102167	0.686655	0.0196078	0.910317
Zm00001eb110370	Zm00001eb209670	0.282142	0.17487	0.487666	0.112487	0.656757	0.00653595	0.97005	0.517329	0.334009	0.175535	0.448916	0.0616574	0.333333	0.0555111
Zm00001eb110370	Zm00001eb031210	0.427933	0.391391	0.108238	0.413829	0.0877853	0.320261	0.0658032	0.392276	0.38407	0.115593	0.360165	0.142062	0.228758	0.188807
Zm00001eb111570	Zm00001eb259130	-0.301655	-0.292841	0.238279	-0.114551	0.650834	-0.0718954	0.679601	-0.079497	-0.0238805	0.925065	-0.0402477	0.874015	-0.00653595	0.97005
Zm00001eb111570	Zm00001eb253820	0.25703	0.0824082	0.745119	0.240454	0.33649	0.111111	0.523288	0.206353	0.128057	0.612585	0.149639	0.553423	0.111111	0.523288
Zm00001eb113950	Zm00001eb349810	-0.48423	-0.507658	0.0315009	-0.444788	0.0643852	-0.320261	0.0658032	-0.323912	-0.272812	0.273388	-0.236326	0.345101	-0.156863	0.367531
Zm00001eb113950	Zm00001eb068280	0.197953	0.0735067	0.771919	-0.128999	0.60995	-0.0980392	0.573304	0.135206	0.045061	0.859083	0.21775	0.385396	0.163399	0.347908
Zm00001eb116410	Zm00001eb113030	-0.184445	-0.216526	0.388138	-0.135191	0.59275	-0.0980392	0.573304	-0.599355	-0.468854	0.0496804	-0.583075	0.0110924	-0.437908	0.0118832
Zm00001eb116410	Zm00001eb038660	0.0980725	NA	NA	0.0319917	0.899719	0	1	-0.744662	NA	NA	-0.721362	0.00072796	0	1
Zm00001eb116410	Zm00001eb175640	0.0980725	NA	NA	0.0319917	0.899719	0	1	-0.744662	NA	NA	-0.721362	0.00072796	0	1
Zm00001eb118970	Zm00001eb326080	-0.410895	-0.249082	0.318897	-0.376677	0.123372	-0.267974	0.123708	0.865929	0.890207	7.48409e-07	0.781218	0.000129364	0.594771	0.000633849
Zm00001eb118970	Zm00001eb366760	0.359352	0.302432	0.222535	0.360165	0.142062	0.196078	0.260003	-0.725251	-0.475832	0.0459347	-0.432405	0.0731082	-0.372549	0.0323442
Zm00001eb118970	Zm00001eb101500	0.408211	0.40613	0.0944569	0.345717	0.159953	0.281046	0.106422	0.300529	0.193189	0.442447	0.199174	0.428158	0.0457516	0.792687
Zm00001eb118970	Zm00001eb253820	0.561633	0.461486	0.0538813	0.53354	0.022588	0.30719	0.0776193	-0.194194	-0.216614	0.387942	-0.145511	0.564541	-0.0588235	0.735427
Zm00001eb118970	Zm00001eb259130	0.670432	0.650341	0.003476	0.663571	0.00267798	0.437908	0.0118832	-0.518946	-0.416727	0.0853648	-0.409701	0.0913184	-0.30719	0.0776193
Zm00001eb118970	Zm00001eb156610	0.722178	0.698049	0.00127526	0.684211	0.00173755	0.477124	0.00612768	-0.37741	-0.26918	0.28008	-0.351909	0.152107	-0.215686	0.215337
Zm00001eb120590	Zm00001eb246140	-0.168593	-0.100577	0.691304	0.0712074	0.778883	-0.0326797	0.851088	0.0553205	-0.0918593	0.716967	0.112487	0.656757	0	1
Zm00001eb120590	Zm00001eb253820	0.234809	0.223497	0.372662	-0.0216718	0.93198	0.0130719	0.940141	-0.334427	-0.209684	0.403666	-0.159959	0.526061	-0.156863	0.367531
Zm00001eb121380	Zm00001eb093650	0.425298	0.292451	0.238933	0.343653	0.162629	0.24183	0.16477	-0.308024	-0.237813	0.341985	-0.19711	0.433058	-0.137255	0.430422
Zm00001eb121380	Zm00001eb209670	0.607127	0.295882	0.233212	-0.0196078	0.938446	-0.202614	0.244452	0.459161	0.41752	0.0847112	0.320949	0.194082	0.267974	0.123708
Zm00001eb125420	Zm00001eb352260	0.508535	-0.17852	0.478482	0.50258	0.0335305	-0.0718954	0.679601	-0.584404	-0.339837	0.167655	-0.527348	0.0245139	-0.359477	0.0389193
Zm00001eb128590	Zm00001eb326080	-0.30241	-0.234782	0.348354	-0.219814	0.380795	-0.150327	0.387829	-0.11629	-0.0914365	0.718219	0.0237358	0.925518	0.0196078	0.910317
Zm00001eb128590	Zm00001eb156610	-0.142046	-0.103474	0.682844	-0.147575	0.55897	-0.111111	0.523288	-0.203442	-0.143522	0.569932	-0.246646	0.323809	-0.163399	0.347908
Zm00001eb128590	Zm00001eb061150	0.137969	0.114745	0.65028	0.139319	0.581396	0.0849673	0.625479	0.120919	0.0651099	0.797427	0.0546956	0.829335	0.0457516	0.792687
Zm00001eb128590	Zm00001eb036590	0.198439	0.0597689	0.813756	0.25903	0.299305	0.104575	0.548014	0.348783	0.282816	0.255473	0.0753354	0.766392	0.124183	0.475612
Zm00001eb128590	Zm00001eb015570	0.20483	0.237869	0.341869	0.151703	0.547901	0.137255	0.430422	0.0168267	-0.00805425	0.974697	0.0113519	0.964342	0.0588235	0.735427
Zm00001eb128760	Zm00001eb104260	0.246311	NA	NA	0.108359	0.66866	0	1	-0.649542	-0.385802	0.113822	-0.22807	0.3627	-0.196078	0.260003
Zm00001eb129490	Zm00001eb118970	-0.456644	-0.349253	0.15544	-0.479876	0.0438646	-0.346405	0.0465968	0.435742	0.379762	0.120082	0.380805	0.118984	0.281046	0.106422
Zm00001eb129490	Zm00001eb428490	-0.435309	-0.318521	0.197669	-0.349845	0.154692	-0.235294	0.176484	-0.27968	-0.159509	0.527241	-0.236326	0.345101	-0.176471	0.310704
Zm00001eb129490	Zm00001eb282770	-0.429126	-0.322594	0.191678	-0.395253	0.104497	-0.30719	0.0776193	-0.472043	-0.361359	0.140649	-0.417957	0.0843526	-0.281046	0.106422
Zm00001eb129490	Zm00001eb360480	-0.312668	-0.287482	0.247376	-0.323013	0.191068	-0.228758	0.188807	-0.0494741	-0.0238459	0.925173	-0.0134159	0.957864	-0.0326797	0.851088
Zm00001eb129490	Zm00001eb078860	-0.251377	-0.187187	0.457018	-0.234262	0.349454	-0.0653595	0.707317	0.230957	0.107112	0.672271	0.219814	0.380795	0.137255	0.430422
Zm00001eb129490	Zm00001eb361110	-0.192523	-0.16004	0.525849	-0.133127	0.598461	-0.0849673	0.625479	0.577004	0.351243	0.152938	0.529412	0.0238582	0.398693	0.022003
Zm00001eb129490	Zm00001eb246140	-0.185349	-0.0419384	0.868765	-0.21775	0.385396	0.0392157	0.821764	0.295798	0.233102	0.351914	0.242518	0.332231	0.189542	0.276225
Zm00001eb129490	Zm00001eb104260	-0.170984	-0.0321498	0.899226	-0.188854	0.452946	-0.124183	0.475612	0.803243	0.76295	0.000230801	0.708978	0.000986926	0.51634	0.00301557
Zm00001eb129490	Zm00001eb413540	-0.155189	-0.146105	0.562933	-0.106295	0.67464	-0.0849673	0.625479	0.653318	0.548941	0.0183095	0.628483	0.0052147	0.51634	0.00301557
Zm00001eb129490	Zm00001eb059850	0.0864809	0.0622387	0.806196	0.0216718	0.93198	-0.0457516	0.792687	-0.280631	-0.225392	0.368516	-0.250774	0.315513	-0.163399	0.347908
Zm00001eb129490	Zm00001eb080670	0.160061	0.0777418	0.759136	0.118679	0.639049	0.124183	0.475612	0.196315	0.228122	0.362587	0.151703	0.547901	0.0980392	0.573304
Zm00001eb129490	Zm00001eb255880	0.206314	0.218548	0.383614	0.0526316	0.83569	-0.0326797	0.851088	-0.169397	-0.07338	0.772302	-0.122807	0.627346	-0.0718954	0.679601
Zm00001eb129490	Zm00001eb329780	0.278824	0.213936	0.393979	0.203302	0.418447	0.163399	0.347908	-0.33845	-0.380615	0.119184	-0.25903	0.299305	-0.150327	0.387829
Zm00001eb129490	Zm00001eb062170	0.290461	0.248127	0.320818	0.275542	0.268425	0.163399	0.347908	0.370067	0.258734	0.299878	0.23839	0.34078	0.163399	0.347908
Zm00001eb129490	Zm00001eb194260	0.31342	0.285643	0.250548	0.273478	0.272173	0.176471	0.310704	0.294042	0.235373	0.347107	0.298246	0.229322	0.215686	0.215337
Zm00001eb129490	Zm00001eb327040	0.324831	0.235121	0.347638	-0.0257998	0.91906	0.117647	0.499148	-0.45712	-0.452922	0.0590935	-0.339525	0.168071	-0.235294	0.176484
Zm00001eb129490	Zm00001eb327530	0.350067	0.369352	0.131437	0.294118	0.236143	0.215686	0.215337	0.19022	0.222235	0.375439	0.116615	0.644932	0.124183	0.475612
Zm00001eb129490	Zm00001eb303620	0.453993	0.429249	0.0754637	0.347781	0.157308	0.254902	0.143112	-0.158155	-0.0185704	0.941697	-0.141383	0.575754	-0.0588235	0.735427
Zm00001eb129490	Zm00001eb061150	0.641741	0.614419	0.006667	0.599587	0.0085367	0.372549	0.0323442	-0.414702	-0.409643	0.0913682	-0.368421	0.132487	-0.30719	0.0776193
Zm00001eb129490	Zm00001eb289990	0.662919	0.599121	0.00860162	0.389061	0.110542	0.30719	0.0776193	0.320626	0.396876	0.102952	0.186791	0.457989	0.176471	0.310704
Zm00001eb129520	Zm00001eb347600	0.771521	0.751693	0.000321784	0.692466	0.00144761	0.51634	0.00301557	0.19113	0.237858	0.341891	0.0650155	0.797715	0.0588235	0.735427
Zm00001eb130260	Zm00001eb104260	-0.676323	-0.52369	0.0257104	-0.585139	0.0107431	-0.437908	0.0118832	-0.677703	-0.446205	0.0634394	-0.298246	0.229322	-0.202614	0.244452
Zm00001eb130260	Zm00001eb078860	-0.497079	-0.2664	0.285268	-0.426213	0.0777829	-0.143791	0.408795	-0.473533	-0.262572	0.292507	-0.372549	0.127873	-0.163399	0.347908
Zm00001eb130260	Zm00001eb112180	-0.493346	-0.358299	0.144292	-0.475748	0.0459786	-0.320261	0.0658032	0.4962	0.255844	0.3055	0.490196	0.0389034	0.333333	0.0555111
Zm00001eb130260	Zm00001eb015630	-0.356008	-0.250405	0.31625	-0.405573	0.0949534	-0.281046	0.106422	-0.0923034	-0.0202111	0.936555	-0.174407	0.488839	-0.137255	0.430422
Zm00001eb130260	Zm00001eb327040	-0.326284	-0.268445	0.281446	-0.219814	0.380795	-0.130719	0.452699	0.0761032	0.126556	0.616789	0.0608875	0.81033	0.0522876	0.763895
Zm00001eb130260	Zm00001eb194260	-0.234413	-0.160675	0.524187	-0.244582	0.328004	-0.163399	0.347908	0.598751	0.342919	0.163588	0.581011	0.0114509	0.411765	0.0180102
Zm00001eb130260	Zm00001eb360480	-0.105402	-0.0837611	0.74107	-0.0340557	0.893283	-0.0196078	0.910317	-0.270348	-0.237288	0.343083	-0.168215	0.504633	-0.150327	0.387829
Zm00001eb130260	Zm00001eb156610	0.0859573	0.0784792	0.756916	0.0113519	0.964342	0.0196078	0.910317	-0.471352	-0.326039	0.186706	-0.252838	0.311413	-0.24183	0.16477
Zm00001eb130260	Zm00001eb361110	0.107646	-0.00607473	0.980914	0.0526316	0.83569	0.0718954	0.679601	-0.779246	-0.341842	0.165001	-0.531476	0.0232163	-0.372549	0.0323442
Zm00001eb130260	Zm00001eb061150	0.353274	0.330485	0.180417	0.277606	0.26471	0.189542	0.276225	0.630997	0.492902	0.0376766	0.514964	0.0287488	0.411765	0.0180102
Zm00001eb130260	Zm00001eb289990	0.670478	0.71755	0.000800772	0.496388	0.0361403	0.333333	0.0555111	-0.178204	-0.177703	0.480531	-0.195046	0.437986	-0.124183	0.475612
Zm00001eb133000	Zm00001eb078860	-0.242492	-0.139081	0.582047	0.176471	0.483628	0	1	0.550831	0.600392	0.00842552	0.393189	0.106485	0.281046	0.106422
Zm00001eb133000	Zm00001eb246140	0.274792	0.0755359	0.765787	0.384933	0.114708	0.0261438	0.880619	0.165486	0.0144437	0.954639	0.242518	0.332231	0.150327	0.387829
Zm00001eb133000	Zm00001eb273840	0.317915	0.219899	0.380608	0.122807	0.627346	0.0196078	0.910317	0.526928	0.357405	0.145368	0.417957	0.0843526	0.294118	0.0911089
Zm00001eb133000	Zm00001eb209670	0.474186	0.153316	0.543602	0.205366	0.413635	0.150327	0.387829	0.307822	0.251022	0.315019	0.159959	0.526061	0.150327	0.387829
Zm00001eb135570	Zm00001eb428490	0.308981	0.240075	0.337275	-0.00515996	0.983788	0.117647	0.499148	-0.172668	-0.0764897	0.762909	-0.267286	0.283608	-0.189542	0.276225
Zm00001eb135910	Zm00001eb245250	-0.58439	-0.539544	0.0208357	-0.448916	0.0616574	-0.294118	0.0911089	0.27807	0.306367	0.216276	0.135191	0.59275	0.0718954	0.679601
Zm00001eb135910	Zm00001eb193660	-0.436186	-0.384056	0.115607	-0.343653	0.162629	-0.215686	0.215337	0.063981	0.0344906	0.891928	0.00103199	0.996757	0.0326797	0.851088
Zm00001eb135910	Zm00001eb194260	-0.397286	-0.360739	0.141382	-0.318885	0.197128	-0.24183	0.16477	-0.598495	-0.507576	0.0315327	-0.448916	0.0616574	-0.346405	0.0465968
Zm00001eb135910	Zm00001eb346060	-0.205415	-0.0348873	0.890692	-0.180599	0.473289	-0.0849673	0.625479	0.148451	0.187887	0.455307	0.0381837	0.88043	0.0326797	0.851088
Zm00001eb135910	Zm00001eb093650	0.105173	-0.0498605	0.844239	0.143447	0.570135	0.0980392	0.573304	0.593805	0.530579	0.0234935	0.527348	0.0245139	0.372549	0.0323442
Zm00001eb135910	Zm00001eb366760	0.224958	0.149675	0.553327	0.182663	0.468161	0.0392157	0.821764	0.577551	0.445362	0.0640007	0.44066	0.0672019	0.30719	0.0776193
Zm00001eb135910	Zm00001eb273840	0.258514	0.150269	0.551734	0.213622	0.394688	0.124183	0.475612	-0.460937	-0.394949	0.104788	-0.372549	0.127873	-0.254902	0.143112
Zm00001eb135910	Zm00001eb253820	0.346328	0.284104	0.253222	0.341589	0.165335	0.24183	0.16477	0.260469	0.294057	0.236244	0.234262	0.349454	0.176471	0.310704
Zm00001eb135910	Zm00001eb296340	0.438835	0.320279	0.195068	0.345717	0.159953	0.24183	0.16477	0.237678	0.220231	0.37987	0.232198	0.353838	0.163399	0.347908
Zm00001eb135910	Zm00001eb104260	0.499732	0.500808	0.0342622	0.415893	0.0860565	0.267974	0.123708	-0.273107	-0.191287	0.447038	-0.201238	0.423288	-0.0980392	0.573304
Zm00001eb135910	Zm00001eb361110	0.504169	0.453283	0.0588665	0.434469	0.071597	0.385621	0.0267447	0.249068	0.266496	0.285088	0.180599	0.473289	0.124183	0.475612
Zm00001eb135910	Zm00001eb078860	0.515505	-0.00153168	0.995187	0.467492	0.0504375	0.0653595	0.707317	0.382404	0.248919	0.319226	0.364293	0.137217	0.228758	0.188807
Zm00001eb135910	Zm00001eb113030	0.858536	0.858313	5.18526e-06	0.826625	2.34566e-05	0.620915	0.000361249	0.315725	0.148505	0.556467	0.411765	0.0895391	0.254902	0.143112
Zm00001eb138920	Zm00001eb360480	-0.490225	-0.49744	0.0356861	-0.475748	0.0459786	-0.333333	0.0555111	-0.318056	-0.277487	0.264922	-0.327141	0.185133	-0.254902	0.143112
Zm00001eb138920	Zm00001eb156610	-0.263016	-0.259456	0.298483	-0.159959	0.526061	-0.0849673	0.625479	-0.254128	-0.280518	0.259522	-0.172343	0.494076	-0.111111	0.523288
Zm00001eb138920	Zm00001eb121190	-0.235699	-0.164341	0.514636	-0.0216718	0.93198	-0.0784314	0.652311	-0.217367	-0.246872	0.323352	-0.122807	0.627346	-0.111111	0.523288
Zm00001eb138920	Zm00001eb078860	-0.158561	-0.100761	0.690764	-0.0381837	0.88043	-0.0784314	0.652311	0.358326	0.17202	0.494898	0.215686	0.390027	0.150327	0.387829
Zm00001eb138920	Zm00001eb104260	0.324426	0.21124	0.400105	0.263158	0.291392	0.215686	0.215337	0.484004	0.58477	0.010805	0.366357	0.134837	0.294118	0.0911089
Zm00001eb139480	Zm00001eb273840	-0.0683774	0.0218872	0.931305	-0.0464396	0.854814	-0.0457516	0.792687	-0.162723	-0.0995613	0.694277	-0.0712074	0.778883	-0.0196078	0.910317
Zm00001eb139480	Zm00001eb209670	-0.0669397	-0.0682895	0.787744	0.0423117	0.867607	0.0326797	0.851088	0.541768	0.363262	0.138416	0.294118	0.236143	0.202614	0.244452
Zm00001eb139480	Zm00001eb038660	-0.01533	NA	NA	-0.0402477	0.874015	0	1	0.00514681	NA	NA	-0.0319917	0.899719	0	1
Zm00001eb139480	Zm00001eb156610	0.0376759	0.0133144	0.958182	0.0299278	0.90616	0.0326797	0.851088	-0.462945	-0.300188	0.226158	-0.277606	0.26471	-0.189542	0.276225
Zm00001eb139480	Zm00001eb296340	0.168074	0.0647215	0.798612	0.168215	0.504633	0.0980392	0.573304	-0.125287	-0.03819	0.880411	-0.133127	0.598461	-0.0718954	0.679601
Zm00001eb139480	Zm00001eb329780	0.210612	0.183677	0.465652	0.195046	0.437986	0.124183	0.475612	-0.471125	-0.439032	0.0683381	-0.415893	0.0860565	-0.24183	0.16477
Zm00001eb139480	Zm00001eb113030	0.374755	0.395736	0.104036	0.318885	0.197128	0.189542	0.276225	-0.395582	-0.298851	0.228332	-0.30031	0.22596	-0.189542	0.276225
Zm00001eb139480	Zm00001eb078860	0.400696	0.234251	0.349478	0.19711	0.433058	0.117647	0.499148	0.200789	0.282458	0.256102	0.0526316	0.83569	0.0457516	0.792687
Zm00001eb139970	Zm00001eb410960	0.0893963	0.0263141	0.917452	0.0216718	0.93198	0.0261438	0.880619	-0.69748	-0.428188	0.0762681	-0.347781	0.157308	-0.339869	0.0508907
Zm00001eb139970	Zm00001eb118950	0.267046	0.164215	0.514961	0.265222	0.287484	0.130719	0.452699	0.547781	0.328645	0.183002	0.281734	0.257375	0.235294	0.176484
Zm00001eb142790	Zm00001eb209670	-0.657295	-0.384187	0.115472	-0.283798	0.253756	-0.124183	0.475612	-0.407928	-0.316215	0.201115	-0.22807	0.3627	-0.176471	0.310704
Zm00001eb142790	Zm00001eb329780	0.375044	0.34381	0.162425	0.318885	0.197128	0.215686	0.215337	-0.65811	-0.538645	0.0210911	-0.560372	0.0155691	-0.437908	0.0118832
Zm00001eb142960	Zm00001eb038660	-0.174442	NA	NA	-0.0650155	0.797715	0	1	0.177099	NA	NA	0.234262	0.349454	0	1
Zm00001eb142960	Zm00001eb175640	-0.174442	NA	NA	-0.0650155	0.797715	0	1	0.177099	NA	NA	0.234262	0.349454	0	1
Zm00001eb142960	Zm00001eb298570	0.0907874	0.047192	0.852486	0.0113519	0.964342	-0.00653595	0.97005	-0.315239	-0.267462	0.283279	-0.323013	0.191068	-0.254902	0.143112
Zm00001eb142960	Zm00001eb352260	0.323271	0.258786	0.299777	0.318885	0.197128	0.137255	0.430422	-0.221252	-0.236284	0.34519	0.104231	0.680638	0.0718954	0.679601
Zm00001eb142960	Zm00001eb282770	0.533952	0.474646	0.0465558	0.525284	0.0251836	0.424837	0.0146669	-0.294646	-0.387364	0.112241	-0.168215	0.504633	-0.124183	0.475612
Zm00001eb142960	Zm00001eb372960	0.754476	0.687974	0.00159992	0.713106	0.00089323	0.503268	0.00383952	0.277315	0.21776	0.385374	0.0794634	0.753956	0.0588235	0.735427
Zm00001eb145580	Zm00001eb360480	0.302708	0.289571	0.243804	0.23839	0.34078	0.137255	0.430422	-0.24899	-0.239915	0.337607	-0.182663	0.468161	-0.111111	0.523288
Zm00001eb146690	Zm00001eb201290	-0.73157	-0.444169	0.0648023	-0.632611	0.00484123	-0.424837	0.0146669	-0.373952	-0.284562	0.252424	-0.333333	0.176463	-0.24183	0.16477
Zm00001eb146690	Zm00001eb055950	-0.218312	-0.176043	0.484705	-0.211558	0.39938	-0.0718954	0.679601	0.415314	0.408496	0.0923688	0.360165	0.142062	0.267974	0.123708
Zm00001eb146690	Zm00001eb104260	-0.214718	-0.107444	0.671308	-0.0381837	0.88043	0.00653595	0.97005	0.0104698	0.0732439	0.772714	-0.0381837	0.88043	-0.00653595	0.97005
Zm00001eb146690	Zm00001eb175640	-0.0568326	NA	NA	0.0567595	0.822989	0	1	-0.53018	NA	NA	-0.587203	0.0104026	0	1
Zm00001eb146690	Zm00001eb145580	0.266297	-0.00567854	0.982159	0.192982	0.442944	0.137255	0.430422	0.524478	0.383768	0.115903	0.312693	0.206454	0.24183	0.16477
Zm00001eb146690	Zm00001eb113030	0.588767	0.368303	0.132621	0.591331	0.00974749	0.385621	0.0267447	-0.449776	-0.294657	0.235246	-0.323013	0.191068	-0.228758	0.188807
Zm00001eb148890	Zm00001eb112260	-0.57194	-0.506256	0.0320514	-0.572755	0.0129782	-0.398693	0.022003	-0.264448	-0.1385	0.58364	-0.135191	0.59275	-0.124183	0.475612
Zm00001eb148890	Zm00001eb104260	0.422353	0.35237	0.151533	0.316821	0.200205	0.281046	0.106422	0.343524	0.188427	0.453987	0.436533	0.070109	0.24183	0.16477
Zm00001eb148890	Zm00001eb031210	0.489529	0.393206	0.106469	0.448916	0.0616574	0.30719	0.0776193	-0.448731	-0.376848	0.123188	-0.28999	0.243092	-0.189542	0.276225
Zm00001eb148890	Zm00001eb360480	0.57064	0.51289	0.0295101	0.545924	0.0190927	0.359477	0.0389193	0.577012	0.473956	0.04692	0.455108	0.0577286	0.346405	0.0465968
Zm00001eb149570	Zm00001eb259130	-0.178186	-0.13151	0.602949	-0.168215	0.504633	-0.0980392	0.573304	-0.0661698	-0.0139404	0.956218	-0.0278638	0.912608	0.0588235	0.735427
Zm00001eb149570	Zm00001eb076780	-0.133842	-0.0966783	0.702743	-0.139319	0.581396	-0.0718954	0.679601	0.140551	0.0152425	0.952133	0.139319	0.581396	0.0718954	0.679601
Zm00001eb149570	Zm00001eb160700	0.905214	0.865855	3.43182e-06	0.867905	3.05455e-06	0.751634	1.57586e-05	0.949901	0.925444	3.79229e-08	0.917441	8.3558e-08	0.751634	1.57586e-05
Zm00001eb149680	Zm00001eb156610	-0.055796	-0.125241	0.620486	0.0794634	0.753956	0.0588235	0.735427	0.320745	0.185702	0.46066	0.281734	0.257375	0.163399	0.347908
Zm00001eb149810	Zm00001eb078860	-0.441135	-0.250092	0.316874	-0.287926	0.246615	-0.104575	0.548014	-0.209903	-0.00868552	0.972714	-0.186791	0.457989	-0.176471	0.310704
Zm00001eb149810	Zm00001eb209670	-0.438521	-0.175104	0.487076	-0.370485	0.130166	-0.267974	0.123708	0.165218	0.143016	0.571307	-0.0257998	0.91906	-0.0457516	0.792687
Zm00001eb149810	Zm00001eb193660	0.057509	0.0703705	0.781422	-0.00515996	0.983788	0.0326797	0.851088	0.492788	0.49327	0.0375121	0.465428	0.0516016	0.30719	0.0776193
Zm00001eb150010	Zm00001eb352260	0.236967	0.110474	0.662553	0.135191	0.59275	0.0980392	0.573304	-0.282874	-0.209283	0.404588	-0.128999	0.60995	-0.111111	0.523288
Zm00001eb150010	Zm00001eb296340	0.420252	0.309265	0.21174	0.426213	0.0777829	0.30719	0.0776193	-0.658098	-0.624055	0.00564102	-0.624355	0.00561127	-0.424837	0.0146669
Zm00001eb150010	Zm00001eb273840	0.547186	0.426772	0.0773519	0.496388	0.0361403	0.346405	0.0465968	0.342033	0.267619	0.282986	0.327141	0.185133	0.202614	0.244452
Zm00001eb150010	Zm00001eb038660	0.552825	NA	NA	0.4613	0.0539905	0	1	0.0555679	NA	NA	-0.0959752	0.704812	0	1
Zm00001eb150010	Zm00001eb175640	0.552825	NA	NA	0.4613	0.0539905	0	1	0.0555679	NA	NA	-0.0959752	0.704812	0	1
Zm00001eb150010	Zm00001eb113030	0.66409	0.588061	0.0102636	0.611971	0.00695027	0.503268	0.00383952	0.310233	0.196716	0.433996	0.226006	0.367178	0.163399	0.347908
Zm00001eb150840	Zm00001eb145580	-0.60244	-0.413938	0.0876928	-0.455108	0.0577286	-0.254902	0.143112	0.594847	0.501427	0.034005	0.417957	0.0843526	0.30719	0.0776193
Zm00001eb150840	Zm00001eb380080	-0.598184	-0.472693	0.0475921	-0.564499	0.0146636	-0.424837	0.0146669	0.0745049	0.0385424	0.879315	0.0856553	0.73541	0.0588235	0.735427
Zm00001eb150840	Zm00001eb068280	-0.570647	-0.3384	0.169575	-0.397317	0.102535	-0.228758	0.188807	0.410924	0.22287	0.37404	0.337461	0.170838	0.176471	0.310704
Zm00001eb150840	Zm00001eb059850	-0.564801	-0.325687	0.187209	-0.514964	0.0287488	-0.385621	0.0267447	0.160923	0.13116	0.603925	0.126935	0.615727	0.0849673	0.625479
Zm00001eb150840	Zm00001eb246140	-0.509328	-0.146036	0.56312	-0.537668	0.0213714	-0.0915033	0.599134	0.479695	0.296372	0.232402	0.442724	0.0657824	0.359477	0.0389193
Zm00001eb150840	Zm00001eb209670	-0.499695	-0.261263	0.295009	-0.21775	0.385396	-0.0326797	0.851088	0.413035	0.253321	0.310459	0.368421	0.132487	0.281046	0.106422
Zm00001eb150840	Zm00001eb104260	-0.471094	-0.315201	0.202643	-0.323013	0.191068	-0.228758	0.188807	-0.278643	-0.152108	0.546819	-0.100103	0.69269	-0.124183	0.475612
Zm00001eb150840	Zm00001eb006480	-0.461527	-0.25686	0.303516	-0.384933	0.114708	-0.163399	0.347908	-0.100799	-0.0546906	0.82935	-0.0526316	0.83569	-0.0718954	0.679601
Zm00001eb150840	Zm00001eb038660	-0.432335	NA	NA	-0.420021	0.0826736	0	1	0.083387	NA	NA	0.124871	0.621526	0	1
Zm00001eb150840	Zm00001eb175640	-0.432335	NA	NA	-0.420021	0.0826736	0	1	0.083387	NA	NA	0.124871	0.621526	0	1
Zm00001eb150840	Zm00001eb017260	-0.425919	-0.277726	0.264494	-0.465428	0.0516016	-0.372549	0.0323442	0.358678	0.257686	0.301909	0.366357	0.134837	0.254902	0.143112
Zm00001eb150840	Zm00001eb217190	-0.412611	-0.288954	0.244855	-0.401445	0.0986919	-0.294118	0.0911089	0.0880129	-0.0185757	0.94168	0.0773994	0.760167	0.0588235	0.735427
Zm00001eb150840	Zm00001eb159150	-0.400509	-0.242138	0.333013	-0.384933	0.114708	-0.24183	0.16477	-0.0654566	0.029323	0.908049	-0.00928793	0.970822	0.00653595	0.97005
Zm00001eb150840	Zm00001eb327040	-0.380428	-0.15508	0.538919	-0.277606	0.26471	-0.0130719	0.940141	0.208337	0.176734	0.482966	0.0464396	0.854814	0.0392157	0.821764
Zm00001eb150840	Zm00001eb063910	-0.36429	-0.228207	0.362405	-0.263158	0.291392	-0.189542	0.276225	0.200638	0.0713608	0.778418	0.182663	0.468161	0.0457516	0.792687
Zm00001eb150840	Zm00001eb156610	-0.352278	-0.241734	0.333845	-0.391125	0.1085	-0.320261	0.0658032	-0.380969	-0.263307	0.291109	-0.415893	0.0860565	-0.24183	0.16477
Zm00001eb150840	Zm00001eb372960	-0.337976	-0.284464	0.252596	-0.308566	0.212829	-0.228758	0.188807	-0.107434	0.0116206	0.963499	-0.0794634	0.753956	-0.00653595	0.97005
Zm00001eb150840	Zm00001eb360480	-0.302708	-0.230486	0.357499	-0.287926	0.246615	-0.202614	0.244452	-0.488221	-0.372938	0.127443	-0.506708	0.0318731	-0.359477	0.0389193
Zm00001eb150840	Zm00001eb036590	-0.289301	-0.217624	0.385679	-0.28999	0.243092	-0.0261438	0.880619	-0.11473	-0.156395	0.535439	0.00103199	0.996757	-0.0718954	0.679601
Zm00001eb150840	Zm00001eb427000	-0.249252	-0.178184	0.479323	-0.236326	0.345101	-0.176471	0.310704	-0.232847	-0.155759	0.53712	-0.273478	0.272173	-0.202614	0.244452
Zm00001eb150840	Zm00001eb009090	-0.19446	-0.134008	0.596019	-0.172343	0.494076	-0.137255	0.430422	0.197479	0.153208	0.543889	0.226006	0.367178	0.176471	0.310704
Zm00001eb150840	Zm00001eb327530	-0.18002	-0.088551	0.726784	-0.133127	0.598461	-0.0980392	0.573304	-0.415879	-0.370276	0.130399	-0.428277	0.076201	-0.30719	0.0776193
Zm00001eb150840	Zm00001eb253820	-0.149559	-0.0993847	0.694795	-0.122807	0.627346	-0.124183	0.475612	0.362483	0.196748	0.433922	0.21775	0.385396	0.124183	0.475612
Zm00001eb150840	Zm00001eb361110	-0.108191	0.0315591	0.901069	-0.102167	0.686655	-0.0849673	0.625479	0.561211	0.33281	0.177185	0.304438	0.219331	0.202614	0.244452
Zm00001eb150840	Zm00001eb329780	0.0302782	0.0457172	0.85705	0.0196078	0.938446	0.00653595	0.97005	0.195693	0.141858	0.574458	0.126935	0.615727	0.0980392	0.573304
Zm00001eb150840	Zm00001eb060520	0.0715392	0.115192	0.648998	-0.0216718	0.93198	-0.00653595	0.97005	-0.315959	-0.194805	0.438565	-0.28999	0.243092	-0.163399	0.347908
Zm00001eb150840	Zm00001eb295220	0.0723	-0.003722	0.988306	0.0567595	0.822989	0.0588235	0.735427	-0.348765	-0.288969	0.24483	-0.281734	0.257375	-0.176471	0.310704
Zm00001eb150840	Zm00001eb073290	0.0965074	0.117924	0.6412	0.0526316	0.83569	0.0196078	0.910317	-0.510968	-0.166355	0.509422	-0.409701	0.0913184	-0.320261	0.0658032
Zm00001eb150840	Zm00001eb427810	0.117853	0.093224	0.71293	-0.00928793	0.970822	-0.0196078	0.910317	0.203681	0.395426	0.104331	-0.0794634	0.753956	-0.0326797	0.851088
Zm00001eb150840	Zm00001eb101500	0.127224	0.0820639	0.746151	0.110423	0.662698	0.0588235	0.735427	0.246202	0.348963	0.155807	0.0464396	0.854814	0.0457516	0.792687
Zm00001eb150840	Zm00001eb062170	0.144513	0.136809	0.588289	0.0980392	0.698742	0.0849673	0.625479	0.199661	-0.0134939	0.957619	0.137255	0.587062	0.124183	0.475612
Zm00001eb150840	Zm00001eb316120	0.150938	0.104628	0.679482	0.0712074	0.778883	0.0326797	0.851088	0.235224	0.143151	0.570938	0.164087	0.515295	0.124183	0.475612
Zm00001eb150840	Zm00001eb383490	0.153283	0.162662	0.518998	0.0773994	0.760167	0.0326797	0.851088	0.122679	0.102248	0.686419	0.0608875	0.81033	0.0980392	0.573304
Zm00001eb150840	Zm00001eb078860	0.162327	0.259028	0.299308	-0.219814	0.380795	-0.0130719	0.940141	0.198215	0.109454	0.665495	0.205366	0.413635	0.124183	0.475612
Zm00001eb150840	Zm00001eb296340	0.16595	0.0895648	0.723772	-0.00309598	0.990272	-0.0196078	0.910317	-0.165938	0.0569054	0.822541	-0.166151	0.50995	-0.0980392	0.573304
Zm00001eb150840	Zm00001eb121190	0.184781	0.28803	0.246436	0.00722394	0.977304	0.0392157	0.821764	0.54967	0.529427	0.0238536	0.405573	0.0949534	0.30719	0.0776193
Zm00001eb150840	Zm00001eb358930	0.20433	0.247046	0.322999	0.137255	0.587062	0.111111	0.523288	-0.118529	-0.0634348	0.80254	-0.151703	0.547901	-0.137255	0.430422
Zm00001eb150840	Zm00001eb423180	0.214765	0.0886938	0.72636	0.0753354	0.766392	0.137255	0.430422	0.26828	0.268484	0.281372	0.0856553	0.73541	0.0326797	0.851088
Zm00001eb150840	Zm00001eb013430	0.237959	-0.0439225	0.862611	0.314757	0.203314	0.215686	0.215337	-0.398583	-0.237027	0.343631	-0.500516	0.0343838	-0.281046	0.106422
Zm00001eb150840	Zm00001eb125540	0.250013	0.231952	0.354363	-0.0732714	0.772631	-0.0457516	0.792687	0.221305	0.145975	0.563286	0.112487	0.656757	0.0849673	0.625479
Zm00001eb150840	Zm00001eb247430	0.27532	0.205139	0.414164	0.0856553	0.73541	0.0457516	0.792687	-0.358796	-0.28972	0.24355	-0.386997	0.112611	-0.281046	0.106422
Zm00001eb150840	Zm00001eb326080	0.298216	0.19664	0.43418	0.347781	0.157308	0.267974	0.123708	0.136722	0.0976693	0.699829	0.106295	0.67464	0.0718954	0.679601
Zm00001eb150840	Zm00001eb118950	0.311444	0.333694	0.175967	0.215686	0.390027	0.137255	0.430422	0.463758	0.391501	0.10813	0.417957	0.0843526	0.281046	0.106422
Zm00001eb150840	Zm00001eb193660	0.319655	0.315828	0.201697	0.21775	0.385396	0.124183	0.475612	0.201245	0.162351	0.51981	0.0897833	0.723123	0.0588235	0.735427
Zm00001eb150840	Zm00001eb349810	0.371801	0.333095	0.176792	0.25903	0.299305	0.150327	0.387829	-0.413911	-0.256771	0.303688	-0.428277	0.076201	-0.300654	0.0841455
Zm00001eb150840	Zm00001eb160700	0.384035	0.39238	0.107271	0.281734	0.257375	0.228758	0.188807	0.601401	0.398043	0.101852	0.45098	0.0603262	0.333333	0.0555111
Zm00001eb150840	Zm00001eb194260	0.462819	0.417075	0.0850776	0.4613	0.0539905	0.333333	0.0555111	0.305773	0.153178	0.543968	0.273478	0.272173	0.202614	0.244452
Zm00001eb150840	Zm00001eb061150	0.472136	0.441642	0.0665242	0.378741	0.121164	0.24183	0.16477	0.411489	0.348777	0.156042	0.285862	0.25017	0.202614	0.244452
Zm00001eb150840	Zm00001eb416090	0.4751	0.383094	0.116599	0.448916	0.0616574	0.30719	0.0776193	0.0982624	0.120527	0.6338	0.0257998	0.91906	0.00653595	0.97005
Zm00001eb150840	Zm00001eb346060	0.518925	0.382624	0.117086	0.453044	0.0590167	0.281046	0.106422	0.341096	0.275404	0.268674	0.22807	0.3627	0.137255	0.430422
Zm00001eb150840	Zm00001eb428490	0.565164	0.397097	0.102743	0.401445	0.0986919	0.300654	0.0841455	0.17089	0.0582638	0.818371	0.0526316	0.83569	0.0457516	0.792687
Zm00001eb156040	Zm00001eb273840	-0.29592	-0.146762	0.56116	-0.314757	0.203314	-0.202614	0.244452	-0.394713	-0.278856	0.262475	-0.329205	0.182212	-0.215686	0.215337
Zm00001eb156040	Zm00001eb296340	-0.1601	-0.0562266	0.824627	-0.131063	0.604194	-0.0849673	0.625479	0.352284	0.350648	0.153683	0.30031	0.22596	0.202614	0.244452
Zm00001eb156040	Zm00001eb104260	0.194261	0.0465095	0.854598	0.190918	0.447931	0.150327	0.387829	-0.630495	-0.377917	0.122043	-0.539732	0.0207827	-0.424837	0.0146669
Zm00001eb157260	Zm00001eb060520	-0.537302	-0.465941	0.0513106	-0.479876	0.0438646	-0.320261	0.0658032	-0.373152	-0.363045	0.13867	-0.304438	0.219331	-0.202614	0.244452
Zm00001eb157260	Zm00001eb093650	-0.0974584	-0.0785073	0.756831	-0.0856553	0.73541	-0.0849673	0.625479	-0.418003	-0.260895	0.295713	-0.26935	0.279764	-0.189542	0.276225
Zm00001eb157270	Zm00001eb410960	-0.275196	-0.188912	0.452805	-0.100103	0.69269	-0.0522876	0.763895	-0.291702	-0.347244	0.157993	-0.176471	0.483628	-0.124183	0.475612
Zm00001eb157270	Zm00001eb194260	0.187107	0.0932773	0.712772	0.213622	0.394688	0.0849673	0.625479	-0.104832	-0.0332229	0.895879	-0.133127	0.598461	-0.111111	0.523288
Zm00001eb159750	Zm00001eb209670	0.630055	0.386803	0.112807	0.422085	0.081019	0.189542	0.276225	0.267722	0.237654	0.342317	0.180599	0.473289	0.124183	0.475612
Zm00001eb160740	Zm00001eb380080	0.621145	0.553977	0.0170588	0.644995	0.00384937	0.398693	0.022003	0.644235	0.586699	0.0104849	0.642931	0.00400201	0.437908	0.0118832
Zm00001eb162740	Zm00001eb296340	-0.638326	-0.614121	0.00670091	-0.459236	0.0552157	-0.346405	0.0465968	-0.790073	-0.75025	0.000335378	-0.737874	0.000473057	-0.51634	0.00301557
Zm00001eb162740	Zm00001eb078860	-0.614933	-0.339622	0.167941	-0.30031	0.22596	-0.20915	0.229566	-0.265657	-0.177989	0.479812	-0.0794634	0.753956	-0.0326797	0.851088
Zm00001eb162740	Zm00001eb259130	-0.554643	-0.455463	0.0575092	-0.508772	0.0310685	-0.424837	0.0146669	-0.152822	-0.0233484	0.92673	-0.124871	0.621526	-0.0980392	0.573304
Zm00001eb162740	Zm00001eb201290	-0.423838	-0.302452	0.222503	-0.180599	0.473289	-0.0980392	0.573304	0.18149	0.0531623	0.834055	0.176471	0.483628	0.111111	0.523288
Zm00001eb162740	Zm00001eb183200	-0.398032	-0.262133	0.293344	-0.473684	0.0470641	-0.346405	0.0465968	-0.101311	-0.035728	0.888073	-0.122807	0.627346	-0.0588235	0.735427
Zm00001eb162740	Zm00001eb361110	-0.362977	-0.324785	0.188505	-0.323013	0.191068	-0.254902	0.143112	0.30529	0.297349	0.230794	0.256966	0.303309	0.228758	0.188807
Zm00001eb162740	Zm00001eb273840	-0.30375	-0.237941	0.341718	-0.226006	0.367178	-0.176471	0.310704	0.527146	0.478506	0.0445581	0.479876	0.0438646	0.346405	0.0465968
Zm00001eb162740	Zm00001eb145580	-0.299219	-0.192942	0.443041	-0.339525	0.168071	-0.24183	0.16477	-0.483477	-0.392916	0.10675	-0.240454	0.33649	-0.137255	0.430422
Zm00001eb162740	Zm00001eb113030	-0.295401	-0.248289	0.320492	-0.281734	0.257375	-0.202614	0.244452	0.166659	0.145658	0.564141	0.0299278	0.90616	-0.00653595	0.97005
Zm00001eb162740	Zm00001eb352260	-0.228432	-0.169358	0.501697	-0.182663	0.468161	-0.111111	0.523288	-0.7463	-0.561326	0.0153559	-0.632611	0.00484123	-0.542484	0.00183116
Zm00001eb162740	Zm00001eb093650	-0.206147	-0.182326	0.468996	-0.145511	0.564541	-0.0980392	0.573304	-0.802408	-0.596706	0.00894459	-0.576883	0.0121954	-0.437908	0.0118832
Zm00001eb162740	Zm00001eb410960	-0.185052	-0.0355474	0.888635	-0.256966	0.303309	-0.235294	0.176484	0.573905	0.458995	0.0553602	0.572755	0.0129782	0.424837	0.0146669
Zm00001eb162740	Zm00001eb104260	-0.158314	-0.0148584	0.953338	-0.135191	0.59275	-0.137255	0.430422	0.622433	0.662898	0.00271456	0.552116	0.0175129	0.398693	0.022003
Zm00001eb162740	Zm00001eb358930	-0.122829	-0.0470904	0.8528	-0.0381837	0.88043	0.0718954	0.679601	-0.475202	-0.421074	0.0818262	-0.339525	0.168071	-0.24183	0.16477
Zm00001eb162740	Zm00001eb309660	-0.0617985	-0.0675971	0.78985	-0.00515996	0.983788	0.00653595	0.97005	-0.151689	-0.105489	0.676981	-0.0856553	0.73541	-0.0457516	0.792687
Zm00001eb162740	Zm00001eb038660	0.0142657	NA	NA	-0.0443756	0.861206	0	1	-0.049267	NA	NA	-0.166151	0.50995	0	1
Zm00001eb162740	Zm00001eb175640	0.0142657	NA	NA	-0.0443756	0.861206	0	1	-0.049267	NA	NA	-0.166151	0.50995	0	1
Zm00001eb162740	Zm00001eb060520	0.0224683	-0.0201105	0.936871	0.0381837	0.88043	0.00653595	0.97005	-0.140041	-0.245697	0.325734	-0.0154799	0.951388	-0.00653595	0.97005
Zm00001eb162740	Zm00001eb380080	0.134343	0.206544	0.410905	0.0691434	0.785148	0.0588235	0.735427	0.133165	0.152115	0.546801	0.0237358	0.925518	0.00653595	0.97005
Zm00001eb162740	Zm00001eb194260	0.164279	0.137669	0.585924	0.102167	0.686655	0.0588235	0.735427	0.36125	0.251233	0.314598	0.271414	0.275952	0.176471	0.310704
Zm00001eb162740	Zm00001eb349810	0.169801	0.118179	0.640474	0.157895	0.531483	0.0849673	0.625479	-0.322835	-0.286978	0.248243	-0.296182	0.232717	-0.156863	0.367531
Zm00001eb162740	Zm00001eb329780	0.214624	0.160522	0.524586	0.201238	0.423288	0.0980392	0.573304	-0.49651	-0.40787	0.0929174	-0.446852	0.0630103	-0.294118	0.0911089
Zm00001eb162740	Zm00001eb112260	0.22632	0.142486	0.572749	0.30031	0.22596	0.202614	0.244452	-0.408908	-0.311813	0.207803	-0.164087	0.515295	-0.124183	0.475612
Zm00001eb162740	Zm00001eb160700	0.242543	0.159561	0.527105	0.232198	0.353838	0.163399	0.347908	-0.764296	-0.643926	0.00392781	-0.581011	0.0114509	-0.372549	0.0323442
Zm00001eb162740	Zm00001eb037860	0.375764	0.339046	0.168711	0.24871	0.319645	0.169935	0.328965	0.454892	0.370788	0.129828	0.329205	0.182212	0.228758	0.188807
Zm00001eb162740	Zm00001eb055950	0.432398	0.417807	0.0844754	0.184727	0.463061	0.00653595	0.97005	-0.801444	-0.693173	0.00142479	-0.770898	0.000180557	-0.581699	0.000832945
Zm00001eb163720	Zm00001eb160700	0.548823	0.491209	0.0384408	0.560372	0.0155691	0.30719	0.0776193	0.386243	0.371747	0.12876	0.372549	0.127873	0.24183	0.16477
Zm00001eb163720	Zm00001eb245250	0.564867	0.477801	0.0449178	0.527348	0.0245139	0.333333	0.0555111	0.254047	0.272497	0.273965	0.141383	0.575754	0.111111	0.523288
Zm00001eb168160	Zm00001eb327530	-0.547478	-0.52627	0.0248618	-0.521156	0.0265657	-0.333333	0.0555111	-0.564058	-0.461115	0.0540997	-0.537668	0.0213714	-0.385621	0.0267447
Zm00001eb168160	Zm00001eb287980	-0.433635	-0.39865	0.101283	-0.360165	0.142062	-0.294118	0.0911089	-0.619444	-0.502257	0.033663	-0.636739	0.00448985	-0.437908	0.0118832
Zm00001eb168160	Zm00001eb352260	0.699679	0.619368	0.00612271	0.684211	0.00173755	0.503268	0.00383952	-0.32378	-0.206743	0.410444	0.0216718	0.93198	0.0326797	0.851088
Zm00001eb169130	Zm00001eb295220	-0.26831	-0.131921	0.601808	-0.304438	0.219331	-0.163399	0.347908	0.337647	0.317449	0.199266	0.215686	0.390027	0.124183	0.475612
Zm00001eb169130	Zm00001eb209670	0.337622	0.138217	0.584417	0.351909	0.152107	0.189542	0.276225	0.367546	0.212956	0.3962	0.353973	0.149551	0.24183	0.16477
Zm00001eb169460	Zm00001eb076780	0.540873	0.508102	0.031328	0.529412	0.0238582	0.385621	0.0267447	-0.190741	-0.140794	0.57736	-0.172343	0.494076	-0.111111	0.523288
Zm00001eb169460	Zm00001eb113030	0.735739	0.764407	0.000220797	0.659443	0.00290886	0.45098	0.00957851	0.465746	0.420755	0.0820823	0.380805	0.118984	0.30719	0.0776193
Zm00001eb169920	Zm00001eb271450	-0.831411	-0.790388	9.47566e-05	-0.805986	5.38164e-05	-0.607843	0.00047979	-0.447524	-0.355565	0.1476	-0.353973	0.149551	-0.281046	0.106422
Zm00001eb169920	Zm00001eb093650	-0.66122	-0.489423	0.0392596	-0.529412	0.0238582	-0.359477	0.0389193	0.630312	0.592045	0.00963774	0.438596	0.0686441	0.30719	0.0776193
Zm00001eb169920	Zm00001eb282770	-0.63914	-0.549873	0.0180728	-0.647059	0.00370153	-0.45098	0.00957851	0.522625	0.561015	0.0154252	0.409701	0.0913184	0.267974	0.123708
Zm00001eb169920	Zm00001eb352260	-0.592189	-0.445582	0.0638541	-0.498452	0.0352536	-0.372549	0.0323442	0.59834	0.575558	0.0124426	0.263158	0.291392	0.202614	0.244452
Zm00001eb169920	Zm00001eb118950	-0.433873	-0.356573	0.146375	-0.374613	0.125608	-0.24183	0.16477	0.074441	0.0965932	0.702993	0.0443756	0.861206	0.0588235	0.735427
Zm00001eb169920	Zm00001eb383490	-0.376607	-0.243872	0.329454	-0.345717	0.159953	-0.163399	0.347908	0.262875	0.159985	0.525993	0.316821	0.200205	0.24183	0.16477
Zm00001eb169920	Zm00001eb253820	-0.365261	-0.218108	0.384597	-0.426213	0.0777829	-0.267974	0.123708	0.290769	0.304566	0.219127	0.26935	0.279764	0.163399	0.347908
Zm00001eb169920	Zm00001eb256260	-0.354116	-0.205459	0.413419	-0.00515996	0.983788	-0.0196078	0.910317	0.843508	0.737712	0.00047514	0.822497	2.79262e-05	0.633987	0.000270552
Zm00001eb169920	Zm00001eb361110	-0.113584	-0.0696996	0.783459	-0.106295	0.67464	-0.0457516	0.792687	0.173475	0.0400825	0.874528	0.155831	0.536931	0.111111	0.523288
Zm00001eb169920	Zm00001eb112180	-0.0831578	-0.0109314	0.965662	-0.0815273	0.747759	-0.0196078	0.910317	0.262726	0.184212	0.46433	0.104231	0.680638	0.111111	0.523288
Zm00001eb169920	Zm00001eb209670	0.0513914	-0.0324076	0.898422	-0.0237358	0.925518	0.0980392	0.573304	0.435684	0.362422	0.139399	0.0959752	0.704812	0.0326797	0.851088
Zm00001eb169920	Zm00001eb428490	0.0758629	0.182936	0.467483	-0.0175439	0.944915	0.0915033	0.599134	0.390988	0.313218	0.205653	0.378741	0.121164	0.294118	0.0911089
Zm00001eb169920	Zm00001eb416090	0.250537	0.234761	0.3484	0.0877193	0.729259	0.0588235	0.735427	-0.0316275	-0.0460402	0.85605	0.0237358	0.925518	0.0196078	0.910317
Zm00001eb169920	Zm00001eb309660	0.330712	0.330013	0.181077	0.223942	0.371686	0.215686	0.215337	0.488124	0.507542	0.0315461	0.417957	0.0843526	0.30719	0.0776193
Zm00001eb169920	Zm00001eb329710	0.425866	0.388695	0.110907	0.327141	0.185133	0.215686	0.215337	0.520649	0.451942	0.0597135	0.529412	0.0238582	0.398693	0.022003
Zm00001eb169920	Zm00001eb036590	0.533588	0.116254	0.645962	-0.0319917	0.899719	0.20915	0.229566	-0.475678	-0.316065	0.201341	-0.23839	0.34078	-0.137255	0.430422
Zm00001eb169920	Zm00001eb326080	0.600208	0.621851	0.00586356	0.535604	0.0219731	0.385621	0.0267447	0.244399	0.216934	0.387224	0.159959	0.526061	0.0588235	0.735427
Zm00001eb169920	Zm00001eb160700	0.633407	0.574729	0.0125991	0.568627	0.0138004	0.372549	0.0323442	0.378415	0.372546	0.127876	0.335397	0.173635	0.24183	0.16477
Zm00001eb169920	Zm00001eb349810	0.724863	0.718647	0.000779217	0.640867	0.00415955	0.477124	0.00612768	-0.135657	-0.152765	0.545068	-0.0340557	0.893283	-0.0261438	0.880619
Zm00001eb169920	Zm00001eb193660	0.795612	0.866458	3.31695e-06	0.663571	0.00267798	0.477124	0.00612768	0.760029	0.73951	0.00045251	0.711042	0.000939105	0.51634	0.00301557
Zm00001eb169920	Zm00001eb112260	0.867772	0.834151	1.6866e-05	0.805986	5.38164e-05	0.647059	0.000201547	0.229411	0.180185	0.47432	0.0815273	0.747759	0.0457516	0.792687
Zm00001eb172450	Zm00001eb209670	0.172489	-0.0466961	0.85402	0.273478	0.272173	0.163399	0.347908	-0.66654	-0.25017	0.316718	-0.389061	0.110542	-0.215686	0.215337
Zm00001eb172450	Zm00001eb059850	0.54133	0.362989	0.138735	0.541796	0.0202068	0.411765	0.0180102	0.570791	0.323142	0.190881	0.550052	0.0180276	0.372549	0.0323442
Zm00001eb172450	Zm00001eb078860	0.609216	0.363134	0.138566	0.223942	0.371686	0.156863	0.367531	-0.765969	-0.577093	0.0121568	-0.494324	0.037044	-0.346405	0.0465968
Zm00001eb173070	Zm00001eb038660	-0.142712	NA	NA	-0.199174	0.428158	0	1	-0.0220545	NA	NA	-0.0237358	0.925518	0	1
Zm00001eb173070	Zm00001eb175640	-0.142712	NA	NA	-0.199174	0.428158	0	1	-0.0220545	NA	NA	-0.0237358	0.925518	0	1
Zm00001eb173070	Zm00001eb061150	0.469678	0.438449	0.0687479	0.444788	0.0643852	0.346405	0.0465968	-0.501149	-0.532263	0.022975	-0.356037	0.147026	-0.254902	0.143112
Zm00001eb173070	Zm00001eb247430	0.679473	0.621455	0.00590422	0.628483	0.0052147	0.437908	0.0118832	0.381669	0.351718	0.152345	0.314757	0.203314	0.254902	0.143112
Zm00001eb173070	Zm00001eb160700	0.784457	0.724689	0.000669019	0.770898	0.000180557	0.594771	0.000633849	-0.450523	-0.420013	0.0826794	-0.308566	0.212829	-0.202614	0.244452
Zm00001eb173070	Zm00001eb037860	0.841506	0.821514	2.90923e-05	0.781218	0.000129364	0.601307	0.000551832	0.528799	0.40478	0.0956637	0.405573	0.0949534	0.267974	0.123708
Zm00001eb178160	Zm00001eb078860	0.337857	0.342525	0.164104	-0.19711	0.433058	0.0522876	0.763895	-0.617988	-0.492606	0.0378093	-0.649123	0.00355837	-0.477124	0.00612768
Zm00001eb178500	Zm00001eb031210	-0.178208	-0.169121	0.502306	-0.00515996	0.983788	0.00653595	0.97005	-0.0567159	0.0196998	0.938157	-0.0959752	0.704812	-0.0849673	0.625479
Zm00001eb178500	Zm00001eb295220	-0.0429062	-0.045511	0.857689	-0.0196078	0.938446	0.00653595	0.97005	0.144346	0.137917	0.585241	0.126935	0.615727	0.0326797	0.851088
Zm00001eb178500	Zm00001eb410960	0.213661	0.151283	0.549022	0.199174	0.428158	0.104575	0.548014	0.197979	0.110782	0.661665	0.209494	0.404102	0.137255	0.430422
Zm00001eb182130	Zm00001eb349810	0.566922	0.553223	0.0172416	0.535604	0.0219731	0.398693	0.022003	0.179043	0.227367	0.364223	0.0897833	0.723123	0.0915033	0.599134
Zm00001eb182490	Zm00001eb327530	-0.270474	-0.246064	0.324988	-0.232198	0.353838	-0.163399	0.347908	-0.490452	-0.288136	0.246254	-0.438596	0.0686441	-0.281046	0.106422
Zm00001eb182490	Zm00001eb427000	0.784849	0.776735	0.00014984	0.758514	0.000263646	0.647059	0.000201547	-0.288983	-0.276273	0.267105	-0.256966	0.303309	-0.150327	0.387829
Zm00001eb183200	Zm00001eb160700	-0.354057	-0.29228	0.239221	-0.325077	0.188085	-0.215686	0.215337	0.0708417	-0.00147952	0.995351	0.0712074	0.778883	0.0588235	0.735427
Zm00001eb183200	Zm00001eb316120	-0.0463774	0.0463914	0.854963	-0.0650155	0.797715	-0.0196078	0.910317	0.0213747	0.0387638	0.878626	-0.0237358	0.925518	0.00653595	0.97005
Zm00001eb183200	Zm00001eb031210	0.195512	0.158597	0.529637	0.211558	0.39938	0.163399	0.347908	0.476081	0.479206	0.0442029	0.370485	0.130166	0.24183	0.16477
Zm00001eb183200	Zm00001eb327530	0.19611	0.169256	0.50196	0.149639	0.553423	0.111111	0.523288	0.217928	0.107243	0.671891	0.230134	0.358254	0.150327	0.387829
Zm00001eb183200	Zm00001eb410960	0.208401	0.109529	0.665278	0.273478	0.272173	0.222222	0.201754	-0.279657	-0.172985	0.492444	-0.267286	0.283608	-0.189542	0.276225
Zm00001eb183200	Zm00001eb360480	0.779818	0.740244	0.000443542	0.737874	0.000473057	0.555556	0.00141574	-0.0615357	-0.0890531	0.725292	0.0753354	0.766392	0.0196078	0.910317
Zm00001eb184870	Zm00001eb383490	0.111987	0.0458754	0.856561	0.126935	0.615727	0.0457516	0.792687	0.0755642	0.0458001	0.856794	0.108359	0.66866	0.0849673	0.625479
Zm00001eb184870	Zm00001eb209670	0.241621	0.0234919	0.926281	-0.0629515	0.804017	-0.0588235	0.735427	0.566754	0.244158	0.328871	0.556244	0.0165184	0.372549	0.0323442
Zm00001eb185680	Zm00001eb327530	-0.296055	-0.24624	0.324631	-0.131063	0.604194	-0.124183	0.475612	0.233989	0.0390704	0.877673	0.25903	0.299305	0.137255	0.430422
Zm00001eb185680	Zm00001eb068280	-0.259867	-0.235462	0.346919	-0.135191	0.59275	-0.0849673	0.625479	-0.381478	-0.370746	0.129874	-0.22807	0.3627	-0.163399	0.347908
Zm00001eb186200	Zm00001eb349810	-0.679394	-0.550068	0.0180234	-0.632611	0.00484123	-0.392157	0.0242737	-0.711676	-0.678187	0.00197812	-0.644995	0.00384937	-0.444444	0.0106757
Zm00001eb186200	Zm00001eb427810	-0.181064	-0.215499	0.390448	-0.0815273	0.747759	-0.117647	0.499148	-0.555444	-0.454623	0.0580296	-0.54386	0.0196436	-0.359477	0.0389193
Zm00001eb187190	Zm00001eb410960	-0.540539	-0.355356	0.147856	-0.409701	0.0913184	-0.169935	0.328965	-0.667388	-0.482566	0.0425278	-0.673891	0.00216596	-0.509804	0.00340492
Zm00001eb187190	Zm00001eb209670	-0.518902	-0.189626	0.451067	-0.273478	0.272173	-0.137255	0.430422	0.126806	0.0708619	0.779931	-0.0670795	0.791425	0.0130719	0.940141
Zm00001eb187190	Zm00001eb068280	-0.152129	-0.147695	0.558646	-0.116615	0.644932	-0.176471	0.310704	-0.218182	-0.0595648	0.814382	-0.108359	0.66866	-0.0784314	0.652311
Zm00001eb187190	Zm00001eb193660	0.32133	0.0694352	0.784262	0.135191	0.59275	0.0849673	0.625479	0.601985	0.446047	0.0635444	0.620227	0.006032	0.457516	0.00858301
Zm00001eb187190	Zm00001eb298570	0.362795	0.22098	0.378211	0.277606	0.26471	0.163399	0.347908	0.387209	0.189672	0.450956	0.432405	0.0731082	0.27451	0.11481
Zm00001eb187190	Zm00001eb118950	0.496503	0.381721	0.118026	0.203302	0.418447	0.137255	0.430422	0.431676	0.346873	0.158468	0.211558	0.39938	0.143791	0.408795
Zm00001eb187810	Zm00001eb327040	0.0861621	0.260093	0.297255	-0.0361197	0.886853	0.0326797	0.851088	-0.479462	-0.395684	0.104084	-0.372549	0.127873	-0.287582	0.0985282
Zm00001eb187810	Zm00001eb156610	0.105164	0.0448219	0.859823	0.0505676	0.842056	-0.0588235	0.735427	-0.289438	-0.181025	0.472228	-0.240454	0.33649	-0.124183	0.475612
Zm00001eb187810	Zm00001eb399860	0.437543	0.321973	0.192583	0.360165	0.142062	0.124183	0.475612	-0.347907	-0.317518	0.199163	-0.329205	0.182212	-0.228758	0.188807
Zm00001eb187810	Zm00001eb078860	0.457122	0.145715	0.563987	0.448916	0.0616574	0.0784314	0.652311	0.134957	0.0650122	0.797725	0.126935	0.615727	0.0326797	0.851088
Zm00001eb188370	Zm00001eb361110	-0.0646219	-0.0130376	0.959051	-0.0608875	0.81033	-0.0326797	0.851088	-0.107078	-0.14183	0.574536	0.00103199	0.996757	-0.0326797	0.851088
Zm00001eb188370	Zm00001eb209670	0.164783	0.10032	0.692054	0.0980392	0.698742	0.0196078	0.910317	-0.207726	-0.213428	0.39513	0.116615	0.644932	0.0718954	0.679601
Zm00001eb188950	Zm00001eb160700	-0.01387	-0.0587987	0.81673	0.0257998	0.91906	0.0457516	0.792687	0.444978	0.379542	0.120315	0.265222	0.287484	0.215686	0.215337
Zm00001eb188950	Zm00001eb259130	0.487588	0.484732	0.0414734	0.395253	0.104497	0.294118	0.0911089	-0.0775872	0.0133804	0.957975	-0.102167	0.686655	-0.0849673	0.625479
Zm00001eb188950	Zm00001eb361110	0.677628	0.585641	0.0106595	0.655315	0.00315585	0.490196	0.00486314	-0.0325732	0.0035106	0.98897	-0.0712074	0.778883	-0.0457516	0.792687
Zm00001eb191020	Zm00001eb327530	0.154885	0.082904	0.743634	0.182663	0.468161	0.111111	0.523288	0.697208	0.542285	0.0200722	0.69453	0.00138177	0.490196	0.00486314
Zm00001eb191020	Zm00001eb209670	0.328923	0.155353	0.538196	0.316821	0.200205	0.267974	0.123708	0.178618	0.170063	0.499891	0.149639	0.553423	0.137255	0.430422
Zm00001eb191020	Zm00001eb009090	0.396567	0.438031	0.0690433	0.358101	0.144529	0.254902	0.143112	0.191147	0.198681	0.429327	0.153767	0.542403	0.111111	0.523288
Zm00001eb191940	Zm00001eb076780	0.116595	0.0667336	0.792479	0.118679	0.639049	0.137255	0.430422	0.300983	0.226551	0.365992	0.199174	0.428158	0.150327	0.387829
Zm00001eb193550	Zm00001eb113030	-0.462481	-0.399109	0.100854	-0.320949	0.194082	-0.24183	0.16477	-0.194367	-0.100629	0.691151	-0.0629515	0.804017	-0.0457516	0.792687
Zm00001eb193550	Zm00001eb038660	-0.415292	NA	NA	-0.186791	0.457989	0	1	0.166938	NA	NA	0.178535	0.478445	0	1
Zm00001eb193550	Zm00001eb175640	-0.415292	NA	NA	-0.186791	0.457989	0	1	0.166938	NA	NA	0.178535	0.478445	0	1
Zm00001eb193550	Zm00001eb380080	-0.407904	-0.380962	0.118819	-0.232198	0.353838	-0.228758	0.188807	0.224609	0.18533	0.461577	0.182663	0.468161	0.124183	0.475612
Zm00001eb193550	Zm00001eb093650	-0.395828	-0.21145	0.399626	-0.0980392	0.698742	-0.0457516	0.792687	0.659788	0.721243	0.000730151	0.55418	0.0170099	0.385621	0.0267447
Zm00001eb193550	Zm00001eb352260	-0.292127	-0.205316	0.413753	-0.124871	0.621526	-0.150327	0.387829	0.533805	0.592876	0.00951108	0.159959	0.526061	0.0980392	0.573304
Zm00001eb193550	Zm00001eb273840	-0.164734	-0.14453	0.567195	-0.180599	0.473289	-0.124183	0.475612	-0.0547093	-0.0899428	0.722649	0.102167	0.686655	0.0457516	0.792687
Zm00001eb193550	Zm00001eb031210	-0.102554	-0.0243714	0.923529	-0.157895	0.531483	-0.00653595	0.97005	-0.0628127	-0.0102372	0.967842	-0.0773994	0.760167	-0.0980392	0.573304
Zm00001eb193550	Zm00001eb259130	-0.0726222	-0.035162	0.889836	-0.00103199	0.996757	-0.00653595	0.97005	0.256028	0.227534	0.36386	0.0835913	0.741577	0.0718954	0.679601
Zm00001eb193550	Zm00001eb361110	-0.0306637	-0.0941185	0.710287	0.0402477	0.874015	-0.0326797	0.851088	0.243905	0.0425972	0.866721	0.213622	0.394688	0.137255	0.430422
Zm00001eb193550	Zm00001eb410960	0.0485753	0.0382893	0.880102	-0.00722394	0.977304	0.0261438	0.880619	-0.0928798	-0.052135	0.837221	-0.0113519	0.964342	-0.00653595	0.97005
Zm00001eb193550	Zm00001eb360480	0.0750565	-0.0186594	0.941418	0.0443756	0.861206	-0.00653595	0.97005	-0.236137	-0.196839	0.433705	-0.0794634	0.753956	-0.0326797	0.851088
Zm00001eb193550	Zm00001eb104260	0.110244	-0.0861324	0.733987	0.261094	0.295333	0.0588235	0.735427	-0.147795	-0.0849881	0.737402	0.00515996	0.983788	-0.0326797	0.851088
Zm00001eb193550	Zm00001eb253820	0.156425	0.17905	0.477154	0.102167	0.686655	0.0718954	0.679601	0.419921	0.379799	0.120043	0.360165	0.142062	0.24183	0.16477
Zm00001eb193550	Zm00001eb327040	0.15886	0.0258145	0.919015	0.0670795	0.791425	-0.00653595	0.97005	0.434908	0.233812	0.350408	0.292054	0.239602	0.183007	0.293124
Zm00001eb193550	Zm00001eb296340	0.244112	0.177028	0.482226	0.118679	0.639049	0.0196078	0.910317	-0.164582	0.00949762	0.970164	-0.126935	0.615727	-0.0588235	0.735427
Zm00001eb193550	Zm00001eb223680	0.288373	0.127965	0.612842	0.246646	0.323809	0.189542	0.276225	-0.257254	-0.105726	0.676291	0.0443756	0.861206	0.0196078	0.910317
Zm00001eb193550	Zm00001eb112260	0.348016	0.436115	0.0704082	0.190918	0.447931	0.202614	0.244452	-0.0993888	0.121455	0.63117	-0.155831	0.536931	-0.137255	0.430422
Zm00001eb193550	Zm00001eb160700	0.379017	0.336739	0.171814	0.362229	0.139625	0.202614	0.244452	0.574668	0.528219	0.0242354	0.382869	0.116832	0.267974	0.123708
Zm00001eb193550	Zm00001eb349810	0.39001	0.446704	0.0631083	0.174407	0.488839	0.215686	0.215337	-0.3848	-0.237221	0.343223	-0.271414	0.275952	-0.222222	0.201754
Zm00001eb193550	Zm00001eb060520	0.402988	0.350641	0.153692	0.306502	0.216064	0.150327	0.387829	-0.687718	-0.437633	0.069325	-0.54386	0.0196436	-0.385621	0.0267447
Zm00001eb193550	Zm00001eb055950	0.461976	0.260335	0.29679	0.393189	0.106485	0.352941	0.0426121	0.448853	0.318265	0.19805	0.102167	0.686655	0.137255	0.430422
Zm00001eb193550	Zm00001eb121190	0.491143	0.476306	0.0456886	0.271414	0.275952	0.20915	0.229566	0.24799	0.125927	0.618555	0.139319	0.581396	0.0849673	0.625479
Zm00001eb193550	Zm00001eb358930	0.529644	0.485818	0.0409527	0.5129	0.0295066	0.294118	0.0911089	0.783626	0.654112	0.00323094	0.698658	0.00125753	0.503268	0.00383952
Zm00001eb193550	Zm00001eb201290	0.534155	0.467438	0.0504679	0.453044	0.0590167	0.30719	0.0776193	0.608295	0.434016	0.0719263	0.541796	0.0202068	0.359477	0.0389193
Zm00001eb193550	Zm00001eb209690	0.535634	0.324262	0.18926	0.27967	0.261026	0.248366	0.153651	0.552513	0.506549	0.0319356	0.182663	0.468161	0.124183	0.475612
Zm00001eb193550	Zm00001eb338000	0.551112	0.51195	0.0298606	0.537668	0.0213714	0.313725	0.0715115	-0.0518413	-0.0777783	0.759026	0.0464396	0.854814	0	1
Zm00001eb193550	Zm00001eb194260	0.645701	0.558943	0.0158927	0.682147	0.00181708	0.333333	0.0555111	0.299052	0.142007	0.574052	0.31063	0.209625	0.215686	0.215337
Zm00001eb193550	Zm00001eb078860	0.728249	0.42168	0.0813412	0.131063	0.604194	0.196078	0.260003	0.196518	0.136723	0.588527	0.0753354	0.766392	0.0326797	0.851088
Zm00001eb194220	Zm00001eb093650	-0.695036	-0.565426	0.0144662	-0.583075	0.0110924	-0.398693	0.022003	-0.39087	-0.351695	0.152374	-0.353973	0.149551	-0.228758	0.188807
Zm00001eb194220	Zm00001eb427810	-0.679574	-0.624062	0.00564033	-0.589267	0.0100708	-0.464052	0.00768105	-0.349486	-0.278963	0.262284	-0.0278638	0.912608	0.0196078	0.910317
Zm00001eb194220	Zm00001eb118950	-0.462538	-0.360718	0.141407	-0.49226	0.037965	-0.281046	0.106422	-0.388379	-0.37915	0.12073	-0.378741	0.121164	-0.267974	0.123708
Zm00001eb194220	Zm00001eb253820	-0.283926	-0.241372	0.334592	-0.271414	0.275952	-0.176471	0.310704	-0.426926	-0.447643	0.0624897	-0.302374	0.222629	-0.24183	0.16477
Zm00001eb194220	Zm00001eb068280	-0.107554	-0.0713798	0.77836	0.0278638	0.912608	0.0326797	0.851088	-0.548007	-0.532804	0.0228103	-0.517028	0.0280061	-0.372549	0.0323442
Zm00001eb194220	Zm00001eb295220	-0.0654014	0.0264917	0.916897	-0.0877193	0.729259	0.00653595	0.97005	0.407054	0.319355	0.196432	0.411765	0.0895391	0.24183	0.16477
Zm00001eb194220	Zm00001eb416090	0.0506954	0.0152991	0.951955	0.00928793	0.970822	-0.00653595	0.97005	0.216816	0.105661	0.67648	0.195046	0.437986	0.189542	0.276225
Zm00001eb194220	Zm00001eb410960	0.155903	0.0512277	0.840019	0.139319	0.581396	0.104575	0.548014	-0.0909282	-0.113704	0.653263	-0.0464396	0.854814	-0.0196078	0.910317
Zm00001eb194220	Zm00001eb380080	0.166444	0.161026	0.523267	0.164087	0.515295	0.0980392	0.573304	0.0462549	0.0151777	0.952336	-0.00309598	0.990272	0.00653595	0.97005
Zm00001eb194220	Zm00001eb061150	0.242203	0.24449	0.328192	0.184727	0.463061	0.111111	0.523288	-0.393262	-0.380584	0.119216	-0.23839	0.34078	-0.137255	0.430422
Zm00001eb194220	Zm00001eb036590	0.255599	0.21939	0.381739	-0.0877193	0.729259	0.0522876	0.763895	-0.284593	-0.20602	0.412119	-0.26935	0.279764	-0.124183	0.475612
Zm00001eb194220	Zm00001eb423180	0.343847	0.203474	0.418046	0.304438	0.219331	0.228758	0.188807	-0.0170334	-0.00351786	0.988947	-0.0381837	0.88043	0.0326797	0.851088
Zm00001eb194220	Zm00001eb327530	0.37792	0.409342	0.0916301	0.343653	0.162629	0.215686	0.215337	0.697209	0.683636	0.00175937	0.618163	0.00625176	0.45098	0.00957851
Zm00001eb194220	Zm00001eb194260	0.419366	0.420241	0.0824961	0.374613	0.125608	0.281046	0.106422	0.209233	0.267852	0.282551	0.0464396	0.854814	-0.00653595	0.97005
Zm00001eb194220	Zm00001eb062170	0.547199	0.598708	0.00865955	0.453044	0.0590167	0.294118	0.0911089	0.505404	0.455642	0.0573988	0.100103	0.69269	0.0196078	0.910317
Zm00001eb194220	Zm00001eb193660	0.637512	0.600014	0.00847753	0.486068	0.0408335	0.333333	0.0555111	0.398401	0.364796	0.136634	0.356037	0.147026	0.267974	0.123708
Zm00001eb195920	Zm00001eb383490	-0.25127	-0.168898	0.502879	-0.226006	0.367178	-0.156863	0.367531	-0.234756	-0.044848	0.859742	-0.176471	0.483628	-0.124183	0.475612
Zm00001eb195920	Zm00001eb015570	-0.197985	-0.158679	0.52942	-0.223942	0.371686	-0.183007	0.293124	0.428351	0.415559	0.0863342	0.353973	0.149551	0.254902	0.143112
Zm00001eb195920	Zm00001eb118970	0.0698932	0.00835052	0.973766	0.0361197	0.886853	0.0130719	0.940141	-0.17441	-0.223415	0.372843	0.00515996	0.983788	-0.0326797	0.851088
Zm00001eb195920	Zm00001eb037860	0.371762	0.295523	0.233808	0.283798	0.253756	0.163399	0.347908	-0.473053	-0.296912	0.231512	-0.417957	0.0843526	-0.281046	0.106422
Zm00001eb197040	Zm00001eb349810	-0.0439601	-0.0540745	0.831246	0.00515996	0.983788	-0.00653595	0.97005	-0.442273	-0.402048	0.0981393	-0.306502	0.216064	-0.261438	0.133137
Zm00001eb197040	Zm00001eb175640	0.0881021	NA	NA	0.0340557	0.893283	0	1	0.0593648	NA	NA	0.0319917	0.899719	0	1
Zm00001eb199110	Zm00001eb383490	-0.0864261	-0.0738355	0.770925	-0.0505676	0.842056	-0.0196078	0.910317	-0.382345	-0.215875	0.389601	-0.195046	0.437986	-0.143791	0.408795
Zm00001eb201290	Zm00001eb245250	-0.115005	-0.0256305	0.91959	-0.00309598	0.990272	-0.0196078	0.910317	0.131852	0.179422	0.476226	0.0340557	0.893283	0.0718954	0.679601
Zm00001eb201290	Zm00001eb316120	0.0751163	0.00497406	0.984372	0.118679	0.639049	0.0718954	0.679601	0.276862	0.202917	0.419348	0.246646	0.323809	0.150327	0.387829
Zm00001eb201290	Zm00001eb352260	0.0752988	0.223006	0.373741	-0.106295	0.67464	-0.0588235	0.735427	0.175442	0.205722	0.412809	-0.190918	0.447931	-0.150327	0.387829
Zm00001eb201290	Zm00001eb068280	0.130548	-0.0172218	0.945925	-0.0175439	0.944915	-0.00653595	0.97005	0.0549006	-0.0196895	0.93819	0.0402477	0.874015	0.0196078	0.910317
Zm00001eb201290	Zm00001eb062170	0.15813	0.053648	0.832559	0.0423117	0.867607	0.0457516	0.792687	0.34811	0.312378	0.206936	-0.139319	0.581396	-0.111111	0.523288
Zm00001eb201290	Zm00001eb017260	0.198301	0.189297	0.451868	0.211558	0.39938	0.163399	0.347908	0.403904	0.355428	0.147768	0.409701	0.0913184	0.281046	0.106422
Zm00001eb201290	Zm00001eb361110	0.226035	0.138887	0.582581	0.199174	0.428158	0.163399	0.347908	0.0520276	-0.0550995	0.828092	0.178535	0.478445	0.0980392	0.573304
Zm00001eb201290	Zm00001eb038660	0.235248	NA	NA	0.157895	0.531483	0	1	0.188029	NA	NA	0.178535	0.478445	0	1
Zm00001eb201290	Zm00001eb428490	0.277895	0.116373	0.645623	0.24871	0.319645	0.117647	0.499148	0.159302	0.163359	0.517184	0.0505676	0.842056	0.0457516	0.792687
Zm00001eb201290	Zm00001eb193660	0.298387	0.161951	0.520853	0.19711	0.433058	0.163399	0.347908	0.758361	0.771315	0.0001782	0.624355	0.00561127	0.45098	0.00957851
Zm00001eb201290	Zm00001eb399590	0.57422	0.166095	0.510094	0.581011	0.0114509	0.490196	0.00486314	0.523588	0.475181	0.0462751	0.434469	0.071597	0.267974	0.123708
Zm00001eb202260	Zm00001eb209670	-0.592643	-0.362085	0.139794	-0.55418	0.0170099	-0.30719	0.0776193	0.763513	0.73421	0.000521918	0.574819	0.012582	0.372549	0.0323442
Zm00001eb202260	Zm00001eb399590	-0.495601	-0.462743	0.0531464	-0.399381	0.1006	-0.267974	0.123708	-0.435405	-0.390102	0.109508	-0.19711	0.433058	-0.137255	0.430422
Zm00001eb202270	Zm00001eb416090	-0.45346	0.0156101	0.950979	-0.432405	0.0731082	-0.0261438	0.880619	0.150013	0.192948	0.443027	0.0175439	0.944915	-0.00653595	0.97005
Zm00001eb202270	Zm00001eb282770	-0.0353744	-0.09629	0.703886	0.0815273	0.747759	0	1	-0.503178	-0.389276	0.110328	-0.494324	0.037044	-0.359477	0.0389193
Zm00001eb202270	Zm00001eb061150	0.397669	0.276613	0.266493	-0.122807	0.627346	0.117647	0.499148	-0.589268	-0.424379	0.0792083	-0.50258	0.0335305	-0.333333	0.0555111
Zm00001eb206080	Zm00001eb329780	-0.744625	-0.747049	0.00036725	-0.717234	0.000807071	-0.581699	0.000832945	-0.0812337	-0.028591	0.910335	-0.0712074	0.778883	0.00653595	0.97005
Zm00001eb206080	Zm00001eb247430	-0.686466	-0.590233	0.00991848	-0.560372	0.0155691	-0.411765	0.0180102	0.478492	0.404598	0.0958267	0.4613	0.0539905	0.333333	0.0555111
Zm00001eb206080	Zm00001eb061150	-0.650916	-0.610365	0.00714136	-0.628483	0.0052147	-0.45098	0.00957851	-0.154969	-0.102245	0.686427	-0.184727	0.463061	-0.150327	0.387829
Zm00001eb206080	Zm00001eb055950	-0.493177	-0.349157	0.155561	-0.26935	0.279764	-0.163399	0.347908	-0.0787385	-0.0371396	0.883679	0.0423117	0.867607	0.0326797	0.851088
Zm00001eb206080	Zm00001eb104260	-0.24933	-0.0911717	0.719004	-0.131063	0.604194	-0.111111	0.523288	0.512539	0.458764	0.0554991	0.50258	0.0335305	0.385621	0.0267447
Zm00001eb206080	Zm00001eb006480	-0.118934	-0.0603026	0.812121	0.0196078	0.938446	0.00653595	0.97005	0.101647	0.0705389	0.780911	0.0546956	0.829335	-0.00653595	0.97005
Zm00001eb206080	Zm00001eb073290	0.144491	0.0699696	0.782639	0.0423117	0.867607	-0.0196078	0.910317	0.535954	0.365804	0.135472	0.5129	0.0295066	0.346405	0.0465968
Zm00001eb206080	Zm00001eb361110	0.182004	0.0618132	0.807497	0.19711	0.433058	0.137255	0.430422	-0.338248	-0.269672	0.279167	0.0381837	0.88043	0.0326797	0.851088
Zm00001eb206080	Zm00001eb145580	0.221928	0.0790251	0.755274	0.159959	0.526061	0.0980392	0.573304	-0.587954	-0.470611	0.0487166	-0.4613	0.0539905	-0.333333	0.0555111
Zm00001eb206080	Zm00001eb428490	0.328867	0.308766	0.212516	0.285862	0.25017	0.0130719	0.940141	0.0227902	-0.0169057	0.946916	0.0134159	0.957864	0.0326797	0.851088
Zm00001eb206080	Zm00001eb372960	0.343598	0.285644	0.250547	0.329205	0.182212	0.228758	0.188807	0.208004	0.275972	0.267649	0.116615	0.644932	0.0849673	0.625479
Zm00001eb206080	Zm00001eb352260	0.403775	0.288273	0.246021	0.415893	0.0860565	0.281046	0.106422	0.117179	0.115106	0.649245	-0.0959752	0.704812	-0.0588235	0.735427
Zm00001eb206080	Zm00001eb246140	0.489449	0.217595	0.385744	0.585139	0.0107431	0.117647	0.499148	-0.328569	-0.109501	0.665358	-0.287926	0.246615	-0.202614	0.244452
Zm00001eb206080	Zm00001eb113030	0.500889	0.388399	0.111203	0.537668	0.0213714	0.372549	0.0323442	0.193862	0.0927365	0.714371	0.172343	0.494076	0.137255	0.430422
Zm00001eb206080	Zm00001eb427810	0.76317	0.755921	0.000284603	0.682147	0.00181708	0.542484	0.00183116	-0.359908	-0.284102	0.253226	-0.0443756	0.861206	-0.0980392	0.573304
Zm00001eb206360	Zm00001eb209670	-0.517699	-0.342451	0.164201	0.155831	0.536931	0.0588235	0.735427	-0.244812	-0.170794	0.498023	-0.0856553	0.73541	-0.0849673	0.625479
Zm00001eb206360	Zm00001eb160700	-0.276714	-0.249672	0.317715	-0.27967	0.261026	-0.281046	0.106422	0.113239	0.0115988	0.963567	0.0753354	0.766392	0.0457516	0.792687
Zm00001eb206360	Zm00001eb193660	-0.16928	-0.108761	0.667497	-0.172343	0.494076	-0.150327	0.387829	0.365981	0.29658	0.232058	0.333333	0.176463	0.24183	0.16477
Zm00001eb206360	Zm00001eb118950	-0.165911	0.0388245	0.878438	-0.170279	0.499341	-0.163399	0.347908	0.167645	-0.0390632	0.877696	0.126935	0.615727	0.0980392	0.573304
Zm00001eb206360	Zm00001eb037860	-0.139503	-0.0583991	0.817956	-0.135191	0.59275	-0.156863	0.367531	0.425314	0.310204	0.210284	0.341589	0.165335	0.228758	0.188807
Zm00001eb206360	Zm00001eb061150	-0.122727	-0.124063	0.623802	-0.116615	0.644932	-0.111111	0.523288	-0.0511011	-0.101226	0.689405	0.0361197	0.886853	0.0457516	0.792687
Zm00001eb206360	Zm00001eb073290	-0.105314	-0.0343227	0.892451	-0.0918473	0.717003	-0.0718954	0.679601	0.2503	0.0956705	0.70571	0.0546956	0.829335	0.0457516	0.792687
Zm00001eb206360	Zm00001eb194260	-0.0618594	-0.0521152	0.837282	-0.0319917	0.899719	0.00653595	0.97005	0.559141	0.575289	0.0124932	0.541796	0.0202068	0.411765	0.0180102
Zm00001eb206360	Zm00001eb329780	0.177229	0.142584	0.572483	0.172343	0.494076	0.0718954	0.679601	-0.428022	-0.33847	0.169481	-0.323013	0.191068	-0.215686	0.215337
Zm00001eb206360	Zm00001eb038660	0.384841	NA	NA	0.395253	0.104497	0	1	-0.440432	NA	NA	-0.252838	0.311413	0	1
Zm00001eb206360	Zm00001eb175640	0.384841	NA	NA	0.395253	0.104497	0	1	-0.440432	NA	NA	-0.252838	0.311413	0	1
Zm00001eb206360	Zm00001eb380080	0.390727	0.32872	0.182896	0.403509	0.0968097	0.267974	0.123708	-0.109525	-0.124662	0.622115	0.0257998	0.91906	0.0326797	0.851088
Zm00001eb206360	Zm00001eb327530	0.602406	0.582755	0.0111474	0.545924	0.0190927	0.437908	0.0118832	0.598425	0.641749	0.00409162	0.444788	0.0643852	0.346405	0.0465968
Zm00001eb207450	Zm00001eb078860	0.287318	0.0384543	0.879589	0.358101	0.144529	0.104575	0.548014	-0.574722	-0.451229	0.0601675	-0.574819	0.012582	-0.411765	0.0180102
Zm00001eb210510	Zm00001eb175640	0.179625	NA	NA	0.168215	0.504633	0	1	0.57884	NA	NA	0.409701	0.0913184	0	1
Zm00001eb210510	Zm00001eb360480	0.634723	0.64444	0.00388996	0.591331	0.00974749	0.385621	0.0267447	0.567721	0.544028	0.0195981	0.23839	0.34078	0.137255	0.430422
Zm00001eb211690	Zm00001eb112260	-0.445745	-0.368591	0.132294	-0.353973	0.149551	-0.281046	0.106422	0.0637502	0.0959903	0.704768	-0.00515996	0.983788	0.0196078	0.910317
Zm00001eb212120	Zm00001eb156610	-0.595271	-0.405441	0.0950709	-0.325077	0.188085	-0.24183	0.16477	-0.221992	-0.172204	0.494429	-0.0257998	0.91906	-0.0196078	0.910317
Zm00001eb212120	Zm00001eb410960	-0.524357	-0.330792	0.179988	-0.137255	0.587062	-0.0784314	0.652311	-0.667998	-0.52942	0.0238555	-0.614035	0.00671076	-0.45098	0.00957851
Zm00001eb212120	Zm00001eb360480	-0.489199	-0.337703	0.170511	-0.21775	0.385396	-0.150327	0.387829	-0.361222	-0.29878	0.228449	-0.353973	0.149551	-0.24183	0.16477
Zm00001eb212120	Zm00001eb399590	-0.365818	-0.232919	0.352304	-0.137255	0.587062	-0.124183	0.475612	-0.167711	-0.193829	0.440908	0.0423117	0.867607	0.0196078	0.910317
Zm00001eb212120	Zm00001eb253820	-0.347995	-0.206459	0.4111	-0.0732714	0.772631	-0.124183	0.475612	-0.45404	-0.278621	0.262894	-0.205366	0.413635	-0.150327	0.387829
Zm00001eb212120	Zm00001eb253820	-0.347995	-0.206459	0.4111	-0.0732714	0.772631	-0.124183	0.475612	-0.45404	-0.278621	0.262894	-0.205366	0.413635	-0.150327	0.387829
Zm00001eb212120	Zm00001eb255880	0.145118	0.120183	0.634776	0.0608875	0.81033	0.0457516	0.792687	-0.083385	-0.174667	0.48818	0.00515996	0.983788	-0.0196078	0.910317
Zm00001eb212120	Zm00001eb245250	0.624665	0.377563	0.12242	0.519092	0.0272785	0.359477	0.0389193	0.708718	0.535214	0.0220882	0.607843	0.00745005	0.398693	0.022003
Zm00001eb214190	Zm00001eb428490	0.14341	0.133685	0.596914	0.153767	0.542403	0.0784314	0.652311	0.321209	0.265181	0.287561	0.298246	0.229322	0.202614	0.244452
Zm00001eb214750	Zm00001eb388620	-0.315609	-0.166467	0.509135	0.223942	0.371686	-0.0588235	0.735427	-0.764706	-0.184523	0.463563	0.108359	0.66866	-0.0849673	0.625479
Zm00001eb216410	Zm00001eb156610	-0.692466	-0.69093	0.0014983	-0.644995	0.00384937	-0.424837	0.0146669	0.313561	0.195337	0.43729	0.242518	0.332231	0.20915	0.229566
Zm00001eb218860	Zm00001eb303620	0.163649	0.192142	0.444972	0.0196078	0.938446	0.0196078	0.910317	0.566954	0.397353	0.102501	0.504644	0.0326937	0.30719	0.0776193
Zm00001eb227180	Zm00001eb259130	-0.344128	-0.298723	0.228542	-0.215686	0.390027	-0.124183	0.475612	0.228123	0.220535	0.379197	0.20743	0.408854	0.137255	0.430422
Zm00001eb227180	Zm00001eb118950	-0.199748	-0.190585	0.44874	-0.0815273	0.747759	-0.0718954	0.679601	0.219194	0.197128	0.433016	0.195046	0.437986	0.0980392	0.573304
Zm00001eb227180	Zm00001eb358930	0.507927	0.474646	0.0465561	0.525284	0.0251836	0.346405	0.0465968	-0.0781399	-0.0370436	0.883977	-0.0113519	0.964342	-0.0326797	0.851088
Zm00001eb228620	Zm00001eb209670	-0.310573	-0.0719663	0.776583	-0.190918	0.447931	-0.0849673	0.625479	0.14398	-0.0440884	0.862096	0.0381837	0.88043	0.0196078	0.910317
Zm00001eb231360	Zm00001eb113030	-0.111643	-0.0560999	0.825016	-0.0464396	0.854814	0.0457516	0.792687	-0.475689	-0.358691	0.143822	-0.370485	0.130166	-0.254902	0.143112
Zm00001eb233420	Zm00001eb175640	-0.210068	NA	NA	-0.114551	0.650834	0	1	-0.50487	NA	NA	-0.343653	0.162629	0	1
Zm00001eb233420	Zm00001eb055950	-0.147735	-0.0895649	0.723771	0.0299278	0.90616	-0.0457516	0.792687	-0.0501848	-0.057572	0.820494	-0.0505676	0.842056	-0.0326797	0.851088
Zm00001eb233420	Zm00001eb296340	-0.14103	-0.0500118	0.843771	-0.0505676	0.842056	-0.0326797	0.851088	-0.101824	-0.106664	0.673571	0.0134159	0.957864	-0.0196078	0.910317
Zm00001eb233420	Zm00001eb113030	-0.123465	-0.0854173	0.736121	-0.141383	0.575754	-0.0718954	0.679601	-0.367364	-0.187686	0.455799	-0.261094	0.295333	-0.163399	0.347908
Zm00001eb233420	Zm00001eb273840	-0.0574624	0.0705822	0.780779	-0.116615	0.644932	-0.0457516	0.792687	0.240454	0.216997	0.387083	-0.0257998	0.91906	0.00653595	0.97005
Zm00001eb233420	Zm00001eb349810	0.249971	0.284938	0.251771	0.149639	0.553423	0.111111	0.523288	-0.228959	-0.118641	0.639158	-0.0608875	0.81033	0	1
Zm00001eb233420	Zm00001eb145580	0.257026	0.184717	0.463084	0.184727	0.463061	0.124183	0.475612	0.326069	0.0782535	0.757595	0.376677	0.123372	0.281046	0.106422
Zm00001eb233420	Zm00001eb309660	0.368647	0.389313	0.110291	0.21775	0.385396	0.137255	0.430422	-0.658659	-0.374918	0.125277	-0.605779	0.00771061	-0.464052	0.00768105
Zm00001eb233420	Zm00001eb112260	0.428808	0.378082	0.121866	0.395253	0.104497	0.254902	0.143112	-0.170215	-0.169164	0.502194	0.135191	0.59275	0.0849673	0.625479
Zm00001eb233420	Zm00001eb358930	0.560615	0.495323	0.0366046	0.45098	0.0603262	0.333333	0.0555111	0.182848	0.0809946	0.749358	0.0134159	0.957864	-0.00653595	0.97005
Zm00001eb234690	Zm00001eb006480	-0.699538	-0.744066	0.000399208	-0.622291	0.00581855	-0.398693	0.022003	0.0621687	0.1278	0.613303	-0.0464396	0.854814	-0.0196078	0.910317
Zm00001eb234690	Zm00001eb247430	0.0925116	0.130575	0.605552	0.0196078	0.938446	0.0196078	0.910317	0.20197	0.176741	0.482947	0.155831	0.536931	0.137255	0.430422
Zm00001eb234870	Zm00001eb068280	-0.55473	-0.24878	0.319504	-0.500516	0.0343838	-0.385621	0.0267447	0.185756	0.148756	0.555792	0.188854	0.452946	0.150327	0.387829
Zm00001eb234870	Zm00001eb327530	0.0634297	0.0424767	0.867094	0.0361197	0.886853	0.00653595	0.97005	-0.269078	-0.210318	0.402213	-0.252838	0.311413	-0.176471	0.310704
Zm00001eb239680	Zm00001eb209670	0.497198	0.172679	0.493222	0.422085	0.081019	0.163399	0.347908	-0.0866757	0.0111369	0.965017	-0.155831	0.536931	-0.111111	0.523288
Zm00001eb244180	Zm00001eb160700	-0.475466	-0.423003	0.0802909	-0.457172	0.0564616	-0.30719	0.0776193	-0.437577	-0.380392	0.119418	-0.455108	0.0577286	-0.333333	0.0555111
Zm00001eb244180	Zm00001eb061150	-0.361994	-0.375645	0.124486	-0.306502	0.216064	-0.189542	0.276225	-0.598212	-0.579288	0.0117572	-0.5129	0.0295066	-0.359477	0.0389193
Zm00001eb244180	Zm00001eb326080	0.175259	0.0559907	0.825352	0.155831	0.536931	0.0718954	0.679601	0.249813	0.131851	0.602003	0.100103	0.69269	0.137255	0.430422
Zm00001eb244180	Zm00001eb156610	0.481338	0.457574	0.0562175	0.459236	0.0552157	0.320261	0.0658032	0.375683	0.29289	0.238197	0.343653	0.162629	0.24183	0.16477
Zm00001eb244180	Zm00001eb271450	0.625138	0.561509	0.0153153	0.601651	0.00825378	0.411765	0.0180102	0.507192	0.60197	0.00821074	0.347781	0.157308	0.215686	0.215337
Zm00001eb245040	Zm00001eb245250	-0.765149	NA	NA	-0.599587	0.0085367	0	1	0.882353	0.477484	0.0450804	-0.110423	0.662698	0.0980392	0.573304
Zm00001eb245040	Zm00001eb327040	0.399533	NA	NA	0.72549	0.000655434	0	1	0.764706	0.173103	0.492143	0.0877193	0.729259	0.0849673	0.625479
Zm00001eb246390	Zm00001eb329780	-0.717968	-0.704681	0.00109303	-0.70485	0.00108867	-0.529412	0.00235607	0.14513	0.14722	0.559925	0.0319917	0.899719	0.0196078	0.910317
Zm00001eb246390	Zm00001eb104260	-0.500491	-0.44468	0.0644583	-0.496388	0.0361403	-0.320261	0.0658032	0.393543	0.33657	0.172041	0.331269	0.179322	0.24183	0.16477
Zm00001eb246390	Zm00001eb078860	0.0834067	-0.00445243	0.986011	0.122807	0.627346	0.0130719	0.940141	-0.397033	-0.348502	0.156391	-0.230134	0.358254	-0.189542	0.276225
Zm00001eb248380	Zm00001eb068280	-0.465948	-0.245349	0.326442	-0.411765	0.0895391	-0.30719	0.0776193	-0.242912	-0.28028	0.259944	-0.19711	0.433058	-0.0849673	0.625479
Zm00001eb248380	Zm00001eb036590	0.173172	0.0438763	0.862754	0.215686	0.390027	0.0261438	0.880619	0.162997	0.045786	0.856837	0.254902	0.307345	0.0588235	0.735427
Zm00001eb248380	Zm00001eb009090	0.211298	0.0382514	0.88022	0.211558	0.39938	0.124183	0.475612	0.105806	-0.0201827	0.936644	0.0877193	0.729259	0.0718954	0.679601
Zm00001eb248380	Zm00001eb118950	0.265345	0.183316	0.466544	0.232198	0.353838	0.137255	0.430422	-0.190777	-0.10733	0.671639	-0.157895	0.531483	-0.111111	0.523288
Zm00001eb248380	Zm00001eb327530	0.26652	0.126676	0.616453	0.28999	0.243092	0.163399	0.347908	-0.667431	-0.551875	0.0175722	-0.622291	0.00581855	-0.437908	0.0118832
Zm00001eb249320	Zm00001eb380080	-0.628198	-0.39922	0.10075	-0.626419	0.00541003	-0.503268	0.00383952	0.251183	0.224251	0.371009	0.190918	0.447931	0.150327	0.387829
Zm00001eb249320	Zm00001eb209670	-0.60323	-0.18395	0.464978	-0.467492	0.0504375	-0.163399	0.347908	0.298794	0.278015	0.263978	-0.112487	0.656757	-0.0718954	0.679601
Zm00001eb249320	Zm00001eb271450	-0.551635	-0.517928	0.027687	-0.455108	0.0577286	-0.30719	0.0776193	-0.116027	-0.174289	0.489136	-0.00722394	0.977304	-0.0196078	0.910317
Zm00001eb249320	Zm00001eb327040	-0.538764	-0.237977	0.341641	-0.486068	0.0408335	-0.196078	0.260003	0.578622	0.505496	0.032353	0.521156	0.0265657	0.405229	0.0199194
Zm00001eb249320	Zm00001eb360480	-0.531812	-0.393596	0.106091	-0.417957	0.0843526	-0.281046	0.106422	0.136856	0.0693324	0.784574	0.195046	0.437986	0.0980392	0.573304
Zm00001eb249320	Zm00001eb009090	-0.498055	-0.346999	0.158307	-0.417957	0.0843526	-0.294118	0.0911089	0.597024	0.575612	0.0124324	0.566563	0.0142268	0.372549	0.0323442
Zm00001eb249320	Zm00001eb068280	-0.458895	-0.208415	0.406583	-0.108359	0.66866	-0.0718954	0.679601	-0.130857	-0.0981073	0.698543	0.0278638	0.912608	0.0326797	0.851088
Zm00001eb249320	Zm00001eb038660	-0.399186	NA	NA	-0.585139	0.0107431	0	1	-0.0660821	NA	NA	-0.0588235	0.816654	0	1
Zm00001eb249320	Zm00001eb327530	-0.314674	-0.194808	0.438558	-0.192982	0.442944	-0.124183	0.475612	0.351455	0.352991	0.150764	0.23839	0.34078	0.176471	0.310704
Zm00001eb249320	Zm00001eb427000	-0.206941	-0.151742	0.547797	-0.256966	0.303309	-0.150327	0.387829	0.0760385	0.0954033	0.706497	0.0526316	0.83569	0.0718954	0.679601
Zm00001eb249320	Zm00001eb427810	0.0904159	0.00851853	0.973239	0.0423117	0.867607	0.00653595	0.97005	0.354109	0.0490602	0.846711	0.343653	0.162629	0.24183	0.16477
Zm00001eb249320	Zm00001eb073290	0.302107	0.296038	0.232955	0.174407	0.488839	0.176471	0.310704	0.793354	0.673706	0.00217437	0.52322	0.0258675	0.398693	0.022003
Zm00001eb249320	Zm00001eb118950	0.377792	0.290908	0.241536	0.153767	0.542403	0.111111	0.523288	-0.418672	-0.355902	0.14719	-0.424149	0.0793889	-0.254902	0.143112
Zm00001eb249320	Zm00001eb193660	0.476004	0.235917	0.345961	0.446852	0.0630103	0.30719	0.0776193	0.492508	0.461784	0.0537062	0.510836	0.0302797	0.385621	0.0267447
Zm00001eb249320	Zm00001eb061150	0.727055	0.590587	0.00986307	0.684211	0.00173755	0.477124	0.00612768	0.367639	0.274029	0.271169	0.341589	0.165335	0.24183	0.16477
Zm00001eb250560	Zm00001eb410960	-0.491894	-0.359204	0.143208	-0.261094	0.295333	-0.0980392	0.573304	-0.497642	-0.364756	0.13668	-0.473684	0.0470641	-0.326797	0.0604759
Zm00001eb250560	Zm00001eb118950	0.439849	0.34474	0.161216	0.203302	0.418447	0.143791	0.408795	0.254291	0.189123	0.452291	0.250774	0.315513	0.169935	0.328965
Zm00001eb250740	Zm00001eb112260	0.199849	0.242281	0.33272	0.0257998	0.91906	0.0457516	0.792687	0.485419	0.408251	0.0925836	0.283798	0.253756	0.189542	0.276225
Zm00001eb252100	Zm00001eb113030	0.341261	0.356381	0.146608	0.294118	0.236143	0.189542	0.276225	-0.537749	-0.403299	0.0970001	-0.521156	0.0265657	-0.359477	0.0389193
Zm00001eb252100	Zm00001eb183200	0.392071	0.312727	0.206402	0.267286	0.283608	0.202614	0.244452	-0.146645	-0.101127	0.689694	-0.174407	0.488839	-0.0980392	0.573304
Zm00001eb252640	Zm00001eb078860	0.703794	0.221898	0.376181	0.708978	0.000986926	0.156863	0.367531	0.292795	0.220101	0.380159	0.24871	0.319645	0.169935	0.328965
Zm00001eb253150	Zm00001eb253820	0.652026	0.484282	0.041691	0.595459	0.00912596	0.45098	0.00957851	0.112194	-0.0454294	0.857942	0.0856553	0.73541	0.0588235	0.735427
Zm00001eb255970	Zm00001eb113030	0.365639	0.264949	0.287999	0.347781	0.157308	0.189542	0.276225	-0.347338	-0.26399	0.289814	-0.178535	0.478445	-0.124183	0.475612
Zm00001eb257170	Zm00001eb327530	-0.534078	-0.502282	0.0336526	-0.48194	0.0428358	-0.346405	0.0465968	-0.309026	-0.226998	0.365022	-0.151703	0.547901	-0.111111	0.523288
Zm00001eb257170	Zm00001eb061150	-0.0455752	-0.04255	0.866867	-0.00722394	0.977304	-0.0326797	0.851088	0.775584	0.734712	0.000514976	0.649123	0.00355837	0.45098	0.00957851
Zm00001eb257170	Zm00001eb068280	0.693474	0.540382	0.0206	0.667699	0.00246239	0.542484	0.00183116	0.125145	-0.0530637	0.834359	0.20743	0.408854	0.163399	0.347908
Zm00001eb258290	Zm00001eb410960	0.263252	0.202451	0.42044	0.164087	0.515295	0.117647	0.499148	0.366279	0.293188	0.237698	0.329205	0.182212	0.24183	0.16477
Zm00001eb258400	Zm00001eb093650	-0.310671	-0.27599	0.267615	0.0154799	0.951388	0.0326797	0.851088	0.0627121	-0.0519432	0.837812	0.0196078	0.938446	0.00653595	0.97005
Zm00001eb258400	Zm00001eb273840	0.171468	0.165575	0.511437	0.106295	0.67464	0.0588235	0.735427	0.463094	0.379763	0.120081	0.370485	0.130166	0.267974	0.123708
Zm00001eb258400	Zm00001eb209670	0.320181	0.0290008	0.909055	0.349845	0.154692	0.24183	0.16477	0.182143	0.255462	0.306247	0.0794634	0.753956	0.0718954	0.679601
Zm00001eb258400	Zm00001eb113030	0.4068	0.385009	0.11463	0.405573	0.0949534	0.24183	0.16477	-0.101777	0.0305768	0.904134	-0.104231	0.680638	-0.0849673	0.625479
Zm00001eb258400	Zm00001eb078860	0.536964	0.382783	0.116922	0.556244	0.0165184	0.156863	0.367531	-0.186657	-0.1793	0.47653	-0.166151	0.50995	-0.0849673	0.625479
Zm00001eb258400	Zm00001eb104260	0.663214	0.668985	0.0023982	0.529412	0.0238582	0.437908	0.0118832	0.37241	0.510014	0.0305921	0.21775	0.385396	0.163399	0.347908
Zm00001eb259370	Zm00001eb360480	-0.474606	-0.475197	0.0462666	-0.459236	0.0552157	-0.294118	0.0911089	0.0427299	-0.0227244	0.928684	0.0216718	0.93198	0.00653595	0.97005
Zm00001eb259370	Zm00001eb259130	-0.461914	-0.415831	0.0861074	-0.459236	0.0552157	-0.320261	0.0658032	0.142626	0.0861442	0.733952	0.166151	0.50995	0.163399	0.347908
Zm00001eb259370	Zm00001eb282770	-0.460751	-0.495396	0.0365725	-0.391125	0.1085	-0.267974	0.123708	-0.398636	-0.269951	0.278651	-0.415893	0.0860565	-0.267974	0.123708
Zm00001eb259370	Zm00001eb118950	-0.399247	-0.365681	0.135614	-0.372549	0.127873	-0.267974	0.123708	0.329232	0.304814	0.218732	0.298246	0.229322	0.228758	0.188807
Zm00001eb259370	Zm00001eb346060	-0.396134	-0.456643	0.0567848	-0.20743	0.408854	-0.176471	0.310704	-0.390294	-0.34713	0.158138	-0.184727	0.463061	-0.0718954	0.679601
Zm00001eb259370	Zm00001eb246140	-0.339418	-0.125452	0.61989	-0.267286	0.283608	-0.0522876	0.763895	0.252843	0.0227629	0.928563	0.120743	0.633187	0.0980392	0.573304
Zm00001eb259370	Zm00001eb296340	-0.338593	-0.390223	0.109388	-0.157895	0.531483	-0.111111	0.523288	-0.764691	-0.710142	0.000959719	-0.731682	0.000558032	-0.594771	0.000633849
Zm00001eb259370	Zm00001eb156610	-0.331681	-0.331226	0.179382	-0.30031	0.22596	-0.176471	0.310704	-0.138905	-0.141931	0.574258	-0.0567595	0.822989	-0.0588235	0.735427
Zm00001eb259370	Zm00001eb352260	-0.317697	-0.237531	0.342574	-0.28999	0.243092	-0.24183	0.16477	-0.403646	-0.271944	0.274979	-0.50258	0.0335305	-0.333333	0.0555111
Zm00001eb259370	Zm00001eb038660	-0.296935	NA	NA	-0.372549	0.127873	0	1	0.0249986	NA	NA	-0.0588235	0.816654	0	1
Zm00001eb259370	Zm00001eb175640	-0.296935	NA	NA	-0.372549	0.127873	0	1	0.0249986	NA	NA	-0.0588235	0.816654	0	1
Zm00001eb259370	Zm00001eb093650	-0.27769	-0.128704	0.610774	-0.213622	0.394688	-0.0980392	0.573304	-0.543794	-0.406739	0.0939163	-0.405573	0.0949534	-0.30719	0.0776193
Zm00001eb259370	Zm00001eb380080	-0.215362	-0.124359	0.622968	-0.203302	0.418447	-0.150327	0.387829	0.191123	0.172527	0.493606	0.0464396	0.854814	0.0326797	0.851088
Zm00001eb259370	Zm00001eb298570	-0.114083	-0.0487059	0.847805	-0.0257998	0.91906	-0.0196078	0.910317	0.176968	0.159243	0.52794	0.0650155	0.797715	0.0457516	0.792687
Zm00001eb259370	Zm00001eb104260	-0.0914072	-0.0602417	0.812307	-0.0712074	0.778883	-0.0588235	0.735427	0.759438	0.708311	0.00100283	0.727554	0.000621502	0.529412	0.00235607
Zm00001eb259370	Zm00001eb273840	-0.0907181	-0.0548249	0.828937	-0.0629515	0.804017	-0.0457516	0.792687	0.646939	0.492772	0.0377351	0.71517	0.00084924	0.503268	0.00383952
Zm00001eb259370	Zm00001eb372960	-0.0472958	-0.0136198	0.957224	-0.0154799	0.951388	-0.0326797	0.851088	-0.248584	-0.172656	0.493278	-0.265222	0.287484	-0.189542	0.276225
Zm00001eb259370	Zm00001eb062170	0.084682	0.0200532	0.93705	0.0650155	0.797715	0.0457516	0.792687	0.409099	0.283118	0.254945	0.256966	0.303309	0.0980392	0.573304
Zm00001eb259370	Zm00001eb194260	0.129794	0.0655372	0.796124	-0.0278638	0.912608	-0.0196078	0.910317	0.51342	0.407996	0.0928067	0.496388	0.0361403	0.333333	0.0555111
Zm00001eb259370	Zm00001eb329780	0.336344	0.29628	0.232555	0.261094	0.295333	0.202614	0.244452	-0.650175	-0.584002	0.0109344	-0.632611	0.00484123	-0.398693	0.022003
Zm00001eb259370	Zm00001eb193660	0.338244	0.216197	0.388878	0.314757	0.203314	0.24183	0.16477	-0.209893	-0.164541	0.514117	-0.151703	0.547901	-0.0718954	0.679601
Zm00001eb261240	Zm00001eb209670	-0.0807898	-0.201901	0.421731	0.234262	0.349454	0.0130719	0.940141	-0.30788	-0.164023	0.51546	-0.0443756	0.861206	-0.130719	0.452699
Zm00001eb264930	Zm00001eb273840	-0.415682	-0.328065	0.183822	-0.380805	0.118984	-0.281046	0.106422	-0.257236	-0.118848	0.638568	-0.223942	0.371686	-0.202614	0.244452
Zm00001eb264930	Zm00001eb113030	-0.375044	-0.33136	0.179196	-0.389061	0.110542	-0.254902	0.143112	-0.57612	-0.351492	0.152627	-0.506708	0.0318731	-0.372549	0.0323442
Zm00001eb264930	Zm00001eb296340	-0.328936	-0.302959	0.22169	-0.176471	0.483628	-0.0849673	0.625479	0.301659	0.12276	0.62748	0.323013	0.191068	0.215686	0.215337
Zm00001eb264930	Zm00001eb175640	-0.205638	NA	NA	-0.285862	0.25017	0	1	-0.440352	NA	NA	-0.271414	0.275952	0	1
Zm00001eb264930	Zm00001eb038660	-0.205638	NA	NA	-0.285862	0.25017	0	1	-0.440352	NA	NA	-0.271414	0.275952	0	1
Zm00001eb264930	Zm00001eb349810	0.516108	0.43939	0.0680869	0.457172	0.0564616	0.346405	0.0465968	0.209625	0.0309744	0.902893	0.147575	0.55897	0.156863	0.367531
Zm00001eb264930	Zm00001eb112260	0.676266	0.621906	0.00585794	0.638803	0.00432212	0.51634	0.00301557	0.246927	0.0719204	0.776722	0.302374	0.222629	0.189542	0.276225
Zm00001eb265610	Zm00001eb427810	-0.649801	-0.582607	0.0111729	-0.620227	0.006032	-0.45098	0.00957851	-0.696784	-0.590054	0.00994661	-0.620227	0.006032	-0.45098	0.00957851
Zm00001eb269150	Zm00001eb217190	-0.369163	-0.261353	0.294837	-0.298246	0.229322	-0.254902	0.143112	0.499962	0.429519	0.0752598	0.48194	0.0428358	0.346405	0.0465968
Zm00001eb269150	Zm00001eb366760	-0.288866	-0.244953	0.327249	-0.296182	0.232717	-0.156863	0.367531	-0.696525	-0.465059	0.0518119	-0.605779	0.00771061	-0.477124	0.00612768
Zm00001eb269150	Zm00001eb112260	-0.237653	-0.166604	0.508781	-0.287926	0.246615	-0.215686	0.215337	-0.391098	-0.31292	0.206107	-0.267286	0.283608	-0.202614	0.244452
Zm00001eb269150	Zm00001eb349810	-0.21754	-0.185623	0.460854	-0.215686	0.390027	-0.150327	0.387829	-0.27352	-0.282668	0.255733	-0.219814	0.380795	-0.117647	0.499148
Zm00001eb269150	Zm00001eb193660	-0.0997513	-0.0338136	0.894037	-0.149639	0.553423	-0.150327	0.387829	-0.102838	0.0742543	0.769658	-0.114551	0.650834	-0.0980392	0.573304
Zm00001eb269150	Zm00001eb194260	-0.0747751	-0.152426	0.545972	0.0113519	0.964342	0.0326797	0.851088	0.556154	0.671787	0.00226316	0.420021	0.0826736	0.30719	0.0776193
Zm00001eb269150	Zm00001eb295220	0.0367718	-0.00315562	0.990085	0.0712074	0.778883	0.0457516	0.792687	0.0984989	0.0513156	0.839748	0.0650155	0.797715	0.0326797	0.851088
Zm00001eb269150	Zm00001eb145580	0.0513201	0.0660216	0.794648	-0.0175439	0.944915	0.0196078	0.910317	-0.57187	-0.411885	0.0894361	-0.490196	0.0389034	-0.346405	0.0465968
Zm00001eb269150	Zm00001eb037860	0.054307	-0.00388108	0.987806	0.00928793	0.970822	0.0130719	0.940141	0.513286	0.633981	0.00472223	0.273478	0.272173	0.176471	0.310704
Zm00001eb269150	Zm00001eb175640	0.118244	NA	NA	0.100103	0.69269	0	1	-0.612787	NA	NA	-0.49226	0.037965	0	1
Zm00001eb269150	Zm00001eb326080	0.149568	0.032299	0.89876	0.0526316	0.83569	0.0718954	0.679601	0.710522	0.775978	0.000153553	0.616099	0.00647797	0.464052	0.00768105
Zm00001eb269150	Zm00001eb352260	0.161491	0.0791658	0.754851	0.116615	0.644932	0.0980392	0.573304	-0.781296	-0.555307	0.01674	-0.727554	0.000621502	-0.568627	0.0010888
Zm00001eb269150	Zm00001eb383490	0.255126	0.239308	0.338868	0.250774	0.315513	0.124183	0.475612	0.196033	0.144698	0.56674	0.180599	0.473289	0.150327	0.387829
Zm00001eb269150	Zm00001eb273840	0.258826	0.224775	0.369863	0.277606	0.26471	0.163399	0.347908	0.836802	0.769762	0.000187114	0.824561	2.56082e-05	0.633987	0.000270552
Zm00001eb269150	Zm00001eb360480	0.259557	0.158002	0.5312	0.221878	0.376225	0.124183	0.475612	0.310441	0.167721	0.505902	0.31063	0.209625	0.189542	0.276225
Zm00001eb269150	Zm00001eb118950	0.281022	0.213313	0.39539	0.240454	0.33649	0.150327	0.387829	0.154848	0.0741982	0.769828	0.137255	0.587062	0.0457516	0.792687
Zm00001eb269150	Zm00001eb093650	0.420063	0.161958	0.520835	0.358101	0.144529	0.215686	0.215337	-0.732951	-0.564233	0.0147208	-0.669763	0.00236009	-0.490196	0.00486314
Zm00001eb269150	Zm00001eb296340	0.599477	0.529703	0.0237669	0.53354	0.022588	0.411765	0.0180102	-0.434963	-0.423309	0.0800488	-0.401445	0.0986919	-0.228758	0.188807
Zm00001eb272230	Zm00001eb055950	0.292887	0.350621	0.153717	0.0505676	0.842056	0.0588235	0.735427	-0.226998	-0.205942	0.412299	-0.205366	0.413635	-0.189542	0.276225
Zm00001eb272280	Zm00001eb349810	-0.632381	-0.633049	0.00480295	-0.556244	0.0165184	-0.398693	0.022003	0.311945	0.267688	0.282857	0.26935	0.279764	0.196078	0.260003
Zm00001eb272280	Zm00001eb209670	0.732495	0.411833	0.0894809	0.74613	0.000376859	0.437908	0.0118832	0.104742	0.145469	0.564654	-0.0464396	0.854814	-0.0326797	0.851088
Zm00001eb272430	Zm00001eb073290	0.144083	0.114933	0.649741	0.114551	0.650834	0.0588235	0.735427	0.408762	0.0231341	0.927401	0.339525	0.168071	0.24183	0.16477
Zm00001eb272430	Zm00001eb256260	0.14509	0.112341	0.657178	0.108359	0.66866	0.0522876	0.763895	-0.21895	-0.164166	0.515088	-0.102167	0.686655	-0.0980392	0.573304
Zm00001eb272430	Zm00001eb372960	0.190398	0.156653	0.534759	0.116615	0.644932	0.117647	0.499148	0.392084	0.293474	0.237218	0.223942	0.371686	0.111111	0.523288
Zm00001eb272430	Zm00001eb104260	0.296198	0.272158	0.274586	0.20743	0.408854	0.104575	0.548014	0.416361	0.347641	0.157486	0.403509	0.0968097	0.254902	0.143112
Zm00001eb272430	Zm00001eb183200	0.410446	0.313224	0.205644	0.349845	0.154692	0.169935	0.328965	0.254999	0.168052	0.505052	0.261094	0.295333	0.189542	0.276225
Zm00001eb273020	Zm00001eb253820	-0.0472541	-0.029829	0.906469	-0.00103199	0.996757	0.0457516	0.792687	0.116382	0.085143	0.73694	0.137255	0.587062	0.0980392	0.573304
Zm00001eb273390	Zm00001eb118950	-0.493198	-0.4859	0.0409135	-0.448916	0.0616574	-0.294118	0.0911089	0.148455	0.178075	0.479597	0.102167	0.686655	0.0718954	0.679601
Zm00001eb273390	Zm00001eb410960	0.196937	0.276151	0.267326	-0.0402477	0.874015	-0.0653595	0.707317	-0.111751	-0.132233	0.600941	-0.0732714	0.772631	-0.0457516	0.792687
Zm00001eb273840	Zm00001eb038660	-0.299543	NA	NA	-0.287926	0.246615	0	1	-0.233737	NA	NA	-0.162023	0.520665	0	1
Zm00001eb274210	Zm00001eb399590	0.0815627	0.0791837	0.754797	0.0526316	0.83569	0.0457516	0.792687	-0.243024	-0.151612	0.548144	-0.215686	0.390027	-0.163399	0.347908
Zm00001eb274340	Zm00001eb388620	-0.406255	-0.288232	0.24609	0.0154799	0.951388	-0.183007	0.293124	-0.454569	-0.338179	0.169872	-0.448916	0.0616574	-0.346405	0.0465968
Zm00001eb275130	Zm00001eb113030	-0.633079	-0.553515	0.0171705	-0.609907	0.00719666	-0.437908	0.0118832	-0.663556	-0.547231	0.0187502	-0.581011	0.0114509	-0.346405	0.0465968
Zm00001eb275690	Zm00001eb399590	-0.177117	-0.037845	0.881484	-0.0546956	0.829335	-0.0196078	0.910317	-0.51941	-0.134525	0.594591	-0.465428	0.0516016	-0.320261	0.0658032
Zm00001eb275690	Zm00001eb383490	0.368066	0.307734	0.214128	0.395253	0.104497	0.294118	0.0911089	0.174851	0.159514	0.527229	0.0154799	0.951388	0.0326797	0.851088
Zm00001eb275690	Zm00001eb209670	0.526103	0.395497	0.104263	0.221878	0.376225	-0.0196078	0.910317	-0.154311	-0.100768	0.690745	0.0257998	0.91906	0.0326797	0.851088
Zm00001eb275690	Zm00001eb015630	0.750449	0.723134	0.00069605	0.599587	0.0085367	0.424837	0.0146669	-0.180504	-0.194624	0.439	-0.0546956	0.829335	-0.0718954	0.679601
Zm00001eb278090	Zm00001eb078860	-0.298364	NA	NA	0.632611	0.00484123	0	1	-0.123204	-0.12607	0.618155	0.116615	0.644932	-0.0718954	0.679601
Zm00001eb278090	Zm00001eb076780	0.477428	NA	NA	0.389061	0.110542	0	1	-0.276635	-0.250326	0.316407	-0.0319917	0.899719	-0.0718954	0.679601
Zm00001eb278090	Zm00001eb246140	0.508603	NA	NA	0.915377	1.01133e-07	0	1	0.347501	0.0915723	0.717817	0.333333	0.176463	0.150327	0.387829
Zm00001eb280660	Zm00001eb145580	-0.489604	-0.380883	0.118902	-0.188854	0.452946	-0.215686	0.215337	0.249748	0.234424	0.349112	0.108359	0.66866	0.104575	0.548014
Zm00001eb280660	Zm00001eb428490	-0.473574	-0.228239	0.362336	-0.341589	0.165335	-0.20915	0.229566	0.387437	0.449025	0.0615869	0.273478	0.272173	0.20915	0.229566
Zm00001eb280660	Zm00001eb078860	-0.46808	-0.19483	0.438505	-0.27967	0.261026	-0.111111	0.523288	-0.275071	-0.205863	0.412483	-0.21775	0.385396	-0.130719	0.452699
Zm00001eb280660	Zm00001eb256260	-0.460895	-0.239887	0.337666	-0.201238	0.423288	-0.215686	0.215337	0.0501996	-0.0611606	0.809494	0.122807	0.627346	0.0784314	0.652311
Zm00001eb280660	Zm00001eb156610	-0.456819	-0.322965	0.191138	-0.106295	0.67464	-0.0326797	0.851088	0.0156648	-0.0473866	0.851884	0.104231	0.680638	0.104575	0.548014
Zm00001eb280660	Zm00001eb062170	-0.371483	-0.271763	0.27531	0.0237358	0.925518	-0.0196078	0.910317	0.438523	0.385885	0.113737	0.116615	0.644932	0.0915033	0.599134
Zm00001eb280660	Zm00001eb327040	-0.358926	-0.138661	0.583199	-0.102167	0.686655	0.0130719	0.940141	-0.0783467	0.0489985	0.846901	-0.153767	0.542403	-0.0849673	0.625479
Zm00001eb280660	Zm00001eb413540	-0.321687	-0.241174	0.335	-0.256966	0.303309	-0.215686	0.215337	-0.124875	-0.0718872	0.776822	-0.0546956	0.829335	-0.0392157	0.821764
Zm00001eb280660	Zm00001eb112180	-0.31631	-0.226184	0.366792	-0.242518	0.332231	-0.163399	0.347908	0.633839	0.539469	0.0208569	0.609907	0.00719666	0.418301	0.0162632
Zm00001eb280660	Zm00001eb361110	-0.188203	-0.0384103	0.879726	-0.203302	0.418447	-0.163399	0.347908	-0.394314	-0.311213	0.208725	-0.308566	0.212829	-0.196078	0.260003
Zm00001eb280660	Zm00001eb329710	0.215111	0.109295	0.665956	0.192982	0.442944	0.0849673	0.625479	0.199881	0.0950979	0.707398	0.232198	0.353838	0.104575	0.548014
Zm00001eb280660	Zm00001eb247430	0.226984	-0.0428804	0.865842	0.30031	0.22596	0.163399	0.347908	0.394835	0.333135	0.176736	0.413829	0.0877853	0.313725	0.0715115
Zm00001eb280660	Zm00001eb352260	0.234214	0.177159	0.481896	0.0443756	0.861206	0.00653595	0.97005	-0.206041	-0.159027	0.528507	-0.242518	0.332231	-0.196078	0.260003
Zm00001eb280660	Zm00001eb303620	0.299284	0.0733522	0.772387	0.337461	0.170838	0.189542	0.276225	0.181147	0.0864763	0.732962	0.195046	0.437986	0.130719	0.452699
Zm00001eb280660	Zm00001eb160700	0.571015	0.487881	0.0399769	0.329205	0.182212	0.228758	0.188807	0.117075	0.104292	0.680462	0.00928793	0.970822	0.0522876	0.763895
Zm00001eb280660	Zm00001eb061150	0.656104	0.512737	0.029567	0.684211	0.00173755	0.490196	0.00486314	0.160323	0.198716	0.429243	0.0670795	0.791425	0.0784314	0.652311
Zm00001eb282840	Zm00001eb104260	0.358661	0.28886	0.245016	0.349845	0.154692	0.267974	0.123708	-0.280202	-0.261776	0.294027	-0.232198	0.353838	-0.137255	0.430422
Zm00001eb282840	Zm00001eb113030	0.613477	0.586719	0.0104817	0.556244	0.0165184	0.411765	0.0180102	0.330227	0.204101	0.416581	0.382869	0.116832	0.267974	0.123708
Zm00001eb282840	Zm00001eb078860	0.63845	0.19901	0.428547	0.597523	0.00882737	0.130719	0.452699	0.480494	0.413412	0.088137	0.446852	0.0630103	0.320261	0.0658032
Zm00001eb286040	Zm00001eb360480	0.326893	0.308943	0.212241	0.325077	0.188085	0.215686	0.215337	-0.493443	-0.412238	0.0891346	-0.453044	0.0590167	-0.320261	0.0658032
Zm00001eb288060	Zm00001eb059850	-0.265882	-0.160652	0.524247	-0.0856553	0.73541	-0.0457516	0.792687	0.432995	0.422463	0.0807184	0.386997	0.112611	0.281046	0.106422
Zm00001eb288060	Zm00001eb078860	0.250956	0.0582799	0.818322	0.333333	0.176463	0.0784314	0.652311	0.0772965	0.073741	0.77121	0.0361197	0.886853	0.0588235	0.735427
Zm00001eb288060	Zm00001eb209670	0.436551	0.260141	0.297163	0.205366	0.413635	0.0718954	0.679601	0.0525964	0.184627	0.463306	-0.0691434	0.785148	-0.0718954	0.679601
Zm00001eb288060	Zm00001eb253820	0.502197	0.445865	0.0636651	0.426213	0.0777829	0.267974	0.123708	-0.0744314	0.0553969	0.827177	-0.0278638	0.912608	0.00653595	0.97005
Zm00001eb288060	Zm00001eb259130	0.734716	0.659902	0.00288242	0.729618	0.000589052	0.503268	0.00383952	0.366647	0.407748	0.0930251	0.292054	0.239602	0.202614	0.244452
Zm00001eb288280	Zm00001eb295220	0.247467	0.190622	0.448648	0.209494	0.404102	0.137255	0.430422	-0.202581	-0.0644358	0.799484	-0.256966	0.303309	-0.189542	0.276225
Zm00001eb288360	Zm00001eb253820	0.20824	0.213012	0.396073	0.0980392	0.698742	0.0588235	0.735427	0.533801	0.532564	0.0228832	0.420021	0.0826736	0.333333	0.0555111
Zm00001eb288730	Zm00001eb183200	0.0589203	0.0257619	0.919179	-0.0361197	0.886853	-0.0718954	0.679601	0.38353	0.376424	0.123644	0.263158	0.291392	0.215686	0.215337
Zm00001eb289080	Zm00001eb013430	-0.817852	-0.617846	0.00628614	-0.78741	0.00010501	-0.581699	0.000832945	-0.377147	-0.271233	0.276284	-0.0897833	0.723123	-0.0196078	0.910317
Zm00001eb289080	Zm00001eb303620	-0.0111546	-0.00986068	0.969024	-0.00928793	0.970822	-0.0196078	0.910317	-0.821876	-0.589144	0.0100904	-0.76677	0.000205354	-0.594771	0.000633849
Zm00001eb289080	Zm00001eb156610	0.239021	0.232144	0.353953	0.190918	0.447931	0.111111	0.523288	-0.363469	-0.24955	0.31796	-0.170279	0.499341	-0.0849673	0.625479
Zm00001eb289080	Zm00001eb118970	0.414195	0.3065	0.216066	0.378741	0.121164	0.24183	0.16477	-0.346266	-0.201481	0.422717	-0.213622	0.394688	-0.150327	0.387829
Zm00001eb290350	Zm00001eb183200	0.231542	0.0309793	0.902878	0.135191	0.59275	0.137255	0.430422	0.158403	0.163397	0.517086	-0.0278638	0.912608	-0.0588235	0.735427
Zm00001eb290570	Zm00001eb076780	-0.568857	-0.515405	0.0285886	-0.436533	0.070109	-0.333333	0.0555111	0.118897	0.0611821	0.809428	0.147575	0.55897	0.0849673	0.625479
Zm00001eb292830	Zm00001eb068280	0.489137	0.403921	0.0964367	0.203302	0.418447	0.0980392	0.573304	-0.0475766	0.0518522	0.838093	-0.145511	0.564541	-0.0980392	0.573304
Zm00001eb294180	Zm00001eb428490	-0.212928	-0.145987	0.563254	-0.0485036	0.84843	-0.0915033	0.599134	0.545515	0.385152	0.114484	0.498452	0.0352536	0.359477	0.0389193
Zm00001eb294830	Zm00001eb273840	-0.0637425	0.0129796	0.959233	-0.0443756	0.861206	-0.111111	0.523288	-0.646884	-0.515645	0.0285019	-0.605779	0.00771061	-0.437908	0.0118832
Zm00001eb294830	Zm00001eb296340	0.0898881	0.103696	0.682197	-0.0897833	0.723123	-0.0980392	0.573304	0.780356	0.678594	0.00196102	0.727554	0.000621502	0.529412	0.00235607
Zm00001eb294830	Zm00001eb156610	0.294988	0.299437	0.227378	0.250774	0.315513	0.150327	0.387829	-0.174407	-0.153015	0.544403	0.106295	0.67464	0.0457516	0.792687
Zm00001eb295810	Zm00001eb093650	-0.332199	-0.253375	0.310353	-0.114551	0.650834	-0.0588235	0.735427	-0.224947	-0.226324	0.366487	-0.00928793	0.970822	0.0326797	0.851088
Zm00001eb296340	Zm00001eb055950	-0.740123	-0.496722	0.0359959	-0.529412	0.0238582	-0.294118	0.0911089	0.764834	0.713157	0.000892125	0.72549	0.000655434	0.542484	0.00183116
Zm00001eb296340	Zm00001eb052520	-0.584693	-0.310815	0.209339	-0.358101	0.144529	-0.281046	0.106422	0.300373	0.236793	0.344121	0.147575	0.55897	0.0980392	0.573304
Zm00001eb296340	Zm00001eb223680	-0.553045	-0.411686	0.0896064	-0.484004	0.0418255	-0.320261	0.0658032	0.7432	0.539527	0.0208405	0.661507	0.00279146	0.529412	0.00235607
Zm00001eb296340	Zm00001eb352260	-0.407939	-0.29587	0.233231	-0.306502	0.216064	-0.228758	0.188807	0.413687	0.322329	0.192063	0.364293	0.137217	0.24183	0.16477
Zm00001eb296340	Zm00001eb380080	-0.39746	-0.338146	0.169917	-0.242518	0.332231	-0.189542	0.276225	-0.168482	-0.107338	0.671615	-0.147575	0.55897	-0.0980392	0.573304
Zm00001eb296340	Zm00001eb201290	-0.39656	-0.222459	0.374945	-0.23839	0.34078	-0.163399	0.347908	0.0905313	0.0554457	0.827028	-0.0505676	0.842056	-0.0196078	0.910317
Zm00001eb296340	Zm00001eb247430	-0.395113	-0.144763	0.566565	-0.215686	0.390027	-0.163399	0.347908	-0.0655938	-0.113398	0.654141	0.0216718	0.93198	-0.0196078	0.910317
Zm00001eb296340	Zm00001eb160700	-0.372491	-0.329894	0.181245	-0.285862	0.25017	-0.189542	0.276225	0.515861	0.477816	0.0449101	0.30031	0.22596	0.228758	0.188807
Zm00001eb296340	Zm00001eb112260	-0.341465	-0.192603	0.443859	-0.190918	0.447931	-0.150327	0.387829	0.500702	0.450577	0.0605844	0.399381	0.1006	0.267974	0.123708
Zm00001eb296340	Zm00001eb121190	-0.329662	-0.198285	0.430265	-0.234262	0.349454	-0.117647	0.499148	0.425076	0.392971	0.106696	0.287926	0.246615	0.254902	0.143112
Zm00001eb296340	Zm00001eb255880	-0.322993	-0.311408	0.208425	-0.23839	0.34078	-0.163399	0.347908	0.16747	0.107281	0.671781	0.188854	0.452946	0.124183	0.475612
Zm00001eb296340	Zm00001eb358930	-0.319836	-0.268802	0.280781	-0.199174	0.428158	-0.124183	0.475612	0.353302	0.310009	0.210585	0.205366	0.413635	0.176471	0.310704
Zm00001eb296340	Zm00001eb193660	-0.316762	-0.117793	0.641571	-0.182663	0.468161	-0.137255	0.430422	0.436237	0.368475	0.132426	0.463364	0.0527859	0.294118	0.0911089
Zm00001eb296340	Zm00001eb329780	-0.313429	-0.350191	0.154257	-0.126935	0.615727	-0.0718954	0.679601	0.437179	0.398815	0.101129	0.362229	0.139625	0.202614	0.244452
Zm00001eb296340	Zm00001eb361110	-0.256025	-0.118247	0.64028	-0.186791	0.457989	-0.163399	0.347908	-0.571318	-0.473174	0.0473357	-0.583075	0.0110924	-0.398693	0.022003
Zm00001eb296340	Zm00001eb327040	-0.252779	-0.15268	0.545295	-0.209494	0.404102	-0.0522876	0.763895	0.335024	0.334322	0.175104	0.192982	0.442944	0.169935	0.328965
Zm00001eb296340	Zm00001eb002490	-0.237464	-0.157542	0.532411	-0.162023	0.520665	-0.0849673	0.625479	-0.581349	-0.512136	0.0297909	-0.541796	0.0202068	-0.398693	0.022003
Zm00001eb296340	Zm00001eb073290	-0.195175	-0.198713	0.42925	-0.0567595	0.822989	-0.0457516	0.792687	-0.12148	0.0909124	0.719773	-0.112487	0.656757	-0.0326797	0.851088
Zm00001eb296340	Zm00001eb038660	-0.191715	NA	NA	-0.213622	0.394688	0	1	0.0940749	NA	NA	0.0815273	0.747759	0	1
Zm00001eb296340	Zm00001eb175640	-0.191715	NA	NA	-0.213622	0.394688	0	1	0.0940749	NA	NA	0.0815273	0.747759	0	1
Zm00001eb296340	Zm00001eb338000	-0.173919	-0.0385207	0.879383	-0.100103	0.69269	0.0261438	0.880619	-0.232741	-0.233191	0.351725	-0.199174	0.428158	-0.183007	0.293124
Zm00001eb296340	Zm00001eb349810	-0.132085	-0.0998937	0.693303	0.0485036	0.84843	0.0196078	0.910317	0.670437	0.610125	0.00717036	0.529412	0.0238582	0.418301	0.0162632
Zm00001eb296340	Zm00001eb246140	-0.112839	0.00149063	0.995316	-0.122807	0.627346	-0.0261438	0.880619	-0.414422	-0.334635	0.174676	-0.389061	0.110542	-0.320261	0.0658032
Zm00001eb296340	Zm00001eb256260	-0.0918978	-0.0253667	0.920415	-0.00103199	0.996757	0.0196078	0.910317	0.116187	0.0821866	0.745783	-0.0877193	0.729259	0.0196078	0.910317
Zm00001eb296340	Zm00001eb383490	-0.0791769	-0.00978577	0.969259	-0.0939112	0.710899	-0.0718954	0.679601	-0.490978	-0.428916	0.0757159	-0.376677	0.123372	-0.267974	0.123708
Zm00001eb296340	Zm00001eb209690	-0.0676332	-0.0769576	0.761499	0.0650155	0.797715	0	1	-0.360615	-0.256398	0.304416	-0.345717	0.159953	-0.228758	0.188807
Zm00001eb296340	Zm00001eb194260	-0.0422623	-0.0624867	0.805437	-0.0175439	0.944915	0.0196078	0.910317	-0.240478	-0.25838	0.300562	-0.190918	0.447931	-0.137255	0.430422
Zm00001eb296340	Zm00001eb145580	0.0512798	-0.040638	0.872802	0.100103	0.69269	0.0849673	0.625479	0.499258	0.432883	0.0727561	0.201238	0.423288	0.150327	0.387829
Zm00001eb296340	Zm00001eb245250	0.172235	0.0709795	0.779574	0.0939112	0.710899	0.0980392	0.573304	0.460523	0.385542	0.114086	0.438596	0.0686441	0.333333	0.0555111
Zm00001eb296340	Zm00001eb209670	0.184886	-0.0302344	0.905203	0.201238	0.423288	0.0718954	0.679601	-0.488763	-0.368661	0.132215	-0.417957	0.0843526	-0.294118	0.0911089
Zm00001eb296340	Zm00001eb118950	0.187231	0.128296	0.611915	0.137255	0.587062	0.111111	0.523288	-0.159605	-0.130684	0.605249	-0.122807	0.627346	-0.0849673	0.625479
Zm00001eb296340	Zm00001eb104260	0.221106	0.0725894	0.774695	0.166151	0.50995	0.163399	0.347908	-0.674681	-0.608547	0.0073629	-0.614035	0.00671076	-0.437908	0.0118832
Zm00001eb296340	Zm00001eb410960	0.224908	0.187645	0.455898	0.0897833	0.723123	0.0392157	0.821764	-0.619949	-0.614058	0.0067081	-0.583075	0.0110924	-0.437908	0.0118832
Zm00001eb296340	Zm00001eb113030	0.231608	0.166072	0.510153	0.230134	0.358254	0.150327	0.387829	0.0386426	0.109132	0.666424	-0.0485036	0.84843	-0.0588235	0.735427
Zm00001eb296340	Zm00001eb288360	0.24431	0.352025	0.151962	0.0443756	0.861206	0.00653595	0.97005	0.155197	0.12348	0.625447	0.122807	0.627346	0.0849673	0.625479
Zm00001eb296340	Zm00001eb372960	0.273563	0.196713	0.434005	0.174407	0.488839	0.0849673	0.625479	0.24562	0.16815	0.504798	0.252838	0.311413	0.176471	0.310704
Zm00001eb296340	Zm00001eb259130	0.28681	0.249759	0.317541	0.174407	0.488839	0.137255	0.430422	-0.1703	-0.108858	0.667216	-0.178535	0.478445	-0.150327	0.387829
Zm00001eb296340	Zm00001eb078860	0.457122	0.15512	0.538812	0.0753354	0.766392	0.104575	0.548014	-0.139899	-0.00300123	0.99057	-0.139319	0.581396	-0.0588235	0.735427
Zm00001eb296340	Zm00001eb060520	0.467925	0.244558	0.328052	0.399381	0.1006	0.30719	0.0776193	0.576937	0.513276	0.0293675	0.494324	0.037044	0.333333	0.0555111
Zm00001eb296340	Zm00001eb253820	0.468029	0.388147	0.111455	0.351909	0.152107	0.215686	0.215337	-0.560971	-0.502804	0.0334391	-0.570691	0.0133843	-0.398693	0.022003
Zm00001eb296340	Zm00001eb295220	0.477116	0.364542	0.136928	0.436533	0.070109	0.320261	0.0658032	0.280771	0.199046	0.428462	0.277606	0.26471	0.215686	0.215337
Zm00001eb296340	Zm00001eb428490	0.485277	0.270487	0.277659	0.325077	0.188085	0.20915	0.229566	0.389258	0.202784	0.41966	0.370485	0.130166	0.281046	0.106422
Zm00001eb296340	Zm00001eb093650	0.486077	0.349202	0.155504	0.285862	0.25017	0.202614	0.244452	0.324846	0.325025	0.18816	0.221878	0.376225	0.111111	0.523288
Zm00001eb296340	Zm00001eb360480	0.555826	0.491918	0.0381191	0.53354	0.022588	0.346405	0.0465968	0.260734	0.227522	0.363886	0.203302	0.418447	0.137255	0.430422
Zm00001eb296340	Zm00001eb309660	0.564737	0.532499	0.0229032	0.486068	0.0408335	0.359477	0.0389193	-0.252816	-0.22368	0.372261	-0.24871	0.319645	-0.124183	0.475612
Zm00001eb296340	Zm00001eb273840	0.819782	0.681938	0.00182526	0.805986	5.38164e-05	0.620915	0.000361249	-0.4057	-0.327711	0.184324	-0.411765	0.0895391	-0.281046	0.106422
Zm00001eb296340	Zm00001eb296340	1	1	0	1	0	1	9.21589e-09	1	1	0	1	0	1	9.21589e-09
Zm00001eb296640	Zm00001eb061150	-0.882353	-0.343129	0.163313	-0.632611	0.00484123	-0.0980392	0.573304	-0.455749	-0.46546	0.0515837	-0.413829	0.0877853	-0.30719	0.0776193
Zm00001eb296640	Zm00001eb193660	-0.882353	-0.293391	0.237358	-0.636739	0.00448985	-0.0980392	0.573304	-0.410056	-0.391852	0.107787	-0.384933	0.114708	-0.215686	0.215337
Zm00001eb296640	Zm00001eb104260	-0.882353	-0.220794	0.378623	-0.0732714	0.772631	-0.0980392	0.573304	0.630291	0.455258	0.0576358	0.630547	0.00502514	0.464052	0.00768105
Zm00001eb296640	Zm00001eb112260	-0.813792	-0.163633	0.516474	-0.727554	0.000621502	-0.0457516	0.792687	-0.259097	-0.189806	0.45063	-0.22807	0.3627	-0.163399	0.347908
Zm00001eb296640	Zm00001eb245250	-0.775178	-0.159843	0.526364	-0.614035	0.00671076	-0.0457516	0.792687	-0.291544	-0.276492	0.26671	-0.120743	0.633187	-0.0718954	0.679601
Zm00001eb296640	Zm00001eb329780	-0.764706	-0.403893	0.096462	-0.444788	0.0643852	-0.0849673	0.625479	-0.611002	-0.514962	0.0287493	-0.562436	0.015111	-0.385621	0.0267447
Zm00001eb296640	Zm00001eb055950	-0.764706	-0.160805	0.523846	-0.221878	0.376225	-0.0588235	0.735427	-0.405396	-0.348677	0.156168	-0.413829	0.0877853	-0.228758	0.188807
Zm00001eb296640	Zm00001eb015630	-0.764706	-0.190135	0.449832	0.30031	0.22596	-0.0849673	0.625479	-0.37902	-0.338179	0.169871	-0.294118	0.236143	-0.150327	0.387829
Zm00001eb296640	Zm00001eb247430	-0.764706	-0.254584	0.307971	-0.302374	0.222629	-0.0849673	0.625479	0.0859657	0.0854288	0.736087	0.0608875	0.81033	0.0196078	0.910317
Zm00001eb296640	Zm00001eb080670	-0.764706	-0.356626	0.14631	-0.0567595	0.822989	-0.0915033	0.599134	0.116572	0.107232	0.671922	0.100103	0.69269	0.0718954	0.679601
Zm00001eb296640	Zm00001eb316120	-0.764706	-0.283804	0.253745	-0.337461	0.170838	-0.0849673	0.625479	0.125588	0.0830315	0.743253	0.118679	0.639049	0.0849673	0.625479
Zm00001eb296640	Zm00001eb068280	-0.764706	-0.177426	0.481226	0.153767	0.542403	-0.0849673	0.625479	0.219266	0.145268	0.565198	0.244582	0.328004	0.189542	0.276225
Zm00001eb296640	Zm00001eb410960	-0.764706	-0.320014	0.195458	-0.0402477	0.874015	-0.0980392	0.573304	0.441827	0.377108	0.122909	0.475748	0.0459786	0.30719	0.0776193
Zm00001eb296640	Zm00001eb223680	-0.647059	-0.211446	0.399635	0.00515996	0.983788	-0.0718954	0.679601	-0.705156	-0.403013	0.0972598	-0.434469	0.071597	-0.346405	0.0465968
Zm00001eb296640	Zm00001eb145580	-0.647059	-0.192086	0.445106	0.133127	0.598461	-0.0718954	0.679601	-0.555056	-0.492089	0.0380421	-0.517028	0.0280061	-0.385621	0.0267447
Zm00001eb296640	Zm00001eb255880	-0.647059	-0.242102	0.333088	-0.0340557	0.893283	-0.0718954	0.679601	-0.448211	-0.36831	0.132613	-0.403509	0.0968097	-0.281046	0.106422
Zm00001eb296640	Zm00001eb329710	-0.529412	-0.200339	0.425407	-0.118679	0.639049	-0.0588235	0.735427	-0.480821	-0.447731	0.0624316	-0.444788	0.0643852	-0.30719	0.0776193
Zm00001eb296640	Zm00001eb194260	-0.529412	-0.201044	0.423744	-0.188854	0.452946	-0.0588235	0.735427	0.175773	0.0898976	0.722783	0.122807	0.627346	0.111111	0.523288
Zm00001eb296640	Zm00001eb326080	-0.529412	-0.192563	0.443955	-0.376677	0.123372	-0.0588235	0.735427	0.220504	0.101826	0.687651	0.287926	0.246615	0.215686	0.215337
Zm00001eb296640	Zm00001eb423180	-0.411765	-0.153366	0.543469	0.256966	0.303309	-0.0588235	0.735427	-0.686221	-0.634188	0.0047044	-0.661507	0.00279146	-0.45098	0.00957851
Zm00001eb296640	Zm00001eb015570	-0.411765	-0.197297	0.432614	-0.141383	0.575754	-0.0457516	0.792687	-0.478848	-0.482504	0.042558	-0.420021	0.0826736	-0.372549	0.0323442
Zm00001eb296640	Zm00001eb209670	-0.411765	-0.105566	0.676756	0.484004	0.0418255	-0.0588235	0.735427	0.216514	-0.0560338	0.825219	0.23839	0.34078	0.163399	0.347908
Zm00001eb296640	Zm00001eb303620	-0.294118	-0.118965	0.638236	-0.143447	0.570135	-0.0326797	0.851088	-0.297216	-0.273438	0.272245	-0.283798	0.253756	-0.137255	0.430422
Zm00001eb296640	Zm00001eb017260	-0.294118	-0.137813	0.585528	-0.0134159	0.957864	-0.0326797	0.851088	-0.0712982	-0.122955	0.626928	-0.0134159	0.957864	-0.0196078	0.910317
Zm00001eb296640	Zm00001eb062170	-0.294118	-0.0940427	0.710511	-0.153767	0.542403	-0.0326797	0.851088	0.191046	0.131507	0.602958	0.122807	0.627346	0.111111	0.523288
Zm00001eb296640	Zm00001eb121190	-0.0588235	-0.109832	0.664405	0.176471	0.483628	-0.00653595	0.97005	-0.155099	-0.182338	0.468965	-0.106295	0.67464	-0.124183	0.475612
Zm00001eb296640	Zm00001eb372960	0.205206	0.0508932	0.841051	0.182663	0.468161	0.00653595	0.97005	0.205863	0.170176	0.499603	0.135191	0.59275	0.0588235	0.735427
Zm00001eb296640	Zm00001eb383490	0.228059	0.0293181	0.908064	0.294118	0.236143	0.0196078	0.910317	0.0616791	0.0353245	0.88933	0.0443756	0.861206	0.00653595	0.97005
Zm00001eb296640	Zm00001eb125540	0.293655	-0.0329105	0.896853	0.302374	0.222629	0.00653595	0.97005	-0.388236	-0.355807	0.147305	-0.325077	0.188085	-0.24183	0.16477
Zm00001eb296640	Zm00001eb338000	0.294118	0.0488641	0.847316	-0.00722394	0.977304	0.0326797	0.851088	0.134606	0.0423619	0.867451	0.0257998	0.91906	0.104575	0.548014
Zm00001eb296640	Zm00001eb361110	0.294118	0.0551342	0.827985	0.28999	0.243092	0.0326797	0.851088	0.322911	0.23822	0.341134	0.329205	0.182212	0.24183	0.16477
Zm00001eb296640	Zm00001eb327040	0.294908	-0.129089	0.609699	0.630547	0.00502514	-0.0261438	0.880619	-0.0514736	-0.0189325	0.940562	-0.0340557	0.893283	-0.0130719	0.940141
Zm00001eb296640	Zm00001eb073290	0.296078	-0.10357	0.682565	0.24871	0.319645	-0.0196078	0.910317	0.211523	-0.149314	0.554295	0.188854	0.452946	0.137255	0.430422
Zm00001eb296640	Zm00001eb399860	0.360407	-0.10428	0.680495	0.415893	0.0860565	0.00653595	0.97005	-0.357502	-0.321363	0.193476	-0.302374	0.222629	-0.202614	0.244452
Zm00001eb296640	Zm00001eb183200	0.366409	-0.0401694	0.874258	0.281734	0.257375	-0.0196078	0.910317	0.127987	0.141531	0.575351	0.0546956	0.829335	0.0588235	0.735427
Zm00001eb296640	Zm00001eb246140	0.381752	-0.0943075	0.70973	0.822497	2.79262e-05	-0.0196078	0.910317	-0.344878	-0.144809	0.56644	-0.28999	0.243092	-0.202614	0.244452
Zm00001eb296640	Zm00001eb327530	0.426975	0.0491996	0.84628	0.386997	0.112611	0.0196078	0.910317	0.161152	0.136566	0.588957	0.110423	0.662698	0.0718954	0.679601
Zm00001eb296640	Zm00001eb009090	0.440876	0.0189135	0.940622	0.45098	0.0603262	0.00653595	0.97005	-0.411223	-0.399431	0.100553	-0.368421	0.132487	-0.254902	0.143112
Zm00001eb296640	Zm00001eb076780	0.484982	0.10184	0.687612	0.405573	0.0949534	0.0326797	0.851088	0.419964	0.395342	0.104411	0.422085	0.081019	0.320261	0.0658032
Zm00001eb296640	Zm00001eb209690	0.529412	-0.0532819	0.833687	0.494324	0.037044	0.0588235	0.735427	0.115779	-0.0734219	0.772176	0.139319	0.581396	0.0980392	0.573304
Zm00001eb296640	Zm00001eb352260	0.558173	-0.105784	0.676122	0.560372	0.0155691	-0.00653595	0.97005	-0.343017	-0.312802	0.206288	-0.312693	0.206454	-0.189542	0.276225
Zm00001eb296640	Zm00001eb419510	0.594136	-0.146509	0.561843	0.595459	0.00912596	-0.0326797	0.851088	-0.598832	-0.55807	0.016093	-0.537668	0.0213714	-0.398693	0.022003
Zm00001eb296640	Zm00001eb360480	0.647059	0.251771	0.313529	0.50258	0.0335305	0.0718954	0.679601	-0.232372	-0.158534	0.529802	-0.139319	0.581396	-0.137255	0.430422
Zm00001eb296640	Zm00001eb380080	0.747411	-0.0389615	0.878012	0.775026	0.000158338	0.00653595	0.97005	-0.287033	-0.232062	0.354128	-0.22807	0.3627	-0.189542	0.276225
Zm00001eb296640	Zm00001eb093650	0.764706	0.21691	0.387277	-0.00928793	0.970822	0.0849673	0.625479	-0.538211	-0.446846	0.0630146	-0.463364	0.0527859	-0.398693	0.022003
Zm00001eb296640	Zm00001eb295220	0.764706	0.218665	0.383354	0.347781	0.157308	0.0849673	0.625479	0.0645171	0.0896678	0.723466	0.00722394	0.977304	0.0457516	0.792687
Zm00001eb296640	Zm00001eb427810	0.882353	0.404412	0.0959941	0.339525	0.168071	0.0980392	0.573304	-0.515131	-0.405261	0.0952322	-0.50258	0.0335305	-0.30719	0.0776193
Zm00001eb296640	Zm00001eb013430	0.882353	0.325949	0.186834	-0.00309598	0.990272	0.0980392	0.573304	-0.21053	-0.128147	0.612332	-0.0959752	0.704812	-0.0588235	0.735427
Zm00001eb296640	Zm00001eb118950	0.882353	0.426102	0.0778683	0.436533	0.070109	0.0980392	0.573304	0.136815	0.0948314	0.708183	0.0856553	0.73541	0.0849673	0.625479
Zm00001eb296640	Zm00001eb101500	1	0.52693	0.0246482	0.0608875	0.81033	0.111111	0.523288	-0.422184	-0.328754	0.182848	-0.384933	0.114708	-0.281046	0.106422
Zm00001eb296640	Zm00001eb428490	1	0.722964	0.000699058	0.211558	0.39938	0.111111	0.523288	-0.218239	-0.0555383	0.826743	-0.19711	0.433058	-0.124183	0.475612
Zm00001eb296640	Zm00001eb118970	1	0.46358	0.0526609	0.711042	0.000939105	0.111111	0.523288	0.405697	0.318396	0.197854	0.436533	0.070109	0.281046	0.106422
Zm00001eb296830	Zm00001eb309660	-0.393254	-0.259103	0.299163	-0.364293	0.137217	-0.169935	0.328965	-0.55019	-0.488805	0.0395457	-0.211558	0.39938	-0.267974	0.123708
Zm00001eb303220	Zm00001eb055950	-0.830011	-0.711873	0.000920422	-0.504644	0.0326937	-0.424837	0.0146669	-0.292798	-0.334295	0.175142	-0.172343	0.494076	-0.150327	0.387829
Zm00001eb303220	Zm00001eb112260	-0.510518	-0.471375	0.0483016	-0.370485	0.130166	-0.228758	0.188807	-0.0815367	-0.0638007	0.801422	-0.0670795	0.791425	-0.0326797	0.851088
Zm00001eb303220	Zm00001eb349810	-0.433441	-0.46769	0.0503272	-0.316821	0.200205	-0.215686	0.215337	-0.325951	-0.27324	0.272607	-0.203302	0.418447	-0.143791	0.408795
Zm00001eb303220	Zm00001eb223680	-0.40523	-0.244236	0.328712	-0.302374	0.222629	-0.24183	0.16477	-0.336989	-0.231247	0.355868	-0.184727	0.463061	-0.111111	0.523288
Zm00001eb303220	Zm00001eb338000	-0.400419	-0.331881	0.178472	-0.314757	0.203314	-0.196078	0.260003	-0.384552	-0.260474	0.296521	-0.349845	0.154692	-0.183007	0.293124
Zm00001eb303220	Zm00001eb031210	-0.394058	-0.386978	0.112631	-0.372549	0.127873	-0.254902	0.143112	0.185821	0.148596	0.556224	0.116615	0.644932	0.111111	0.523288
Zm00001eb303220	Zm00001eb383490	-0.258417	-0.168682	0.503431	-0.232198	0.353838	-0.150327	0.387829	0.357161	0.311464	0.20834	0.221878	0.376225	0.163399	0.347908
Zm00001eb303220	Zm00001eb245250	-0.175707	-0.125786	0.618952	-0.151703	0.547901	-0.111111	0.523288	-0.203555	-0.156091	0.536241	-0.0980392	0.698742	-0.0980392	0.573304
Zm00001eb303220	Zm00001eb428490	-0.155465	-0.107982	0.669752	0.0526316	0.83569	-0.0522876	0.763895	-0.106515	-0.122619	0.627878	0.00103199	0.996757	-0.0457516	0.792687
Zm00001eb303220	Zm00001eb201290	-0.0880324	0.00384837	0.987908	-0.0443756	0.861206	-0.0326797	0.851088	0.326928	0.207782	0.408043	0.391125	0.1085	0.281046	0.106422
Zm00001eb303220	Zm00001eb358930	-0.0839925	-0.0316342	0.900834	-0.0835913	0.741577	-0.124183	0.475612	0.2769	0.107625	0.670785	0.353973	0.149551	0.24183	0.16477
Zm00001eb303220	Zm00001eb361110	-0.0781671	-0.0098156	0.969165	-0.0732714	0.772631	-0.0326797	0.851088	0.259336	0.102433	0.68588	0.267286	0.283608	0.163399	0.347908
Zm00001eb303220	Zm00001eb121190	-0.0747654	-0.0459795	0.856238	-0.0505676	0.842056	-0.0915033	0.599134	-0.172298	-0.177151	0.481917	-0.0959752	0.704812	-0.0718954	0.679601
Zm00001eb303220	Zm00001eb194260	-0.0637074	-0.0378711	0.881403	-0.0340557	0.893283	-0.00653595	0.97005	0.252924	0.1628	0.51864	0.219814	0.380795	0.163399	0.347908
Zm00001eb303220	Zm00001eb329780	-0.0338594	-0.0410653	0.871475	0.0505676	0.842056	0.0588235	0.735427	-0.341419	-0.268078	0.282129	-0.28999	0.243092	-0.202614	0.244452
Zm00001eb303220	Zm00001eb255880	0.0598425	0.0423385	0.867523	-0.00515996	0.983788	-0.00653595	0.97005	-0.144399	-0.0233874	0.926608	-0.0175439	0.944915	0.0326797	0.851088
Zm00001eb303220	Zm00001eb052520	0.0807058	0.0411482	0.871218	0.0299278	0.90616	0.0326797	0.851088	-0.0699774	-0.104927	0.678615	-0.0319917	0.899719	-0.0457516	0.792687
Zm00001eb303220	Zm00001eb288360	0.110873	0.0536283	0.83262	-0.0175439	0.944915	-0.0196078	0.910317	-0.14189	-0.10627	0.674713	-0.112487	0.656757	-0.0588235	0.735427
Zm00001eb303220	Zm00001eb093650	0.116439	0.0631135	0.803522	-0.0134159	0.957864	-0.00653595	0.97005	-0.123663	-0.108769	0.667473	-0.0815273	0.747759	-0.0326797	0.851088
Zm00001eb303220	Zm00001eb352260	0.121723	0.0309257	0.903045	-0.0196078	0.938446	-0.0196078	0.910317	-0.13179	-0.0103656	0.967438	-0.100103	0.69269	-0.0849673	0.625479
Zm00001eb303220	Zm00001eb372960	0.140191	0.105793	0.676096	0.0815273	0.747759	0.0588235	0.735427	0.138876	0.171601	0.495966	0.104231	0.680638	0.0588235	0.735427
Zm00001eb303220	Zm00001eb209690	0.183717	0.135181	0.592777	0.0237358	0.925518	-0.0261438	0.880619	0.0656303	-0.0403219	0.873784	0.0670795	0.791425	0.0718954	0.679601
Zm00001eb303220	Zm00001eb410960	0.214901	0.154587	0.540226	0.27967	0.261026	0.235294	0.176484	-0.177953	-0.176901	0.482545	-0.116615	0.644932	-0.0849673	0.625479
Zm00001eb303220	Zm00001eb253820	0.337747	0.278929	0.262345	0.246646	0.323809	0.163399	0.347908	0.446642	0.28781	0.246814	0.434469	0.071597	0.320261	0.0658032
Zm00001eb303220	Zm00001eb327040	0.346559	0.283882	0.253609	0.244582	0.328004	0.104575	0.548014	-0.168558	-0.251889	0.313294	-0.0154799	0.951388	0.0261438	0.880619
Zm00001eb303220	Zm00001eb060520	0.378734	0.316396	0.200844	0.337461	0.170838	0.202614	0.244452	-0.423041	-0.364492	0.136986	-0.413829	0.0877853	-0.30719	0.0776193
Zm00001eb303220	Zm00001eb062170	0.39584	0.382965	0.116732	0.323013	0.191068	0.24183	0.16477	0.305265	0.175871	0.485138	0.126935	0.615727	0.0849673	0.625479
Zm00001eb303220	Zm00001eb295220	0.405775	0.391011	0.108612	0.316821	0.200205	0.215686	0.215337	0.335245	0.298008	0.229711	0.261094	0.295333	0.202614	0.244452
Zm00001eb303220	Zm00001eb259130	0.417224	0.403327	0.0969748	0.281734	0.257375	0.24183	0.16477	0.472593	0.532025	0.0230478	0.349845	0.154692	0.254902	0.143112
Zm00001eb303220	Zm00001eb175640	0.422102	NA	NA	0.281734	0.257375	0	1	-0.120743	NA	NA	-0.141383	0.575754	0	1
Zm00001eb303220	Zm00001eb038660	0.422102	NA	NA	0.281734	0.257375	0	1	-0.120743	NA	NA	-0.141383	0.575754	0	1
Zm00001eb303220	Zm00001eb380080	0.463551	0.507918	0.0313995	0.302374	0.222629	0.202614	0.244452	0.299935	0.283683	0.253957	0.275542	0.268425	0.202614	0.244452
Zm00001eb303220	Zm00001eb145580	0.490119	0.44818	0.0621375	0.368421	0.132487	0.294118	0.0911089	-0.451104	-0.408842	0.0920657	-0.323013	0.191068	-0.228758	0.188807
Zm00001eb303220	Zm00001eb104260	0.519185	0.589595	0.0100188	0.424149	0.0793889	0.320261	0.0658032	0.720132	0.702398	0.00115315	0.653251	0.00328564	0.490196	0.00486314
Zm00001eb303220	Zm00001eb078860	0.544233	0.246429	0.324249	0.47162	0.048169	0.117647	0.499148	0.088011	0.0734284	0.772156	0.0278638	0.912608	-0.0196078	0.910317
Zm00001eb303220	Zm00001eb273840	0.564468	0.496431	0.0361217	0.50258	0.0335305	0.385621	0.0267447	0.777589	0.708704	0.00099343	0.762642	0.000232967	0.594771	0.000633849
Zm00001eb303220	Zm00001eb256260	0.568552	0.625707	0.0054788	0.343653	0.162629	0.254902	0.143112	0.283979	0.134398	0.594941	0.195046	0.437986	0.163399	0.347908
Zm00001eb303220	Zm00001eb156610	0.589658	0.532199	0.0229946	0.444788	0.0643852	0.281046	0.106422	0.42867	0.358207	0.144402	0.401445	0.0986919	0.267974	0.123708
Zm00001eb303220	Zm00001eb296340	0.604274	0.451386	0.0600674	0.628483	0.0052147	0.477124	0.00612768	-0.409228	-0.387246	0.11236	-0.397317	0.102535	-0.294118	0.0911089
Zm00001eb303220	Zm00001eb113030	0.641926	0.596426	0.0089851	0.496388	0.0361403	0.359477	0.0389193	0.255573	0.159881	0.526265	0.205366	0.413635	0.163399	0.347908
Zm00001eb303220	Zm00001eb360480	0.660354	0.655312	0.00315603	0.562436	0.015111	0.424837	0.0146669	0.244002	0.19819	0.43049	0.20743	0.408854	0.176471	0.310704
Zm00001eb303620	Zm00001eb093650	-0.246192	-0.112458	0.656841	0.124871	0.621526	0.0326797	0.851088	0.340355	0.298049	0.229645	0.164087	0.515295	0.111111	0.523288
Zm00001eb303620	Zm00001eb329780	0.103753	0.0815687	0.747635	0.0175439	0.944915	-0.00653595	0.97005	-0.272558	-0.205347	0.413681	-0.153767	0.542403	-0.0849673	0.625479
Zm00001eb303620	Zm00001eb104260	0.369572	0.311628	0.208088	0.25903	0.299305	0.176471	0.310704	-0.339271	-0.148762	0.555776	-0.215686	0.390027	-0.0457516	0.792687
Zm00001eb307550	Zm00001eb191230	0.37377	0.212271	0.397756	0.417957	0.0843526	0.183007	0.293124	-0.352445	-0.333142	0.176727	-0.287926	0.246615	-0.215686	0.215337
Zm00001eb312120	Zm00001eb361110	-0.431231	-0.264397	0.289042	-0.153767	0.542403	-0.183007	0.293124	0.134426	0.147082	0.560298	-0.0794634	0.753956	-0.0849673	0.625479
Zm00001eb312120	Zm00001eb327040	0.14997	0.0577896	0.819826	0.294118	0.236143	0.0130719	0.940141	0.444148	0.401961	0.0982191	0.384933	0.114708	0.248366	0.153651
Zm00001eb312120	Zm00001eb303620	0.172839	0.117972	0.641063	0.172343	0.494076	0.0522876	0.763895	0.336562	0.22957	0.359466	0.333333	0.176463	0.24183	0.16477
Zm00001eb312120	Zm00001eb360480	0.35496	0.0559268	0.825548	0.405573	0.0949534	0.0653595	0.707317	-0.555817	-0.403429	0.0968821	-0.527348	0.0245139	-0.385621	0.0267447
Zm00001eb312120	Zm00001eb156610	0.607106	0.339408	0.168227	0.655315	0.00315585	0.196078	0.260003	-0.173819	-0.0923756	0.715439	-0.104231	0.680638	-0.0849673	0.625479
Zm00001eb312620	Zm00001eb253820	-0.455329	-0.361911	0.139999	-0.484004	0.0418255	-0.30719	0.0776193	-0.181219	-0.223358	0.372969	-0.116615	0.644932	-0.0980392	0.573304
Zm00001eb312620	Zm00001eb410960	-0.368627	-0.243	0.331241	-0.411765	0.0895391	-0.287582	0.0985282	-0.178333	-0.222114	0.375706	-0.0897833	0.723123	-0.137255	0.430422
Zm00001eb312620	Zm00001eb223680	0.157011	-0.0259893	0.918468	0.106295	0.67464	0.0980392	0.573304	0.711891	0.475927	0.0458852	0.521156	0.0265657	0.464052	0.00768105
Zm00001eb312870	Zm00001eb427810	-0.77436	-0.617717	0.00630015	-0.721362	0.00072796	-0.529412	0.00235607	-0.617753	-0.0996124	0.694128	-0.281734	0.257375	-0.189542	0.276225
Zm00001eb312870	Zm00001eb031210	-0.734172	-0.693659	0.00140925	-0.661507	0.00279146	-0.529412	0.00235607	0.479995	0.390703	0.108915	0.426213	0.0777829	0.254902	0.143112
Zm00001eb312870	Zm00001eb347600	-0.714248	-0.605912	0.00769363	-0.680083	0.0018996	-0.503268	0.00383952	0.42427	-0.0807364	0.750132	0.325077	0.188085	0.24183	0.16477
Zm00001eb312870	Zm00001eb101500	-0.680023	-0.578601	0.0118811	-0.651187	0.00341978	-0.503268	0.00383952	-0.439289	-0.0859243	0.734608	-0.333333	0.176463	-0.24183	0.16477
Zm00001eb312870	Zm00001eb013430	-0.665316	-0.531723	0.0231403	-0.541796	0.0202068	-0.372549	0.0323442	-0.305397	-0.24521	0.326724	-0.19711	0.433058	-0.124183	0.475612
Zm00001eb312870	Zm00001eb288360	-0.633881	-0.565864	0.0143736	-0.632611	0.00484123	-0.424837	0.0146669	0.648071	0.478405	0.0446092	0.147575	0.55897	0.111111	0.523288
Zm00001eb312870	Zm00001eb346060	-0.623666	-0.447694	0.0624561	-0.467492	0.0504375	-0.333333	0.0555111	0.491669	0.497586	0.0356237	-0.128999	0.60995	-0.124183	0.475612
Zm00001eb312870	Zm00001eb427000	-0.551328	-0.435457	0.0708814	-0.587203	0.0104026	-0.45098	0.00957851	0.747418	0.617891	0.00628117	0.517028	0.0280061	0.346405	0.0465968
Zm00001eb312870	Zm00001eb036590	-0.502675	-0.343872	0.162344	-0.306502	0.216064	-0.143791	0.408795	0.310868	-0.0130324	0.959067	0.347781	0.157308	0.0326797	0.851088
Zm00001eb312870	Zm00001eb271450	-0.488885	-0.447583	0.0625288	-0.432405	0.0731082	-0.320261	0.0658032	-0.532986	-0.370618	0.130017	-0.0650155	0.797715	-0.0326797	0.851088
Zm00001eb312870	Zm00001eb223680	-0.461619	-0.468584	0.0498299	-0.393189	0.106485	-0.333333	0.0555111	0.369442	0.0110626	0.96525	0.131063	0.604194	0.0849673	0.625479
Zm00001eb312870	Zm00001eb289990	-0.443785	-0.350788	0.153508	-0.341589	0.165335	-0.254902	0.143112	0.628821	0.401403	0.0987303	0.358101	0.144529	0.24183	0.16477
Zm00001eb312870	Zm00001eb080670	-0.408031	-0.316448	0.200765	-0.424149	0.0793889	-0.267974	0.123708	0.462071	0.296338	0.232458	0.24871	0.319645	0.189542	0.276225
Zm00001eb312870	Zm00001eb118950	-0.406304	-0.355309	0.147913	-0.376677	0.123372	-0.267974	0.123708	-0.109888	0.0469879	0.853117	-0.126935	0.615727	-0.0849673	0.625479
Zm00001eb312870	Zm00001eb093650	-0.38836	-0.274771	0.269822	-0.118679	0.639049	-0.0457516	0.792687	0.660145	0.781256	0.000129198	0.122807	0.627346	0.0849673	0.625479
Zm00001eb312870	Zm00001eb118970	-0.378665	-0.286443	0.249165	-0.382869	0.116832	-0.281046	0.106422	-0.722599	-0.470537	0.0487566	-0.504644	0.0326937	-0.359477	0.0389193
Zm00001eb312870	Zm00001eb372960	-0.352154	-0.371815	0.128685	-0.304438	0.219331	-0.215686	0.215337	-0.370075	-0.20425	0.416234	-0.219814	0.380795	-0.111111	0.523288
Zm00001eb312870	Zm00001eb295220	-0.332995	-0.214599	0.39248	-0.420021	0.0826736	-0.267974	0.123708	0.433196	0.269474	0.279533	0.430341	0.0746428	0.294118	0.0911089
Zm00001eb312870	Zm00001eb366760	-0.33073	-0.251395	0.314276	-0.360165	0.142062	-0.222222	0.201754	0.822378	0.952219	1.17548e-09	0.360165	0.142062	0.228758	0.188807
Zm00001eb312870	Zm00001eb410960	-0.329423	-0.240963	0.335438	-0.267286	0.283608	-0.169935	0.328965	-0.202825	-0.0907414	0.72028	0.153767	0.542403	0.0588235	0.735427
Zm00001eb312870	Zm00001eb246140	-0.30465	-0.186944	0.457613	-0.21775	0.385396	-0.0653595	0.707317	0.71218	0.697264	0.00129841	0.434469	0.071597	0.30719	0.0776193
Zm00001eb312870	Zm00001eb156610	-0.300876	-0.193172	0.442487	-0.244582	0.328004	-0.150327	0.387829	0.436568	0.177388	0.481321	0.504644	0.0326937	0.359477	0.0389193
Zm00001eb312870	Zm00001eb052520	-0.284746	-0.0284428	0.910799	-0.219814	0.380795	-0.137255	0.430422	0.650352	0.477754	0.0449419	0.591331	0.00974749	0.411765	0.0180102
Zm00001eb312870	Zm00001eb125540	-0.284311	-0.225354	0.3686	-0.153767	0.542403	-0.111111	0.523288	0.576388	0.523269	0.0258511	0.0278638	0.912608	0.00653595	0.97005
Zm00001eb312870	Zm00001eb038660	-0.264463	NA	NA	-0.182663	0.468161	0	1	0.551566	NA	NA	0.599587	0.0085367	0	1
Zm00001eb312870	Zm00001eb175640	-0.264463	NA	NA	-0.182663	0.468161	0	1	0.551566	NA	NA	0.599587	0.0085367	0	1
Zm00001eb312870	Zm00001eb360480	-0.261955	-0.185016	0.462348	-0.283798	0.253756	-0.189542	0.276225	-0.266721	-0.169008	0.502595	0.0670795	0.791425	0.0588235	0.735427
Zm00001eb312870	Zm00001eb282770	-0.246839	-0.150001	0.552452	-0.201238	0.423288	-0.137255	0.430422	0.615965	0.584388	0.0108692	0.215686	0.390027	0.150327	0.387829
Zm00001eb312870	Zm00001eb327530	-0.224965	-0.169387	0.501624	-0.21775	0.385396	-0.111111	0.523288	-0.175586	-0.077986	0.7584	-0.122807	0.627346	-0.124183	0.475612
Zm00001eb312870	Zm00001eb055950	-0.208455	-0.208775	0.405755	-0.131063	0.604194	-0.0980392	0.573304	0.361419	0.234794	0.34833	-0.147575	0.55897	-0.0849673	0.625479
Zm00001eb312870	Zm00001eb209690	-0.174471	-0.130573	0.60556	-0.131063	0.604194	-0.0915033	0.599134	0.807711	0.738482	0.000465328	0.405573	0.0949534	0.267974	0.123708
Zm00001eb312870	Zm00001eb296340	-0.171943	-0.0317149	0.900583	0.0175439	0.944915	0.0457516	0.792687	-0.112092	0.0911095	0.719189	-0.162023	0.520665	-0.0980392	0.573304
Zm00001eb312870	Zm00001eb191230	-0.163352	-0.0304512	0.904526	-0.155831	0.536931	-0.111111	0.523288	0.32493	0.0230783	0.927576	0.28999	0.243092	0.176471	0.310704
Zm00001eb312870	Zm00001eb209670	-0.147739	-0.0926215	0.714711	0.0691434	0.785148	0.0457516	0.792687	0.745657	0.622419	0.00580553	0.473684	0.0470641	0.30719	0.0776193
Zm00001eb312870	Zm00001eb011980	-0.139732	-0.0222798	0.930076	-0.0505676	0.842056	0.00653595	0.97005	0.621352	0.313971	0.204506	0.486068	0.0408335	0.372549	0.0323442
Zm00001eb312870	Zm00001eb352260	-0.136509	-0.0949762	0.707756	-0.00515996	0.983788	0.0196078	0.910317	0.756508	0.712989	0.000895788	0.380805	0.118984	0.320261	0.0658032
Zm00001eb312870	Zm00001eb259130	-0.115717	-0.105335	0.677427	-0.100103	0.69269	-0.0849673	0.625479	0.643902	0.484465	0.0416024	0.605779	0.00771061	0.424837	0.0146669
Zm00001eb312870	Zm00001eb338000	-0.101258	-0.0721002	0.776177	-0.0691434	0.785148	-0.0522876	0.763895	-0.234001	-0.0297132	0.906831	-0.131063	0.604194	-0.156863	0.367531
Zm00001eb312870	Zm00001eb135910	-0.0785926	-0.0294862	0.907539	-0.0505676	0.842056	-0.0588235	0.735427	0.656136	0.520737	0.0267092	0.50258	0.0335305	0.346405	0.0465968
Zm00001eb312870	Zm00001eb076780	-0.0776951	-0.0420102	0.868542	-0.0732714	0.772631	-0.0849673	0.625479	0.376515	0.233194	0.351718	0.285862	0.25017	0.202614	0.244452
Zm00001eb312870	Zm00001eb388620	-0.0657807	-0.0886854	0.726385	0.00928793	0.970822	-0.0261438	0.880619	0.477611	0.244689	0.327785	0.135191	0.59275	0.124183	0.475612
Zm00001eb312870	Zm00001eb183200	-0.0271555	0.0607283	0.810817	-0.0856553	0.73541	-0.0849673	0.625479	0.762956	0.585771	0.0106379	0.479876	0.0438646	0.359477	0.0389193
Zm00001eb312870	Zm00001eb273840	0.051809	0.163481	0.516869	-0.0815273	0.747759	0.00653595	0.97005	0.144573	-0.099679	0.693933	0.145511	0.564541	0.0849673	0.625479
Zm00001eb312870	Zm00001eb423180	0.0943314	-0.109548	0.665222	0.176471	0.483628	0.0849673	0.625479	0.47365	0.408712	0.09218	0.0670795	0.791425	0.0326797	0.851088
Zm00001eb312870	Zm00001eb245070	0.103924	0.129033	0.609854	0.0773994	0.760167	0.0326797	0.851088	0.470774	0.307232	0.214915	-0.00722394	0.977304	-0.0196078	0.910317
Zm00001eb312870	Zm00001eb113030	0.105729	0.0898835	0.722825	0.0381837	0.88043	0.0326797	0.851088	0.622905	0.138449	0.583781	0.638803	0.00432212	0.437908	0.0118832
Zm00001eb312870	Zm00001eb428490	0.114326	0.127422	0.614361	0.0794634	0.753956	0.0522876	0.763895	0.293709	0.0747304	0.76822	-0.139319	0.581396	-0.0588235	0.735427
Zm00001eb312870	Zm00001eb383490	0.137952	0.0376368	0.882132	0.102167	0.686655	0.0980392	0.573304	0.355281	0.0291282	0.908657	0.358101	0.144529	0.254902	0.143112
Zm00001eb312870	Zm00001eb380080	0.139686	0.0985734	0.697174	0.114551	0.650834	0.111111	0.523288	0.769601	0.420718	0.0821118	0.754386	0.000297661	0.555556	0.00141574
Zm00001eb312870	Zm00001eb121190	0.144849	0.113266	0.654518	0.0753354	0.766392	0.0522876	0.763895	-0.383355	0.0229799	0.927884	-0.275542	0.268425	-0.189542	0.276225
Zm00001eb312870	Zm00001eb015570	0.151217	0.132547	0.60007	0.143447	0.570135	0.0718954	0.679601	0.563338	0.560773	0.0154792	-0.0299278	0.90616	-0.0457516	0.792687
Zm00001eb312870	Zm00001eb309660	0.170813	0.214006	0.393819	0.00309598	0.990272	-0.0457516	0.792687	0.609575	0.500867	0.0342377	0.277606	0.26471	0.215686	0.215337
Zm00001eb312870	Zm00001eb253820	0.178815	0.164643	0.513852	0.0505676	0.842056	0.0196078	0.910317	0.541748	0.47946	0.0440744	0.477812	0.0449122	0.30719	0.0776193
Zm00001eb312870	Zm00001eb201290	0.179616	0.140696	0.57763	0.164087	0.515295	0.137255	0.430422	0.356934	0.245052	0.327046	0.401445	0.0986919	0.294118	0.0911089
Zm00001eb312870	Zm00001eb009090	0.18175	0.250707	0.315646	0.0856553	0.73541	0.0849673	0.625479	0.753558	0.570535	0.0134154	0.500516	0.0343838	0.359477	0.0389193
Zm00001eb312870	Zm00001eb416090	0.193684	0.253283	0.310534	0.0340557	0.893283	0.0326797	0.851088	-0.621155	-0.271027	0.276664	-0.517028	0.0280061	-0.359477	0.0389193
Zm00001eb312870	Zm00001eb361110	0.210517	0.0815774	0.74761	0.236326	0.345101	0.137255	0.430422	0.537279	0.1778	0.480286	0.609907	0.00719666	0.437908	0.0118832
Zm00001eb312870	Zm00001eb399590	0.223703	0.184569	0.463449	0.162023	0.520665	0.150327	0.387829	0.284554	-0.00311177	0.990223	0.244582	0.328004	0.137255	0.430422
Zm00001eb312870	Zm00001eb399860	0.271733	0.163617	0.516514	0.230134	0.358254	0.124183	0.475612	-0.380089	-0.257752	0.30178	-0.176471	0.483628	-0.137255	0.430422
Zm00001eb312870	Zm00001eb327040	0.312327	0.262848	0.291983	0.0712074	0.778883	0.117647	0.499148	0.213746	0.206122	0.411882	0.0980392	0.698742	0.0653595	0.707317
Zm00001eb312870	Zm00001eb419510	0.329464	0.262465	0.292711	0.360165	0.142062	0.281046	0.106422	0.327955	0.179814	0.475246	0.22807	0.3627	0.137255	0.430422
Zm00001eb312870	Zm00001eb349810	0.330455	0.322669	0.191569	0.302374	0.222629	0.215686	0.215337	0.137137	0.0449516	0.859422	0.174407	0.488839	0.0392157	0.821764
Zm00001eb312870	Zm00001eb329710	0.370952	0.323923	0.189749	0.366357	0.134837	0.215686	0.215337	0.385792	0.177795	0.480299	0.358101	0.144529	0.228758	0.188807
Zm00001eb312870	Zm00001eb112180	0.398514	0.337229	0.171151	0.281734	0.257375	0.163399	0.347908	-0.545446	-0.360931	0.141155	-0.446852	0.0630103	-0.294118	0.0911089
Zm00001eb312870	Zm00001eb073290	0.404506	0.26107	0.295378	0.455108	0.0577286	0.294118	0.0911089	0.801783	0.912523	1.3066e-07	0.490196	0.0389034	0.359477	0.0389193
Zm00001eb312870	Zm00001eb002490	0.417238	0.310575	0.20971	0.525284	0.0251836	0.372549	0.0323442	0.416061	0.00863788	0.972864	0.323013	0.191068	0.228758	0.188807
Zm00001eb312870	Zm00001eb303620	0.423344	0.397474	0.102387	0.316821	0.200205	0.189542	0.276225	0.383337	0.300548	0.225573	0.157895	0.531483	0.111111	0.523288
Zm00001eb312870	Zm00001eb358930	0.437525	0.459127	0.0552811	0.353973	0.149551	0.228758	0.188807	0.703619	0.4892	0.0393624	0.605779	0.00771061	0.464052	0.00768105
Zm00001eb312870	Zm00001eb112260	0.4531	0.418636	0.0837972	0.448916	0.0616574	0.333333	0.0555111	0.463364	0.487176	0.0403083	0.234262	0.349454	0.189542	0.276225
Zm00001eb312870	Zm00001eb078860	0.465659	0.39433	0.105382	0.116615	0.644932	0.104575	0.548014	0.38475	0.177068	0.482125	0.349845	0.154692	0.254902	0.143112
Zm00001eb312870	Zm00001eb062170	0.466716	0.537657	0.0213744	0.343653	0.162629	0.254902	0.143112	-0.606293	-0.313198	0.205683	-0.444788	0.0643852	-0.320261	0.0658032
Zm00001eb312870	Zm00001eb006480	0.468512	0.38406	0.115603	0.473684	0.0470641	0.320261	0.0658032	-0.0568309	-0.053752	0.832239	0.0196078	0.938446	0.0588235	0.735427
Zm00001eb312870	Zm00001eb061150	0.476459	0.480715	0.0434445	0.44066	0.0672019	0.333333	0.0555111	0.513817	0.420354	0.0824049	-0.0546956	0.829335	-0.00653595	0.97005
Zm00001eb312870	Zm00001eb145580	0.478536	0.388648	0.110954	0.469556	0.0492934	0.30719	0.0776193	-0.550155	-0.125367	0.620129	-0.178535	0.478445	-0.0849673	0.625479
Zm00001eb312870	Zm00001eb217190	0.514663	0.419666	0.0829603	0.539732	0.0207827	0.424837	0.0146669	-0.402189	-0.19172	0.445991	-0.104231	0.680638	-0.0196078	0.910317
Zm00001eb312870	Zm00001eb316120	0.516839	0.377465	0.122526	0.47162	0.048169	0.359477	0.0389193	0.429288	0.245215	0.326715	0.339525	0.168071	0.254902	0.143112
Zm00001eb312870	Zm00001eb298570	0.543427	0.567613	0.0140087	0.316821	0.200205	0.189542	0.276225	-0.461953	-0.236889	0.34392	-0.438596	0.0686441	-0.294118	0.0911089
Zm00001eb312870	Zm00001eb255880	0.562407	0.440779	0.0671201	0.506708	0.0318731	0.320261	0.0658032	0.309868	0.204175	0.416408	0.184727	0.463061	0.124183	0.475612
Zm00001eb312870	Zm00001eb015630	0.569699	0.434043	0.0719063	0.605779	0.00771061	0.411765	0.0180102	0.765086	0.810487	4.52845e-05	0.281734	0.257375	0.176471	0.310704
Zm00001eb312870	Zm00001eb059850	0.572634	0.481313	0.0431465	0.525284	0.0251836	0.385621	0.0267447	0.588548	0.443244	0.0654286	0.455108	0.0577286	0.294118	0.0911089
Zm00001eb312870	Zm00001eb159150	0.573766	0.450086	0.0609003	0.655315	0.00315585	0.503268	0.00383952	0.764191	0.559571	0.0157497	0.682147	0.00181708	0.529412	0.00235607
Zm00001eb312870	Zm00001eb068280	0.61984	0.470882	0.0485687	0.595459	0.00912596	0.411765	0.0180102	0.348481	0.193564	0.441545	0.155831	0.536931	0.124183	0.475612
Zm00001eb312870	Zm00001eb326080	0.626042	0.632283	0.00487009	0.364293	0.137217	0.254902	0.143112	-0.473993	-0.318712	0.197385	-0.405573	0.0949534	-0.294118	0.0911089
Zm00001eb312870	Zm00001eb194260	0.647311	0.705679	0.00106757	0.566563	0.0142268	0.45098	0.00957851	-0.419559	-0.27517	0.269098	-0.378741	0.121164	-0.294118	0.0911089
Zm00001eb312870	Zm00001eb245250	0.657162	0.663777	0.00266685	0.506708	0.0318731	0.346405	0.0465968	0.586332	0.725824	0.000649836	-0.0257998	0.91906	-0.0326797	0.851088
Zm00001eb312870	Zm00001eb060520	0.676899	0.717784	0.00079614	0.593395	0.00943262	0.45098	0.00957851	-0.658546	-0.388133	0.111468	-0.465428	0.0516016	-0.372549	0.0323442
Zm00001eb312870	Zm00001eb247430	0.680316	0.669577	0.00236912	0.595459	0.00912596	0.424837	0.0146669	-0.427456	-0.223834	0.371924	-0.0402477	0.874015	-0.0196078	0.910317
Zm00001eb312870	Zm00001eb256260	0.695416	0.506904	0.031796	0.71517	0.00084924	0.503268	0.00383952	0.669775	0.413193	0.0883226	0.428277	0.076201	0.30719	0.0776193
Zm00001eb312870	Zm00001eb329780	0.717283	0.628518	0.00521139	0.661507	0.00279146	0.490196	0.00486314	0.52188	0.309712	0.211045	0.347781	0.157308	0.202614	0.244452
Zm00001eb312870	Zm00001eb413540	0.750778	0.627656	0.00529228	0.803922	5.81636e-05	0.633987	0.000270552	-0.350066	-0.222228	0.375453	0.137255	0.587062	0.0588235	0.735427
Zm00001eb312870	Zm00001eb160700	0.762239	0.660439	0.00285171	0.754386	0.000297661	0.581699	0.000832945	0.47208	0.402619	0.097618	-0.0216718	0.93198	0.0196078	0.910317
Zm00001eb312870	Zm00001eb104260	0.770749	0.692654	0.00144152	0.793602	8.466e-05	0.620915	0.000361249	0.272266	-0.0630142	0.803825	0.226006	0.367178	0.163399	0.347908
Zm00001eb312870	Zm00001eb017260	0.782703	0.760301	0.000249969	0.717234	0.000807071	0.503268	0.00383952	0.357476	0.156463	0.535258	0.320949	0.194082	0.202614	0.244452
Zm00001eb312870	Zm00001eb037860	0.811263	0.701996	0.00116399	0.783282	0.000120765	0.627451	0.000312837	-0.351141	-0.255859	0.30547	0.0443756	0.861206	-0.0326797	0.851088
Zm00001eb312870	Zm00001eb287980	0.856583	0.850505	7.76133e-06	0.830753	1.96126e-05	0.633987	0.000270552	-0.241876	-0.0408067	0.872278	-0.314757	0.203314	-0.202614	0.244452
Zm00001eb312870	Zm00001eb193660	0.859616	0.794577	8.17826e-05	0.814241	3.90768e-05	0.633987	0.000270552	0.352794	0.274183	0.270888	0.0773994	0.760167	0.0849673	0.625479
Zm00001eb312870	Zm00001eb063910	0.86078	0.786183	0.000109499	0.867905	3.05455e-06	0.660131	0.000149341	0.328867	0.148087	0.55759	0.318885	0.197128	0.254902	0.143112
Zm00001eb312870	Zm00001eb176470	0.941381	0.888508	8.41605e-07	0.9484	2.14804e-09	0.816993	2.68872e-06	0.810975	0.657867	0.00300117	0.721362	0.00072796	0.568627	0.0010888
Zm00001eb312890	Zm00001eb113030	0.25541	0.292163	0.239418	0.182663	0.468161	0.0980392	0.573304	0.470524	0.210306	0.402242	0.574819	0.012582	0.366013	0.0355021
Zm00001eb313850	Zm00001eb245250	-0.193575	-0.231618	0.355076	-0.0113519	0.964342	0.0196078	0.910317	0.260356	0.153592	0.542867	0.176471	0.483628	0.137255	0.430422
Zm00001eb313850	Zm00001eb427810	0.203274	0.0581369	0.818761	0.133127	0.598461	0.0849673	0.625479	0.0601211	-0.0498719	0.844203	0.0939112	0.710899	0.0326797	0.851088
Zm00001eb313850	Zm00001eb201290	0.393266	0.441313	0.0667503	0.302374	0.222629	0.202614	0.244452	0.16838	0.18761	0.455984	0.100103	0.69269	0.0718954	0.679601
Zm00001eb313850	Zm00001eb068280	0.491928	0.325332	0.187719	0.467492	0.0504375	0.320261	0.0658032	-0.109796	-0.00166228	0.994777	-0.0299278	0.90616	0.00653595	0.97005
Zm00001eb314010	Zm00001eb246140	-0.351347	-0.144405	0.567535	-0.203302	0.418447	-0.0261438	0.880619	-0.120329	-0.0481788	0.849434	-0.00515996	0.983788	-0.00653595	0.97005
Zm00001eb315870	Zm00001eb253820	-0.186391	-0.21191	0.398578	-0.151703	0.547901	-0.0588235	0.735427	-0.0652499	-0.0657312	0.795533	0.0340557	0.893283	0.0457516	0.792687
Zm00001eb315870	Zm00001eb175640	0.448542	NA	NA	0.366357	0.134837	0	1	-0.511523	NA	NA	-0.506708	0.0318731	0	1
Zm00001eb315870	Zm00001eb113030	0.523546	0.517337	0.0278964	0.48194	0.0428358	0.294118	0.0911089	-0.389736	-0.360472	0.141699	-0.261094	0.295333	-0.163399	0.347908
Zm00001eb316310	Zm00001eb006480	0.435249	0.425996	0.0779505	0.353973	0.149551	0.215686	0.215337	0.212041	0.0208143	0.934666	0.28999	0.243092	0.176471	0.310704
Zm00001eb316730	Zm00001eb247430	-0.46154	-0.411473	0.0897887	-0.4613	0.0539905	-0.30719	0.0776193	-0.143894	-0.0984565	0.697517	0.00309598	0.990272	0.00653595	0.97005
Zm00001eb316730	Zm00001eb413540	0.0548617	0.0277616	0.912927	-0.0402477	0.874015	-0.0980392	0.573304	-0.187622	-0.198618	0.429476	-0.166151	0.50995	-0.124183	0.475612
Zm00001eb316730	Zm00001eb410960	0.110826	0.0502471	0.843045	0.0980392	0.698742	0.0522876	0.763895	-0.264935	-0.170157	0.499652	-0.23839	0.34078	-0.176471	0.310704
Zm00001eb316730	Zm00001eb428490	0.125559	0.101336	0.689083	0.149639	0.553423	0.0392157	0.821764	0.335815	0.289661	0.243651	0.28999	0.243092	0.202614	0.244452
Zm00001eb316730	Zm00001eb358930	0.143335	0.0931058	0.713279	0.0959752	0.704812	0.0718954	0.679601	0.734069	0.761729	0.00023948	0.661507	0.00279146	0.51634	0.00301557
Zm00001eb316730	Zm00001eb015630	0.478981	0.439358	0.0681093	0.331269	0.179322	0.228758	0.188807	0.234019	0.2828	0.255502	-0.0381837	0.88043	-0.0849673	0.625479
Zm00001eb316730	Zm00001eb175640	0.494976	NA	NA	0.525284	0.0251836	0	1	0.101663	NA	NA	0.0608875	0.81033	0	1
Zm00001eb316730	Zm00001eb246140	0.577115	0.543914	0.0196289	0.50258	0.0335305	0.104575	0.548014	0.160167	0.0858557	0.734812	0.114551	0.650834	0.0980392	0.573304
Zm00001eb316730	Zm00001eb118950	0.624039	0.533521	0.0225938	0.581011	0.0114509	0.437908	0.0118832	0.450001	0.429599	0.0751999	0.395253	0.104497	0.281046	0.106422
Zm00001eb316730	Zm00001eb295220	0.731644	0.779254	0.000138019	0.669763	0.00236009	0.490196	0.00486314	0.464761	0.563987	0.0147737	0.329205	0.182212	0.24183	0.16477
Zm00001eb317060	Zm00001eb156610	0.638214	0.663517	0.0026809	0.595459	0.00912596	0.385621	0.0267447	0.549314	0.456946	0.0565998	0.463364	0.0527859	0.333333	0.0555111
Zm00001eb317460	Zm00001eb247430	0.311684	0.0736912	0.771361	0.265222	0.287484	0.228758	0.188807	-0.311722	-0.269694	0.279127	-0.267286	0.283608	-0.163399	0.347908
Zm00001eb317460	Zm00001eb113030	0.336922	0.224396	0.370693	0.333333	0.176463	0.176471	0.310704	0.118307	-0.0925335	0.714972	0.133127	0.598461	0.111111	0.523288
Zm00001eb318890	Zm00001eb410960	-0.292777	-0.243599	0.330014	-0.277606	0.26471	-0.163399	0.347908	-0.305285	-0.0348596	0.890778	-0.292054	0.239602	-0.150327	0.387829
Zm00001eb318890	Zm00001eb068280	-0.214073	-0.165921	0.510543	-0.0959752	0.704812	-0.0784314	0.652311	0.166473	0.028334	0.911138	0.0732714	0.772631	0.0457516	0.792687
Zm00001eb318890	Zm00001eb118950	-0.171311	-0.109127	0.666438	-0.0113519	0.964342	0.0261438	0.880619	0.243235	0.0772419	0.760642	0.234262	0.349454	0.176471	0.310704
Zm00001eb318890	Zm00001eb327530	0.165023	0.0132446	0.958401	0.151703	0.547901	0.0653595	0.707317	0.600559	0.466054	0.0512467	0.558308	0.0160382	0.398693	0.022003
Zm00001eb318890	Zm00001eb062170	0.286837	0.287334	0.24763	0.166151	0.50995	0.0915033	0.599134	0.420507	0.48287	0.0423784	0.192982	0.442944	0.228758	0.188807
Zm00001eb318910	Zm00001eb209670	-0.38718	-0.0814099	0.748112	-0.108359	0.66866	0.0980392	0.573304	-0.209941	-0.103341	0.683232	-0.195046	0.437986	-0.124183	0.475612
Zm00001eb318910	Zm00001eb410960	-0.325536	-0.280655	0.25928	-0.283798	0.253756	-0.222222	0.201754	-0.38632	-0.229344	0.359952	-0.366357	0.134837	-0.24183	0.16477
Zm00001eb318910	Zm00001eb068280	-0.216357	-0.150152	0.552048	-0.0691434	0.785148	-0.0196078	0.910317	-0.140627	-0.0122919	0.961391	-0.0299278	0.90616	0.00653595	0.97005
Zm00001eb318910	Zm00001eb062170	0.151833	0.233965	0.350083	-0.0237358	0.925518	-0.0196078	0.910317	0.445365	0.393087	0.106584	0.164087	0.515295	0.163399	0.347908
Zm00001eb318910	Zm00001eb118950	0.196747	-0.0668616	0.792089	0.178535	0.478445	0.111111	0.523288	0.288261	0.268385	0.281557	0.205366	0.413635	0.163399	0.347908
Zm00001eb318910	Zm00001eb061150	0.793008	0.718517	0.000781748	0.618163	0.00625176	0.45098	0.00957851	0.603895	0.475186	0.0462723	0.644995	0.00384937	0.45098	0.00957851
Zm00001eb319350	Zm00001eb246140	-0.767206	-0.404047	0.0963229	-0.306502	0.216064	-0.196078	0.260003	0.0983753	-0.0830959	0.74306	0.120743	0.633187	0.0457516	0.792687
Zm00001eb319350	Zm00001eb093650	-0.322952	-0.20213	0.421193	-0.292054	0.239602	-0.202614	0.244452	-0.621748	-0.466947	0.0507433	-0.498452	0.0352536	-0.359477	0.0389193
Zm00001eb319350	Zm00001eb191230	-0.251079	-0.124145	0.62357	-0.240454	0.33649	-0.215686	0.215337	0.243281	0.133707	0.596853	0.209494	0.404102	0.150327	0.387829
Zm00001eb319350	Zm00001eb217190	0.128359	0.089911	0.722744	0.114551	0.650834	0.0326797	0.851088	0.0710279	-0.0320616	0.899501	0.112487	0.656757	0.111111	0.523288
Zm00001eb319350	Zm00001eb112180	0.286887	0.242831	0.331588	0.22807	0.3627	0.163399	0.347908	0.529162	0.588435	0.0102035	0.302374	0.222629	0.202614	0.244452
Zm00001eb319350	Zm00001eb104260	0.323782	0.323651	0.190142	0.320949	0.194082	0.228758	0.188807	0.143255	0.0341381	0.893026	0.139319	0.581396	0.0588235	0.735427
Zm00001eb319350	Zm00001eb329780	0.510868	0.45237	0.0594423	0.541796	0.0202068	0.333333	0.0555111	-0.289904	-0.216753	0.38763	-0.246646	0.323809	-0.189542	0.276225
Zm00001eb319620	Zm00001eb194260	-0.326939	-0.228186	0.36245	-0.314757	0.203314	-0.202614	0.244452	-0.1166	-0.103718	0.682132	-0.131063	0.604194	-0.0980392	0.573304
Zm00001eb319620	Zm00001eb361110	-0.235752	-0.179086	0.477066	-0.273478	0.272173	-0.176471	0.310704	0.591385	0.525366	0.0251568	0.506708	0.0318731	0.372549	0.0323442
Zm00001eb319620	Zm00001eb259130	-0.0489353	-0.000365539	0.998851	-0.0361197	0.886853	-0.00653595	0.97005	0.293621	0.237781	0.342052	0.271414	0.275952	0.176471	0.310704
Zm00001eb319620	Zm00001eb006480	0.0315727	0.0652621	0.796963	-0.00928793	0.970822	-0.0196078	0.910317	-0.102932	-0.0411108	0.871334	-0.0588235	0.816654	-0.0588235	0.735427
Zm00001eb319620	Zm00001eb360480	0.132357	0.122329	0.628697	0.116615	0.644932	0.0980392	0.573304	0.215268	0.00734662	0.976919	0.172343	0.494076	0.176471	0.310704
Zm00001eb319620	Zm00001eb329780	0.141993	0.124344	0.62301	0.122807	0.627346	0.0980392	0.573304	-0.155953	-0.120724	0.633241	-0.0361197	0.886853	0.0326797	0.851088
Zm00001eb319620	Zm00001eb104260	0.179361	0.205075	0.414314	0.0464396	0.854814	0.0457516	0.792687	0.704776	0.592658	0.0095442	0.649123	0.00355837	0.464052	0.00768105
Zm00001eb319620	Zm00001eb078860	0.273055	0.134316	0.595169	0.159959	0.526061	0.0392157	0.821764	0.259444	0.0698327	0.783054	0.211558	0.39938	0.137255	0.430422
Zm00001eb319620	Zm00001eb062170	0.310534	0.28797	0.246539	0.302374	0.222629	0.176471	0.310704	0.158783	-0.027301	0.914367	0.108359	0.66866	0.0588235	0.735427
Zm00001eb319620	Zm00001eb380080	0.320052	0.362999	0.138723	0.263158	0.291392	0.189542	0.276225	0.465631	0.408509	0.0923574	0.446852	0.0630103	0.333333	0.0555111
Zm00001eb319620	Zm00001eb156610	0.407976	0.346775	0.158593	0.364293	0.137217	0.267974	0.123708	-0.129664	-0.0514726	0.839264	0.0443756	0.861206	0.0588235	0.735427
Zm00001eb319620	Zm00001eb217190	0.497583	0.506318	0.032027	0.424149	0.0793889	0.294118	0.0911089	0.478505	0.472978	0.0474402	0.428277	0.076201	0.333333	0.0555111
Zm00001eb320950	Zm00001eb193660	-0.531953	-0.483074	0.0422785	-0.384933	0.114708	-0.294118	0.0911089	-0.636501	-0.507647	0.0315051	-0.545924	0.0190927	-0.346405	0.0465968
Zm00001eb320950	Zm00001eb358930	-0.225863	-0.207618	0.40842	-0.232198	0.353838	-0.202614	0.244452	-0.222491	-0.252661	0.311764	-0.133127	0.598461	-0.0718954	0.679601
Zm00001eb320950	Zm00001eb399590	-0.0977402	-0.0894475	0.72412	-0.0773994	0.760167	-0.0457516	0.792687	-0.807189	-0.516664	0.0281359	-0.665635	0.00256833	-0.503268	0.00383952
Zm00001eb320950	Zm00001eb255880	0.23064	0.2192	0.382161	0.221878	0.376225	0.150327	0.387829	-0.569081	-0.455389	0.0575549	-0.475748	0.0459786	-0.30719	0.0776193
Zm00001eb320950	Zm00001eb059850	0.427637	0.404629	0.0957989	0.273478	0.272173	0.163399	0.347908	-0.588578	-0.518249	0.0275738	-0.47162	0.048169	-0.294118	0.0911089
Zm00001eb320950	Zm00001eb361110	0.44298	0.366019	0.135225	0.422085	0.081019	0.281046	0.106422	0.613745	0.404054	0.0963172	0.700722	0.00119898	0.477124	0.00612768
Zm00001eb323880	Zm00001eb194260	-0.435065	-0.407187	0.09352	-0.422085	0.081019	-0.320261	0.0658032	-0.336367	-0.30608	0.216729	-0.22807	0.3627	-0.163399	0.347908
Zm00001eb323880	Zm00001eb073290	0.186186	0.154562	0.540291	0.188854	0.452946	0.124183	0.475612	-0.355866	-0.303737	0.220446	-0.159959	0.526061	-0.0588235	0.735427
Zm00001eb323880	Zm00001eb183200	0.278359	0.243319	0.330586	0.201238	0.423288	0.163399	0.347908	0.279659	0.246539	0.324026	0.137255	0.587062	0.0980392	0.573304
Zm00001eb323880	Zm00001eb104260	0.630998	0.596972	0.00890635	0.550052	0.0180276	0.372549	0.0323442	0.59742	0.52157	0.0264244	0.578947	0.0118185	0.346405	0.0465968
Zm00001eb323880	Zm00001eb002490	0.65015	0.609625	0.00723092	0.578947	0.0118185	0.385621	0.0267447	0.578501	0.510754	0.0303108	0.564499	0.0146636	0.411765	0.0180102
Zm00001eb323880	Zm00001eb256260	0.825625	0.671953	0.00225538	0.632611	0.00484123	0.437908	0.0118832	-0.365455	-0.161333	0.522466	-0.339525	0.168071	-0.215686	0.215337
Zm00001eb324070	Zm00001eb194260	-0.409771	-0.289823	0.243375	-0.368421	0.132487	-0.235294	0.176484	0.253522	0.0855493	0.735727	0.230134	0.358254	0.137255	0.430422
Zm00001eb324070	Zm00001eb327040	-0.336974	-0.105705	0.676353	0.118679	0.639049	-0.117647	0.499148	-0.0506595	-0.0187939	0.940996	0.0175439	0.944915	0.0261438	0.880619
Zm00001eb324070	Zm00001eb160700	-0.335492	-0.29054	0.242158	-0.339525	0.168071	-0.20915	0.229566	-0.258635	-0.264515	0.28882	-0.162023	0.520665	-0.0980392	0.573304
Zm00001eb324070	Zm00001eb060520	-0.257364	-0.155686	0.537314	-0.170279	0.499341	-0.104575	0.548014	-0.527269	-0.505808	0.0322289	-0.467492	0.0504375	-0.30719	0.0776193
Zm00001eb324070	Zm00001eb361110	0.147219	0.0953065	0.706783	0.151703	0.547901	0.117647	0.499148	0.400049	0.286647	0.248814	0.422085	0.081019	0.294118	0.0911089
Zm00001eb324070	Zm00001eb104260	0.226387	0.32602	0.186733	0.0670795	0.791425	0.0522876	0.763895	0.861151	0.864153	3.77488e-06	0.830753	1.96126e-05	0.673203	0.000110068
Zm00001eb324070	Zm00001eb112180	0.25682	0.372834	0.127558	0.135191	0.59275	0.104575	0.548014	0.222295	0.202652	0.41997	0.104231	0.680638	0.0849673	0.625479
Zm00001eb324070	Zm00001eb078860	0.38355	-0.0909996	0.719514	0.382869	0.116832	-0.0261438	0.880619	0.24084	0.106627	0.673676	0.182663	0.468161	0.163399	0.347908
Zm00001eb324070	Zm00001eb156610	0.560402	0.535504	0.0220024	0.50258	0.0335305	0.366013	0.0355021	0.248768	0.093563	0.711928	0.135191	0.59275	0.0849673	0.625479
Zm00001eb324070	Zm00001eb360480	0.583541	0.613297	0.00679567	0.54386	0.0196436	0.418301	0.0162632	0.22698	0.125002	0.621157	0.0959752	0.704812	0.0718954	0.679601
Zm00001eb324070	Zm00001eb093650	0.598575	0.450003	0.0609539	0.484004	0.0418255	0.366013	0.0355021	-0.367282	-0.308579	0.212807	-0.277606	0.26471	-0.189542	0.276225
Zm00001eb325760	Zm00001eb078860	0.562084	0.158992	0.528598	0.504644	0.0326937	0.117647	0.499148	0.493198	0.511885	0.0298848	0.407637	0.0931231	0.294118	0.0911089
Zm00001eb327230	Zm00001eb295220	-0.364499	-0.186635	0.45837	-0.256966	0.303309	-0.176471	0.310704	0.389758	0.167754	0.505818	0.327141	0.185133	0.267974	0.123708
Zm00001eb327230	Zm00001eb303620	0.163477	0.109328	0.665858	0.205366	0.413635	0.150327	0.387829	-0.364435	-0.182049	0.469683	-0.192982	0.442944	-0.124183	0.475612
Zm00001eb328650	Zm00001eb329780	-0.628441	-0.576538	0.0122595	-0.603715	0.00797847	-0.437908	0.0118832	-0.364552	-0.458525	0.0556428	-0.205366	0.413635	-0.176471	0.310704
Zm00001eb328650	Zm00001eb194260	-0.414669	-0.336168	0.172587	-0.434469	0.071597	-0.346405	0.0465968	0.379658	0.399812	0.1002	0.246646	0.323809	0.189542	0.276225
Zm00001eb328650	Zm00001eb209670	-0.391289	-0.089092	0.725176	-0.378741	0.121164	-0.228758	0.188807	0.243705	0.208604	0.406147	0.0670795	0.791425	0.0588235	0.735427
Zm00001eb328650	Zm00001eb009090	-0.139573	-0.0536382	0.83259	-0.122807	0.627346	-0.0849673	0.625479	0.282395	0.25124	0.314584	0.188854	0.452946	0.163399	0.347908
Zm00001eb328650	Zm00001eb327530	-0.0861745	-0.0822812	0.7455	-0.0629515	0.804017	-0.0457516	0.792687	0.22226	0.300799	0.225168	0.126935	0.615727	0.124183	0.475612
Zm00001eb328650	Zm00001eb360480	0.208604	0.20901	0.405214	0.186791	0.457989	0.137255	0.430422	0.223087	0.193345	0.442071	0.236326	0.345101	0.150327	0.387829
Zm00001eb328650	Zm00001eb256260	0.275033	0.246696	0.323708	-0.102167	0.686655	-0.0849673	0.625479	0.334798	0.129093	0.609687	0.256966	0.303309	0.189542	0.276225
Zm00001eb328650	Zm00001eb113030	0.311915	0.287195	0.247869	0.273478	0.272173	0.176471	0.310704	0.161651	0.120324	0.634376	0.178535	0.478445	0.0849673	0.625479
Zm00001eb328650	Zm00001eb253820	0.334012	0.34315	0.163286	0.285862	0.25017	0.215686	0.215337	0.276825	0.243432	0.330356	0.296182	0.232717	0.215686	0.215337
Zm00001eb328650	Zm00001eb093650	0.622462	0.48514	0.0412774	0.484004	0.0418255	0.359477	0.0389193	-0.410175	-0.347444	0.157738	-0.250774	0.315513	-0.163399	0.347908
Zm00001eb330680	Zm00001eb289990	0.0643744	-0.0400515	0.874624	0.188854	0.452946	-0.0196078	0.910317	-0.449968	-0.399495	0.100495	-0.457172	0.0564616	-0.30719	0.0776193
Zm00001eb330680	Zm00001eb287980	0.350159	0.254436	0.308262	0.351909	0.152107	0.215686	0.215337	-0.190881	-0.176942	0.482442	-0.108359	0.66866	-0.0980392	0.573304
Zm00001eb332590	Zm00001eb349810	-0.765593	-0.640844	0.00416131	-0.700722	0.00119898	-0.51634	0.00301557	-0.140922	-0.104413	0.68011	-0.0815273	0.747759	0	1
Zm00001eb332590	Zm00001eb160700	-0.353969	-0.298281	0.229264	-0.312693	0.206454	-0.176471	0.310704	-0.285263	-0.231489	0.355352	-0.128999	0.60995	-0.111111	0.523288
Zm00001eb333350	Zm00001eb329780	-0.652935	-0.544734	0.0194087	-0.529412	0.0238582	-0.372549	0.0323442	0.29832	0.291585	0.240392	0.27967	0.261026	0.163399	0.347908
Zm00001eb333350	Zm00001eb327530	-0.392251	-0.255378	0.306412	-0.397317	0.102535	-0.294118	0.0911089	-0.372948	-0.18893	0.452762	-0.159959	0.526061	-0.111111	0.523288
Zm00001eb333350	Zm00001eb246140	-0.161871	0.0126533	0.960257	-0.188854	0.452946	0.0392157	0.821764	0.387051	0.395095	0.104648	0.172343	0.494076	0.137255	0.430422
Zm00001eb333350	Zm00001eb361110	-0.104845	-0.0832035	0.742738	0.137255	0.587062	0.137255	0.430422	0.295127	0.136682	0.588639	0.164087	0.515295	0.0849673	0.625479
Zm00001eb333350	Zm00001eb298570	0.279997	0.134491	0.594684	0.296182	0.232717	0.189542	0.276225	-0.371561	-0.120506	0.63386	-0.232198	0.353838	-0.150327	0.387829
Zm00001eb333350	Zm00001eb309660	0.383501	0.403929	0.0964298	0.31063	0.209625	0.215686	0.215337	0.333898	0.359977	0.142286	0.22807	0.3627	0.176471	0.310704
Zm00001eb333350	Zm00001eb295220	0.416806	0.278554	0.263014	0.339525	0.168071	0.281046	0.106422	0.127403	0.17776	0.480388	0.0485036	0.84843	0.0718954	0.679601
Zm00001eb333350	Zm00001eb093650	0.681392	0.5177	0.0277677	0.663571	0.00267798	0.477124	0.00612768	0.91299	0.863235	3.97184e-06	0.79773	7.30413e-05	0.647059	0.000201547
Zm00001eb335200	Zm00001eb253820	0.0256059	-0.038289	0.880103	0.0505676	0.842056	0.0718954	0.679601	0.527385	0.524101	0.0255736	0.4613	0.0539905	0.333333	0.0555111
Zm00001eb335690	Zm00001eb246140	-0.485352	-0.272768	0.273469	-0.473684	0.0470641	-0.156863	0.367531	0.147226	-0.106606	0.673738	0.327141	0.185133	0.189542	0.276225
Zm00001eb336500	Zm00001eb327530	-1	-0.374843	0.125357	0.122807	0.627346	-0.111111	0.523288	-0.544287	-0.304533	0.219179	-0.399381	0.1006	-0.287582	0.0985282
Zm00001eb336500	Zm00001eb156610	-1	-0.356642	0.146291	0.192982	0.442944	-0.111111	0.523288	-0.449249	-0.321762	0.192891	-0.364293	0.137217	-0.235294	0.176484
Zm00001eb336500	Zm00001eb295220	-0.882353	-0.328172	0.183671	-0.0113519	0.964342	-0.0980392	0.573304	-0.480034	-0.334263	0.175185	-0.372549	0.127873	-0.235294	0.176484
Zm00001eb336500	Zm00001eb380080	-0.882353	-0.301779	0.223586	0.585139	0.0107431	-0.0980392	0.573304	-0.465285	-0.421155	0.0817609	-0.149639	0.553423	-0.130719	0.452699
Zm00001eb336500	Zm00001eb113030	-0.882353	-0.32208	0.192427	0.294118	0.236143	-0.0980392	0.573304	-0.46398	-0.297685	0.230242	-0.164087	0.515295	-0.156863	0.367531
Zm00001eb336500	Zm00001eb282770	-0.882353	-0.269561	0.279373	-0.0237358	0.925518	-0.0980392	0.573304	0.713349	0.404903	0.0955533	0.706914	0.00103676	0.496732	0.00432394
Zm00001eb336500	Zm00001eb289990	-0.764706	-0.216655	0.38785	-0.24871	0.319645	-0.0849673	0.625479	0.213987	-0.00744353	0.976615	0.306502	0.216064	0.222222	0.201754
Zm00001eb336500	Zm00001eb078860	-0.764706	-0.0998136	0.693538	0.415893	0.0860565	-0.0196078	0.910317	0.228215	-0.0476557	0.851052	0.178535	0.478445	0.104575	0.548014
Zm00001eb336500	Zm00001eb015630	-0.647059	-0.185896	0.460185	0.325077	0.188085	-0.0718954	0.679601	0.79004	0.323839	0.18987	0.828689	2.14612e-05	0.653595	0.000173607
Zm00001eb336500	Zm00001eb360480	-0.529412	-0.176871	0.482622	0.267286	0.283608	-0.0588235	0.735427	-0.653689	-0.410062	0.0910052	-0.632611	0.00484123	-0.392157	0.0242737
Zm00001eb336500	Zm00001eb062170	-0.529412	-0.237376	0.3429	-0.219814	0.380795	-0.0588235	0.735427	-0.559919	-0.201721	0.422154	-0.356037	0.147026	-0.235294	0.176484
Zm00001eb336500	Zm00001eb256260	-0.411765	-0.13907	0.582077	0.133127	0.598461	-0.0457516	0.792687	-0.12993	-0.0466026	0.85431	0.0113519	0.964342	0	1
Zm00001eb336500	Zm00001eb329780	-0.223347	-0.00336907	0.989414	-0.283798	0.253756	-0.00653595	0.97005	0.190897	0.131464	0.603077	0.174407	0.488839	0.0784314	0.652311
Zm00001eb336500	Zm00001eb194260	-0.195021	0.0237221	0.925561	-0.0257998	0.91906	0.0196078	0.910317	-0.335179	-0.00937878	0.970537	-0.20743	0.408854	-0.130719	0.452699
Zm00001eb336500	Zm00001eb255880	-0.176471	-0.0280832	0.911922	0.0670795	0.791425	-0.0196078	0.910317	-0.313758	-0.179945	0.474918	-0.153767	0.542403	-0.0784314	0.652311
Zm00001eb336500	Zm00001eb104260	0.163601	-0.132131	0.601225	0.110423	0.662698	-0.00653595	0.97005	-0.697108	-0.426883	0.0772666	-0.463364	0.0527859	-0.326797	0.0604759
Zm00001eb336500	Zm00001eb413540	0.185982	-0.0427595	0.866217	0.112487	0.656757	0.00653595	0.97005	-0.622368	-0.373385	0.126952	-0.413829	0.0877853	-0.248366	0.153651
Zm00001eb336500	Zm00001eb037860	0.294118	0.0749101	0.767677	-0.0134159	0.957864	0.0326797	0.851088	-0.645242	-0.332306	0.177882	-0.47162	0.048169	-0.339869	0.0508907
Zm00001eb336500	Zm00001eb303620	0.294118	0.0665143	0.793146	-0.00722394	0.977304	0.0326797	0.851088	-0.134353	-0.0892234	0.724786	-0.153767	0.542403	-0.117647	0.499148
Zm00001eb336500	Zm00001eb346060	0.294118	0.0562493	0.824557	-0.242518	0.332231	0.0326797	0.851088	0.771125	0.528007	0.0243031	0.690402	0.00151602	0.48366	0.00546246
Zm00001eb336500	Zm00001eb073290	0.298459	-0.108444	0.668415	0.242518	0.332231	-0.0326797	0.851088	-0.41983	0.0248257	0.922107	-0.0856553	0.73541	-0.0522876	0.763895
Zm00001eb336500	Zm00001eb259130	0.308591	-0.127464	0.614244	0.292054	0.239602	-0.0326797	0.851088	-0.132553	-0.133879	0.596377	0.0567595	0.822989	0.0261438	0.880619
Zm00001eb336500	Zm00001eb006480	0.328762	0.0466797	0.854071	0.285862	0.25017	0.0196078	0.910317	-0.260136	0.12249	0.628242	-0.265222	0.287484	-0.143791	0.408795
Zm00001eb336500	Zm00001eb059850	0.467064	-0.181965	0.469892	0.446852	0.0630103	-0.0457516	0.792687	-0.0393883	-0.0306647	0.90386	0.0257998	0.91906	0.0392157	0.821764
Zm00001eb336500	Zm00001eb428490	0.529412	0.0736397	0.771517	0.201238	0.423288	0.0588235	0.735427	0.628635	0.358824	0.143663	0.341589	0.165335	0.235294	0.176484
Zm00001eb336500	Zm00001eb193660	0.647059	0.102181	0.686613	-0.296182	0.232717	0.0718954	0.679601	0.113974	0.0329311	0.896789	-0.0299278	0.90616	-0.0392157	0.821764
Zm00001eb336500	Zm00001eb361110	0.882353	0.337533	0.170741	0.504644	0.0326937	0.0980392	0.573304	-0.376475	-0.0729364	0.773645	0.0154799	0.951388	0.0522876	0.763895
Zm00001eb338000	Zm00001eb410960	-0.351644	-0.313117	0.205807	-0.306502	0.216064	-0.189542	0.276225	0.300254	0.232648	0.352879	0.221878	0.376225	0.169935	0.328965
Zm00001eb338000	Zm00001eb112260	0.175048	0.254902	0.307345	0.0485036	0.84843	0.0392157	0.821764	-0.0428702	-0.00530915	0.983319	-0.0815273	0.747759	-0.0784314	0.652311
Zm00001eb339390	Zm00001eb209670	0.338368	0.284192	0.253068	0.22807	0.3627	0.124183	0.475612	-0.417657	-0.344871	0.161047	-0.358101	0.144529	-0.24183	0.16477
Zm00001eb339390	Zm00001eb193660	0.350651	0.25852	0.300292	0.329205	0.182212	0.189542	0.276225	0.458601	0.402351	0.0978623	0.395253	0.104497	0.267974	0.123708
Zm00001eb342850	Zm00001eb104260	-0.415755	-0.253228	0.310641	-0.469556	0.0492934	-0.30719	0.0776193	-0.539119	-0.382098	0.117633	-0.529412	0.0238582	-0.346405	0.0465968
Zm00001eb342850	Zm00001eb015630	-0.300541	-0.17204	0.494845	-0.372549	0.127873	-0.254902	0.143112	0.856805	0.912071	1.35956e-07	0.647059	0.00370153	0.477124	0.00612768
Zm00001eb342850	Zm00001eb256260	-0.216002	0.01373	0.956878	-0.366357	0.134837	-0.267974	0.123708	0.353943	0.269663	0.279184	0.234262	0.349454	0.163399	0.347908
Zm00001eb342850	Zm00001eb296340	0.15799	0.144946	0.566069	-0.0608875	0.81033	-0.0457516	0.792687	0.359182	0.336605	0.171995	0.308566	0.212829	0.202614	0.244452
Zm00001eb342850	Zm00001eb273840	0.214097	0.133911	0.59629	0.24871	0.319645	0.176471	0.310704	-0.580999	-0.460883	0.0542368	-0.560372	0.0155691	-0.372549	0.0323442
Zm00001eb342850	Zm00001eb093650	0.483616	0.288826	0.245074	0.465428	0.0516016	0.228758	0.188807	0.854425	0.888065	8.67493e-07	0.622291	0.00581855	0.464052	0.00768105
Zm00001eb349010	Zm00001eb346060	0.379583	0.29597	0.233066	0.292054	0.239602	0.215686	0.215337	0.457196	0.567359	0.0140612	0.283798	0.253756	0.176471	0.310704
Zm00001eb349010	Zm00001eb093650	0.564903	0.346782	0.158584	0.570691	0.0133843	0.424837	0.0146669	0.492525	0.590918	0.00981153	0.347781	0.157308	0.281046	0.106422
Zm00001eb349140	Zm00001eb326080	-0.340336	-0.236177	0.345415	-0.411765	0.0895391	-0.346405	0.0465968	-0.107381	-0.0819332	0.746543	-0.106295	0.67464	-0.0588235	0.735427
Zm00001eb349860	Zm00001eb006480	-0.203216	-0.205734	0.412782	-0.19711	0.433058	-0.124183	0.475612	0.184835	0.223482	0.372696	0.0815273	0.747759	0.0326797	0.851088
Zm00001eb350280	Zm00001eb076780	0.28373	0.208341	0.406753	0.30031	0.22596	0.202614	0.244452	-0.321102	-0.248587	0.319893	-0.168215	0.504633	-0.111111	0.523288
Zm00001eb359300	Zm00001eb246140	-0.663859	-0.117563	0.642229	0.597523	0.00882737	-0.0392157	0.821764	-0.290357	-0.244449	0.328276	-0.232198	0.353838	-0.124183	0.475612
Zm00001eb359300	Zm00001eb361110	-0.655194	-0.211438	0.399654	0.0299278	0.90616	-0.111111	0.523288	-0.234622	-0.151184	0.549287	-0.188854	0.452946	-0.0980392	0.573304
Zm00001eb359300	Zm00001eb259130	-0.569027	-0.264519	0.288812	0.122807	0.627346	-0.0326797	0.851088	-0.536664	-0.481744	0.0429326	-0.438596	0.0686441	-0.320261	0.0658032
Zm00001eb359300	Zm00001eb289990	-0.284462	-0.126412	0.617195	-0.141383	0.575754	-0.0849673	0.625479	-0.320148	-0.255756	0.305671	-0.174407	0.488839	-0.111111	0.523288
Zm00001eb359300	Zm00001eb093650	-0.282546	-0.0675865	0.789882	-0.209494	0.404102	0.0196078	0.910317	-0.416458	-0.364771	0.136663	-0.351909	0.152107	-0.24183	0.16477
Zm00001eb359300	Zm00001eb360480	0.343116	0.000444172	0.998604	0.378741	0.121164	0.0718954	0.679601	-0.328605	-0.120012	0.635262	-0.190918	0.447931	-0.111111	0.523288
Zm00001eb359300	Zm00001eb295220	0.348763	0.12646	0.617059	0.341589	0.165335	0.0588235	0.735427	-0.241664	-0.128279	0.611963	-0.296182	0.232717	-0.189542	0.276225
Zm00001eb359300	Zm00001eb271450	0.369345	-0.179522	0.475976	0.329205	0.182212	0.0196078	0.910317	-0.285726	-0.198936	0.428722	-0.164087	0.515295	-0.0718954	0.679601
Zm00001eb359300	Zm00001eb113030	0.427008	-0.069266	0.784776	0.444788	0.0643852	0.0588235	0.735427	-0.678704	-0.54821	0.0184968	-0.620227	0.006032	-0.464052	0.00768105
Zm00001eb359300	Zm00001eb329780	0.474195	0.241509	0.334309	-0.0773994	0.760167	0.0196078	0.910317	-0.578423	-0.468524	0.0498631	-0.537668	0.0213714	-0.385621	0.0267447
Zm00001eb359300	Zm00001eb160700	0.508648	0.242343	0.332591	-0.20743	0.408854	0.0718954	0.679601	-0.17255	-0.11296	0.655399	-0.106295	0.67464	-0.0718954	0.679601
Zm00001eb359300	Zm00001eb061150	0.508648	0.255273	0.306617	-0.333333	0.176463	0.0718954	0.679601	-0.0587752	-0.108131	0.66932	0.0650155	0.797715	0.0326797	0.851088
Zm00001eb359300	Zm00001eb209670	0.517244	-0.0963702	0.703649	0.779154	0.000138476	0.111111	0.523288	-0.429882	-0.358852	0.143629	-0.273478	0.272173	-0.228758	0.188807
Zm00001eb359300	Zm00001eb104260	0.551697	0.281227	0.258268	0.267286	0.283608	0.150327	0.387829	-0.157054	-0.0691199	0.78522	0.0650155	0.797715	0.0457516	0.792687
Zm00001eb359300	Zm00001eb256260	0.551697	0.173817	0.490333	0.384933	0.114708	0.150327	0.387829	0.169675	-0.0339604	0.89358	-0.0237358	0.925518	0.0326797	0.851088
Zm00001eb359300	Zm00001eb009090	0.596028	0.286263	0.249476	0.614035	0.00671076	0.150327	0.387829	-0.221326	-0.0352309	0.889621	-0.226006	0.367178	-0.0718954	0.679601
Zm00001eb359300	Zm00001eb059850	0.675131	0.218608	0.383481	0.591331	0.00974749	0.111111	0.523288	-0.169463	-0.00500947	0.984261	-0.184727	0.463061	-0.0588235	0.735427
Zm00001eb359300	Zm00001eb358930	0.681051	0.412787	0.0886669	0.292054	0.239602	0.124183	0.475612	-0.324992	-0.123368	0.625763	-0.308566	0.212829	-0.176471	0.310704
Zm00001eb359300	Zm00001eb245250	0.80174	0.449418	0.0613322	-0.316821	0.200205	0.150327	0.387829	-0.150907	-0.146658	0.561441	0.0856553	0.73541	0.0588235	0.735427
Zm00001eb359300	Zm00001eb078860	0.922429	0.758193	0.000266167	0.946336	2.92051e-09	0.0980392	0.573304	-0.586099	-0.518176	0.0275997	-0.459236	0.0552157	-0.30719	0.0776193
Zm00001eb359300	Zm00001eb060520	0.974143	0.550547	0.017903	-0.00722394	0.977304	0.202614	0.244452	0.210333	0.172071	0.494768	0.19711	0.433058	0.189542	0.276225
Zm00001eb359500	Zm00001eb061150	-0.364879	0.169679	0.500876	-0.333333	0.176463	0.0718954	0.679601	-0.234865	-0.257131	0.302987	-0.0608875	0.81033	-0.0196078	0.910317
Zm00001eb359500	Zm00001eb427810	-0.0771753	-0.0948382	0.708164	0.0815273	0.747759	-0.0196078	0.910317	-0.0265496	-0.131586	0.602739	0.00309598	0.990272	0.00653595	0.97005
Zm00001eb359500	Zm00001eb068280	0.511457	0.458271	0.0557957	0.285862	0.25017	0.0849673	0.625479	-0.221134	-0.239837	0.337768	-0.108359	0.66866	-0.0718954	0.679601
Zm00001eb361040	Zm00001eb193660	-0.627621	-0.417199	0.084975	-0.618163	0.00625176	-0.320261	0.0658032	0.0402226	-0.0230734	0.927591	0.0815273	0.747759	0.0718954	0.679601
Zm00001eb361040	Zm00001eb160700	-0.566377	-0.441192	0.0668345	-0.585139	0.0107431	-0.333333	0.0555111	0.142339	-0.0686025	0.786792	0.0773994	0.760167	0.0326797	0.851088
Zm00001eb361040	Zm00001eb201290	-0.525031	-0.395816	0.103959	-0.434469	0.071597	-0.30719	0.0776193	0.0239942	-0.00163029	0.994878	0.0340557	0.893283	0.0196078	0.910317
Zm00001eb361040	Zm00001eb061150	-0.514638	-0.381007	0.118772	-0.479876	0.0438646	-0.228758	0.188807	0.129775	-0.00856863	0.973081	0.0939112	0.710899	0.111111	0.523288
Zm00001eb361040	Zm00001eb326080	-0.488888	-0.367889	0.133091	-0.494324	0.037044	-0.267974	0.123708	0.387309	0.261114	0.295295	0.281734	0.257375	0.215686	0.215337
Zm00001eb361040	Zm00001eb329780	-0.481442	-0.367597	0.133422	-0.409701	0.0913184	-0.189542	0.276225	-0.103504	-0.114448	0.651131	-0.0505676	0.842056	-0.0457516	0.792687
Zm00001eb361040	Zm00001eb194260	-0.466702	-0.405144	0.0953367	-0.405573	0.0949534	-0.267974	0.123708	0.493297	0.398012	0.101881	0.457172	0.0564616	0.346405	0.0465968
Zm00001eb361040	Zm00001eb078860	-0.425773	-0.12958	0.608326	0.118679	0.639049	-0.0588235	0.735427	-0.468139	-0.384319	0.115337	-0.368421	0.132487	-0.254902	0.143112
Zm00001eb361040	Zm00001eb255880	-0.271558	-0.212731	0.396711	-0.219814	0.380795	-0.163399	0.347908	0.190159	0.163978	0.515576	0.168215	0.504633	0.111111	0.523288
Zm00001eb361040	Zm00001eb423180	-0.265212	-0.135594	0.591637	-0.252838	0.311413	-0.27451	0.11481	-0.299173	-0.272692	0.273607	-0.254902	0.307345	-0.215686	0.215337
Zm00001eb361040	Zm00001eb329710	-0.230972	-0.117147	0.643413	-0.151703	0.547901	-0.0718954	0.679601	0.0775625	-0.0249339	0.921769	0.104231	0.680638	0.0588235	0.735427
Zm00001eb361040	Zm00001eb217190	-0.213899	-0.094846	0.70814	-0.203302	0.418447	-0.137255	0.430422	0.578876	0.558698	0.0159487	0.560372	0.0155691	0.385621	0.0267447
Zm00001eb361040	Zm00001eb303620	-0.194667	-0.109542	0.66524	-0.174407	0.488839	-0.0849673	0.625479	-0.0214056	-0.0422687	0.86774	0.0526316	0.83569	0.0457516	0.792687
Zm00001eb361040	Zm00001eb289990	-0.16531	-0.240349	0.336708	-0.0278638	0.912608	-0.0457516	0.792687	-0.0676216	-0.0461714	0.855644	-0.0505676	0.842056	-0.0326797	0.851088
Zm00001eb361040	Zm00001eb062170	-0.121125	-0.0418416	0.869065	-0.0650155	0.797715	0.0326797	0.851088	0.735317	0.578118	0.0119688	0.649123	0.00355837	0.477124	0.00612768
Zm00001eb361040	Zm00001eb361110	-0.100215	-0.111472	0.659676	0.0773994	0.760167	0.0196078	0.910317	0.0770496	0.180939	0.472441	-0.0505676	0.842056	-0.0196078	0.910317
Zm00001eb361040	Zm00001eb413540	-0.063069	0.00557649	0.982479	-0.159959	0.526061	-0.0457516	0.792687	0.353637	0.236823	0.344058	0.298246	0.229322	0.176471	0.310704
Zm00001eb361040	Zm00001eb416090	-0.0110876	0.114694	0.650425	-0.0959752	0.704812	0.0718954	0.679601	0.320117	0.184953	0.462503	0.370485	0.130166	0.254902	0.143112
Zm00001eb361040	Zm00001eb104260	0.0983027	0.166734	0.508444	-0.00309598	0.990272	0.0326797	0.851088	0.143014	0.0964479	0.703421	0.124871	0.621526	0.0718954	0.679601
Zm00001eb361040	Zm00001eb428490	0.109531	0.240601	0.336185	-0.0629515	0.804017	0.0130719	0.940141	0.414607	0.40729	0.0934284	0.281734	0.257375	0.24183	0.16477
Zm00001eb361040	Zm00001eb063910	0.123117	0.191493	0.44654	0.0113519	0.964342	0.0457516	0.792687	0.127741	0.0763979	0.763186	0.137255	0.587062	0.0588235	0.735427
Zm00001eb361040	Zm00001eb327040	0.136169	-0.0704527	0.781172	0.428277	0.076201	-0.0130719	0.940141	-0.182322	-0.0654199	0.796482	-0.131063	0.604194	-0.0915033	0.599134
Zm00001eb361040	Zm00001eb006480	0.152609	0.11122	0.660401	0.0732714	0.772631	0.00653595	0.97005	0.396876	0.338055	0.170039	0.30031	0.22596	0.228758	0.188807
Zm00001eb361040	Zm00001eb118950	0.17173	0.109492	0.665385	0.139319	0.581396	0.0588235	0.735427	-0.168491	-0.155588	0.537574	-0.106295	0.67464	-0.124183	0.475612
Zm00001eb361040	Zm00001eb327530	0.174238	0.0312928	0.901899	0.232198	0.353838	0.0588235	0.735427	0.281791	0.155753	0.537136	0.104231	0.680638	0.0457516	0.792687
Zm00001eb361040	Zm00001eb246140	0.215209	0.0482873	0.849099	0.405573	0.0949534	-0.0457516	0.792687	0.220264	0.299351	0.227518	0.110423	0.662698	0.0849673	0.625479
Zm00001eb361040	Zm00001eb017260	0.300206	0.23032	0.357855	0.170279	0.499341	0.189542	0.276225	0.483321	0.425451	0.078373	0.345717	0.159953	0.24183	0.16477
Zm00001eb361040	Zm00001eb256260	0.372439	0.319302	0.196511	0.0526316	0.83569	0.0196078	0.910317	0.190521	-0.0867462	0.732157	0.0980392	0.698742	0.0588235	0.735427
Zm00001eb361040	Zm00001eb125540	0.444417	0.25523	0.306702	0.50258	0.0335305	0.320261	0.0658032	-0.182537	-0.149185	0.55464	-0.112487	0.656757	-0.0849673	0.625479
Zm00001eb361040	Zm00001eb282770	0.475216	0.353745	0.149832	0.500516	0.0343838	0.281046	0.106422	-0.405242	-0.325167	0.187955	-0.347781	0.157308	-0.281046	0.106422
Zm00001eb361040	Zm00001eb360480	0.534988	0.486131	0.0408034	0.488132	0.0398595	0.30719	0.0776193	-0.106933	-0.131886	0.601905	0.00722394	0.977304	-0.00653595	0.97005
Zm00001eb361040	Zm00001eb113030	0.586933	0.530196	0.0236128	0.589267	0.0100708	0.333333	0.0555111	-0.330035	-0.297513	0.230523	-0.277606	0.26471	-0.150327	0.387829
Zm00001eb361040	Zm00001eb271450	0.667493	0.528842	0.0240378	0.581011	0.0114509	0.267974	0.123708	0.190662	0.0855869	0.735614	0.0691434	0.785148	0.0588235	0.735427
Zm00001eb361040	Zm00001eb156610	0.73619	0.690873	0.0015002	0.673891	0.00216596	0.424837	0.0146669	-0.276142	-0.25727	0.302717	-0.153767	0.542403	-0.124183	0.475612
Zm00001eb361590	Zm00001eb309660	-0.370591	-0.257889	0.301515	-0.283798	0.253756	-0.176471	0.310704	0.097291	0.0591501	0.815653	0.0608875	0.81033	0.0457516	0.792687
Zm00001eb361590	Zm00001eb209670	-0.140053	-0.0361404	0.886789	-0.155831	0.536931	-0.189542	0.276225	0.631154	0.435919	0.0705492	0.601651	0.00825378	0.424837	0.0146669
Zm00001eb361590	Zm00001eb329780	0.0846979	0.103333	0.683253	-0.0257998	0.91906	-0.0326797	0.851088	0.0754503	0.0121542	0.961824	0.108359	0.66866	0.0849673	0.625479
Zm00001eb361590	Zm00001eb193660	0.156478	-0.0230002	0.92782	0.118679	0.639049	0.0849673	0.625479	-0.630035	-0.608418	0.00737876	-0.601651	0.00825378	-0.424837	0.0146669
Zm00001eb363940	Zm00001eb038660	-0.653067	NA	NA	-0.490196	0.0389034	0	1	-0.307117	NA	NA	-0.283798	0.253756	0	1
Zm00001eb364110	Zm00001eb298570	-0.317029	-0.383948	0.115719	-0.139319	0.581396	-0.111111	0.523288	-0.314889	-0.358372	0.144204	-0.190918	0.447931	-0.124183	0.475612
Zm00001eb364110	Zm00001eb380080	-0.195064	-0.199052	0.428449	-0.182663	0.468161	-0.111111	0.523288	-0.114506	-0.0912731	0.718704	-0.0815273	0.747759	-0.0588235	0.735427
Zm00001eb364110	Zm00001eb175640	-0.0241188	NA	NA	-0.0134159	0.957864	0	1	0.107161	NA	NA	0.141383	0.575754	0	1
Zm00001eb364110	Zm00001eb410960	0.039989	0.0346562	0.891412	-0.0567595	0.822989	-0.0392157	0.821764	-0.523507	-0.515458	0.0285697	-0.510836	0.0302797	-0.372549	0.0323442
Zm00001eb364110	Zm00001eb076780	0.441418	0.379907	0.119929	0.378741	0.121164	0.267974	0.123708	0.16111	0.132414	0.600439	0.0918473	0.717003	0.0588235	0.735427
Zm00001eb365950	Zm00001eb360480	0.409553	0.383552	0.116126	0.407637	0.0931231	0.267974	0.123708	0.0313622	-0.0525882	0.835824	0.0443756	0.861206	0.00653595	0.97005
Zm00001eb367660	Zm00001eb112180	0.177628	0.202414	0.420527	0.0918473	0.717003	0.0457516	0.792687	-0.424619	-0.449618	0.0612022	-0.343653	0.162629	-0.215686	0.215337
Zm00001eb367840	Zm00001eb256260	-0.44875	-0.237007	0.343671	-0.428277	0.076201	-0.346405	0.0465968	0.500176	0.463593	0.0526537	0.370485	0.130166	0.281046	0.106422
Zm00001eb368640	Zm00001eb352260	0.362701	0.369271	0.131527	0.176471	0.483628	0.124183	0.475612	0.801301	0.777089	0.000148129	0.630547	0.00502514	0.45098	0.00957851
Zm00001eb368970	Zm00001eb006480	-0.0592239	0.0495127	0.845312	-0.110423	0.662698	-0.0326797	0.851088	-0.0483418	-0.0297393	0.906749	-0.0216718	0.93198	-0.0196078	0.910317
Zm00001eb368970	Zm00001eb156610	0.150978	0.00350094	0.989	0.182663	0.468161	0.150327	0.387829	0.212982	0.148958	0.555249	0.0918473	0.717003	0.0980392	0.573304
Zm00001eb371000	Zm00001eb347600	-0.597753	-0.517151	0.0279625	-0.353973	0.149551	-0.202614	0.244452	0.038014	0.0801772	0.751811	-0.0196078	0.938446	-0.00653595	0.97005
Zm00001eb371000	Zm00001eb428490	-0.140238	-0.0767763	0.762045	0.0732714	0.772631	-0.0261438	0.880619	0.0555908	0.0198914	0.937557	0.0815273	0.747759	0.0588235	0.735427
Zm00001eb371000	Zm00001eb282770	0.0177146	0.0356128	0.888432	-0.0257998	0.91906	0.0326797	0.851088	0.117404	0.0725055	0.77495	-0.0299278	0.90616	-0.0196078	0.910317
Zm00001eb371000	Zm00001eb360480	0.0637715	0.0412176	0.871002	-0.0113519	0.964342	0.00653595	0.97005	-0.314214	-0.306857	0.215504	-0.312693	0.206454	-0.189542	0.276225
Zm00001eb371000	Zm00001eb191230	0.132272	0.184489	0.463648	0.0712074	0.778883	0.0588235	0.735427	0.37398	0.233472	0.351129	0.362229	0.139625	0.24183	0.16477
Zm00001eb371000	Zm00001eb062170	0.20402	0.170125	0.499733	0.149639	0.553423	0.163399	0.347908	0.186901	0.172531	0.493596	0.0361197	0.886853	0.0326797	0.851088
Zm00001eb371000	Zm00001eb193660	0.248912	0.208225	0.407022	0.250774	0.315513	0.202614	0.244452	0.353608	0.311191	0.208759	0.246646	0.323809	0.176471	0.310704
Zm00001eb371000	Zm00001eb176470	0.408247	0.373572	0.126747	0.401445	0.0986919	0.254902	0.143112	0.499223	0.499915	0.0346352	0.44066	0.0672019	0.294118	0.0911089
Zm00001eb371000	Zm00001eb135910	0.4096	0.434104	0.0718621	0.30031	0.22596	0.163399	0.347908	-0.12105	-0.0779316	0.758564	-0.135191	0.59275	-0.0849673	0.625479
Zm00001eb371000	Zm00001eb303620	0.557762	0.538936	0.0210081	0.558308	0.0160382	0.359477	0.0389193	0.481891	0.425777	0.0781196	0.25903	0.299305	0.176471	0.310704
Zm00001eb371000	Zm00001eb380080	0.598856	0.595143	0.00917235	0.570691	0.0133843	0.385621	0.0267447	0.138781	0.110496	0.66249	0.124871	0.621526	0.0718954	0.679601
Zm00001eb371070	Zm00001eb361110	-0.246249	-0.120974	0.632532	-0.176471	0.483628	-0.130719	0.452699	-0.437905	-0.320599	0.194597	-0.341589	0.165335	-0.215686	0.215337
Zm00001eb371070	Zm00001eb410960	-0.243926	-0.229202	0.360258	-0.143447	0.570135	-0.0718954	0.679601	0.156863	0.143014	0.571312	0.126935	0.615727	0.0849673	0.625479
Zm00001eb371070	Zm00001eb273840	-0.238282	-0.289136	0.244546	-0.110423	0.662698	-0.0522876	0.763895	0.254244	0.178474	0.478597	0.153767	0.542403	0.111111	0.523288
Zm00001eb371070	Zm00001eb247430	-0.184867	-0.116678	0.644752	-0.128999	0.60995	-0.0915033	0.599134	0.249869	0.121324	0.63154	0.343653	0.162629	0.24183	0.16477
Zm00001eb371070	Zm00001eb349810	-0.125798	0.0244631	0.923242	-0.186791	0.457989	-0.183007	0.293124	-0.171307	-0.0990333	0.695825	-0.0691434	0.785148	0	1
Zm00001eb371070	Zm00001eb112260	-0.103871	0.0626522	0.804931	-0.240454	0.33649	-0.156863	0.367531	-0.306525	-0.362082	0.139798	-0.155831	0.536931	-0.0980392	0.573304
Zm00001eb371070	Zm00001eb413540	-0.091811	-0.116195	0.646133	-0.0464396	0.854814	-0.0392157	0.821764	0.266372	0.0865288	0.732805	0.195046	0.437986	0.0849673	0.625479
Zm00001eb371070	Zm00001eb175640	-0.0120119	NA	NA	0.0835913	0.741577	0	1	-0.617693	NA	NA	-0.50258	0.0335305	0	1
Zm00001eb371070	Zm00001eb009090	0.114222	-0.045773	0.856878	0.0918473	0.717003	0.0392157	0.821764	-0.418618	-0.367345	0.133708	-0.244582	0.328004	-0.163399	0.347908
Zm00001eb371070	Zm00001eb068280	0.114961	0.00135435	0.995745	0.147575	0.55897	0.0784314	0.652311	-0.432792	-0.397843	0.10204	-0.351909	0.152107	-0.189542	0.276225
Zm00001eb371070	Zm00001eb358930	0.137425	0.0884833	0.726986	0.0567595	0.822989	0.0261438	0.880619	-0.485689	-0.548765	0.0183544	-0.281734	0.257375	-0.163399	0.347908
Zm00001eb371070	Zm00001eb329710	0.138794	0.077204	0.760756	0.0629515	0.804017	0.0392157	0.821764	-0.217959	-0.221042	0.378074	-0.0278638	0.912608	-0.00653595	0.97005
Zm00001eb371070	Zm00001eb101500	0.176764	-0.00708355	0.977745	0.166151	0.50995	0.143791	0.408795	-0.170564	-0.0613889	0.808795	-0.145511	0.564541	-0.0588235	0.735427
Zm00001eb371070	Zm00001eb282770	0.208732	0.112138	0.657759	0.205366	0.413635	0.0915033	0.599134	-0.70685	-0.716423	0.000823436	-0.640867	0.00415955	-0.477124	0.00612768
Zm00001eb371070	Zm00001eb076780	0.218923	0.0786735	0.756331	0.178535	0.478445	0.104575	0.548014	-0.502758	-0.478049	0.0447908	-0.488132	0.0398595	-0.320261	0.0658032
Zm00001eb371070	Zm00001eb352260	0.234104	0.208124	0.407254	0.209494	0.404102	0.20915	0.229566	-0.803697	-0.787114	0.000106078	-0.653251	0.00328564	-0.490196	0.00486314
Zm00001eb371070	Zm00001eb194260	0.234294	0.24503	0.327092	0.176471	0.483628	0.104575	0.548014	0.179145	0.197671	0.431724	-0.0608875	0.81033	-0.0326797	0.851088
Zm00001eb371070	Zm00001eb201290	0.273459	0.176399	0.483808	0.0712074	0.778883	0.0784314	0.652311	-0.230021	-0.276974	0.265844	0.0216718	0.93198	0.0326797	0.851088
Zm00001eb371070	Zm00001eb112180	0.302727	0.120846	0.632895	0.164087	0.515295	0.130719	0.452699	0.547799	0.420548	0.0822485	0.417957	0.0843526	0.30719	0.0776193
Zm00001eb371070	Zm00001eb427810	0.345954	0.214422	0.392879	0.389061	0.110542	0.27451	0.11481	-0.222717	-0.0228102	0.928415	-0.172343	0.494076	-0.0849673	0.625479
Zm00001eb371070	Zm00001eb183200	0.355574	0.196579	0.434324	0.397317	0.102535	0.300654	0.0841455	-0.345714	-0.282274	0.256424	-0.170279	0.499341	-0.111111	0.523288
Zm00001eb371070	Zm00001eb295220	0.466627	0.291585	0.240392	0.48194	0.0428358	0.352941	0.0426121	-0.343575	-0.417455	0.0847643	-0.215686	0.390027	-0.150327	0.387829
Zm00001eb373670	Zm00001eb038660	-0.662819	NA	NA	-0.294118	0.236143	0	1	-0.502907	NA	NA	-0.45098	0.0603262	0	1
Zm00001eb373670	Zm00001eb175640	-0.662819	NA	NA	-0.294118	0.236143	0	1	-0.502907	NA	NA	-0.45098	0.0603262	0	1
Zm00001eb373670	Zm00001eb259130	-0.531075	-0.404564	0.0958575	-0.30031	0.22596	-0.215686	0.215337	-0.501083	-0.46727	0.0505617	-0.453044	0.0590167	-0.320261	0.0658032
Zm00001eb373670	Zm00001eb093650	-0.469124	-0.236144	0.345484	-0.306502	0.216064	-0.228758	0.188807	-0.372525	-0.296442	0.232287	-0.349845	0.154692	-0.189542	0.276225
Zm00001eb373670	Zm00001eb410960	-0.444856	-0.247527	0.322027	-0.422085	0.081019	-0.248366	0.153651	0.137046	0.0349635	0.890454	0.178535	0.478445	0.150327	0.387829
Zm00001eb373670	Zm00001eb118950	-0.309651	-0.209024	0.405182	-0.106295	0.67464	-0.111111	0.523288	0.0751858	0.0885922	0.726662	0.0299278	0.90616	0.0326797	0.851088
Zm00001eb373670	Zm00001eb253820	-0.258459	-0.113631	0.65347	-0.27967	0.261026	-0.215686	0.215337	-0.0787011	-0.0948579	0.708105	-0.0567595	0.822989	-0.0457516	0.792687
Zm00001eb373670	Zm00001eb295220	0.040378	0.0607059	0.810886	-0.0939112	0.710899	-0.0588235	0.735427	-0.0865208	0.0578926	0.81951	-0.118679	0.639049	-0.111111	0.523288
Zm00001eb373670	Zm00001eb273840	0.20799	0.209592	0.403878	-0.0815273	0.747759	-0.0457516	0.792687	0.241386	0.22029	0.379739	0.118679	0.639049	0.0718954	0.679601
Zm00001eb373670	Zm00001eb296340	0.364669	0.168938	0.502774	0.133127	0.598461	0.111111	0.523288	-0.185278	-0.176407	0.483789	-0.135191	0.59275	-0.0849673	0.625479
Zm00001eb373670	Zm00001eb078860	0.505706	0.632391	0.00486056	-0.00103199	0.996757	0.104575	0.548014	-0.1792	0.0195831	0.938523	-0.0980392	0.698742	-0.0718954	0.679601
Zm00001eb373670	Zm00001eb349810	0.667077	0.575629	0.0124293	0.434469	0.071597	0.281046	0.106422	-0.173583	-0.150952	0.549907	-0.0175439	0.944915	0.0130719	0.940141
Zm00001eb373670	Zm00001eb060520	0.810749	0.731144	0.000565986	0.644995	0.00384937	0.542484	0.00183116	0.122414	0.115715	0.647502	0.0650155	0.797715	0.0326797	0.851088
Zm00001eb373670	Zm00001eb194260	0.813533	0.745169	0.000387132	0.700722	0.00119898	0.555556	0.00141574	0.427306	0.484685	0.0414962	0.323013	0.191068	0.215686	0.215337
Zm00001eb374110	Zm00001eb427810	-0.304969	-0.318431	0.197802	-0.221878	0.376225	-0.137255	0.430422	0.0537725	0.0415432	0.869992	0.00928793	0.970822	-0.00653595	0.97005
Zm00001eb374110	Zm00001eb327530	-0.0365542	-0.0355155	0.888735	0.00515996	0.983788	0.0196078	0.910317	-0.0998678	-0.0670019	0.791661	-0.0980392	0.698742	-0.0718954	0.679601
Zm00001eb374110	Zm00001eb118950	0.0173817	-0.0404283	0.873454	-0.0257998	0.91906	-0.0326797	0.851088	0.532653	0.552439	0.0174333	0.457172	0.0564616	0.333333	0.0555111
Zm00001eb374110	Zm00001eb061150	0.143074	0.121834	0.630096	0.133127	0.598461	0.0718954	0.679601	0.324429	0.26882	0.280748	0.314757	0.203314	0.254902	0.143112
Zm00001eb374110	Zm00001eb068280	0.803819	0.704347	0.00110166	0.638803	0.00432212	0.490196	0.00486314	0.519517	0.428044	0.0763782	0.455108	0.0577286	0.30719	0.0776193
Zm00001eb375580	Zm00001eb062170	-0.736062	-0.667491	0.00247287	-0.675955	0.00207395	-0.464052	0.00768105	-0.578818	-0.412299	0.0890826	-0.234262	0.349454	-0.124183	0.475612
Zm00001eb375580	Zm00001eb327530	-0.477999	-0.41983	0.0828275	-0.372549	0.127873	-0.333333	0.0555111	-0.685714	-0.558476	0.0159995	-0.595459	0.00912596	-0.424837	0.0146669
Zm00001eb375580	Zm00001eb253820	-0.441292	-0.398792	0.10115	-0.356037	0.147026	-0.281046	0.106422	0.116094	0.0221001	0.930639	-0.00928793	0.970822	0.0326797	0.851088
Zm00001eb375580	Zm00001eb209670	-0.390847	0.0084926	0.97332	-0.223942	0.371686	-0.124183	0.475612	0.345345	0.175648	0.485701	0.219814	0.380795	0.215686	0.215337
Zm00001eb375580	Zm00001eb093650	-0.195436	-0.10826	0.668947	-0.120743	0.633187	-0.0849673	0.625479	0.648596	0.495788	0.0364012	0.570691	0.0133843	0.385621	0.0267447
Zm00001eb375580	Zm00001eb329780	-0.179511	-0.0743852	0.769263	-0.180599	0.473289	-0.0980392	0.573304	0.632743	0.536896	0.021595	0.574819	0.012582	0.424837	0.0146669
Zm00001eb375580	Zm00001eb068280	0.23593	0.0484972	0.84845	0.271414	0.275952	0.137255	0.430422	0.125456	0.0532536	0.833774	0.133127	0.598461	0.137255	0.430422
Zm00001eb375580	Zm00001eb298570	0.239652	0.167293	0.507003	0.122807	0.627346	0.150327	0.387829	-0.14287	-0.0396499	0.875872	0.0340557	0.893283	0.0849673	0.625479
Zm00001eb375580	Zm00001eb193660	0.302675	0.0188325	0.940875	0.192982	0.442944	0.176471	0.310704	0.0942797	0.0643758	0.799667	0.0773994	0.760167	0.0718954	0.679601
Zm00001eb375580	Zm00001eb118950	0.306269	0.223017	0.373718	0.281734	0.257375	0.189542	0.276225	0.206287	0.179849	0.475157	0.0980392	0.698742	0.111111	0.523288
Zm00001eb375660	Zm00001eb245250	-0.503445	-0.405947	0.0946193	-0.547988	0.0185541	-0.366013	0.0355021	0.223411	0.130178	0.60666	-0.00722394	0.977304	-0.0196078	0.910317
Zm00001eb375660	Zm00001eb428490	0.0824949	0.0709623	0.779626	-0.0319917	0.899719	-0.124183	0.475612	-0.399804	-0.383369	0.116315	-0.343653	0.162629	-0.228758	0.188807
Zm00001eb378150	Zm00001eb015630	-0.760149	-0.413617	0.0879643	-0.731682	0.000558032	-0.503268	0.00383952	-0.213585	-0.0648357	0.798263	-0.283798	0.253756	-0.137255	0.430422
Zm00001eb378150	Zm00001eb113030	-0.709171	-0.549862	0.0180755	-0.686275	0.00166091	-0.490196	0.00486314	-0.379008	-0.52803	0.0242956	-0.219814	0.380795	-0.189542	0.276225
Zm00001eb378150	Zm00001eb380080	-0.610166	-0.391696	0.10794	-0.605779	0.00771061	-0.437908	0.0118832	-0.51625	-0.468571	0.0498372	-0.405573	0.0949534	-0.281046	0.106422
Zm00001eb378150	Zm00001eb360480	-0.296995	-0.231401	0.35554	-0.151703	0.547901	-0.137255	0.430422	-0.172432	-0.314111	0.204294	0.0629515	0.804017	0.0588235	0.735427
Zm00001eb378150	Zm00001eb038660	-0.281296	NA	NA	-0.446852	0.0630103	0	1	-0.720496	NA	NA	-0.591331	0.00974749	0	1
Zm00001eb378150	Zm00001eb201290	-0.132946	-0.0799038	0.752633	-0.0464396	0.854814	-0.0196078	0.910317	0.0690821	-0.0444464	0.860987	0.112487	0.656757	0.0849673	0.625479
Zm00001eb378150	Zm00001eb372960	0.222841	0.167012	0.507727	-0.00722394	0.977304	-0.0588235	0.735427	0.402783	0.286137	0.249694	0.432405	0.0731082	0.254902	0.143112
Zm00001eb378150	Zm00001eb093650	0.344612	0.216485	0.388231	0.215686	0.390027	0.163399	0.347908	0.0617837	0.0431358	0.86505	-0.0897833	0.723123	-0.0718954	0.679601
Zm00001eb379950	Zm00001eb061150	-0.492836	-0.411896	0.0894265	-0.141383	0.575754	-0.0196078	0.910317	0.176471	-0.0243349	0.923643	-0.133127	0.598461	0.0196078	0.910317
Zm00001eb379950	Zm00001eb383490	-0.220552	-0.0950864	0.707432	-0.172343	0.494076	-0.0980392	0.573304	0.529412	0.104842	0.67886	0.304438	0.219331	0.0588235	0.735427
Zm00001eb386770	Zm00001eb388620	-0.254619	-0.121282	0.63166	0.0154799	0.951388	0.0784314	0.652311	0.524385	0.527654	0.0244156	0.428277	0.076201	0.30719	0.0776193
Zm00001eb386770	Zm00001eb296340	-0.233421	-0.00140356	0.99559	-0.162023	0.520665	-0.111111	0.523288	-0.0755791	-0.0727738	0.774137	-0.0918473	0.717003	-0.0457516	0.792687
Zm00001eb388050	Zm00001eb209670	-0.347147	-0.109586	0.665114	-0.294118	0.236143	-0.176471	0.310704	0.712054	0.599137	0.00859937	0.700722	0.00119898	0.542484	0.00183116
Zm00001eb388060	Zm00001eb078860	0.580129	0.12343	0.625586	0.517028	0.0280061	0.0915033	0.599134	0.594788	0.56894	0.0137369	0.517028	0.0280061	0.359477	0.0389193
Zm00001eb388060	Zm00001eb360480	0.622719	0.622311	0.00581649	0.597523	0.00882737	0.45098	0.00957851	0.214587	0.208977	0.405291	0.126935	0.615727	0.111111	0.523288
Zm00001eb388060	Zm00001eb246140	0.756753	0.514872	0.0287821	0.731682	0.000558032	0.20915	0.229566	-0.126959	-0.189364	0.451705	-0.0381837	0.88043	0.0196078	0.910317
Zm00001eb389900	Zm00001eb295220	0.126165	0.0379758	0.881077	0.100103	0.69269	0.0588235	0.735427	0.0645553	0.0767722	0.762057	-0.0319917	0.899719	0.00653595	0.97005
Zm00001eb389900	Zm00001eb113030	0.805978	0.776365	0.000151648	0.76677	0.000205354	0.568627	0.0010888	0.589552	0.447316	0.0627044	0.578947	0.0118185	0.385621	0.0267447
Zm00001eb391190	Zm00001eb193660	0.0713934	-0.00502866	0.9842	0.0712074	0.778883	0.0718954	0.679601	0.200987	0.219672	0.381112	0.147575	0.55897	0.0718954	0.679601
Zm00001eb391190	Zm00001eb217190	0.237748	0.245035	0.327082	0.0423117	0.867607	0.0196078	0.910317	-0.211218	-0.130511	0.60573	-0.180599	0.473289	-0.137255	0.430422
Zm00001eb391190	Zm00001eb209670	0.354953	0.240985	0.335391	-0.244582	0.328004	-0.0784314	0.652311	0.271437	0.156114	0.536181	0.170279	0.499341	0.137255	0.430422
Zm00001eb391190	Zm00001eb298570	0.422103	0.209397	0.404325	0.498452	0.0352536	0.320261	0.0658032	-0.15545	-0.115601	0.647828	-0.131063	0.604194	-0.0718954	0.679601
Zm00001eb391280	Zm00001eb282770	-0.642037	-0.494679	0.0368874	-0.442724	0.0657824	-0.372549	0.0323442	-0.476252	-0.370287	0.130387	-0.457172	0.0564616	-0.333333	0.0555111
Zm00001eb391280	Zm00001eb076780	-0.604798	-0.445482	0.0639205	-0.277606	0.26471	-0.30719	0.0776193	0.0792408	-0.0571847	0.821683	0.120743	0.633187	0.0849673	0.625479
Zm00001eb391280	Zm00001eb410960	-0.440789	-0.150085	0.552227	-0.403509	0.0968097	-0.20915	0.229566	0.439002	0.256219	0.304766	0.4613	0.0539905	0.30719	0.0776193
Zm00001eb391280	Zm00001eb175640	0.114063	NA	NA	0.155831	0.536931	0	1	-0.689264	NA	NA	-0.448916	0.0616574	0	1
Zm00001eb397690	Zm00001eb346060	-0.248986	NA	NA	-0.316821	0.200205	0	1	-0.105604	-0.101417	0.688846	-0.147575	0.55897	-0.0392157	0.821764
Zm00001eb397690	Zm00001eb246140	0.508603	NA	NA	0.915377	1.01133e-07	0	1	0.033702	-0.172721	0.493113	0.219814	0.380795	0.0392157	0.821764
Zm00001eb399360	Zm00001eb223680	-0.247442	-0.223484	0.372691	-0.178535	0.478445	-0.111111	0.523288	-0.359194	-0.253202	0.310694	0.215686	0.390027	0.163399	0.347908
Zm00001eb399360	Zm00001eb253820	-0.230153	-0.243164	0.330904	-0.199174	0.428158	-0.150327	0.387829	0.327268	0.249145	0.318773	0.378741	0.121164	0.228758	0.188807
Zm00001eb399360	Zm00001eb194260	0.0874712	0.0589675	0.816213	-0.0113519	0.964342	0.0196078	0.910317	-0.535033	-0.433976	0.0719552	-0.469556	0.0492934	-0.372549	0.0323442
Zm00001eb399360	Zm00001eb273840	0.178257	0.206094	0.411947	0.122807	0.627346	0.124183	0.475612	-0.0458124	0.0134454	0.957771	-0.0361197	0.886853	-0.0457516	0.792687
Zm00001eb399360	Zm00001eb296340	0.396272	0.234432	0.349095	0.382869	0.116832	0.267974	0.123708	0.131269	0.156849	0.53424	0.0939112	0.710899	0.0588235	0.735427
Zm00001eb401290	Zm00001eb209670	-0.586133	-0.275011	0.269386	-0.539732	0.0207827	-0.24183	0.16477	-0.13946	-0.0930369	0.713483	-0.0856553	0.73541	-0.0588235	0.735427
Zm00001eb401290	Zm00001eb068280	-0.525608	-0.344888	0.161025	-0.188854	0.452946	-0.137255	0.430422	-0.126039	-0.211703	0.39905	0.0319917	0.899719	-0.00653595	0.97005
Zm00001eb401290	Zm00001eb327530	-0.379371	-0.316617	0.200512	-0.360165	0.142062	-0.267974	0.123708	0.168151	-0.0113567	0.964327	0.275542	0.268425	0.163399	0.347908
Zm00001eb401290	Zm00001eb036590	-0.336985	-0.14955	0.553662	-0.331269	0.179322	0.0261438	0.880619	-0.0895	-0.0274946	0.913762	-0.168215	0.504633	0.0326797	0.851088
Zm00001eb401290	Zm00001eb062170	-0.22635	-0.129427	0.608753	-0.234262	0.349454	-0.163399	0.347908	0.124328	0.0807659	0.750044	-0.0196078	0.938446	-0.00653595	0.97005
Zm00001eb401290	Zm00001eb295220	-0.10344	-0.115813	0.647224	-0.0175439	0.944915	-0.00653595	0.97005	-0.393265	-0.328498	0.18321	-0.22807	0.3627	-0.202614	0.244452
Zm00001eb401290	Zm00001eb329780	0.0717933	0.0415975	0.869823	0.0505676	0.842056	0.0457516	0.792687	0.071438	0.138007	0.584994	-0.151703	0.547901	-0.163399	0.347908
Zm00001eb401290	Zm00001eb427810	0.0755273	0.029453	0.907643	0.0257998	0.91906	0.0196078	0.910317	0.918322	0.899412	3.82744e-07	0.750258	0.000335298	0.594771	0.000633849
Zm00001eb401290	Zm00001eb118950	0.149213	0.112805	0.655843	0.118679	0.639049	0.0980392	0.573304	0.435922	0.285555	0.2507	0.424149	0.0793889	0.281046	0.106422
Zm00001eb401290	Zm00001eb093650	0.179216	0.0142587	0.955219	0.124871	0.621526	0.111111	0.523288	0.658671	0.568939	0.0137369	0.527348	0.0245139	0.372549	0.0323442
Zm00001eb401290	Zm00001eb298570	0.680278	0.609588	0.00723538	0.564499	0.0146636	0.424837	0.0146669	0.400943	0.267788	0.282671	0.285862	0.25017	0.228758	0.188807
Zm00001eb401290	Zm00001eb061150	0.711285	0.681892	0.00182711	0.636739	0.00448985	0.437908	0.0118832	0.701318	0.639425	0.00427255	0.587203	0.0104026	0.359477	0.0389193
Zm00001eb404260	Zm00001eb253820	-0.0751388	-0.0930773	0.713363	0.0546956	0.829335	0.0457516	0.792687	0.143047	0.0349133	0.890611	0.226006	0.367178	0.124183	0.475612
Zm00001eb404260	Zm00001eb194260	0.141871	0.181945	0.469942	0.0835913	0.741577	0.0849673	0.625479	0.447719	0.446865	0.0630017	0.413829	0.0877853	0.281046	0.106422
Zm00001eb405590	Zm00001eb253820	0.0719615	0.0244568	0.923262	0.0175439	0.944915	0.0196078	0.910317	0.29291	0.279033	0.26216	0.114551	0.650834	0.0718954	0.679601
Zm00001eb405590	Zm00001eb256260	0.281921	0.170216	0.499502	0.294118	0.236143	0.215686	0.215337	0.63562	0.572109	0.0131043	0.539732	0.0207827	0.385621	0.0267447
Zm00001eb405590	Zm00001eb361110	0.332731	0.300917	0.224977	0.219814	0.380795	0.111111	0.523288	0.200047	0.157135	0.533486	0.118679	0.639049	0.0457516	0.792687
Zm00001eb405590	Zm00001eb078860	0.334948	0.232498	0.353199	0.0299278	0.90616	0.130719	0.452699	0.310266	0.294763	0.235069	0.168215	0.504633	0.150327	0.387829
Zm00001eb406000	Zm00001eb259130	-0.420548	-0.328187	0.18365	-0.263158	0.291392	-0.163399	0.347908	-0.185553	-0.122683	0.627698	-0.182663	0.468161	-0.150327	0.387829
Zm00001eb406000	Zm00001eb076780	-0.353777	-0.247105	0.322881	-0.226006	0.367178	-0.111111	0.523288	-0.277681	-0.216517	0.388159	-0.283798	0.253756	-0.137255	0.430422
Zm00001eb406000	Zm00001eb078860	0.401874	0.582813	0.0111375	0.100103	0.69269	0.0784314	0.652311	-0.207885	-0.122764	0.627467	-0.226006	0.367178	-0.137255	0.430422
Zm00001eb406000	Zm00001eb160700	0.576529	0.460122	0.0546871	0.498452	0.0352536	0.424837	0.0146669	0.7501	0.654637	0.00319799	0.488132	0.0398595	0.320261	0.0658032
Zm00001eb406950	Zm00001eb273840	0.0794522	0.102288	0.686302	-0.0154799	0.951388	-0.00653595	0.97005	-0.183643	-0.138458	0.583758	-0.201238	0.423288	-0.0718954	0.679601
Zm00001eb406950	Zm00001eb296340	0.110282	-0.0370456	0.883971	0.0505676	0.842056	0.0718954	0.679601	0.122742	0.10156	0.688428	0.131063	0.604194	0.0849673	0.625479
Zm00001eb406950	Zm00001eb060520	0.46923	0.41989	0.082779	0.0278638	0.912608	0.228758	0.188807	-0.106953	-0.113425	0.654064	0.0443756	0.861206	0.0457516	0.792687
Zm00001eb408080	Zm00001eb358930	-0.26114	-0.229946	0.358657	-0.182663	0.468161	-0.137255	0.430422	-0.268435	-0.290751	0.2418	-0.195046	0.437986	-0.124183	0.475612
Zm00001eb408520	Zm00001eb080670	-0.444615	-0.393761	0.105931	-0.455108	0.0577286	-0.30719	0.0776193	0.0342574	-0.0239195	0.924943	0.0485036	0.84843	0.0588235	0.735427
Zm00001eb408800	Zm00001eb209670	0.545978	0.290581	0.242088	0.277606	0.26471	0.189542	0.276225	0.619783	0.599819	0.0085045	0.302374	0.222629	0.176471	0.310704
Zm00001eb410950	Zm00001eb329780	-0.764706	-0.403893	0.096462	-0.444788	0.0643852	-0.0849673	0.625479	-0.255174	-0.294751	0.235089	-0.176471	0.483628	-0.111111	0.523288
Zm00001eb410950	Zm00001eb059850	-0.764706	-0.248733	0.319598	0.366357	0.134837	-0.0849673	0.625479	-0.132895	-0.0983715	0.697767	-0.0980392	0.698742	-0.0457516	0.792687
Zm00001eb410950	Zm00001eb303620	-0.294118	-0.118965	0.638236	-0.143447	0.570135	-0.0326797	0.851088	-0.137727	-0.0699037	0.782839	-0.128999	0.60995	-0.0980392	0.573304
Zm00001eb410950	Zm00001eb062170	-0.294118	-0.0940427	0.710511	-0.153767	0.542403	-0.0326797	0.851088	0.441134	0.391741	0.107896	0.22807	0.3627	0.202614	0.244452
Zm00001eb410950	Zm00001eb361110	0.294118	0.0551342	0.827985	0.28999	0.243092	0.0326797	0.851088	0.25008	0.0467169	0.853956	0.254902	0.307345	0.228758	0.188807
Zm00001eb410950	Zm00001eb327040	0.294908	-0.129089	0.609699	0.630547	0.00502514	-0.0261438	0.880619	-0.556352	-0.478624	0.0444977	-0.488132	0.0398595	-0.352941	0.0426121
Zm00001eb410950	Zm00001eb246140	0.381752	-0.0943075	0.70973	0.822497	2.79262e-05	-0.0196078	0.910317	0.0789148	0.0224954	0.929401	-0.0340557	0.893283	-0.0588235	0.735427
Zm00001eb410950	Zm00001eb327530	0.426975	0.0491996	0.84628	0.386997	0.112611	0.0196078	0.910317	0.197085	0.200159	0.425832	0.0980392	0.698742	0.0588235	0.735427
Zm00001eb410950	Zm00001eb346060	0.529412	0.155657	0.53739	-0.176471	0.483628	0.0588235	0.735427	-0.505824	-0.476055	0.0458189	-0.448916	0.0616574	-0.30719	0.0776193
Zm00001eb410950	Zm00001eb360480	0.647059	0.251771	0.313529	0.50258	0.0335305	0.0718954	0.679601	-0.151067	-0.158064	0.531038	-0.120743	0.633187	-0.0980392	0.573304
Zm00001eb410950	Zm00001eb118950	0.882353	0.426102	0.0778683	0.436533	0.070109	0.0980392	0.573304	-0.209612	-0.193875	0.440796	-0.201238	0.423288	-0.163399	0.347908
Zm00001eb410950	Zm00001eb428490	1	0.722964	0.000699058	0.211558	0.39938	0.111111	0.523288	0.0783495	0.0891214	0.725089	-0.0278638	0.912608	-0.00653595	0.97005
Zm00001eb411150	Zm00001eb326080	-0.455841	-0.42887	0.0757503	-0.386997	0.112611	-0.267974	0.123708	-0.32378	-0.196662	0.434126	-0.337461	0.170838	-0.24183	0.16477
Zm00001eb411150	Zm00001eb327530	0.0685784	0.039585	0.876074	0.0691434	0.785148	0.0457516	0.792687	-0.144095	-0.0546425	0.829498	-0.0608875	0.81033	-0.0457516	0.792687
Zm00001eb411150	Zm00001eb031210	0.411969	0.372785	0.127613	0.430341	0.0746428	0.281046	0.106422	-0.167761	-0.14156	0.57527	-0.0815273	0.747759	-0.0588235	0.735427
Zm00001eb411150	Zm00001eb427000	0.712197	0.691287	0.0014864	0.675955	0.00207395	0.51634	0.00301557	0.130666	0.0453694	0.858127	0.149639	0.553423	0.111111	0.523288
Zm00001eb411150	Zm00001eb271450	0.738576	0.731968	0.000553848	0.647059	0.00370153	0.490196	0.00486314	0.429075	0.308464	0.212988	0.420021	0.0826736	0.281046	0.106422
Zm00001eb411700	Zm00001eb112260	-0.922393	-0.902752	2.95323e-07	-0.892673	6.29098e-07	-0.764706	1.11848e-05	0.0282463	0.0143367	0.954974	0.00722394	0.977304	0.0326797	0.851088
Zm00001eb411700	Zm00001eb245250	-0.733951	-0.680912	0.00186609	-0.587203	0.0104026	-0.437908	0.0118832	-0.181274	-0.180474	0.473599	-0.106295	0.67464	-0.0849673	0.625479
Zm00001eb411700	Zm00001eb349810	-0.70687	-0.729079	0.000597388	-0.640867	0.00415955	-0.490196	0.00486314	0.0962169	0.0815436	0.747711	0.0443756	0.861206	0.0784314	0.652311
Zm00001eb411700	Zm00001eb194260	-0.453376	-0.39804	0.101854	-0.426213	0.0777829	-0.30719	0.0776193	-0.38189	-0.407509	0.0932353	-0.337461	0.170838	-0.24183	0.16477
Zm00001eb411700	Zm00001eb201290	-0.327799	-0.134388	0.594969	-0.26935	0.279764	-0.202614	0.244452	-0.0806192	-0.0836897	0.741283	-0.00103199	0.996757	-0.0457516	0.792687
Zm00001eb411700	Zm00001eb223680	-0.322006	-0.136984	0.587807	-0.31063	0.209625	-0.228758	0.188807	0.083539	0.0398914	0.875122	0.215686	0.390027	0.189542	0.276225
Zm00001eb411700	Zm00001eb060520	-0.313519	-0.306595	0.215917	-0.184727	0.463061	-0.150327	0.387829	-0.137201	-0.193503	0.44169	-0.0691434	0.785148	0.0196078	0.910317
Zm00001eb411700	Zm00001eb055950	-0.295964	-0.228107	0.362622	-0.153767	0.542403	-0.137255	0.430422	-0.15893	-0.174889	0.487618	-0.0257998	0.91906	-0.00653595	0.97005
Zm00001eb411700	Zm00001eb361110	-0.0573047	-0.0788051	0.755935	0.00103199	0.996757	0.00653595	0.97005	0.157875	0.184793	0.462898	0.0732714	0.772631	0.0196078	0.910317
Zm00001eb411700	Zm00001eb273840	0.15413	0.0865842	0.73264	0.168215	0.504633	0.137255	0.430422	0.338586	0.269347	0.279769	0.30031	0.22596	0.189542	0.276225
Zm00001eb411700	Zm00001eb104260	0.155838	0.193631	0.441382	-0.114551	0.650834	-0.137255	0.430422	0.477816	0.531756	0.0231302	0.391125	0.1085	0.294118	0.0911089
Zm00001eb411700	Zm00001eb296340	0.2366	0.172422	0.493875	0.170279	0.499341	0.0980392	0.573304	0.178444	0.0682523	0.787857	0.122807	0.627346	0.0588235	0.735427
Zm00001eb411700	Zm00001eb327040	0.275215	-0.0563057	0.824384	0.236326	0.345101	-0.0653595	0.707317	-0.145586	-0.0243706	0.923531	-0.131063	0.604194	-0.0784314	0.652311
Zm00001eb411700	Zm00001eb410960	0.339596	0.29853	0.228857	0.320949	0.194082	0.20915	0.229566	-0.420914	-0.316403	0.200833	-0.337461	0.170838	-0.228758	0.188807
Zm00001eb411700	Zm00001eb145580	0.427282	0.417852	0.0844381	0.273478	0.272173	0.150327	0.387829	-0.086081	0.00569526	0.982106	-0.135191	0.59275	-0.111111	0.523288
Zm00001eb411700	Zm00001eb253820	0.45555	0.397087	0.102752	0.498452	0.0352536	0.385621	0.0267447	0.266564	0.16972	0.500769	0.201238	0.423288	0.124183	0.475612
Zm00001eb411700	Zm00001eb093650	0.572056	0.429047	0.0756169	0.4613	0.0539905	0.320261	0.0658032	-0.0235214	-0.0217935	0.931599	-0.0319917	0.899719	-0.0196078	0.910317
Zm00001eb411700	Zm00001eb038660	0.58793	NA	NA	0.531476	0.0232163	0	1	0.277622	NA	NA	0.135191	0.59275	0	1
Zm00001eb411700	Zm00001eb175640	0.58793	NA	NA	0.531476	0.0232163	0	1	0.277622	NA	NA	0.135191	0.59275	0	1
Zm00001eb411700	Zm00001eb156610	0.683086	0.643961	0.00392522	0.684211	0.00173755	0.477124	0.00612768	0.379971	0.275345	0.268781	0.347781	0.157308	0.254902	0.143112
Zm00001eb411700	Zm00001eb113030	0.737664	0.668757	0.00240948	0.717234	0.000807071	0.503268	0.00383952	0.552951	0.461995	0.0535828	0.444788	0.0643852	0.333333	0.0555111
Zm00001eb423330	Zm00001eb104260	-0.307541	-0.274728	0.2699	-0.188854	0.452946	-0.150327	0.387829	-0.0150181	-0.0186685	0.941389	0.0423117	0.867607	-0.0326797	0.851088
Zm00001eb427130	Zm00001eb209670	-0.45022	-0.306672	0.215795	-0.0650155	0.797715	-0.130719	0.452699	-0.182356	-0.21527	0.390964	-0.0835913	0.741577	-0.0718954	0.679601
Zm00001eb427130	Zm00001eb009090	-0.263024	-0.188667	0.453404	-0.0691434	0.785148	-0.111111	0.523288	-0.470961	-0.413978	0.0876592	-0.370485	0.130166	-0.254902	0.143112
Zm00001eb427130	Zm00001eb327530	-0.256154	-0.152265	0.5464	-0.122807	0.627346	-0.137255	0.430422	0.183688	0.102415	0.68593	0.110423	0.662698	0.0457516	0.792687
Zm00001eb427130	Zm00001eb036590	-0.207941	-0.0697588	0.783279	0.124871	0.621526	0.0196078	0.910317	-0.157146	0.195533	0.436821	-0.244582	0.328004	-0.00653595	0.97005
Zm00001eb427130	Zm00001eb060520	-0.198323	-0.129413	0.608793	-0.110423	0.662698	-0.0196078	0.910317	0.170367	0.0554417	0.82704	0.0877193	0.729259	0.0326797	0.851088
Zm00001eb427130	Zm00001eb410960	-0.176159	-0.0573376	0.821214	-0.186791	0.457989	-0.104575	0.548014	0.0841527	0.00933943	0.970661	0.0918473	0.717003	0.0457516	0.792687
Zm00001eb427130	Zm00001eb068280	-0.0890859	-0.0766039	0.762565	-0.139319	0.581396	-0.0588235	0.735427	-0.297644	-0.253096	0.310903	-0.20743	0.408854	-0.0980392	0.573304
Zm00001eb427130	Zm00001eb118950	0.292317	0.180658	0.47314	0.292054	0.239602	0.150327	0.387829	0.0952389	0.111366	0.65998	0.0237358	0.925518	0.0326797	0.851088
Zm00001eb427130	Zm00001eb121190	0.496007	0.464994	0.0518492	0.436533	0.070109	0.339869	0.0508907	-0.363377	-0.26406	0.28968	-0.277606	0.26471	-0.202614	0.244452
Zm00001eb427130	Zm00001eb427810	0.58678	0.466951	0.050741	0.564499	0.0146636	0.346405	0.0465968	-0.429589	-0.266694	0.284717	-0.446852	0.0630103	-0.30719	0.0776193
Zm00001eb427580	Zm00001eb076780	-0.481596	-0.43762	0.069334	-0.391125	0.1085	-0.30719	0.0776193	0.388787	0.294877	0.23488	0.428277	0.076201	0.333333	0.0555111
Zm00001eb427580	Zm00001eb413540	-0.320546	-0.314727	0.20336	-0.292054	0.239602	-0.215686	0.215337	0.218814	0.10175	0.687874	0.273478	0.272173	0.137255	0.430422
Zm00001eb427580	Zm00001eb410960	-0.263509	-0.149631	0.553444	-0.240454	0.33649	-0.235294	0.176484	-0.185463	-0.18408	0.464655	-0.0877193	0.729259	-0.0457516	0.792687
Zm00001eb427600	Zm00001eb410960	0.158236	0.123158	0.626355	0.133127	0.598461	0.104575	0.548014	0.352416	0.324809	0.188471	0.358101	0.144529	0.24183	0.16477
Zm00001eb428800	Zm00001eb037860	-0.0619951	0.288972	0.244825	-0.25903	0.299305	-0.0849673	0.625479	0.57585	0.578389	0.0119195	0.47162	0.048169	0.333333	0.0555111
Zm00001eb428800	Zm00001eb259130	0.210791	0.144137	0.568261	0.223942	0.371686	0.117647	0.499148	-0.149658	-0.119714	0.636106	-0.170279	0.499341	-0.0980392	0.573304
Zm00001eb428800	Zm00001eb209670	0.307334	-0.196897	0.433567	0.368421	0.132487	0.0392157	0.821764	-0.179448	-0.0305831	0.904115	-0.180599	0.473289	-0.137255	0.430422
Zm00001eb428800	Zm00001eb078860	0.329555	-0.230296	0.357906	0.457172	0.0564616	-0.0915033	0.599134	-0.471133	-0.360906	0.141184	-0.26935	0.279764	-0.163399	0.347908
Zm00001eb428800	Zm00001eb104260	0.343358	0.474644	0.046557	0.145511	0.564541	0.156863	0.367531	0.46549	0.421229	0.0817017	0.407637	0.0931231	0.24183	0.16477
Zm00001eb428800	Zm00001eb360480	0.448689	0.37654	0.12352	0.420021	0.0826736	0.261438	0.133137	0.376142	0.293542	0.237105	0.362229	0.139625	0.267974	0.123708
Zm00001eb428800	Zm00001eb038660	0.589283	NA	NA	0.591331	0.00974749	0	1	-0.1626	NA	NA	-0.211558	0.39938	0	1
Zm00001eb429870	Zm00001eb327530	-0.526354	-0.47658	0.0455464	-0.463364	0.0527859	-0.320261	0.0658032	0.416776	0.294978	0.234712	0.331269	0.179322	0.254902	0.143112
Zm00001eb429870	Zm00001eb156610	-0.445768	-0.406619	0.0940225	-0.411765	0.0895391	-0.30719	0.0776193	-0.262074	-0.255842	0.305504	-0.139319	0.581396	-0.202614	0.244452
Zm00001eb429870	Zm00001eb427810	-0.239655	-0.179998	0.474786	-0.209494	0.404102	-0.0588235	0.735427	0.823186	0.821624	2.89591e-05	0.772962	0.000169139	0.529412	0.00235607
Zm00001eb429870	Zm00001eb209670	-0.130329	-0.0586339	0.817236	0.0196078	0.938446	0.0980392	0.573304	-0.438345	-0.272132	0.274634	-0.432405	0.0731082	-0.228758	0.188807
Zm00001eb429870	Zm00001eb380080	-0.12956	-0.0896575	0.723496	-0.0732714	0.772631	-0.0718954	0.679601	-0.573847	-0.53744	0.0214372	-0.436533	0.070109	-0.346405	0.0465968
Zm00001eb429870	Zm00001eb329780	-0.0966833	-0.0161776	0.9492	-0.0629515	0.804017	-0.0849673	0.625479	-0.0734577	0.0315216	0.901185	-0.0939112	0.710899	-0.0457516	0.792687
Zm00001eb429870	Zm00001eb062170	-0.091689	0.043069	0.865257	-0.0546956	0.829335	-0.0849673	0.625479	0.594188	0.442226	0.0661231	0.457172	0.0564616	0.294118	0.0911089
Zm00001eb429870	Zm00001eb217190	0.0670855	-0.0198576	0.937663	0.0732714	0.772631	0.0588235	0.735427	-0.365497	-0.225816	0.367591	-0.312693	0.206454	-0.189542	0.276225
Zm00001eb429870	Zm00001eb145580	0.179382	0.179073	0.477097	0.0918473	0.717003	0.0718954	0.679601	0.750941	0.720721	0.000739807	0.698658	0.00125753	0.529412	0.00235607
Zm00001eb429870	Zm00001eb006480	0.199254	0.187167	0.457068	0.182663	0.468161	0.111111	0.523288	0.416324	0.363141	0.138557	0.448916	0.0616574	0.30719	0.0776193
Zm00001eb429870	Zm00001eb118950	0.210946	0.141083	0.576573	0.186791	0.457989	0.0980392	0.573304	0.0983055	0.0718807	0.776842	0.0361197	0.886853	0.0326797	0.851088
Zm00001eb429870	Zm00001eb303620	0.257373	0.245928	0.325265	0.215686	0.390027	0.163399	0.347908	0.476374	0.319429	0.196323	0.578947	0.0118185	0.359477	0.0389193
Zm00001eb429870	Zm00001eb372960	0.298708	0.229748	0.359084	0.254902	0.307345	0.254902	0.143112	0.498922	0.34511	0.160737	0.372549	0.127873	0.267974	0.123708
Zm00001eb429870	Zm00001eb061150	0.327058	0.318446	0.19778	0.325077	0.188085	0.254902	0.143112	0.63092	0.581147	0.011427	0.616099	0.00647797	0.398693	0.022003
Zm00001eb429870	Zm00001eb326080	0.570443	0.51999	0.0269667	0.510836	0.0302797	0.359477	0.0389193	0.573847	0.505189	0.0324755	0.488132	0.0398595	0.294118	0.0911089
Zm00001eb429870	Zm00001eb073290	0.610384	0.568299	0.0138676	0.589267	0.0100708	0.424837	0.0146669	-0.29234	0.0418688	0.868981	-0.182663	0.468161	-0.176471	0.310704
Zm00001eb429870	Zm00001eb037860	0.644918	0.575377	0.0124767	0.644995	0.00384937	0.457516	0.00858301	0.384353	0.229097	0.360485	0.335397	0.173635	0.267974	0.123708
Zm00001eb430640	Zm00001eb427000	-0.78498	-0.721536	0.000724779	-0.752322	0.000316009	-0.555556	0.00141574	-0.797409	-0.688917	0.00156692	-0.657379	0.00303029	-0.490196	0.00486314
Zm00001eb430640	Zm00001eb427810	-0.745743	-0.718146	0.000789009	-0.723426	0.000690902	-0.529412	0.00235607	0.0330146	-0.0627539	0.804621	-0.0629515	0.804017	-0.00653595	0.97005
Zm00001eb430640	Zm00001eb360480	-0.586528	-0.566285	0.0142852	-0.585139	0.0107431	-0.398693	0.022003	0.330129	0.204116	0.416547	0.31063	0.209625	0.215686	0.215337
Zm00001eb430640	Zm00001eb295220	-0.505143	-0.436014	0.0704806	-0.504644	0.0326937	-0.398693	0.022003	-0.343122	-0.238671	0.340195	-0.244582	0.328004	-0.202614	0.244452
Zm00001eb430640	Zm00001eb209670	-0.426257	-0.282952	0.255235	-0.153767	0.542403	-0.0718954	0.679601	-0.655732	-0.345684	0.159996	-0.605779	0.00771061	-0.424837	0.0146669
Zm00001eb430640	Zm00001eb038660	-0.35724	NA	NA	-0.366357	0.134837	0	1	-0.706924	NA	NA	-0.463364	0.0527859	0	1
Zm00001eb430640	Zm00001eb410960	-0.355347	-0.374258	0.125996	-0.312693	0.206454	-0.222222	0.201754	0.140675	0.0844533	0.739	0.133127	0.598461	0.0849673	0.625479
Zm00001eb430640	Zm00001eb118950	-0.309246	-0.21121	0.400176	-0.304438	0.219331	-0.24183	0.16477	-0.452517	-0.292691	0.23853	-0.420021	0.0826736	-0.267974	0.123708
Zm00001eb430640	Zm00001eb036590	-0.292924	-0.15846	0.529996	-0.20743	0.408854	-0.0261438	0.880619	-0.635038	-0.154902	0.539389	-0.343653	0.162629	-0.0457516	0.792687
Zm00001eb430640	Zm00001eb327530	-0.254347	-0.191572	0.446349	-0.244582	0.328004	-0.163399	0.347908	0.459868	0.621931	0.00585532	0.0980392	0.698742	0.00653595	0.97005
Zm00001eb430640	Zm00001eb380080	-0.225687	-0.19568	0.43647	-0.219814	0.380795	-0.150327	0.387829	-0.410966	-0.306112	0.216678	-0.20743	0.408854	-0.150327	0.387829
Zm00001eb430640	Zm00001eb009090	-0.122854	-0.062052	0.806767	-0.145511	0.564541	-0.0980392	0.573304	0.193186	0.148261	0.557123	0.124871	0.621526	0.0980392	0.573304
Zm00001eb430640	Zm00001eb423180	0.216062	-0.00727182	0.977154	0.25903	0.299305	0.176471	0.310704	0.132353	0.0692791	0.784736	0.112487	0.656757	0.0849673	0.625479
Zm00001eb430640	Zm00001eb062170	0.243357	0.285248	0.251233	0.20743	0.408854	0.202614	0.244452	0.924784	0.96481	1.05877e-10	0.816305	3.59844e-05	0.647059	0.000201547
Zm00001eb430640	Zm00001eb068280	0.317081	0.0877123	0.72928	0.31063	0.209625	0.150327	0.387829	-0.355306	-0.285623	0.250583	-0.366357	0.134837	-0.267974	0.123708
Zm00001eb430640	Zm00001eb073290	0.325426	0.225928	0.367348	0.318885	0.197128	0.163399	0.347908	-0.51238	-0.139777	0.580143	-0.252838	0.311413	-0.189542	0.276225
Zm00001eb430640	Zm00001eb358930	0.370848	0.357676	0.145042	0.294118	0.236143	0.202614	0.244452	-0.233521	-0.0486016	0.848128	-0.0897833	0.723123	-0.0326797	0.851088
Zm00001eb430640	Zm00001eb413540	0.518625	0.391369	0.10826	0.496388	0.0361403	0.346405	0.0465968	0.224186	0.0466365	0.854205	0.190918	0.447931	0.163399	0.347908
Zm00001eb430640	Zm00001eb194260	0.555297	0.58135	0.0113915	0.498452	0.0352536	0.372549	0.0323442	0.720734	0.788673	0.000100553	0.479876	0.0438646	0.359477	0.0389193
Zm00001eb430640	Zm00001eb037860	0.630544	0.521433	0.0264712	0.611971	0.00695027	0.444444	0.0106757	0.635605	0.699954	0.00122052	0.488132	0.0398595	0.359477	0.0389193
Zm00001eb430640	Zm00001eb247430	0.679748	0.647371	0.0036796	0.574819	0.012582	0.398693	0.022003	0.506345	0.415872	0.0860733	0.389061	0.110542	0.294118	0.0911089
Zm00001eb430640	Zm00001eb061150	0.71183	0.684075	0.00174269	0.669763	0.00236009	0.51634	0.00301557	-0.388485	-0.250123	0.316813	-0.205366	0.413635	-0.111111	0.523288
Zm00001eb430640	Zm00001eb329780	0.790607	0.770649	0.000181978	0.723426	0.000690902	0.542484	0.00183116	-0.39452	-0.316898	0.20009	-0.139319	0.581396	-0.111111	0.523288
Zm00001eb430640	Zm00001eb193660	0.906954	0.847141	9.17061e-06	0.896801	4.65886e-07	0.712418	4.26689e-05	0.349882	0.245091	0.326966	0.153767	0.542403	0.163399	0.347908
Zm00001eb430640	Zm00001eb160700	0.908629	0.903488	2.78582e-07	0.869969	2.7113e-06	0.738562	2.20831e-05	-0.361791	-0.169569	0.501157	-0.333333	0.176463	-0.267974	0.123708
Zm00001eb430970	Zm00001eb245250	0.0444908	0.0163946	0.948519	0.0154799	0.951388	0.0196078	0.910317	-0.255771	-0.13955	0.580764	-0.234262	0.349454	-0.150327	0.387829
Zm00001eb430970	Zm00001eb427810	0.589466	0.537766	0.0213431	0.484004	0.0418255	0.346405	0.0465968	-0.4839	-0.315648	0.201968	-0.151703	0.547901	-0.0980392	0.573304
Zm00001eb431080	Zm00001eb295220	0.390321	0.264892	0.288106	0.339525	0.168071	0.0653595	0.707317	0.130149	0.0706968	0.780432	0.0257998	0.91906	-0.0326797	0.851088
Zm00001eb432090	Zm00001eb009090	-0.565866	-0.43371	0.0721496	-0.525284	0.0251836	-0.372549	0.0323442	-0.308429	-0.191441	0.446666	-0.308566	0.212829	-0.215686	0.215337
Zm00001eb432090	Zm00001eb329780	-0.528824	-0.355339	0.147877	-0.562436	0.015111	-0.411765	0.0180102	0.297859	0.255402	0.306364	0.298246	0.229322	0.202614	0.244452
Zm00001eb432090	Zm00001eb209670	-0.474646	-0.118659	0.639108	-0.343653	0.162629	-0.215686	0.215337	-0.0256235	-0.145375	0.564909	0.281734	0.257375	0.228758	0.188807
Zm00001eb432090	Zm00001eb193660	-0.412287	-0.141319	0.575929	-0.178535	0.478445	-0.111111	0.523288	0.194545	0.109536	0.665258	0.0216718	0.93198	0.0326797	0.851088
Zm00001eb432090	Zm00001eb327530	-0.352959	-0.257714	0.301854	-0.263158	0.291392	-0.202614	0.244452	-0.461207	-0.274976	0.269449	-0.298246	0.229322	-0.228758	0.188807
Zm00001eb432090	Zm00001eb068280	0.103154	-0.0691175	0.785227	0.0526316	0.83569	0.00653595	0.97005	-0.123814	-0.196472	0.434579	0.0546956	0.829335	0.0457516	0.792687
Zm00001eb432090	Zm00001eb298570	0.219023	0.106749	0.673322	0.0134159	0.957864	0.0196078	0.910317	0.321661	0.14837	0.556829	-0.153767	0.542403	-0.0849673	0.625479
Zm00001eb432090	Zm00001eb361110	0.291104	0.0572933	0.82135	0.203302	0.418447	0.202614	0.244452	-0.507989	-0.19103	0.44766	-0.00928793	0.970822	0.0980392	0.573304
Zm00001eb432090	Zm00001eb093650	0.391931	0.207053	0.409725	0.273478	0.272173	0.202614	0.244452	0.590607	0.398906	0.101043	0.446852	0.0630103	0.294118	0.0911089
Zm00001eb432090	Zm00001eb118950	0.453968	0.328584	0.183088	0.442724	0.0657824	0.320261	0.0658032	0.400386	0.289086	0.24463	0.306502	0.216064	0.228758	0.188807
Zm00001eb433500	Zm00001eb253820	-0.368041	-0.332345	0.177828	-0.116615	0.644932	-0.124183	0.475612	-0.262212	-0.286181	0.249618	-0.139319	0.581396	-0.124183	0.475612
Zm00001eb433840	Zm00001eb118950	-0.473869	-0.419803	0.0828496	-0.467492	0.0504375	-0.294118	0.0911089	-0.247097	-0.253648	0.309812	-0.211558	0.39938	-0.176471	0.310704
Zm00001eb433840	Zm00001eb015630	0.15431	-0.0469614	0.8532	0.172343	0.494076	0.0980392	0.573304	-0.510585	-0.409015	0.0919152	-0.4613	0.0539905	-0.281046	0.106422
Zm00001eb441240	Zm00001eb209670	0	NA	NA	NA	NA	NA	NA	0	NA	NA	NA	NA	NA	NA
Zm00001eb441240	Zm00001eb194260	0	NA	NA	NA	NA	NA	NA	0	NA	NA	NA	NA	NA	NA
Zm00001eb441240	Zm00001eb009090	0	NA	NA	NA	NA	NA	NA	0	NA	NA	NA	NA	NA	NA
Zm00001eb441240	Zm00001eb327530	0	NA	NA	NA	NA	NA	NA	0	NA	NA	NA	NA	NA	NA
Zm00001eb441240	Zm00001eb193660	0	NA	NA	NA	NA	NA	NA	0	NA	NA	NA	NA	NA	NA
Zm00001eb441240	Zm00001eb068280	0	NA	NA	NA	NA	NA	NA	0	NA	NA	NA	NA	NA	NA
Zm00001eb441240	Zm00001eb298570	0	NA	NA	NA	NA	NA	NA	0	NA	NA	NA	NA	NA	NA
Zm00001eb441240	Zm00001eb062170	0	NA	NA	NA	NA	NA	NA	0	NA	NA	NA	NA	NA	NA
Zm00001eb441240	Zm00001eb427810	0	NA	NA	NA	NA	NA	NA	0	NA	NA	NA	NA	NA	NA
Zm00001eb441240	Zm00001eb118950	0	NA	NA	NA	NA	NA	NA	0	NA	NA	NA	NA	NA	NA
Zm00001eb441240	Zm00001eb061150	0	NA	NA	NA	NA	NA	NA	0	NA	NA	NA	NA	NA	NA
Zm00001eb441670	Zm00001eb113030	0	NA	NA	NA	NA	NA	NA	0	NA	NA	NA	NA	NA	NA
