# Supplementary material for: Decoding nitrogen uptake efficiency in maize and sorghum: insights from comparative gene regulatory networks
Source: Plant J. 2025 Dec 18;124(6):e70631. doi: 10.1111/tpj.70631 (PMC12714369; doi:10.1111/tpj.70631)
Supplement: Supplementary file 12 — Table S11. Conserved interaction in mNUEGRN in comparison to the Arabidopsis GRN. [file TPJ-124-0-s017.xlsx]

## Sheet: a. Zm-tested all
Table S11a. Protien DNA interactions teste in Y1H assay for the mNUEGRN
Gene ID Source	Gene ID Source Name	Process	Gene ID Target	Gene ID Target Name	Process
Zm00001eb001460	ZmNAC78	Transcriptional_Regulation	Zm00001eb289990	-	N_transporter
Zm00001eb001460	ZmNAC78	Transcriptional_Regulation	Zm00001eb427810	-	AminoAcid_Metabolism
Zm00001eb002490	ZmNLP7	Transcriptional_Regulation	Zm00001eb055950	-	Ethylene_Biosynthesis
Zm00001eb002490	ZmNLP7	Transcriptional_Regulation	Zm00001eb193660	-	Nitrate_Assimilation
Zm00001eb002490	ZmNLP7	Transcriptional_Regulation	Zm00001eb255880	-	Nitrate_Assimilation
Zm00001eb005380	ZmDOF21	Transcriptional_Regulation	Zm00001eb327530	-	AminoAcid_Metabolism
Zm00001eb009550	ZmHB45	Transcriptional_Regulation	Zm00001eb159150	-	Nitrate_Assimilation
Zm00001eb009550	ZmHB45	Transcriptional_Regulation	Zm00001eb358930	-	Nitrate_Assimilation
Zm00001eb009550	ZmHB45	Transcriptional_Regulation	Zm00001eb380080	-	AminoAcid_Metabolism
Zm00001eb011550	ZmEREB4	Transcriptional_Regulation	Zm00001eb009090	-	Nitrate_Assimilation
Zm00001eb011550	ZmEREB4	Transcriptional_Regulation	Zm00001eb055950	-	Ethylene_Biosynthesis
Zm00001eb011550	ZmEREB4	Transcriptional_Regulation	Zm00001eb070490	ZmNAC22	Transcriptional_Regulation
Zm00001eb011550	ZmEREB4	Transcriptional_Regulation	Zm00001eb118950	ZmNLP6	Transcriptional_Regulation
Zm00001eb011550	ZmEREB4	Transcriptional_Regulation	Zm00001eb135910	ZmNAC108	Transcriptional_Regulation
Zm00001eb011550	ZmEREB4	Transcriptional_Regulation	Zm00001eb145580	ZmNAC109	Transcriptional_Regulation
Zm00001eb011550	ZmEREB4	Transcriptional_Regulation	Zm00001eb191230	-	N_linked
Zm00001eb011550	ZmEREB4	Transcriptional_Regulation	Zm00001eb194260	-	Carbon_Metabolism
Zm00001eb011550	ZmEREB4	Transcriptional_Regulation	Zm00001eb201290	ZmNAC125	Transcriptional_Regulation
Zm00001eb011550	ZmEREB4	Transcriptional_Regulation	Zm00001eb217190	-	N_transporter
Zm00001eb011550	ZmEREB4	Transcriptional_Regulation	Zm00001eb253820	-	Nitrate_Assimilation
Zm00001eb011550	ZmEREB4	Transcriptional_Regulation	Zm00001eb259130	-	N_linked
Zm00001eb011550	ZmEREB4	Transcriptional_Regulation	Zm00001eb271450	-	N_linked
Zm00001eb011550	ZmEREB4	Transcriptional_Regulation	Zm00001eb282770	-	N_linked
Zm00001eb011550	ZmEREB4	Transcriptional_Regulation	Zm00001eb287980	-	N_transporter
Zm00001eb011550	ZmEREB4	Transcriptional_Regulation	Zm00001eb288360	ZmNAC20	Transcriptional_Regulation
Zm00001eb011550	ZmEREB4	Transcriptional_Regulation	Zm00001eb339390	ZmNLP4	Transcriptional_Regulation
Zm00001eb011550	ZmEREB4	Transcriptional_Regulation	Zm00001eb346060	-	N_linked
Zm00001eb011550	ZmEREB4	Transcriptional_Regulation	Zm00001eb399860	-	Nitrate_Assimilation
Zm00001eb011550	ZmEREB4	Transcriptional_Regulation	Zm00001eb413540	ZmNAC110	Transcriptional_Regulation
Zm00001eb011550	ZmEREB4	Transcriptional_Regulation	Zm00001eb416090	-	N_transporter
Zm00001eb011550	ZmEREB4	Transcriptional_Regulation	Zm00001eb427810	-	AminoAcid_Metabolism
Zm00001eb015500	ZmHB130	Transcriptional_Regulation	Zm00001eb009090	-	Nitrate_Assimilation
Zm00001eb015500	ZmHB130	Transcriptional_Regulation	Zm00001eb191230	-	N_linked
Zm00001eb015500	ZmHB130	Transcriptional_Regulation	Zm00001eb253820	-	Nitrate_Assimilation
Zm00001eb015500	ZmHB130	Transcriptional_Regulation	Zm00001eb259130	-	N_linked
Zm00001eb015500	ZmHB130	Transcriptional_Regulation	Zm00001eb271450	-	N_linked
Zm00001eb015500	ZmHB130	Transcriptional_Regulation	Zm00001eb282770	-	N_linked
Zm00001eb015500	ZmHB130	Transcriptional_Regulation	Zm00001eb327530	-	AminoAcid_Metabolism
Zm00001eb015500	ZmHB130	Transcriptional_Regulation	Zm00001eb346060	-	N_linked
Zm00001eb015500	ZmHB130	Transcriptional_Regulation	Zm00001eb380080	-	AminoAcid_Metabolism
Zm00001eb015500	ZmHB130	Transcriptional_Regulation	Zm00001eb399860	-	Nitrate_Assimilation
Zm00001eb015500	ZmHB130	Transcriptional_Regulation	Zm00001eb427810	-	AminoAcid_Metabolism
Zm00001eb015570	ZmNAC11	Transcriptional_Regulation	Zm00001eb113030	-	Auxin Signaling
Zm00001eb015570	ZmNAC11	Transcriptional_Regulation	Zm00001eb207450	ZmARF16	Transcriptional_Regulation
Zm00001eb015570	ZmNAC11	Transcriptional_Regulation	Zm00001eb273840	ZmARF22	Transcriptional_Regulation
Zm00001eb015630	ZmNAC44	Transcriptional_Regulation	Zm00001eb055950	-	Ethylene_Biosynthesis
Zm00001eb015630	ZmNAC44	Transcriptional_Regulation	Zm00001eb193660	-	Nitrate_Assimilation
Zm00001eb015630	ZmNAC44	Transcriptional_Regulation	Zm00001eb255880	-	Nitrate_Assimilation
Zm00001eb016100	ZmbZIP98	Transcriptional_Regulation	Zm00001eb113030	-	Auxin Signaling
Zm00001eb027860	ZmHB127	Transcriptional_Regulation	Zm00001eb209670	-	N_transporter
Zm00001eb027860	ZmHB127	Transcriptional_Regulation	Zm00001eb209690	-	N_transporter
Zm00001eb027860	ZmHB127	Transcriptional_Regulation	Zm00001eb217190	-	N_transporter
Zm00001eb027860	ZmHB127	Transcriptional_Regulation	Zm00001eb271450	-	N_linked
Zm00001eb027860	ZmHB127	Transcriptional_Regulation	Zm00001eb287980	-	N_transporter
Zm00001eb027860	ZmHB127	Transcriptional_Regulation	Zm00001eb296340	ZmbZIP18	Transcriptional_Regulation
Zm00001eb031190	-	Transcriptional_Regulation	Zm00001eb191230	-	N_linked
Zm00001eb031190	-	Transcriptional_Regulation	Zm00001eb207450	ZmARF16	Transcriptional_Regulation
Zm00001eb031190	-	Transcriptional_Regulation	Zm00001eb259130	-	N_linked
Zm00001eb031190	-	Transcriptional_Regulation	Zm00001eb273840	ZmARF22	Transcriptional_Regulation
Zm00001eb031190	-	Transcriptional_Regulation	Zm00001eb282770	-	N_linked
Zm00001eb031190	-	Transcriptional_Regulation	Zm00001eb346060	-	N_linked
Zm00001eb035180	ZmNAC114	Transcriptional_Regulation	Zm00001eb113030	-	Auxin Signaling
Zm00001eb035180	ZmNAC114	Transcriptional_Regulation	Zm00001eb207450	ZmARF16	Transcriptional_Regulation
Zm00001eb035180	ZmNAC114	Transcriptional_Regulation	Zm00001eb273840	ZmARF22	Transcriptional_Regulation
Zm00001eb038660	ZmEREB137	Transcriptional_Regulation	Zm00001eb113030	-	Auxin Signaling
Zm00001eb038660	ZmEREB137	Transcriptional_Regulation	Zm00001eb118950	ZmNLP6	Transcriptional_Regulation
Zm00001eb038660	ZmEREB137	Transcriptional_Regulation	Zm00001eb339390	ZmNLP4	Transcriptional_Regulation
Zm00001eb038660	ZmEREB137	Transcriptional_Regulation	Zm00001eb427810	-	AminoAcid_Metabolism
Zm00001eb040160	ZmMYB167	Transcriptional_Regulation	Zm00001eb156610	-	Nitrate_Assimilation
Zm00001eb040160	ZmMYB167	Transcriptional_Regulation	Zm00001eb295210	-	Nitrate_Assimilation
Zm00001eb040160	ZmMYB167	Transcriptional_Regulation	Zm00001eb295220	-	Nitrate_Assimilation
Zm00001eb040160	ZmMYB167	Transcriptional_Regulation	Zm00001eb360480	-	Nitrate_Assimilation
Zm00001eb047760	ZmHSF24	Transcriptional_Regulation	Zm00001eb118970	ZmARF7	Transcriptional_Regulation
Zm00001eb047760	ZmHSF24	Transcriptional_Regulation	Zm00001eb427810	-	AminoAcid_Metabolism
Zm00001eb056050	ZmGRF1	Transcriptional_Regulation	Zm00001eb009090	-	Nitrate_Assimilation
Zm00001eb056050	ZmGRF1	Transcriptional_Regulation	Zm00001eb055950	-	Ethylene_Biosynthesis
Zm00001eb056050	ZmGRF1	Transcriptional_Regulation	Zm00001eb118950	ZmNLP6	Transcriptional_Regulation
Zm00001eb056050	ZmGRF1	Transcriptional_Regulation	Zm00001eb156610	-	Nitrate_Assimilation
Zm00001eb056050	ZmGRF1	Transcriptional_Regulation	Zm00001eb217190	-	N_transporter
Zm00001eb056050	ZmGRF1	Transcriptional_Regulation	Zm00001eb253820	-	Nitrate_Assimilation
Zm00001eb056050	ZmGRF1	Transcriptional_Regulation	Zm00001eb287980	-	N_transporter
Zm00001eb056050	ZmGRF1	Transcriptional_Regulation	Zm00001eb295210	-	Nitrate_Assimilation
Zm00001eb056050	ZmGRF1	Transcriptional_Regulation	Zm00001eb295220	-	Nitrate_Assimilation
Zm00001eb056050	ZmGRF1	Transcriptional_Regulation	Zm00001eb339390	ZmNLP4	Transcriptional_Regulation
Zm00001eb056050	ZmGRF1	Transcriptional_Regulation	Zm00001eb360480	-	Nitrate_Assimilation
Zm00001eb056050	ZmGRF1	Transcriptional_Regulation	Zm00001eb399860	-	Nitrate_Assimilation
Zm00001eb056050	ZmGRF1	Transcriptional_Regulation	Zm00001eb416090	-	N_transporter
Zm00001eb057820	ZmWRKY30	Transcriptional_Regulation	Zm00001eb101500	-	Stress_Response
Zm00001eb057820	ZmWRKY30	Transcriptional_Regulation	Zm00001eb316120	-	Stress_Response
Zm00001eb057820	ZmWRKY30	Transcriptional_Regulation	Zm00001eb327530	-	AminoAcid_Metabolism
Zm00001eb057820	ZmWRKY30	Transcriptional_Regulation	Zm00001eb427810	-	AminoAcid_Metabolism
Zm00001eb061030	ZmWRKY12	Transcriptional_Regulation	Zm00001eb055950	-	Ethylene_Biosynthesis
Zm00001eb061030	ZmWRKY12	Transcriptional_Regulation	Zm00001eb113030	-	Auxin Signaling
Zm00001eb061030	ZmWRKY12	Transcriptional_Regulation	Zm00001eb217190	-	N_transporter
Zm00001eb061030	ZmWRKY12	Transcriptional_Regulation	Zm00001eb287980	-	N_transporter
Zm00001eb061030	ZmWRKY12	Transcriptional_Regulation	Zm00001eb327530	-	AminoAcid_Metabolism
Zm00001eb061300	ZmbHLH17	Transcriptional_Regulation	Zm00001eb145580	ZmNAC109	Transcriptional_Regulation
Zm00001eb061300	ZmbHLH17	Transcriptional_Regulation	Zm00001eb194260	-	Carbon_Metabolism
Zm00001eb061300	ZmbHLH17	Transcriptional_Regulation	Zm00001eb201290	ZmNAC125	Transcriptional_Regulation
Zm00001eb061300	ZmbHLH17	Transcriptional_Regulation	Zm00001eb282770	-	N_linked
Zm00001eb061300	ZmbHLH17	Transcriptional_Regulation	Zm00001eb288360	ZmNAC20	Transcriptional_Regulation
Zm00001eb061300	ZmbHLH17	Transcriptional_Regulation	Zm00001eb346060	-	N_linked
Zm00001eb062170	ZmNAC49	Transcriptional_Regulation	Zm00001eb055950	-	Ethylene_Biosynthesis
Zm00001eb062200	ZmEREB159	Transcriptional_Regulation	Zm00001eb037860	-	Nitrate_Assimilation
Zm00001eb062200	ZmEREB159	Transcriptional_Regulation	Zm00001eb156610	-	Nitrate_Assimilation
Zm00001eb062200	ZmEREB159	Transcriptional_Regulation	Zm00001eb176470	-	Nitrate_Assimilation
Zm00001eb062200	ZmEREB159	Transcriptional_Regulation	Zm00001eb256260	-	Nitrate_Assimilation
Zm00001eb062200	ZmEREB159	Transcriptional_Regulation	Zm00001eb295210	-	Nitrate_Assimilation
Zm00001eb062200	ZmEREB159	Transcriptional_Regulation	Zm00001eb295220	-	Nitrate_Assimilation
Zm00001eb062200	ZmEREB159	Transcriptional_Regulation	Zm00001eb360480	-	Nitrate_Assimilation
Zm00001eb066260	ZmMYB133	Transcriptional_Regulation	Zm00001eb191230	-	N_linked
Zm00001eb066260	ZmMYB133	Transcriptional_Regulation	Zm00001eb259130	-	N_linked
Zm00001eb066260	ZmMYB133	Transcriptional_Regulation	Zm00001eb271450	-	N_linked
Zm00001eb066260	ZmMYB133	Transcriptional_Regulation	Zm00001eb282770	-	N_linked
Zm00001eb066260	ZmMYB133	Transcriptional_Regulation	Zm00001eb327530	-	AminoAcid_Metabolism
Zm00001eb066260	ZmMYB133	Transcriptional_Regulation	Zm00001eb346060	-	N_linked
Zm00001eb066640	ZmARF3	Transcriptional_Regulation	Zm00001eb191230	-	N_linked
Zm00001eb066640	ZmARF3	Transcriptional_Regulation	Zm00001eb209670	-	N_transporter
Zm00001eb066640	ZmARF3	Transcriptional_Regulation	Zm00001eb209690	-	N_transporter
Zm00001eb066640	ZmARF3	Transcriptional_Regulation	Zm00001eb217190	-	N_transporter
Zm00001eb066640	ZmARF3	Transcriptional_Regulation	Zm00001eb259130	-	N_linked
Zm00001eb066640	ZmARF3	Transcriptional_Regulation	Zm00001eb287980	-	N_transporter
Zm00001eb066640	ZmARF3	Transcriptional_Regulation	Zm00001eb327530	-	AminoAcid_Metabolism
Zm00001eb068520	ZmEREB197	Transcriptional_Regulation	Zm00001eb055950	-	Ethylene_Biosynthesis
Zm00001eb068530	ZmEREB47	Transcriptional_Regulation	Zm00001eb059850	-	Nitrate_Assimilation
Zm00001eb068530	ZmEREB47	Transcriptional_Regulation	Zm00001eb191230	-	N_linked
Zm00001eb068530	ZmEREB47	Transcriptional_Regulation	Zm00001eb259130	-	N_linked
Zm00001eb068530	ZmEREB47	Transcriptional_Regulation	Zm00001eb271450	-	N_linked
Zm00001eb068530	ZmEREB47	Transcriptional_Regulation	Zm00001eb282770	-	N_linked
Zm00001eb068530	ZmEREB47	Transcriptional_Regulation	Zm00001eb346060	-	N_linked
Zm00001eb070490	ZmNAC22	Transcriptional_Regulation	Zm00001eb113030	-	Auxin Signaling
Zm00001eb070490	ZmNAC22	Transcriptional_Regulation	Zm00001eb207450	ZmARF16	Transcriptional_Regulation
Zm00001eb070490	ZmNAC22	Transcriptional_Regulation	Zm00001eb273840	ZmARF22	Transcriptional_Regulation
Zm00001eb071190	ZmEREB97	Transcriptional_Regulation	Zm00001eb037860	-	Nitrate_Assimilation
Zm00001eb071190	ZmEREB97	Transcriptional_Regulation	Zm00001eb156610	-	Nitrate_Assimilation
Zm00001eb071190	ZmEREB97	Transcriptional_Regulation	Zm00001eb176470	-	Nitrate_Assimilation
Zm00001eb071190	ZmEREB97	Transcriptional_Regulation	Zm00001eb256260	-	Nitrate_Assimilation
Zm00001eb071190	ZmEREB97	Transcriptional_Regulation	Zm00001eb295210	-	Nitrate_Assimilation
Zm00001eb071190	ZmEREB97	Transcriptional_Regulation	Zm00001eb295220	-	Nitrate_Assimilation
Zm00001eb071190	ZmEREB97	Transcriptional_Regulation	Zm00001eb360480	-	Nitrate_Assimilation
Zm00001eb071590	ZmWRKY50	Transcriptional_Regulation	Zm00001eb055950	-	Ethylene_Biosynthesis
Zm00001eb071590	ZmWRKY50	Transcriptional_Regulation	Zm00001eb113030	-	Auxin Signaling
Zm00001eb071590	ZmWRKY50	Transcriptional_Regulation	Zm00001eb217190	-	N_transporter
Zm00001eb071590	ZmWRKY50	Transcriptional_Regulation	Zm00001eb287980	-	N_transporter
Zm00001eb071590	ZmWRKY50	Transcriptional_Regulation	Zm00001eb327530	-	AminoAcid_Metabolism
Zm00001eb071830	ZmGRF8	Transcriptional_Regulation	Zm00001eb009090	-	Nitrate_Assimilation
Zm00001eb071830	ZmGRF8	Transcriptional_Regulation	Zm00001eb156610	-	Nitrate_Assimilation
Zm00001eb071830	ZmGRF8	Transcriptional_Regulation	Zm00001eb253820	-	Nitrate_Assimilation
Zm00001eb071830	ZmGRF8	Transcriptional_Regulation	Zm00001eb295210	-	Nitrate_Assimilation
Zm00001eb071830	ZmGRF8	Transcriptional_Regulation	Zm00001eb295220	-	Nitrate_Assimilation
Zm00001eb071830	ZmGRF8	Transcriptional_Regulation	Zm00001eb360480	-	Nitrate_Assimilation
Zm00001eb071830	ZmGRF8	Transcriptional_Regulation	Zm00001eb399860	-	Nitrate_Assimilation
Zm00001eb073560	ZmEREB68	Transcriptional_Regulation	Zm00001eb009090	-	Nitrate_Assimilation
Zm00001eb073560	ZmEREB68	Transcriptional_Regulation	Zm00001eb037860	-	Nitrate_Assimilation
Zm00001eb073560	ZmEREB68	Transcriptional_Regulation	Zm00001eb055950	-	Ethylene_Biosynthesis
Zm00001eb073560	ZmEREB68	Transcriptional_Regulation	Zm00001eb060520	-	AminoAcid_Metabolism
Zm00001eb073560	ZmEREB68	Transcriptional_Regulation	Zm00001eb070490	ZmNAC22	Transcriptional_Regulation
Zm00001eb073560	ZmEREB68	Transcriptional_Regulation	Zm00001eb101500	-	Stress_Response
Zm00001eb073560	ZmEREB68	Transcriptional_Regulation	Zm00001eb113030	-	Auxin Signaling
Zm00001eb073560	ZmEREB68	Transcriptional_Regulation	Zm00001eb118950	ZmNLP6	Transcriptional_Regulation
Zm00001eb073560	ZmEREB68	Transcriptional_Regulation	Zm00001eb135910	ZmNAC108	Transcriptional_Regulation
Zm00001eb073560	ZmEREB68	Transcriptional_Regulation	Zm00001eb176470	-	Nitrate_Assimilation
Zm00001eb073560	ZmEREB68	Transcriptional_Regulation	Zm00001eb191230	-	N_linked
Zm00001eb073560	ZmEREB68	Transcriptional_Regulation	Zm00001eb217190	-	N_transporter
Zm00001eb073560	ZmEREB68	Transcriptional_Regulation	Zm00001eb246140	-	N_transporter
Zm00001eb073560	ZmEREB68	Transcriptional_Regulation	Zm00001eb253820	-	Nitrate_Assimilation
Zm00001eb073560	ZmEREB68	Transcriptional_Regulation	Zm00001eb256260	-	Nitrate_Assimilation
Zm00001eb073560	ZmEREB68	Transcriptional_Regulation	Zm00001eb259130	-	N_linked
Zm00001eb073560	ZmEREB68	Transcriptional_Regulation	Zm00001eb271450	-	N_linked
Zm00001eb073560	ZmEREB68	Transcriptional_Regulation	Zm00001eb282770	-	N_linked
Zm00001eb073560	ZmEREB68	Transcriptional_Regulation	Zm00001eb287980	-	N_transporter
Zm00001eb073560	ZmEREB68	Transcriptional_Regulation	Zm00001eb316120	-	Stress_Response
Zm00001eb073560	ZmEREB68	Transcriptional_Regulation	Zm00001eb339390	ZmNLP4	Transcriptional_Regulation
Zm00001eb073560	ZmEREB68	Transcriptional_Regulation	Zm00001eb346060	-	N_linked
Zm00001eb073560	ZmEREB68	Transcriptional_Regulation	Zm00001eb399860	-	Nitrate_Assimilation
Zm00001eb073560	ZmEREB68	Transcriptional_Regulation	Zm00001eb413540	ZmNAC110	Transcriptional_Regulation
Zm00001eb073560	ZmEREB68	Transcriptional_Regulation	Zm00001eb416090	-	N_transporter
Zm00001eb074900	ZmEREB61	Transcriptional_Regulation	Zm00001eb009090	-	Nitrate_Assimilation
Zm00001eb074900	ZmEREB61	Transcriptional_Regulation	Zm00001eb037860	-	Nitrate_Assimilation
Zm00001eb074900	ZmEREB61	Transcriptional_Regulation	Zm00001eb055950	-	Ethylene_Biosynthesis
Zm00001eb074900	ZmEREB61	Transcriptional_Regulation	Zm00001eb070490	ZmNAC22	Transcriptional_Regulation
Zm00001eb074900	ZmEREB61	Transcriptional_Regulation	Zm00001eb113030	-	Auxin Signaling
Zm00001eb074900	ZmEREB61	Transcriptional_Regulation	Zm00001eb118950	ZmNLP6	Transcriptional_Regulation
Zm00001eb074900	ZmEREB61	Transcriptional_Regulation	Zm00001eb135910	ZmNAC108	Transcriptional_Regulation
Zm00001eb074900	ZmEREB61	Transcriptional_Regulation	Zm00001eb156610	-	Nitrate_Assimilation
Zm00001eb074900	ZmEREB61	Transcriptional_Regulation	Zm00001eb176470	-	Nitrate_Assimilation
Zm00001eb074900	ZmEREB61	Transcriptional_Regulation	Zm00001eb191230	-	N_linked
Zm00001eb074900	ZmEREB61	Transcriptional_Regulation	Zm00001eb217190	-	N_transporter
Zm00001eb074900	ZmEREB61	Transcriptional_Regulation	Zm00001eb246140	-	N_transporter
Zm00001eb074900	ZmEREB61	Transcriptional_Regulation	Zm00001eb253820	-	Nitrate_Assimilation
Zm00001eb074900	ZmEREB61	Transcriptional_Regulation	Zm00001eb256260	-	Nitrate_Assimilation
Zm00001eb074900	ZmEREB61	Transcriptional_Regulation	Zm00001eb259130	-	N_linked
Zm00001eb074900	ZmEREB61	Transcriptional_Regulation	Zm00001eb271450	-	N_linked
Zm00001eb074900	ZmEREB61	Transcriptional_Regulation	Zm00001eb282770	-	N_linked
Zm00001eb074900	ZmEREB61	Transcriptional_Regulation	Zm00001eb287980	-	N_transporter
Zm00001eb074900	ZmEREB61	Transcriptional_Regulation	Zm00001eb295210	-	Nitrate_Assimilation
Zm00001eb074900	ZmEREB61	Transcriptional_Regulation	Zm00001eb295220	-	Nitrate_Assimilation
Zm00001eb074900	ZmEREB61	Transcriptional_Regulation	Zm00001eb339390	ZmNLP4	Transcriptional_Regulation
Zm00001eb074900	ZmEREB61	Transcriptional_Regulation	Zm00001eb346060	-	N_linked
Zm00001eb074900	ZmEREB61	Transcriptional_Regulation	Zm00001eb360480	-	Nitrate_Assimilation
Zm00001eb074900	ZmEREB61	Transcriptional_Regulation	Zm00001eb399860	-	Nitrate_Assimilation
Zm00001eb074900	ZmEREB61	Transcriptional_Regulation	Zm00001eb413540	ZmNAC110	Transcriptional_Regulation
Zm00001eb074900	ZmEREB61	Transcriptional_Regulation	Zm00001eb416090	-	N_transporter
Zm00001eb074900	ZmEREB61	Transcriptional_Regulation	Zm00001eb419510	-	Carbon_Metabolism
Zm00001eb074900	ZmEREB61	Transcriptional_Regulation	Zm00001eb427810	-	AminoAcid_Metabolism
Zm00001eb074930	ZmEREB198	Transcriptional_Regulation	Zm00001eb009090	-	Nitrate_Assimilation
Zm00001eb074930	ZmEREB198	Transcriptional_Regulation	Zm00001eb156610	-	Nitrate_Assimilation
Zm00001eb074930	ZmEREB198	Transcriptional_Regulation	Zm00001eb253820	-	Nitrate_Assimilation
Zm00001eb074930	ZmEREB198	Transcriptional_Regulation	Zm00001eb295210	-	Nitrate_Assimilation
Zm00001eb074930	ZmEREB198	Transcriptional_Regulation	Zm00001eb295220	-	Nitrate_Assimilation
Zm00001eb074930	ZmEREB198	Transcriptional_Regulation	Zm00001eb360480	-	Nitrate_Assimilation
Zm00001eb074930	ZmEREB198	Transcriptional_Regulation	Zm00001eb399860	-	Nitrate_Assimilation
Zm00001eb075230	ZmHB66	Transcriptional_Regulation	Zm00001eb209670	-	N_transporter
Zm00001eb075230	ZmHB66	Transcriptional_Regulation	Zm00001eb209690	-	N_transporter
Zm00001eb075230	ZmHB66	Transcriptional_Regulation	Zm00001eb217190	-	N_transporter
Zm00001eb075230	ZmHB66	Transcriptional_Regulation	Zm00001eb271450	-	N_linked
Zm00001eb075230	ZmHB66	Transcriptional_Regulation	Zm00001eb287980	-	N_transporter
Zm00001eb075230	ZmHB66	Transcriptional_Regulation	Zm00001eb296340	ZmbZIP18	Transcriptional_Regulation
Zm00001eb075230	ZmHB66	Transcriptional_Regulation	Zm00001eb380080	-	AminoAcid_Metabolism
Zm00001eb075320	ZmGATA11	Transcriptional_Regulation	Zm00001eb055950	-	Ethylene_Biosynthesis
Zm00001eb075320	ZmGATA11	Transcriptional_Regulation	Zm00001eb113030	-	Auxin Signaling
Zm00001eb075320	ZmGATA11	Transcriptional_Regulation	Zm00001eb118970	ZmARF7	Transcriptional_Regulation
Zm00001eb075320	ZmGATA11	Transcriptional_Regulation	Zm00001eb156610	-	Nitrate_Assimilation
Zm00001eb075320	ZmGATA11	Transcriptional_Regulation	Zm00001eb295210	-	Nitrate_Assimilation
Zm00001eb075320	ZmGATA11	Transcriptional_Regulation	Zm00001eb295220	-	Nitrate_Assimilation
Zm00001eb075320	ZmGATA11	Transcriptional_Regulation	Zm00001eb360480	-	Nitrate_Assimilation
Zm00001eb075320	ZmGATA11	Transcriptional_Regulation	Zm00001eb416090	-	N_transporter
Zm00001eb080690	ZmMYB49	Transcriptional_Regulation	Zm00001eb156610	-	Nitrate_Assimilation
Zm00001eb080690	ZmMYB49	Transcriptional_Regulation	Zm00001eb295210	-	Nitrate_Assimilation
Zm00001eb080690	ZmMYB49	Transcriptional_Regulation	Zm00001eb295220	-	Nitrate_Assimilation
Zm00001eb080690	ZmMYB49	Transcriptional_Regulation	Zm00001eb360480	-	Nitrate_Assimilation
Zm00001eb080700	ZmNAC32	Transcriptional_Regulation	Zm00001eb113030	-	Auxin Signaling
Zm00001eb080700	ZmNAC32	Transcriptional_Regulation	Zm00001eb207450	ZmARF16	Transcriptional_Regulation
Zm00001eb080700	ZmNAC32	Transcriptional_Regulation	Zm00001eb273840	ZmARF22	Transcriptional_Regulation
Zm00001eb089380	ZmE2F5	Transcriptional_Regulation	Zm00001eb009090	-	Nitrate_Assimilation
Zm00001eb089380	ZmE2F5	Transcriptional_Regulation	Zm00001eb037860	-	Nitrate_Assimilation
Zm00001eb089380	ZmE2F5	Transcriptional_Regulation	Zm00001eb055950	-	Ethylene_Biosynthesis
Zm00001eb089380	ZmE2F5	Transcriptional_Regulation	Zm00001eb070490	ZmNAC22	Transcriptional_Regulation
Zm00001eb089380	ZmE2F5	Transcriptional_Regulation	Zm00001eb101500	-	Stress_Response
Zm00001eb089380	ZmE2F5	Transcriptional_Regulation	Zm00001eb118950	ZmNLP6	Transcriptional_Regulation
Zm00001eb089380	ZmE2F5	Transcriptional_Regulation	Zm00001eb135910	ZmNAC108	Transcriptional_Regulation
Zm00001eb089380	ZmE2F5	Transcriptional_Regulation	Zm00001eb176470	-	Nitrate_Assimilation
Zm00001eb089380	ZmE2F5	Transcriptional_Regulation	Zm00001eb191230	-	N_linked
Zm00001eb089380	ZmE2F5	Transcriptional_Regulation	Zm00001eb193660	-	Nitrate_Assimilation
Zm00001eb089380	ZmE2F5	Transcriptional_Regulation	Zm00001eb194260	-	Carbon_Metabolism
Zm00001eb089380	ZmE2F5	Transcriptional_Regulation	Zm00001eb209670	-	N_transporter
Zm00001eb089380	ZmE2F5	Transcriptional_Regulation	Zm00001eb209690	-	N_transporter
Zm00001eb089380	ZmE2F5	Transcriptional_Regulation	Zm00001eb217190	-	N_transporter
Zm00001eb089380	ZmE2F5	Transcriptional_Regulation	Zm00001eb246140	-	N_transporter
Zm00001eb089380	ZmE2F5	Transcriptional_Regulation	Zm00001eb253820	-	Nitrate_Assimilation
Zm00001eb089380	ZmE2F5	Transcriptional_Regulation	Zm00001eb255880	-	Nitrate_Assimilation
Zm00001eb089380	ZmE2F5	Transcriptional_Regulation	Zm00001eb256260	-	Nitrate_Assimilation
Zm00001eb089380	ZmE2F5	Transcriptional_Regulation	Zm00001eb259130	-	N_linked
Zm00001eb089380	ZmE2F5	Transcriptional_Regulation	Zm00001eb271450	-	N_linked
Zm00001eb089380	ZmE2F5	Transcriptional_Regulation	Zm00001eb282770	-	N_linked
Zm00001eb089380	ZmE2F5	Transcriptional_Regulation	Zm00001eb287980	-	N_transporter
Zm00001eb089380	ZmE2F5	Transcriptional_Regulation	Zm00001eb316120	-	Stress_Response
Zm00001eb089380	ZmE2F5	Transcriptional_Regulation	Zm00001eb327530	-	AminoAcid_Metabolism
Zm00001eb089380	ZmE2F5	Transcriptional_Regulation	Zm00001eb339390	ZmNLP4	Transcriptional_Regulation
Zm00001eb089380	ZmE2F5	Transcriptional_Regulation	Zm00001eb346060	-	N_linked
Zm00001eb089380	ZmE2F5	Transcriptional_Regulation	Zm00001eb380080	-	AminoAcid_Metabolism
Zm00001eb089380	ZmE2F5	Transcriptional_Regulation	Zm00001eb399860	-	Nitrate_Assimilation
Zm00001eb089380	ZmE2F5	Transcriptional_Regulation	Zm00001eb413540	ZmNAC110	Transcriptional_Regulation
Zm00001eb089380	ZmE2F5	Transcriptional_Regulation	Zm00001eb416090	-	N_transporter
Zm00001eb089380	ZmE2F5	Transcriptional_Regulation	Zm00001eb419510	-	Carbon_Metabolism
Zm00001eb093650	ZmNAC126	Transcriptional_Regulation	Zm00001eb113030	-	Auxin Signaling
Zm00001eb093650	ZmNAC126	Transcriptional_Regulation	Zm00001eb207450	ZmARF16	Transcriptional_Regulation
Zm00001eb093650	ZmNAC126	Transcriptional_Regulation	Zm00001eb273840	ZmARF22	Transcriptional_Regulation
Zm00001eb095110	ZmNAC5	Transcriptional_Regulation	Zm00001eb055950	-	Ethylene_Biosynthesis
Zm00001eb095290	ZmbZIP86	Transcriptional_Regulation	Zm00001eb009090	-	Nitrate_Assimilation
Zm00001eb095290	ZmbZIP86	Transcriptional_Regulation	Zm00001eb055950	-	Ethylene_Biosynthesis
Zm00001eb095290	ZmbZIP86	Transcriptional_Regulation	Zm00001eb101500	-	Stress_Response
Zm00001eb095290	ZmbZIP86	Transcriptional_Regulation	Zm00001eb113030	-	Auxin Signaling
Zm00001eb095290	ZmbZIP86	Transcriptional_Regulation	Zm00001eb145580	ZmNAC109	Transcriptional_Regulation
Zm00001eb095290	ZmbZIP86	Transcriptional_Regulation	Zm00001eb159150	-	Nitrate_Assimilation
Zm00001eb095290	ZmbZIP86	Transcriptional_Regulation	Zm00001eb191230	-	N_linked
Zm00001eb095290	ZmbZIP86	Transcriptional_Regulation	Zm00001eb193660	-	Nitrate_Assimilation
Zm00001eb095290	ZmbZIP86	Transcriptional_Regulation	Zm00001eb201290	ZmNAC125	Transcriptional_Regulation
Zm00001eb095290	ZmbZIP86	Transcriptional_Regulation	Zm00001eb217190	-	N_transporter
Zm00001eb095290	ZmbZIP86	Transcriptional_Regulation	Zm00001eb246140	-	N_transporter
Zm00001eb095290	ZmbZIP86	Transcriptional_Regulation	Zm00001eb253820	-	Nitrate_Assimilation
Zm00001eb095290	ZmbZIP86	Transcriptional_Regulation	Zm00001eb255880	-	Nitrate_Assimilation
Zm00001eb095290	ZmbZIP86	Transcriptional_Regulation	Zm00001eb259130	-	N_linked
Zm00001eb095290	ZmbZIP86	Transcriptional_Regulation	Zm00001eb271450	-	N_linked
Zm00001eb095290	ZmbZIP86	Transcriptional_Regulation	Zm00001eb282770	-	N_linked
Zm00001eb095290	ZmbZIP86	Transcriptional_Regulation	Zm00001eb287980	-	N_transporter
Zm00001eb095290	ZmbZIP86	Transcriptional_Regulation	Zm00001eb288360	ZmNAC20	Transcriptional_Regulation
Zm00001eb095290	ZmbZIP86	Transcriptional_Regulation	Zm00001eb316120	-	Stress_Response
Zm00001eb095290	ZmbZIP86	Transcriptional_Regulation	Zm00001eb346060	-	N_linked
Zm00001eb095290	ZmbZIP86	Transcriptional_Regulation	Zm00001eb358930	-	Nitrate_Assimilation
Zm00001eb095290	ZmbZIP86	Transcriptional_Regulation	Zm00001eb399860	-	Nitrate_Assimilation
Zm00001eb095690	ZmMYB139	Transcriptional_Regulation	Zm00001eb009090	-	Nitrate_Assimilation
Zm00001eb095690	ZmMYB139	Transcriptional_Regulation	Zm00001eb013430	-	AminoAcid_Metabolism
Zm00001eb095690	ZmMYB139	Transcriptional_Regulation	Zm00001eb037860	-	Nitrate_Assimilation
Zm00001eb095690	ZmMYB139	Transcriptional_Regulation	Zm00001eb055950	-	Ethylene_Biosynthesis
Zm00001eb095690	ZmMYB139	Transcriptional_Regulation	Zm00001eb070490	ZmNAC22	Transcriptional_Regulation
Zm00001eb095690	ZmMYB139	Transcriptional_Regulation	Zm00001eb113030	-	Auxin Signaling
Zm00001eb095690	ZmMYB139	Transcriptional_Regulation	Zm00001eb118950	ZmNLP6	Transcriptional_Regulation
Zm00001eb095690	ZmMYB139	Transcriptional_Regulation	Zm00001eb135910	ZmNAC108	Transcriptional_Regulation
Zm00001eb095690	ZmMYB139	Transcriptional_Regulation	Zm00001eb145580	ZmNAC109	Transcriptional_Regulation
Zm00001eb095690	ZmMYB139	Transcriptional_Regulation	Zm00001eb156610	-	Nitrate_Assimilation
Zm00001eb095690	ZmMYB139	Transcriptional_Regulation	Zm00001eb176470	-	Nitrate_Assimilation
Zm00001eb095690	ZmMYB139	Transcriptional_Regulation	Zm00001eb191230	-	N_linked
Zm00001eb095690	ZmMYB139	Transcriptional_Regulation	Zm00001eb194260	-	Carbon_Metabolism
Zm00001eb095690	ZmMYB139	Transcriptional_Regulation	Zm00001eb201290	ZmNAC125	Transcriptional_Regulation
Zm00001eb095690	ZmMYB139	Transcriptional_Regulation	Zm00001eb207450	ZmARF16	Transcriptional_Regulation
Zm00001eb095690	ZmMYB139	Transcriptional_Regulation	Zm00001eb246140	-	N_transporter
Zm00001eb095690	ZmMYB139	Transcriptional_Regulation	Zm00001eb253820	-	Nitrate_Assimilation
Zm00001eb095690	ZmMYB139	Transcriptional_Regulation	Zm00001eb256260	-	Nitrate_Assimilation
Zm00001eb095690	ZmMYB139	Transcriptional_Regulation	Zm00001eb259130	-	N_linked
Zm00001eb095690	ZmMYB139	Transcriptional_Regulation	Zm00001eb271450	-	N_linked
Zm00001eb095690	ZmMYB139	Transcriptional_Regulation	Zm00001eb273840	ZmARF22	Transcriptional_Regulation
Zm00001eb095690	ZmMYB139	Transcriptional_Regulation	Zm00001eb282770	-	N_linked
Zm00001eb095690	ZmMYB139	Transcriptional_Regulation	Zm00001eb288360	ZmNAC20	Transcriptional_Regulation
Zm00001eb095690	ZmMYB139	Transcriptional_Regulation	Zm00001eb295210	-	Nitrate_Assimilation
Zm00001eb095690	ZmMYB139	Transcriptional_Regulation	Zm00001eb295220	-	Nitrate_Assimilation
Zm00001eb095690	ZmMYB139	Transcriptional_Regulation	Zm00001eb327530	-	AminoAcid_Metabolism
Zm00001eb095690	ZmMYB139	Transcriptional_Regulation	Zm00001eb339390	ZmNLP4	Transcriptional_Regulation
Zm00001eb095690	ZmMYB139	Transcriptional_Regulation	Zm00001eb346060	-	N_linked
Zm00001eb095690	ZmMYB139	Transcriptional_Regulation	Zm00001eb360480	-	Nitrate_Assimilation
Zm00001eb095690	ZmMYB139	Transcriptional_Regulation	Zm00001eb380080	-	AminoAcid_Metabolism
Zm00001eb095690	ZmMYB139	Transcriptional_Regulation	Zm00001eb399860	-	Nitrate_Assimilation
Zm00001eb095690	ZmMYB139	Transcriptional_Regulation	Zm00001eb413540	ZmNAC110	Transcriptional_Regulation
Zm00001eb095690	ZmMYB139	Transcriptional_Regulation	Zm00001eb416090	-	N_transporter
Zm00001eb095690	ZmMYB139	Transcriptional_Regulation	Zm00001eb419510	-	Carbon_Metabolism
Zm00001eb095690	ZmMYB139	Transcriptional_Regulation	Zm00001eb427810	-	AminoAcid_Metabolism
Zm00001eb099980	ZmEREB202	Transcriptional_Regulation	Zm00001eb327530	-	AminoAcid_Metabolism
Zm00001eb099980	ZmEREB202	Transcriptional_Regulation	Zm00001eb427810	-	AminoAcid_Metabolism
Zm00001eb100610	ZmGBP8	Transcriptional_Regulation	Zm00001eb009090	-	Nitrate_Assimilation
Zm00001eb100610	ZmGBP8	Transcriptional_Regulation	Zm00001eb037860	-	Nitrate_Assimilation
Zm00001eb100610	ZmGBP8	Transcriptional_Regulation	Zm00001eb055950	-	Ethylene_Biosynthesis
Zm00001eb100610	ZmGBP8	Transcriptional_Regulation	Zm00001eb070490	ZmNAC22	Transcriptional_Regulation
Zm00001eb100610	ZmGBP8	Transcriptional_Regulation	Zm00001eb101500	-	Stress_Response
Zm00001eb100610	ZmGBP8	Transcriptional_Regulation	Zm00001eb113030	-	Auxin Signaling
Zm00001eb100610	ZmGBP8	Transcriptional_Regulation	Zm00001eb118950	ZmNLP6	Transcriptional_Regulation
Zm00001eb100610	ZmGBP8	Transcriptional_Regulation	Zm00001eb135910	ZmNAC108	Transcriptional_Regulation
Zm00001eb100610	ZmGBP8	Transcriptional_Regulation	Zm00001eb145580	ZmNAC109	Transcriptional_Regulation
Zm00001eb100610	ZmGBP8	Transcriptional_Regulation	Zm00001eb159150	-	Nitrate_Assimilation
Zm00001eb100610	ZmGBP8	Transcriptional_Regulation	Zm00001eb176470	-	Nitrate_Assimilation
Zm00001eb100610	ZmGBP8	Transcriptional_Regulation	Zm00001eb191230	-	N_linked
Zm00001eb100610	ZmGBP8	Transcriptional_Regulation	Zm00001eb193660	-	Nitrate_Assimilation
Zm00001eb100610	ZmGBP8	Transcriptional_Regulation	Zm00001eb194260	-	Carbon_Metabolism
Zm00001eb100610	ZmGBP8	Transcriptional_Regulation	Zm00001eb201290	ZmNAC125	Transcriptional_Regulation
Zm00001eb100610	ZmGBP8	Transcriptional_Regulation	Zm00001eb209670	-	N_transporter
Zm00001eb100610	ZmGBP8	Transcriptional_Regulation	Zm00001eb209690	-	N_transporter
Zm00001eb100610	ZmGBP8	Transcriptional_Regulation	Zm00001eb214750	ZmMADS4	Transcriptional_Regulation
Zm00001eb100610	ZmGBP8	Transcriptional_Regulation	Zm00001eb217190	-	N_transporter
Zm00001eb100610	ZmGBP8	Transcriptional_Regulation	Zm00001eb246140	-	N_transporter
Zm00001eb100610	ZmGBP8	Transcriptional_Regulation	Zm00001eb253820	-	Nitrate_Assimilation
Zm00001eb100610	ZmGBP8	Transcriptional_Regulation	Zm00001eb255880	-	Nitrate_Assimilation
Zm00001eb100610	ZmGBP8	Transcriptional_Regulation	Zm00001eb256260	-	Nitrate_Assimilation
Zm00001eb100610	ZmGBP8	Transcriptional_Regulation	Zm00001eb259130	-	N_linked
Zm00001eb100610	ZmGBP8	Transcriptional_Regulation	Zm00001eb271450	-	N_linked
Zm00001eb100610	ZmGBP8	Transcriptional_Regulation	Zm00001eb282770	-	N_linked
Zm00001eb100610	ZmGBP8	Transcriptional_Regulation	Zm00001eb287980	-	N_transporter
Zm00001eb100610	ZmGBP8	Transcriptional_Regulation	Zm00001eb288360	ZmNAC20	Transcriptional_Regulation
Zm00001eb100610	ZmGBP8	Transcriptional_Regulation	Zm00001eb289990	-	N_transporter
Zm00001eb100610	ZmGBP8	Transcriptional_Regulation	Zm00001eb296340	ZmbZIP18	Transcriptional_Regulation
Zm00001eb100610	ZmGBP8	Transcriptional_Regulation	Zm00001eb316120	-	Stress_Response
Zm00001eb100610	ZmGBP8	Transcriptional_Regulation	Zm00001eb327040	ZmMADS67	Transcriptional_Regulation
Zm00001eb100610	ZmGBP8	Transcriptional_Regulation	Zm00001eb327530	-	AminoAcid_Metabolism
Zm00001eb100610	ZmGBP8	Transcriptional_Regulation	Zm00001eb339390	ZmNLP4	Transcriptional_Regulation
Zm00001eb100610	ZmGBP8	Transcriptional_Regulation	Zm00001eb346060	-	N_linked
Zm00001eb100610	ZmGBP8	Transcriptional_Regulation	Zm00001eb358930	-	Nitrate_Assimilation
Zm00001eb100610	ZmGBP8	Transcriptional_Regulation	Zm00001eb380080	-	AminoAcid_Metabolism
Zm00001eb100610	ZmGBP8	Transcriptional_Regulation	Zm00001eb399860	-	Nitrate_Assimilation
Zm00001eb100610	ZmGBP8	Transcriptional_Regulation	Zm00001eb413540	ZmNAC110	Transcriptional_Regulation
Zm00001eb100610	ZmGBP8	Transcriptional_Regulation	Zm00001eb416090	-	N_transporter
Zm00001eb100610	ZmGBP8	Transcriptional_Regulation	Zm00001eb427810	-	AminoAcid_Metabolism
Zm00001eb101280	ZmHB54	Transcriptional_Regulation	Zm00001eb209670	-	N_transporter
Zm00001eb101280	ZmHB54	Transcriptional_Regulation	Zm00001eb209690	-	N_transporter
Zm00001eb101280	ZmHB54	Transcriptional_Regulation	Zm00001eb217190	-	N_transporter
Zm00001eb101280	ZmHB54	Transcriptional_Regulation	Zm00001eb271450	-	N_linked
Zm00001eb101280	ZmHB54	Transcriptional_Regulation	Zm00001eb287980	-	N_transporter
Zm00001eb101280	ZmHB54	Transcriptional_Regulation	Zm00001eb296340	ZmbZIP18	Transcriptional_Regulation
Zm00001eb102160	ZmNAC24	Transcriptional_Regulation	Zm00001eb113030	-	Auxin Signaling
Zm00001eb102160	ZmNAC24	Transcriptional_Regulation	Zm00001eb207450	ZmARF16	Transcriptional_Regulation
Zm00001eb102160	ZmNAC24	Transcriptional_Regulation	Zm00001eb273840	ZmARF22	Transcriptional_Regulation
Zm00001eb102780	ZmbZIP65	Transcriptional_Regulation	Zm00001eb207450	ZmARF16	Transcriptional_Regulation
Zm00001eb102780	ZmbZIP65	Transcriptional_Regulation	Zm00001eb273840	ZmARF22	Transcriptional_Regulation
Zm00001eb110370	ZmbZIP91	Transcriptional_Regulation	Zm00001eb113030	-	Auxin Signaling
Zm00001eb110370	ZmbZIP91	Transcriptional_Regulation	Zm00001eb118950	ZmNLP6	Transcriptional_Regulation
Zm00001eb110370	ZmbZIP91	Transcriptional_Regulation	Zm00001eb191230	-	N_linked
Zm00001eb110370	ZmbZIP91	Transcriptional_Regulation	Zm00001eb259130	-	N_linked
Zm00001eb110370	ZmbZIP91	Transcriptional_Regulation	Zm00001eb271450	-	N_linked
Zm00001eb110370	ZmbZIP91	Transcriptional_Regulation	Zm00001eb282770	-	N_linked
Zm00001eb110370	ZmbZIP91	Transcriptional_Regulation	Zm00001eb327530	-	AminoAcid_Metabolism
Zm00001eb110370	ZmbZIP91	Transcriptional_Regulation	Zm00001eb339390	ZmNLP4	Transcriptional_Regulation
Zm00001eb110370	ZmbZIP91	Transcriptional_Regulation	Zm00001eb346060	-	N_linked
Zm00001eb110370	ZmbZIP91	Transcriptional_Regulation	Zm00001eb427810	-	AminoAcid_Metabolism
Zm00001eb113950	ZmGRF15	Transcriptional_Regulation	Zm00001eb009090	-	Nitrate_Assimilation
Zm00001eb113950	ZmGRF15	Transcriptional_Regulation	Zm00001eb055950	-	Ethylene_Biosynthesis
Zm00001eb113950	ZmGRF15	Transcriptional_Regulation	Zm00001eb118950	ZmNLP6	Transcriptional_Regulation
Zm00001eb113950	ZmGRF15	Transcriptional_Regulation	Zm00001eb156610	-	Nitrate_Assimilation
Zm00001eb113950	ZmGRF15	Transcriptional_Regulation	Zm00001eb217190	-	N_transporter
Zm00001eb113950	ZmGRF15	Transcriptional_Regulation	Zm00001eb253820	-	Nitrate_Assimilation
Zm00001eb113950	ZmGRF15	Transcriptional_Regulation	Zm00001eb287980	-	N_transporter
Zm00001eb113950	ZmGRF15	Transcriptional_Regulation	Zm00001eb295210	-	Nitrate_Assimilation
Zm00001eb113950	ZmGRF15	Transcriptional_Regulation	Zm00001eb295220	-	Nitrate_Assimilation
Zm00001eb113950	ZmGRF15	Transcriptional_Regulation	Zm00001eb339390	ZmNLP4	Transcriptional_Regulation
Zm00001eb113950	ZmGRF15	Transcriptional_Regulation	Zm00001eb360480	-	Nitrate_Assimilation
Zm00001eb113950	ZmGRF15	Transcriptional_Regulation	Zm00001eb399860	-	Nitrate_Assimilation
Zm00001eb113950	ZmGRF15	Transcriptional_Regulation	Zm00001eb416090	-	N_transporter
Zm00001eb116410	ZmbHLH73	Transcriptional_Regulation	Zm00001eb145580	ZmNAC109	Transcriptional_Regulation
Zm00001eb116410	ZmbHLH73	Transcriptional_Regulation	Zm00001eb194260	-	Carbon_Metabolism
Zm00001eb116410	ZmbHLH73	Transcriptional_Regulation	Zm00001eb201290	ZmNAC125	Transcriptional_Regulation
Zm00001eb116410	ZmbHLH73	Transcriptional_Regulation	Zm00001eb282770	-	N_linked
Zm00001eb116410	ZmbHLH73	Transcriptional_Regulation	Zm00001eb288360	ZmNAC20	Transcriptional_Regulation
Zm00001eb116410	ZmbHLH73	Transcriptional_Regulation	Zm00001eb346060	-	N_linked
Zm00001eb118950	ZmNLP6	Transcriptional_Regulation	Zm00001eb055950	-	Ethylene_Biosynthesis
Zm00001eb118950	ZmNLP6	Transcriptional_Regulation	Zm00001eb191230	-	N_linked
Zm00001eb118950	ZmNLP6	Transcriptional_Regulation	Zm00001eb193660	-	Nitrate_Assimilation
Zm00001eb118950	ZmNLP6	Transcriptional_Regulation	Zm00001eb217190	-	N_transporter
Zm00001eb118950	ZmNLP6	Transcriptional_Regulation	Zm00001eb255880	-	Nitrate_Assimilation
Zm00001eb118950	ZmNLP6	Transcriptional_Regulation	Zm00001eb259130	-	N_linked
Zm00001eb118950	ZmNLP6	Transcriptional_Regulation	Zm00001eb271450	-	N_linked
Zm00001eb118950	ZmNLP6	Transcriptional_Regulation	Zm00001eb282770	-	N_linked
Zm00001eb118950	ZmNLP6	Transcriptional_Regulation	Zm00001eb287980	-	N_transporter
Zm00001eb118950	ZmNLP6	Transcriptional_Regulation	Zm00001eb346060	-	N_linked
Zm00001eb118950	ZmNLP6	Transcriptional_Regulation	Zm00001eb380080	-	AminoAcid_Metabolism
Zm00001eb118950	ZmNLP6	Transcriptional_Regulation	Zm00001eb419510	-	Carbon_Metabolism
Zm00001eb118970	ZmARF7	Transcriptional_Regulation	Zm00001eb037860	-	Nitrate_Assimilation
Zm00001eb118970	ZmARF7	Transcriptional_Regulation	Zm00001eb055950	-	Ethylene_Biosynthesis
Zm00001eb118970	ZmARF7	Transcriptional_Regulation	Zm00001eb070490	ZmNAC22	Transcriptional_Regulation
Zm00001eb118970	ZmARF7	Transcriptional_Regulation	Zm00001eb101500	-	Stress_Response
Zm00001eb118970	ZmARF7	Transcriptional_Regulation	Zm00001eb113030	-	Auxin Signaling
Zm00001eb118970	ZmARF7	Transcriptional_Regulation	Zm00001eb118950	ZmNLP6	Transcriptional_Regulation
Zm00001eb118970	ZmARF7	Transcriptional_Regulation	Zm00001eb135910	ZmNAC108	Transcriptional_Regulation
Zm00001eb118970	ZmARF7	Transcriptional_Regulation	Zm00001eb145580	ZmNAC109	Transcriptional_Regulation
Zm00001eb118970	ZmARF7	Transcriptional_Regulation	Zm00001eb176470	-	Nitrate_Assimilation
Zm00001eb118970	ZmARF7	Transcriptional_Regulation	Zm00001eb191230	-	N_linked
Zm00001eb118970	ZmARF7	Transcriptional_Regulation	Zm00001eb193660	-	Nitrate_Assimilation
Zm00001eb118970	ZmARF7	Transcriptional_Regulation	Zm00001eb194260	-	Carbon_Metabolism
Zm00001eb118970	ZmARF7	Transcriptional_Regulation	Zm00001eb201290	ZmNAC125	Transcriptional_Regulation
Zm00001eb118970	ZmARF7	Transcriptional_Regulation	Zm00001eb209670	-	N_transporter
Zm00001eb118970	ZmARF7	Transcriptional_Regulation	Zm00001eb209690	-	N_transporter
Zm00001eb118970	ZmARF7	Transcriptional_Regulation	Zm00001eb214750	ZmMADS4	Transcriptional_Regulation
Zm00001eb118970	ZmARF7	Transcriptional_Regulation	Zm00001eb217190	-	N_transporter
Zm00001eb118970	ZmARF7	Transcriptional_Regulation	Zm00001eb246140	-	N_transporter
Zm00001eb118970	ZmARF7	Transcriptional_Regulation	Zm00001eb255880	-	Nitrate_Assimilation
Zm00001eb118970	ZmARF7	Transcriptional_Regulation	Zm00001eb256260	-	Nitrate_Assimilation
Zm00001eb118970	ZmARF7	Transcriptional_Regulation	Zm00001eb259130	-	N_linked
Zm00001eb118970	ZmARF7	Transcriptional_Regulation	Zm00001eb271450	-	N_linked
Zm00001eb118970	ZmARF7	Transcriptional_Regulation	Zm00001eb282770	-	N_linked
Zm00001eb118970	ZmARF7	Transcriptional_Regulation	Zm00001eb287980	-	N_transporter
Zm00001eb118970	ZmARF7	Transcriptional_Regulation	Zm00001eb288360	ZmNAC20	Transcriptional_Regulation
Zm00001eb118970	ZmARF7	Transcriptional_Regulation	Zm00001eb296340	ZmbZIP18	Transcriptional_Regulation
Zm00001eb118970	ZmARF7	Transcriptional_Regulation	Zm00001eb316120	-	Stress_Response
Zm00001eb118970	ZmARF7	Transcriptional_Regulation	Zm00001eb327040	ZmMADS67	Transcriptional_Regulation
Zm00001eb118970	ZmARF7	Transcriptional_Regulation	Zm00001eb327530	-	AminoAcid_Metabolism
Zm00001eb118970	ZmARF7	Transcriptional_Regulation	Zm00001eb339390	ZmNLP4	Transcriptional_Regulation
Zm00001eb118970	ZmARF7	Transcriptional_Regulation	Zm00001eb346060	-	N_linked
Zm00001eb118970	ZmARF7	Transcriptional_Regulation	Zm00001eb380080	-	AminoAcid_Metabolism
Zm00001eb118970	ZmARF7	Transcriptional_Regulation	Zm00001eb413540	ZmNAC110	Transcriptional_Regulation
Zm00001eb118970	ZmARF7	Transcriptional_Regulation	Zm00001eb416090	-	N_transporter
Zm00001eb118970	ZmARF7	Transcriptional_Regulation	Zm00001eb419510	-	Carbon_Metabolism
Zm00001eb118970	ZmARF7	Transcriptional_Regulation	Zm00001eb427810	-	AminoAcid_Metabolism
Zm00001eb120590	ZmEREB103	Transcriptional_Regulation	Zm00001eb101500	-	Stress_Response
Zm00001eb120590	ZmEREB103	Transcriptional_Regulation	Zm00001eb191230	-	N_linked
Zm00001eb120590	ZmEREB103	Transcriptional_Regulation	Zm00001eb259130	-	N_linked
Zm00001eb120590	ZmEREB103	Transcriptional_Regulation	Zm00001eb271450	-	N_linked
Zm00001eb120590	ZmEREB103	Transcriptional_Regulation	Zm00001eb282770	-	N_linked
Zm00001eb120590	ZmEREB103	Transcriptional_Regulation	Zm00001eb316120	-	Stress_Response
Zm00001eb120590	ZmEREB103	Transcriptional_Regulation	Zm00001eb346060	-	N_linked
Zm00001eb128760	ZmMYB43	Transcriptional_Regulation	Zm00001eb246140	-	N_transporter
Zm00001eb128760	ZmMYB43	Transcriptional_Regulation	Zm00001eb419510	-	Carbon_Metabolism
Zm00001eb129490	ZmMYB128	Transcriptional_Regulation	Zm00001eb271450	-	N_linked
Zm00001eb130260	ZmMYB40	Transcriptional_Regulation	Zm00001eb055950	-	Ethylene_Biosynthesis
Zm00001eb130260	ZmMYB40	Transcriptional_Regulation	Zm00001eb118970	ZmARF7	Transcriptional_Regulation
Zm00001eb130260	ZmMYB40	Transcriptional_Regulation	Zm00001eb327530	-	AminoAcid_Metabolism
Zm00001eb133000	ZmARF8	Transcriptional_Regulation	Zm00001eb191230	-	N_linked
Zm00001eb133000	ZmARF8	Transcriptional_Regulation	Zm00001eb209670	-	N_transporter
Zm00001eb133000	ZmARF8	Transcriptional_Regulation	Zm00001eb209690	-	N_transporter
Zm00001eb133000	ZmARF8	Transcriptional_Regulation	Zm00001eb217190	-	N_transporter
Zm00001eb133000	ZmARF8	Transcriptional_Regulation	Zm00001eb259130	-	N_linked
Zm00001eb133000	ZmARF8	Transcriptional_Regulation	Zm00001eb287980	-	N_transporter
Zm00001eb133000	ZmARF8	Transcriptional_Regulation	Zm00001eb327530	-	AminoAcid_Metabolism
Zm00001eb135570	-	Transcriptional_Regulation	Zm00001eb191230	-	N_linked
Zm00001eb135570	-	Transcriptional_Regulation	Zm00001eb207450	ZmARF16	Transcriptional_Regulation
Zm00001eb135570	-	Transcriptional_Regulation	Zm00001eb259130	-	N_linked
Zm00001eb135570	-	Transcriptional_Regulation	Zm00001eb273840	ZmARF22	Transcriptional_Regulation
Zm00001eb135570	-	Transcriptional_Regulation	Zm00001eb282770	-	N_linked
Zm00001eb135570	-	Transcriptional_Regulation	Zm00001eb346060	-	N_linked
Zm00001eb135910	ZmNAC108	Transcriptional_Regulation	Zm00001eb113030	-	Auxin Signaling
Zm00001eb135910	ZmNAC108	Transcriptional_Regulation	Zm00001eb207450	ZmARF16	Transcriptional_Regulation
Zm00001eb135910	ZmNAC108	Transcriptional_Regulation	Zm00001eb273840	ZmARF22	Transcriptional_Regulation
Zm00001eb138920	ZmMYB8	Transcriptional_Regulation	Zm00001eb055950	-	Ethylene_Biosynthesis
Zm00001eb138920	ZmMYB8	Transcriptional_Regulation	Zm00001eb118970	ZmARF7	Transcriptional_Regulation
Zm00001eb138920	ZmMYB8	Transcriptional_Regulation	Zm00001eb327530	-	AminoAcid_Metabolism
Zm00001eb139480	ZmbZIP8	Transcriptional_Regulation	Zm00001eb194260	-	Carbon_Metabolism
Zm00001eb139480	ZmbZIP8	Transcriptional_Regulation	Zm00001eb246140	-	N_transporter
Zm00001eb142790	ZmNAC90	Transcriptional_Regulation	Zm00001eb055950	-	Ethylene_Biosynthesis
Zm00001eb142790	ZmNAC90	Transcriptional_Regulation	Zm00001eb427810	-	AminoAcid_Metabolism
Zm00001eb145470	ZmEREB63	Transcriptional_Regulation	Zm00001eb113030	-	Auxin Signaling
Zm00001eb145470	ZmEREB63	Transcriptional_Regulation	Zm00001eb156610	-	Nitrate_Assimilation
Zm00001eb145470	ZmEREB63	Transcriptional_Regulation	Zm00001eb295210	-	Nitrate_Assimilation
Zm00001eb145470	ZmEREB63	Transcriptional_Regulation	Zm00001eb295220	-	Nitrate_Assimilation
Zm00001eb145470	ZmEREB63	Transcriptional_Regulation	Zm00001eb360480	-	Nitrate_Assimilation
Zm00001eb145580	ZmNAC109	Transcriptional_Regulation	Zm00001eb009090	-	Nitrate_Assimilation
Zm00001eb145580	ZmNAC109	Transcriptional_Regulation	Zm00001eb013430	-	AminoAcid_Metabolism
Zm00001eb145580	ZmNAC109	Transcriptional_Regulation	Zm00001eb055950	-	Ethylene_Biosynthesis
Zm00001eb145580	ZmNAC109	Transcriptional_Regulation	Zm00001eb118950	ZmNLP6	Transcriptional_Regulation
Zm00001eb145580	ZmNAC109	Transcriptional_Regulation	Zm00001eb191230	-	N_linked
Zm00001eb145580	ZmNAC109	Transcriptional_Regulation	Zm00001eb253820	-	Nitrate_Assimilation
Zm00001eb145580	ZmNAC109	Transcriptional_Regulation	Zm00001eb259130	-	N_linked
Zm00001eb145580	ZmNAC109	Transcriptional_Regulation	Zm00001eb271450	-	N_linked
Zm00001eb145580	ZmNAC109	Transcriptional_Regulation	Zm00001eb282770	-	N_linked
Zm00001eb145580	ZmNAC109	Transcriptional_Regulation	Zm00001eb327530	-	AminoAcid_Metabolism
Zm00001eb145580	ZmNAC109	Transcriptional_Regulation	Zm00001eb339390	ZmNLP4	Transcriptional_Regulation
Zm00001eb145580	ZmNAC109	Transcriptional_Regulation	Zm00001eb346060	-	N_linked
Zm00001eb145580	ZmNAC109	Transcriptional_Regulation	Zm00001eb380080	-	AminoAcid_Metabolism
Zm00001eb145580	ZmNAC109	Transcriptional_Regulation	Zm00001eb399860	-	Nitrate_Assimilation
Zm00001eb145580	ZmNAC109	Transcriptional_Regulation	Zm00001eb419510	-	Carbon_Metabolism
Zm00001eb145580	ZmNAC109	Transcriptional_Regulation	Zm00001eb427810	-	AminoAcid_Metabolism
Zm00001eb146690	ZmbZIP95	Transcriptional_Regulation	Zm00001eb113030	-	Auxin Signaling
Zm00001eb146690	ZmbZIP95	Transcriptional_Regulation	Zm00001eb145580	ZmNAC109	Transcriptional_Regulation
Zm00001eb146690	ZmbZIP95	Transcriptional_Regulation	Zm00001eb201290	ZmNAC125	Transcriptional_Regulation
Zm00001eb146690	ZmbZIP95	Transcriptional_Regulation	Zm00001eb288360	ZmNAC20	Transcriptional_Regulation
Zm00001eb149300	ZmWRKY43	Transcriptional_Regulation	Zm00001eb055950	-	Ethylene_Biosynthesis
Zm00001eb149300	ZmWRKY43	Transcriptional_Regulation	Zm00001eb327530	-	AminoAcid_Metabolism
Zm00001eb149570	ZmWRKY40	Transcriptional_Regulation	Zm00001eb118970	ZmARF7	Transcriptional_Regulation
Zm00001eb149680	ZmHB88	Transcriptional_Regulation	Zm00001eb009090	-	Nitrate_Assimilation
Zm00001eb149680	ZmHB88	Transcriptional_Regulation	Zm00001eb191230	-	N_linked
Zm00001eb149680	ZmHB88	Transcriptional_Regulation	Zm00001eb253820	-	Nitrate_Assimilation
Zm00001eb149680	ZmHB88	Transcriptional_Regulation	Zm00001eb259130	-	N_linked
Zm00001eb149680	ZmHB88	Transcriptional_Regulation	Zm00001eb271450	-	N_linked
Zm00001eb149680	ZmHB88	Transcriptional_Regulation	Zm00001eb282770	-	N_linked
Zm00001eb149680	ZmHB88	Transcriptional_Regulation	Zm00001eb327530	-	AminoAcid_Metabolism
Zm00001eb149680	ZmHB88	Transcriptional_Regulation	Zm00001eb346060	-	N_linked
Zm00001eb149680	ZmHB88	Transcriptional_Regulation	Zm00001eb380080	-	AminoAcid_Metabolism
Zm00001eb149680	ZmHB88	Transcriptional_Regulation	Zm00001eb399860	-	Nitrate_Assimilation
Zm00001eb149680	ZmHB88	Transcriptional_Regulation	Zm00001eb427810	-	AminoAcid_Metabolism
Zm00001eb149810	ZmNAC70	Transcriptional_Regulation	Zm00001eb055950	-	Ethylene_Biosynthesis
Zm00001eb150010	ZmbZIP102	Transcriptional_Regulation	Zm00001eb113030	-	Auxin Signaling
Zm00001eb150010	ZmbZIP102	Transcriptional_Regulation	Zm00001eb156610	-	Nitrate_Assimilation
Zm00001eb150010	ZmbZIP102	Transcriptional_Regulation	Zm00001eb191230	-	N_linked
Zm00001eb150010	ZmbZIP102	Transcriptional_Regulation	Zm00001eb259130	-	N_linked
Zm00001eb150010	ZmbZIP102	Transcriptional_Regulation	Zm00001eb271450	-	N_linked
Zm00001eb150010	ZmbZIP102	Transcriptional_Regulation	Zm00001eb282770	-	N_linked
Zm00001eb150010	ZmbZIP102	Transcriptional_Regulation	Zm00001eb295210	-	Nitrate_Assimilation
Zm00001eb150010	ZmbZIP102	Transcriptional_Regulation	Zm00001eb295220	-	Nitrate_Assimilation
Zm00001eb150010	ZmbZIP102	Transcriptional_Regulation	Zm00001eb346060	-	N_linked
Zm00001eb150010	ZmbZIP102	Transcriptional_Regulation	Zm00001eb360480	-	Nitrate_Assimilation
Zm00001eb150840	ZmEREB147	Transcriptional_Regulation	Zm00001eb009090	-	Nitrate_Assimilation
Zm00001eb150840	ZmEREB147	Transcriptional_Regulation	Zm00001eb013430	-	AminoAcid_Metabolism
Zm00001eb150840	ZmEREB147	Transcriptional_Regulation	Zm00001eb037860	-	Nitrate_Assimilation
Zm00001eb150840	ZmEREB147	Transcriptional_Regulation	Zm00001eb118950	ZmNLP6	Transcriptional_Regulation
Zm00001eb150840	ZmEREB147	Transcriptional_Regulation	Zm00001eb156610	-	Nitrate_Assimilation
Zm00001eb150840	ZmEREB147	Transcriptional_Regulation	Zm00001eb176470	-	Nitrate_Assimilation
Zm00001eb150840	ZmEREB147	Transcriptional_Regulation	Zm00001eb191230	-	N_linked
Zm00001eb150840	ZmEREB147	Transcriptional_Regulation	Zm00001eb217190	-	N_transporter
Zm00001eb150840	ZmEREB147	Transcriptional_Regulation	Zm00001eb246140	-	N_transporter
Zm00001eb150840	ZmEREB147	Transcriptional_Regulation	Zm00001eb253820	-	Nitrate_Assimilation
Zm00001eb150840	ZmEREB147	Transcriptional_Regulation	Zm00001eb256260	-	Nitrate_Assimilation
Zm00001eb150840	ZmEREB147	Transcriptional_Regulation	Zm00001eb259130	-	N_linked
Zm00001eb150840	ZmEREB147	Transcriptional_Regulation	Zm00001eb271450	-	N_linked
Zm00001eb150840	ZmEREB147	Transcriptional_Regulation	Zm00001eb282770	-	N_linked
Zm00001eb150840	ZmEREB147	Transcriptional_Regulation	Zm00001eb287980	-	N_transporter
Zm00001eb150840	ZmEREB147	Transcriptional_Regulation	Zm00001eb295210	-	Nitrate_Assimilation
Zm00001eb150840	ZmEREB147	Transcriptional_Regulation	Zm00001eb295220	-	Nitrate_Assimilation
Zm00001eb150840	ZmEREB147	Transcriptional_Regulation	Zm00001eb339390	ZmNLP4	Transcriptional_Regulation
Zm00001eb150840	ZmEREB147	Transcriptional_Regulation	Zm00001eb346060	-	N_linked
Zm00001eb150840	ZmEREB147	Transcriptional_Regulation	Zm00001eb360480	-	Nitrate_Assimilation
Zm00001eb150840	ZmEREB147	Transcriptional_Regulation	Zm00001eb399860	-	Nitrate_Assimilation
Zm00001eb150840	ZmEREB147	Transcriptional_Regulation	Zm00001eb416090	-	N_transporter
Zm00001eb150840	ZmEREB147	Transcriptional_Regulation	Zm00001eb419510	-	Carbon_Metabolism
Zm00001eb150840	ZmEREB147	Transcriptional_Regulation	Zm00001eb427810	-	AminoAcid_Metabolism
Zm00001eb156040	ZmEREB126	Transcriptional_Regulation	Zm00001eb009090	-	Nitrate_Assimilation
Zm00001eb156040	ZmEREB126	Transcriptional_Regulation	Zm00001eb055950	-	Ethylene_Biosynthesis
Zm00001eb156040	ZmEREB126	Transcriptional_Regulation	Zm00001eb070490	ZmNAC22	Transcriptional_Regulation
Zm00001eb156040	ZmEREB126	Transcriptional_Regulation	Zm00001eb101500	-	Stress_Response
Zm00001eb156040	ZmEREB126	Transcriptional_Regulation	Zm00001eb113030	-	Auxin Signaling
Zm00001eb156040	ZmEREB126	Transcriptional_Regulation	Zm00001eb135910	ZmNAC108	Transcriptional_Regulation
Zm00001eb156040	ZmEREB126	Transcriptional_Regulation	Zm00001eb145580	ZmNAC109	Transcriptional_Regulation
Zm00001eb156040	ZmEREB126	Transcriptional_Regulation	Zm00001eb159150	-	Nitrate_Assimilation
Zm00001eb156040	ZmEREB126	Transcriptional_Regulation	Zm00001eb191230	-	N_linked
Zm00001eb156040	ZmEREB126	Transcriptional_Regulation	Zm00001eb193660	-	Nitrate_Assimilation
Zm00001eb156040	ZmEREB126	Transcriptional_Regulation	Zm00001eb201290	ZmNAC125	Transcriptional_Regulation
Zm00001eb156040	ZmEREB126	Transcriptional_Regulation	Zm00001eb217190	-	N_transporter
Zm00001eb156040	ZmEREB126	Transcriptional_Regulation	Zm00001eb246140	-	N_transporter
Zm00001eb156040	ZmEREB126	Transcriptional_Regulation	Zm00001eb253820	-	Nitrate_Assimilation
Zm00001eb156040	ZmEREB126	Transcriptional_Regulation	Zm00001eb255880	-	Nitrate_Assimilation
Zm00001eb156040	ZmEREB126	Transcriptional_Regulation	Zm00001eb259130	-	N_linked
Zm00001eb156040	ZmEREB126	Transcriptional_Regulation	Zm00001eb271450	-	N_linked
Zm00001eb156040	ZmEREB126	Transcriptional_Regulation	Zm00001eb282770	-	N_linked
Zm00001eb156040	ZmEREB126	Transcriptional_Regulation	Zm00001eb287980	-	N_transporter
Zm00001eb156040	ZmEREB126	Transcriptional_Regulation	Zm00001eb288360	ZmNAC20	Transcriptional_Regulation
Zm00001eb156040	ZmEREB126	Transcriptional_Regulation	Zm00001eb316120	-	Stress_Response
Zm00001eb156040	ZmEREB126	Transcriptional_Regulation	Zm00001eb346060	-	N_linked
Zm00001eb156040	ZmEREB126	Transcriptional_Regulation	Zm00001eb358930	-	Nitrate_Assimilation
Zm00001eb156040	ZmEREB126	Transcriptional_Regulation	Zm00001eb399860	-	Nitrate_Assimilation
Zm00001eb156040	ZmEREB126	Transcriptional_Regulation	Zm00001eb413540	ZmNAC110	Transcriptional_Regulation
Zm00001eb156040	ZmEREB126	Transcriptional_Regulation	Zm00001eb419510	-	Carbon_Metabolism
Zm00001eb157260	ZmNAC82	Transcriptional_Regulation	Zm00001eb289990	-	N_transporter
Zm00001eb157260	ZmNAC82	Transcriptional_Regulation	Zm00001eb327530	-	AminoAcid_Metabolism
Zm00001eb157270	ZmARF12	Transcriptional_Regulation	Zm00001eb191230	-	N_linked
Zm00001eb157270	ZmARF12	Transcriptional_Regulation	Zm00001eb207450	ZmARF16	Transcriptional_Regulation
Zm00001eb157270	ZmARF12	Transcriptional_Regulation	Zm00001eb209670	-	N_transporter
Zm00001eb157270	ZmARF12	Transcriptional_Regulation	Zm00001eb209690	-	N_transporter
Zm00001eb157270	ZmARF12	Transcriptional_Regulation	Zm00001eb217190	-	N_transporter
Zm00001eb157270	ZmARF12	Transcriptional_Regulation	Zm00001eb259130	-	N_linked
Zm00001eb157270	ZmARF12	Transcriptional_Regulation	Zm00001eb273840	ZmARF22	Transcriptional_Regulation
Zm00001eb157270	ZmARF12	Transcriptional_Regulation	Zm00001eb287980	-	N_transporter
Zm00001eb157270	ZmARF12	Transcriptional_Regulation	Zm00001eb327530	-	AminoAcid_Metabolism
Zm00001eb160740	ZmMYBR6	Transcriptional_Regulation	Zm00001eb427810	-	AminoAcid_Metabolism
Zm00001eb168160	ZmALF18	Transcriptional_Regulation	Zm00001eb289990	-	N_transporter
Zm00001eb169460	ZmWRKY36	Transcriptional_Regulation	Zm00001eb113030	-	Auxin Signaling
Zm00001eb169460	ZmWRKY36	Transcriptional_Regulation	Zm00001eb217190	-	N_transporter
Zm00001eb169460	ZmWRKY36	Transcriptional_Regulation	Zm00001eb287980	-	N_transporter
Zm00001eb169460	ZmWRKY36	Transcriptional_Regulation	Zm00001eb327530	-	AminoAcid_Metabolism
Zm00001eb172450	ZmMYBR79	Transcriptional_Regulation	Zm00001eb327530	-	AminoAcid_Metabolism
Zm00001eb173070	ZmbHLH172	Transcriptional_Regulation	Zm00001eb009090	-	Nitrate_Assimilation
Zm00001eb173070	ZmbHLH172	Transcriptional_Regulation	Zm00001eb013430	-	AminoAcid_Metabolism
Zm00001eb173070	ZmbHLH172	Transcriptional_Regulation	Zm00001eb055950	-	Ethylene_Biosynthesis
Zm00001eb173070	ZmbHLH172	Transcriptional_Regulation	Zm00001eb070490	ZmNAC22	Transcriptional_Regulation
Zm00001eb173070	ZmbHLH172	Transcriptional_Regulation	Zm00001eb118950	ZmNLP6	Transcriptional_Regulation
Zm00001eb173070	ZmbHLH172	Transcriptional_Regulation	Zm00001eb135910	ZmNAC108	Transcriptional_Regulation
Zm00001eb173070	ZmbHLH172	Transcriptional_Regulation	Zm00001eb145580	ZmNAC109	Transcriptional_Regulation
Zm00001eb173070	ZmbHLH172	Transcriptional_Regulation	Zm00001eb191230	-	N_linked
Zm00001eb173070	ZmbHLH172	Transcriptional_Regulation	Zm00001eb194260	-	Carbon_Metabolism
Zm00001eb173070	ZmbHLH172	Transcriptional_Regulation	Zm00001eb201290	ZmNAC125	Transcriptional_Regulation
Zm00001eb173070	ZmbHLH172	Transcriptional_Regulation	Zm00001eb209670	-	N_transporter
Zm00001eb173070	ZmbHLH172	Transcriptional_Regulation	Zm00001eb209690	-	N_transporter
Zm00001eb173070	ZmbHLH172	Transcriptional_Regulation	Zm00001eb246140	-	N_transporter
Zm00001eb173070	ZmbHLH172	Transcriptional_Regulation	Zm00001eb253820	-	Nitrate_Assimilation
Zm00001eb173070	ZmbHLH172	Transcriptional_Regulation	Zm00001eb259130	-	N_linked
Zm00001eb173070	ZmbHLH172	Transcriptional_Regulation	Zm00001eb271450	-	N_linked
Zm00001eb173070	ZmbHLH172	Transcriptional_Regulation	Zm00001eb282770	-	N_linked
Zm00001eb173070	ZmbHLH172	Transcriptional_Regulation	Zm00001eb288360	ZmNAC20	Transcriptional_Regulation
Zm00001eb173070	ZmbHLH172	Transcriptional_Regulation	Zm00001eb289990	-	N_transporter
Zm00001eb173070	ZmbHLH172	Transcriptional_Regulation	Zm00001eb327530	-	AminoAcid_Metabolism
Zm00001eb173070	ZmbHLH172	Transcriptional_Regulation	Zm00001eb339390	ZmNLP4	Transcriptional_Regulation
Zm00001eb173070	ZmbHLH172	Transcriptional_Regulation	Zm00001eb346060	-	N_linked
Zm00001eb173070	ZmbHLH172	Transcriptional_Regulation	Zm00001eb380080	-	AminoAcid_Metabolism
Zm00001eb173070	ZmbHLH172	Transcriptional_Regulation	Zm00001eb399860	-	Nitrate_Assimilation
Zm00001eb173070	ZmbHLH172	Transcriptional_Regulation	Zm00001eb413540	ZmNAC110	Transcriptional_Regulation
Zm00001eb173070	ZmbHLH172	Transcriptional_Regulation	Zm00001eb416090	-	N_transporter
Zm00001eb173070	ZmbHLH172	Transcriptional_Regulation	Zm00001eb419510	-	Carbon_Metabolism
Zm00001eb173070	ZmbHLH172	Transcriptional_Regulation	Zm00001eb427810	-	AminoAcid_Metabolism
Zm00001eb175640	ZmEREB89	Transcriptional_Regulation	Zm00001eb113030	-	Auxin Signaling
Zm00001eb175640	ZmEREB89	Transcriptional_Regulation	Zm00001eb118950	ZmNLP6	Transcriptional_Regulation
Zm00001eb175640	ZmEREB89	Transcriptional_Regulation	Zm00001eb339390	ZmNLP4	Transcriptional_Regulation
Zm00001eb175640	ZmEREB89	Transcriptional_Regulation	Zm00001eb427810	-	AminoAcid_Metabolism
Zm00001eb178160	ZmWRKY94	Transcriptional_Regulation	Zm00001eb055950	-	Ethylene_Biosynthesis
Zm00001eb178160	ZmWRKY94	Transcriptional_Regulation	Zm00001eb113030	-	Auxin Signaling
Zm00001eb178160	ZmWRKY94	Transcriptional_Regulation	Zm00001eb217190	-	N_transporter
Zm00001eb178160	ZmWRKY94	Transcriptional_Regulation	Zm00001eb287980	-	N_transporter
Zm00001eb178160	ZmWRKY94	Transcriptional_Regulation	Zm00001eb327530	-	AminoAcid_Metabolism
Zm00001eb178500	ZmCADR3	Transcriptional_Regulation	Zm00001eb118970	ZmARF7	Transcriptional_Regulation
Zm00001eb178500	ZmCADR3	Transcriptional_Regulation	Zm00001eb380080	-	AminoAcid_Metabolism
Zm00001eb178500	ZmCADR3	Transcriptional_Regulation	Zm00001eb419510	-	Carbon_Metabolism
Zm00001eb182490	ZmALF7	Transcriptional_Regulation	Zm00001eb289990	-	N_transporter
Zm00001eb185680	ZmEREB170	Transcriptional_Regulation	Zm00001eb009090	-	Nitrate_Assimilation
Zm00001eb185680	ZmEREB170	Transcriptional_Regulation	Zm00001eb253820	-	Nitrate_Assimilation
Zm00001eb185680	ZmEREB170	Transcriptional_Regulation	Zm00001eb399860	-	Nitrate_Assimilation
Zm00001eb187190	ZmEREB127	Transcriptional_Regulation	Zm00001eb009090	-	Nitrate_Assimilation
Zm00001eb187190	ZmEREB127	Transcriptional_Regulation	Zm00001eb037860	-	Nitrate_Assimilation
Zm00001eb187190	ZmEREB127	Transcriptional_Regulation	Zm00001eb055950	-	Ethylene_Biosynthesis
Zm00001eb187190	ZmEREB127	Transcriptional_Regulation	Zm00001eb060520	-	AminoAcid_Metabolism
Zm00001eb187190	ZmEREB127	Transcriptional_Regulation	Zm00001eb070490	ZmNAC22	Transcriptional_Regulation
Zm00001eb187190	ZmEREB127	Transcriptional_Regulation	Zm00001eb101500	-	Stress_Response
Zm00001eb187190	ZmEREB127	Transcriptional_Regulation	Zm00001eb113030	-	Auxin Signaling
Zm00001eb187190	ZmEREB127	Transcriptional_Regulation	Zm00001eb118950	ZmNLP6	Transcriptional_Regulation
Zm00001eb187190	ZmEREB127	Transcriptional_Regulation	Zm00001eb135910	ZmNAC108	Transcriptional_Regulation
Zm00001eb187190	ZmEREB127	Transcriptional_Regulation	Zm00001eb176470	-	Nitrate_Assimilation
Zm00001eb187190	ZmEREB127	Transcriptional_Regulation	Zm00001eb191230	-	N_linked
Zm00001eb187190	ZmEREB127	Transcriptional_Regulation	Zm00001eb217190	-	N_transporter
Zm00001eb187190	ZmEREB127	Transcriptional_Regulation	Zm00001eb246140	-	N_transporter
Zm00001eb187190	ZmEREB127	Transcriptional_Regulation	Zm00001eb253820	-	Nitrate_Assimilation
Zm00001eb187190	ZmEREB127	Transcriptional_Regulation	Zm00001eb256260	-	Nitrate_Assimilation
Zm00001eb187190	ZmEREB127	Transcriptional_Regulation	Zm00001eb259130	-	N_linked
Zm00001eb187190	ZmEREB127	Transcriptional_Regulation	Zm00001eb271450	-	N_linked
Zm00001eb187190	ZmEREB127	Transcriptional_Regulation	Zm00001eb282770	-	N_linked
Zm00001eb187190	ZmEREB127	Transcriptional_Regulation	Zm00001eb287980	-	N_transporter
Zm00001eb187190	ZmEREB127	Transcriptional_Regulation	Zm00001eb316120	-	Stress_Response
Zm00001eb187190	ZmEREB127	Transcriptional_Regulation	Zm00001eb339390	ZmNLP4	Transcriptional_Regulation
Zm00001eb187190	ZmEREB127	Transcriptional_Regulation	Zm00001eb346060	-	N_linked
Zm00001eb187190	ZmEREB127	Transcriptional_Regulation	Zm00001eb399860	-	Nitrate_Assimilation
Zm00001eb187190	ZmEREB127	Transcriptional_Regulation	Zm00001eb413540	ZmNAC110	Transcriptional_Regulation
Zm00001eb187190	ZmEREB127	Transcriptional_Regulation	Zm00001eb416090	-	N_transporter
Zm00001eb187810	ZmMYB19	Transcriptional_Regulation	Zm00001eb156610	-	Nitrate_Assimilation
Zm00001eb187810	ZmMYB19	Transcriptional_Regulation	Zm00001eb271450	-	N_linked
Zm00001eb187810	ZmMYB19	Transcriptional_Regulation	Zm00001eb295210	-	Nitrate_Assimilation
Zm00001eb187810	ZmMYB19	Transcriptional_Regulation	Zm00001eb295220	-	Nitrate_Assimilation
Zm00001eb187810	ZmMYB19	Transcriptional_Regulation	Zm00001eb360480	-	Nitrate_Assimilation
Zm00001eb188370	ZmTUB6	Transcriptional_Regulation	Zm00001eb055950	-	Ethylene_Biosynthesis
Zm00001eb188370	ZmTUB6	Transcriptional_Regulation	Zm00001eb427810	-	AminoAcid_Metabolism
Zm00001eb191020	ZmNAC26	Transcriptional_Regulation	Zm00001eb289990	-	N_transporter
Zm00001eb191020	ZmNAC26	Transcriptional_Regulation	Zm00001eb416090	-	N_transporter
Zm00001eb191020	ZmNAC26	Transcriptional_Regulation	Zm00001eb427810	-	AminoAcid_Metabolism
Zm00001eb191940	ZmGATA4	Transcriptional_Regulation	Zm00001eb055950	-	Ethylene_Biosynthesis
Zm00001eb191940	ZmGATA4	Transcriptional_Regulation	Zm00001eb113030	-	Auxin Signaling
Zm00001eb191940	ZmGATA4	Transcriptional_Regulation	Zm00001eb118970	ZmARF7	Transcriptional_Regulation
Zm00001eb191940	ZmGATA4	Transcriptional_Regulation	Zm00001eb156610	-	Nitrate_Assimilation
Zm00001eb191940	ZmGATA4	Transcriptional_Regulation	Zm00001eb295210	-	Nitrate_Assimilation
Zm00001eb191940	ZmGATA4	Transcriptional_Regulation	Zm00001eb295220	-	Nitrate_Assimilation
Zm00001eb191940	ZmGATA4	Transcriptional_Regulation	Zm00001eb360480	-	Nitrate_Assimilation
Zm00001eb191940	ZmGATA4	Transcriptional_Regulation	Zm00001eb416090	-	N_transporter
Zm00001eb191940	ZmGATA4	Transcriptional_Regulation	Zm00001eb427810	-	AminoAcid_Metabolism
Zm00001eb193550	ZmEREB13	Transcriptional_Regulation	Zm00001eb009090	-	Nitrate_Assimilation
Zm00001eb193550	ZmEREB13	Transcriptional_Regulation	Zm00001eb055950	-	Ethylene_Biosynthesis
Zm00001eb193550	ZmEREB13	Transcriptional_Regulation	Zm00001eb070490	ZmNAC22	Transcriptional_Regulation
Zm00001eb193550	ZmEREB13	Transcriptional_Regulation	Zm00001eb118950	ZmNLP6	Transcriptional_Regulation
Zm00001eb193550	ZmEREB13	Transcriptional_Regulation	Zm00001eb135910	ZmNAC108	Transcriptional_Regulation
Zm00001eb193550	ZmEREB13	Transcriptional_Regulation	Zm00001eb145580	ZmNAC109	Transcriptional_Regulation
Zm00001eb193550	ZmEREB13	Transcriptional_Regulation	Zm00001eb191230	-	N_linked
Zm00001eb193550	ZmEREB13	Transcriptional_Regulation	Zm00001eb194260	-	Carbon_Metabolism
Zm00001eb193550	ZmEREB13	Transcriptional_Regulation	Zm00001eb201290	ZmNAC125	Transcriptional_Regulation
Zm00001eb193550	ZmEREB13	Transcriptional_Regulation	Zm00001eb217190	-	N_transporter
Zm00001eb193550	ZmEREB13	Transcriptional_Regulation	Zm00001eb253820	-	Nitrate_Assimilation
Zm00001eb193550	ZmEREB13	Transcriptional_Regulation	Zm00001eb259130	-	N_linked
Zm00001eb193550	ZmEREB13	Transcriptional_Regulation	Zm00001eb271450	-	N_linked
Zm00001eb193550	ZmEREB13	Transcriptional_Regulation	Zm00001eb282770	-	N_linked
Zm00001eb193550	ZmEREB13	Transcriptional_Regulation	Zm00001eb287980	-	N_transporter
Zm00001eb193550	ZmEREB13	Transcriptional_Regulation	Zm00001eb288360	ZmNAC20	Transcriptional_Regulation
Zm00001eb193550	ZmEREB13	Transcriptional_Regulation	Zm00001eb339390	ZmNLP4	Transcriptional_Regulation
Zm00001eb193550	ZmEREB13	Transcriptional_Regulation	Zm00001eb346060	-	N_linked
Zm00001eb193550	ZmEREB13	Transcriptional_Regulation	Zm00001eb399860	-	Nitrate_Assimilation
Zm00001eb193550	ZmEREB13	Transcriptional_Regulation	Zm00001eb413540	ZmNAC110	Transcriptional_Regulation
Zm00001eb193550	ZmEREB13	Transcriptional_Regulation	Zm00001eb416090	-	N_transporter
Zm00001eb193550	ZmEREB13	Transcriptional_Regulation	Zm00001eb427810	-	AminoAcid_Metabolism
Zm00001eb201290	ZmNAC125	Transcriptional_Regulation	Zm00001eb009090	-	Nitrate_Assimilation
Zm00001eb201290	ZmNAC125	Transcriptional_Regulation	Zm00001eb013430	-	AminoAcid_Metabolism
Zm00001eb201290	ZmNAC125	Transcriptional_Regulation	Zm00001eb055950	-	Ethylene_Biosynthesis
Zm00001eb201290	ZmNAC125	Transcriptional_Regulation	Zm00001eb118950	ZmNLP6	Transcriptional_Regulation
Zm00001eb201290	ZmNAC125	Transcriptional_Regulation	Zm00001eb191230	-	N_linked
Zm00001eb201290	ZmNAC125	Transcriptional_Regulation	Zm00001eb253820	-	Nitrate_Assimilation
Zm00001eb201290	ZmNAC125	Transcriptional_Regulation	Zm00001eb259130	-	N_linked
Zm00001eb201290	ZmNAC125	Transcriptional_Regulation	Zm00001eb271450	-	N_linked
Zm00001eb201290	ZmNAC125	Transcriptional_Regulation	Zm00001eb282770	-	N_linked
Zm00001eb201290	ZmNAC125	Transcriptional_Regulation	Zm00001eb327530	-	AminoAcid_Metabolism
Zm00001eb201290	ZmNAC125	Transcriptional_Regulation	Zm00001eb339390	ZmNLP4	Transcriptional_Regulation
Zm00001eb201290	ZmNAC125	Transcriptional_Regulation	Zm00001eb346060	-	N_linked
Zm00001eb201290	ZmNAC125	Transcriptional_Regulation	Zm00001eb380080	-	AminoAcid_Metabolism
Zm00001eb201290	ZmNAC125	Transcriptional_Regulation	Zm00001eb399860	-	Nitrate_Assimilation
Zm00001eb201290	ZmNAC125	Transcriptional_Regulation	Zm00001eb419510	-	Carbon_Metabolism
Zm00001eb201290	ZmNAC125	Transcriptional_Regulation	Zm00001eb427810	-	AminoAcid_Metabolism
Zm00001eb202260	ZmbZIP110	Transcriptional_Regulation	Zm00001eb194260	-	Carbon_Metabolism
Zm00001eb202260	ZmbZIP110	Transcriptional_Regulation	Zm00001eb246140	-	N_transporter
Zm00001eb206360	ZmEREB8	Transcriptional_Regulation	Zm00001eb009090	-	Nitrate_Assimilation
Zm00001eb206360	ZmEREB8	Transcriptional_Regulation	Zm00001eb037860	-	Nitrate_Assimilation
Zm00001eb206360	ZmEREB8	Transcriptional_Regulation	Zm00001eb113030	-	Auxin Signaling
Zm00001eb206360	ZmEREB8	Transcriptional_Regulation	Zm00001eb118950	ZmNLP6	Transcriptional_Regulation
Zm00001eb206360	ZmEREB8	Transcriptional_Regulation	Zm00001eb156610	-	Nitrate_Assimilation
Zm00001eb206360	ZmEREB8	Transcriptional_Regulation	Zm00001eb176470	-	Nitrate_Assimilation
Zm00001eb206360	ZmEREB8	Transcriptional_Regulation	Zm00001eb191230	-	N_linked
Zm00001eb206360	ZmEREB8	Transcriptional_Regulation	Zm00001eb246140	-	N_transporter
Zm00001eb206360	ZmEREB8	Transcriptional_Regulation	Zm00001eb253820	-	Nitrate_Assimilation
Zm00001eb206360	ZmEREB8	Transcriptional_Regulation	Zm00001eb256260	-	Nitrate_Assimilation
Zm00001eb206360	ZmEREB8	Transcriptional_Regulation	Zm00001eb259130	-	N_linked
Zm00001eb206360	ZmEREB8	Transcriptional_Regulation	Zm00001eb271450	-	N_linked
Zm00001eb206360	ZmEREB8	Transcriptional_Regulation	Zm00001eb282770	-	N_linked
Zm00001eb206360	ZmEREB8	Transcriptional_Regulation	Zm00001eb295210	-	Nitrate_Assimilation
Zm00001eb206360	ZmEREB8	Transcriptional_Regulation	Zm00001eb295220	-	Nitrate_Assimilation
Zm00001eb206360	ZmEREB8	Transcriptional_Regulation	Zm00001eb339390	ZmNLP4	Transcriptional_Regulation
Zm00001eb206360	ZmEREB8	Transcriptional_Regulation	Zm00001eb346060	-	N_linked
Zm00001eb206360	ZmEREB8	Transcriptional_Regulation	Zm00001eb360480	-	Nitrate_Assimilation
Zm00001eb206360	ZmEREB8	Transcriptional_Regulation	Zm00001eb399860	-	Nitrate_Assimilation
Zm00001eb206360	ZmEREB8	Transcriptional_Regulation	Zm00001eb427810	-	AminoAcid_Metabolism
Zm00001eb207450	ZmARF16	Transcriptional_Regulation	Zm00001eb191230	-	N_linked
Zm00001eb207450	ZmARF16	Transcriptional_Regulation	Zm00001eb209670	-	N_transporter
Zm00001eb207450	ZmARF16	Transcriptional_Regulation	Zm00001eb209690	-	N_transporter
Zm00001eb207450	ZmARF16	Transcriptional_Regulation	Zm00001eb217190	-	N_transporter
Zm00001eb207450	ZmARF16	Transcriptional_Regulation	Zm00001eb259130	-	N_linked
Zm00001eb207450	ZmARF16	Transcriptional_Regulation	Zm00001eb287980	-	N_transporter
Zm00001eb207450	ZmARF16	Transcriptional_Regulation	Zm00001eb327530	-	AminoAcid_Metabolism
Zm00001eb212120	ZmNAC6	Transcriptional_Regulation	Zm00001eb055950	-	Ethylene_Biosynthesis
Zm00001eb214750	ZmMADS4	Transcriptional_Regulation	Zm00001eb427810	-	AminoAcid_Metabolism
Zm00001eb216410	ZmCOL8	Transcriptional_Regulation	Zm00001eb037860	-	Nitrate_Assimilation
Zm00001eb216410	ZmCOL8	Transcriptional_Regulation	Zm00001eb176470	-	Nitrate_Assimilation
Zm00001eb216410	ZmCOL8	Transcriptional_Regulation	Zm00001eb256260	-	Nitrate_Assimilation
Zm00001eb218860	-	Transcriptional_Regulation	Zm00001eb191230	-	N_linked
Zm00001eb218860	-	Transcriptional_Regulation	Zm00001eb207450	ZmARF16	Transcriptional_Regulation
Zm00001eb218860	-	Transcriptional_Regulation	Zm00001eb259130	-	N_linked
Zm00001eb218860	-	Transcriptional_Regulation	Zm00001eb273840	ZmARF22	Transcriptional_Regulation
Zm00001eb218860	-	Transcriptional_Regulation	Zm00001eb282770	-	N_linked
Zm00001eb218860	-	Transcriptional_Regulation	Zm00001eb346060	-	N_linked
Zm00001eb227180	ZmSBP25	Transcriptional_Regulation	Zm00001eb289990	-	N_transporter
Zm00001eb233420	ZmbZIP104	Transcriptional_Regulation	Zm00001eb059850	-	Nitrate_Assimilation
Zm00001eb234870	ZmEREB138	Transcriptional_Regulation	Zm00001eb009090	-	Nitrate_Assimilation
Zm00001eb234870	ZmEREB138	Transcriptional_Regulation	Zm00001eb037860	-	Nitrate_Assimilation
Zm00001eb234870	ZmEREB138	Transcriptional_Regulation	Zm00001eb113030	-	Auxin Signaling
Zm00001eb234870	ZmEREB138	Transcriptional_Regulation	Zm00001eb118950	ZmNLP6	Transcriptional_Regulation
Zm00001eb234870	ZmEREB138	Transcriptional_Regulation	Zm00001eb156610	-	Nitrate_Assimilation
Zm00001eb234870	ZmEREB138	Transcriptional_Regulation	Zm00001eb176470	-	Nitrate_Assimilation
Zm00001eb234870	ZmEREB138	Transcriptional_Regulation	Zm00001eb191230	-	N_linked
Zm00001eb234870	ZmEREB138	Transcriptional_Regulation	Zm00001eb246140	-	N_transporter
Zm00001eb234870	ZmEREB138	Transcriptional_Regulation	Zm00001eb253820	-	Nitrate_Assimilation
Zm00001eb234870	ZmEREB138	Transcriptional_Regulation	Zm00001eb256260	-	Nitrate_Assimilation
Zm00001eb234870	ZmEREB138	Transcriptional_Regulation	Zm00001eb259130	-	N_linked
Zm00001eb234870	ZmEREB138	Transcriptional_Regulation	Zm00001eb271450	-	N_linked
Zm00001eb234870	ZmEREB138	Transcriptional_Regulation	Zm00001eb282770	-	N_linked
Zm00001eb234870	ZmEREB138	Transcriptional_Regulation	Zm00001eb295210	-	Nitrate_Assimilation
Zm00001eb234870	ZmEREB138	Transcriptional_Regulation	Zm00001eb295220	-	Nitrate_Assimilation
Zm00001eb234870	ZmEREB138	Transcriptional_Regulation	Zm00001eb339390	ZmNLP4	Transcriptional_Regulation
Zm00001eb234870	ZmEREB138	Transcriptional_Regulation	Zm00001eb346060	-	N_linked
Zm00001eb234870	ZmEREB138	Transcriptional_Regulation	Zm00001eb360480	-	Nitrate_Assimilation
Zm00001eb234870	ZmEREB138	Transcriptional_Regulation	Zm00001eb399860	-	Nitrate_Assimilation
Zm00001eb234870	ZmEREB138	Transcriptional_Regulation	Zm00001eb427810	-	AminoAcid_Metabolism
Zm00001eb244180	ZmALF2	Transcriptional_Regulation	Zm00001eb289990	-	N_transporter
Zm00001eb245040	ZmMYB126	Transcriptional_Regulation	Zm00001eb156610	-	Nitrate_Assimilation
Zm00001eb245040	ZmMYB126	Transcriptional_Regulation	Zm00001eb295210	-	Nitrate_Assimilation
Zm00001eb245040	ZmMYB126	Transcriptional_Regulation	Zm00001eb295220	-	Nitrate_Assimilation
Zm00001eb245040	ZmMYB126	Transcriptional_Regulation	Zm00001eb360480	-	Nitrate_Assimilation
Zm00001eb248380	ZmEREB76	Transcriptional_Regulation	Zm00001eb009090	-	Nitrate_Assimilation
Zm00001eb248380	ZmEREB76	Transcriptional_Regulation	Zm00001eb253820	-	Nitrate_Assimilation
Zm00001eb248380	ZmEREB76	Transcriptional_Regulation	Zm00001eb399860	-	Nitrate_Assimilation
Zm00001eb249320	ZmEREB107	Transcriptional_Regulation	Zm00001eb009090	-	Nitrate_Assimilation
Zm00001eb249320	ZmEREB107	Transcriptional_Regulation	Zm00001eb037860	-	Nitrate_Assimilation
Zm00001eb249320	ZmEREB107	Transcriptional_Regulation	Zm00001eb055950	-	Ethylene_Biosynthesis
Zm00001eb249320	ZmEREB107	Transcriptional_Regulation	Zm00001eb070490	ZmNAC22	Transcriptional_Regulation
Zm00001eb249320	ZmEREB107	Transcriptional_Regulation	Zm00001eb113030	-	Auxin Signaling
Zm00001eb249320	ZmEREB107	Transcriptional_Regulation	Zm00001eb118950	ZmNLP6	Transcriptional_Regulation
Zm00001eb249320	ZmEREB107	Transcriptional_Regulation	Zm00001eb135910	ZmNAC108	Transcriptional_Regulation
Zm00001eb249320	ZmEREB107	Transcriptional_Regulation	Zm00001eb156610	-	Nitrate_Assimilation
Zm00001eb249320	ZmEREB107	Transcriptional_Regulation	Zm00001eb176470	-	Nitrate_Assimilation
Zm00001eb249320	ZmEREB107	Transcriptional_Regulation	Zm00001eb191230	-	N_linked
Zm00001eb249320	ZmEREB107	Transcriptional_Regulation	Zm00001eb217190	-	N_transporter
Zm00001eb249320	ZmEREB107	Transcriptional_Regulation	Zm00001eb246140	-	N_transporter
Zm00001eb249320	ZmEREB107	Transcriptional_Regulation	Zm00001eb253820	-	Nitrate_Assimilation
Zm00001eb249320	ZmEREB107	Transcriptional_Regulation	Zm00001eb256260	-	Nitrate_Assimilation
Zm00001eb249320	ZmEREB107	Transcriptional_Regulation	Zm00001eb259130	-	N_linked
Zm00001eb249320	ZmEREB107	Transcriptional_Regulation	Zm00001eb271450	-	N_linked
Zm00001eb249320	ZmEREB107	Transcriptional_Regulation	Zm00001eb282770	-	N_linked
Zm00001eb249320	ZmEREB107	Transcriptional_Regulation	Zm00001eb287980	-	N_transporter
Zm00001eb249320	ZmEREB107	Transcriptional_Regulation	Zm00001eb295210	-	Nitrate_Assimilation
Zm00001eb249320	ZmEREB107	Transcriptional_Regulation	Zm00001eb295220	-	Nitrate_Assimilation
Zm00001eb249320	ZmEREB107	Transcriptional_Regulation	Zm00001eb339390	ZmNLP4	Transcriptional_Regulation
Zm00001eb249320	ZmEREB107	Transcriptional_Regulation	Zm00001eb346060	-	N_linked
Zm00001eb249320	ZmEREB107	Transcriptional_Regulation	Zm00001eb360480	-	Nitrate_Assimilation
Zm00001eb249320	ZmEREB107	Transcriptional_Regulation	Zm00001eb399860	-	Nitrate_Assimilation
Zm00001eb249320	ZmEREB107	Transcriptional_Regulation	Zm00001eb413540	ZmNAC110	Transcriptional_Regulation
Zm00001eb249320	ZmEREB107	Transcriptional_Regulation	Zm00001eb416090	-	N_transporter
Zm00001eb249320	ZmEREB107	Transcriptional_Regulation	Zm00001eb419510	-	Carbon_Metabolism
Zm00001eb249320	ZmEREB107	Transcriptional_Regulation	Zm00001eb427810	-	AminoAcid_Metabolism
Zm00001eb250560	ZmEREB16	Transcriptional_Regulation	Zm00001eb009090	-	Nitrate_Assimilation
Zm00001eb250560	ZmEREB16	Transcriptional_Regulation	Zm00001eb037860	-	Nitrate_Assimilation
Zm00001eb250560	ZmEREB16	Transcriptional_Regulation	Zm00001eb055950	-	Ethylene_Biosynthesis
Zm00001eb250560	ZmEREB16	Transcriptional_Regulation	Zm00001eb070490	ZmNAC22	Transcriptional_Regulation
Zm00001eb250560	ZmEREB16	Transcriptional_Regulation	Zm00001eb101500	-	Stress_Response
Zm00001eb250560	ZmEREB16	Transcriptional_Regulation	Zm00001eb113030	-	Auxin Signaling
Zm00001eb250560	ZmEREB16	Transcriptional_Regulation	Zm00001eb118950	ZmNLP6	Transcriptional_Regulation
Zm00001eb250560	ZmEREB16	Transcriptional_Regulation	Zm00001eb135910	ZmNAC108	Transcriptional_Regulation
Zm00001eb250560	ZmEREB16	Transcriptional_Regulation	Zm00001eb176470	-	Nitrate_Assimilation
Zm00001eb250560	ZmEREB16	Transcriptional_Regulation	Zm00001eb191230	-	N_linked
Zm00001eb250560	ZmEREB16	Transcriptional_Regulation	Zm00001eb194260	-	Carbon_Metabolism
Zm00001eb250560	ZmEREB16	Transcriptional_Regulation	Zm00001eb207450	ZmARF16	Transcriptional_Regulation
Zm00001eb250560	ZmEREB16	Transcriptional_Regulation	Zm00001eb217190	-	N_transporter
Zm00001eb250560	ZmEREB16	Transcriptional_Regulation	Zm00001eb246140	-	N_transporter
Zm00001eb250560	ZmEREB16	Transcriptional_Regulation	Zm00001eb253820	-	Nitrate_Assimilation
Zm00001eb250560	ZmEREB16	Transcriptional_Regulation	Zm00001eb256260	-	Nitrate_Assimilation
Zm00001eb250560	ZmEREB16	Transcriptional_Regulation	Zm00001eb259130	-	N_linked
Zm00001eb250560	ZmEREB16	Transcriptional_Regulation	Zm00001eb271450	-	N_linked
Zm00001eb250560	ZmEREB16	Transcriptional_Regulation	Zm00001eb273840	ZmARF22	Transcriptional_Regulation
Zm00001eb250560	ZmEREB16	Transcriptional_Regulation	Zm00001eb282770	-	N_linked
Zm00001eb250560	ZmEREB16	Transcriptional_Regulation	Zm00001eb287980	-	N_transporter
Zm00001eb250560	ZmEREB16	Transcriptional_Regulation	Zm00001eb296340	ZmbZIP18	Transcriptional_Regulation
Zm00001eb250560	ZmEREB16	Transcriptional_Regulation	Zm00001eb316120	-	Stress_Response
Zm00001eb250560	ZmEREB16	Transcriptional_Regulation	Zm00001eb339390	ZmNLP4	Transcriptional_Regulation
Zm00001eb250560	ZmEREB16	Transcriptional_Regulation	Zm00001eb346060	-	N_linked
Zm00001eb250560	ZmEREB16	Transcriptional_Regulation	Zm00001eb380080	-	AminoAcid_Metabolism
Zm00001eb250560	ZmEREB16	Transcriptional_Regulation	Zm00001eb399860	-	Nitrate_Assimilation
Zm00001eb250560	ZmEREB16	Transcriptional_Regulation	Zm00001eb413540	ZmNAC110	Transcriptional_Regulation
Zm00001eb250560	ZmEREB16	Transcriptional_Regulation	Zm00001eb416090	-	N_transporter
Zm00001eb250560	ZmEREB16	Transcriptional_Regulation	Zm00001eb427810	-	AminoAcid_Metabolism
Zm00001eb253150	ZmCOL5	Transcriptional_Regulation	Zm00001eb419510	-	Carbon_Metabolism
Zm00001eb253150	ZmCOL5	Transcriptional_Regulation	Zm00001eb427810	-	AminoAcid_Metabolism
Zm00001eb255970	ZmbZIP4	Transcriptional_Regulation	Zm00001eb113030	-	Auxin Signaling
Zm00001eb257170	ZmEREB90	Transcriptional_Regulation	Zm00001eb327530	-	AminoAcid_Metabolism
Zm00001eb257170	ZmEREB90	Transcriptional_Regulation	Zm00001eb427810	-	AminoAcid_Metabolism
Zm00001eb258290	ZmGATA24	Transcriptional_Regulation	Zm00001eb055950	-	Ethylene_Biosynthesis
Zm00001eb258290	ZmGATA24	Transcriptional_Regulation	Zm00001eb113030	-	Auxin Signaling
Zm00001eb258290	ZmGATA24	Transcriptional_Regulation	Zm00001eb118970	ZmARF7	Transcriptional_Regulation
Zm00001eb258290	ZmGATA24	Transcriptional_Regulation	Zm00001eb156610	-	Nitrate_Assimilation
Zm00001eb258290	ZmGATA24	Transcriptional_Regulation	Zm00001eb295210	-	Nitrate_Assimilation
Zm00001eb258290	ZmGATA24	Transcriptional_Regulation	Zm00001eb295220	-	Nitrate_Assimilation
Zm00001eb258290	ZmGATA24	Transcriptional_Regulation	Zm00001eb360480	-	Nitrate_Assimilation
Zm00001eb258290	ZmGATA24	Transcriptional_Regulation	Zm00001eb416090	-	N_transporter
Zm00001eb258290	ZmGATA24	Transcriptional_Regulation	Zm00001eb427810	-	AminoAcid_Metabolism
Zm00001eb258400	ZmNAC104	Transcriptional_Regulation	Zm00001eb113030	-	Auxin Signaling
Zm00001eb258400	ZmNAC104	Transcriptional_Regulation	Zm00001eb207450	ZmARF16	Transcriptional_Regulation
Zm00001eb258400	ZmNAC104	Transcriptional_Regulation	Zm00001eb273840	ZmARF22	Transcriptional_Regulation
Zm00001eb269150	ZmGRF7	Transcriptional_Regulation	Zm00001eb009090	-	Nitrate_Assimilation
Zm00001eb269150	ZmGRF7	Transcriptional_Regulation	Zm00001eb156610	-	Nitrate_Assimilation
Zm00001eb269150	ZmGRF7	Transcriptional_Regulation	Zm00001eb253820	-	Nitrate_Assimilation
Zm00001eb269150	ZmGRF7	Transcriptional_Regulation	Zm00001eb295210	-	Nitrate_Assimilation
Zm00001eb269150	ZmGRF7	Transcriptional_Regulation	Zm00001eb295220	-	Nitrate_Assimilation
Zm00001eb269150	ZmGRF7	Transcriptional_Regulation	Zm00001eb360480	-	Nitrate_Assimilation
Zm00001eb269150	ZmGRF7	Transcriptional_Regulation	Zm00001eb399860	-	Nitrate_Assimilation
Zm00001eb272280	ZmbZIP106	Transcriptional_Regulation	Zm00001eb427810	-	AminoAcid_Metabolism
Zm00001eb272430	ZmOrphan149	Transcriptional_Regulation	Zm00001eb015570	ZmNAC11	Transcriptional_Regulation
Zm00001eb272430	ZmOrphan149	Transcriptional_Regulation	Zm00001eb037860	-	Nitrate_Assimilation
Zm00001eb272430	ZmOrphan149	Transcriptional_Regulation	Zm00001eb093650	ZmNAC126	Transcriptional_Regulation
Zm00001eb272430	ZmOrphan149	Transcriptional_Regulation	Zm00001eb176470	-	Nitrate_Assimilation
Zm00001eb272430	ZmOrphan149	Transcriptional_Regulation	Zm00001eb256260	-	Nitrate_Assimilation
Zm00001eb273020	ZmZIM20	Transcriptional_Regulation	Zm00001eb013430	-	AminoAcid_Metabolism
Zm00001eb273020	ZmZIM20	Transcriptional_Regulation	Zm00001eb037860	-	Nitrate_Assimilation
Zm00001eb273020	ZmZIM20	Transcriptional_Regulation	Zm00001eb113030	-	Auxin Signaling
Zm00001eb273020	ZmZIM20	Transcriptional_Regulation	Zm00001eb176470	-	Nitrate_Assimilation
Zm00001eb273020	ZmZIM20	Transcriptional_Regulation	Zm00001eb191230	-	N_linked
Zm00001eb273020	ZmZIM20	Transcriptional_Regulation	Zm00001eb246140	-	N_transporter
Zm00001eb273020	ZmZIM20	Transcriptional_Regulation	Zm00001eb256260	-	Nitrate_Assimilation
Zm00001eb273020	ZmZIM20	Transcriptional_Regulation	Zm00001eb259130	-	N_linked
Zm00001eb273020	ZmZIM20	Transcriptional_Regulation	Zm00001eb271450	-	N_linked
Zm00001eb273020	ZmZIM20	Transcriptional_Regulation	Zm00001eb282770	-	N_linked
Zm00001eb273020	ZmZIM20	Transcriptional_Regulation	Zm00001eb309660	-	Carbon_Metabolism
Zm00001eb273020	ZmZIM20	Transcriptional_Regulation	Zm00001eb346060	-	N_linked
Zm00001eb273020	ZmZIM20	Transcriptional_Regulation	Zm00001eb416090	-	N_transporter
Zm00001eb273020	ZmZIM20	Transcriptional_Regulation	Zm00001eb427810	-	AminoAcid_Metabolism
Zm00001eb273390	ZmEREB19	Transcriptional_Regulation	Zm00001eb009090	-	Nitrate_Assimilation
Zm00001eb273390	ZmEREB19	Transcriptional_Regulation	Zm00001eb037860	-	Nitrate_Assimilation
Zm00001eb273390	ZmEREB19	Transcriptional_Regulation	Zm00001eb113030	-	Auxin Signaling
Zm00001eb273390	ZmEREB19	Transcriptional_Regulation	Zm00001eb118950	ZmNLP6	Transcriptional_Regulation
Zm00001eb273390	ZmEREB19	Transcriptional_Regulation	Zm00001eb156610	-	Nitrate_Assimilation
Zm00001eb273390	ZmEREB19	Transcriptional_Regulation	Zm00001eb176470	-	Nitrate_Assimilation
Zm00001eb273390	ZmEREB19	Transcriptional_Regulation	Zm00001eb191230	-	N_linked
Zm00001eb273390	ZmEREB19	Transcriptional_Regulation	Zm00001eb246140	-	N_transporter
Zm00001eb273390	ZmEREB19	Transcriptional_Regulation	Zm00001eb253820	-	Nitrate_Assimilation
Zm00001eb273390	ZmEREB19	Transcriptional_Regulation	Zm00001eb256260	-	Nitrate_Assimilation
Zm00001eb273390	ZmEREB19	Transcriptional_Regulation	Zm00001eb259130	-	N_linked
Zm00001eb273390	ZmEREB19	Transcriptional_Regulation	Zm00001eb271450	-	N_linked
Zm00001eb273390	ZmEREB19	Transcriptional_Regulation	Zm00001eb282770	-	N_linked
Zm00001eb273390	ZmEREB19	Transcriptional_Regulation	Zm00001eb295210	-	Nitrate_Assimilation
Zm00001eb273390	ZmEREB19	Transcriptional_Regulation	Zm00001eb295220	-	Nitrate_Assimilation
Zm00001eb273390	ZmEREB19	Transcriptional_Regulation	Zm00001eb339390	ZmNLP4	Transcriptional_Regulation
Zm00001eb273390	ZmEREB19	Transcriptional_Regulation	Zm00001eb346060	-	N_linked
Zm00001eb273390	ZmEREB19	Transcriptional_Regulation	Zm00001eb360480	-	Nitrate_Assimilation
Zm00001eb273390	ZmEREB19	Transcriptional_Regulation	Zm00001eb399860	-	Nitrate_Assimilation
Zm00001eb273390	ZmEREB19	Transcriptional_Regulation	Zm00001eb427810	-	AminoAcid_Metabolism
Zm00001eb273840	ZmARF22	Transcriptional_Regulation	Zm00001eb191230	-	N_linked
Zm00001eb273840	ZmARF22	Transcriptional_Regulation	Zm00001eb209670	-	N_transporter
Zm00001eb273840	ZmARF22	Transcriptional_Regulation	Zm00001eb209690	-	N_transporter
Zm00001eb273840	ZmARF22	Transcriptional_Regulation	Zm00001eb217190	-	N_transporter
Zm00001eb273840	ZmARF22	Transcriptional_Regulation	Zm00001eb259130	-	N_linked
Zm00001eb273840	ZmARF22	Transcriptional_Regulation	Zm00001eb287980	-	N_transporter
Zm00001eb273840	ZmARF22	Transcriptional_Regulation	Zm00001eb327530	-	AminoAcid_Metabolism
Zm00001eb274210	ZmMYBR77	Transcriptional_Regulation	Zm00001eb427810	-	AminoAcid_Metabolism
Zm00001eb274340	ZmCA5P3	Transcriptional_Regulation	Zm00001eb289990	-	N_transporter
Zm00001eb278090	ZmWRKY13	Transcriptional_Regulation	Zm00001eb009090	-	Nitrate_Assimilation
Zm00001eb278090	ZmWRKY13	Transcriptional_Regulation	Zm00001eb055950	-	Ethylene_Biosynthesis
Zm00001eb278090	ZmWRKY13	Transcriptional_Regulation	Zm00001eb113030	-	Auxin Signaling
Zm00001eb278090	ZmWRKY13	Transcriptional_Regulation	Zm00001eb207450	ZmARF16	Transcriptional_Regulation
Zm00001eb278090	ZmWRKY13	Transcriptional_Regulation	Zm00001eb217190	-	N_transporter
Zm00001eb278090	ZmWRKY13	Transcriptional_Regulation	Zm00001eb253820	-	Nitrate_Assimilation
Zm00001eb278090	ZmWRKY13	Transcriptional_Regulation	Zm00001eb273840	ZmARF22	Transcriptional_Regulation
Zm00001eb278090	ZmWRKY13	Transcriptional_Regulation	Zm00001eb287980	-	N_transporter
Zm00001eb278090	ZmWRKY13	Transcriptional_Regulation	Zm00001eb327530	-	AminoAcid_Metabolism
Zm00001eb278090	ZmWRKY13	Transcriptional_Regulation	Zm00001eb399860	-	Nitrate_Assimilation
Zm00001eb278090	ZmWRKY13	Transcriptional_Regulation	Zm00001eb416090	-	N_transporter
Zm00001eb278090	ZmWRKY13	Transcriptional_Regulation	Zm00001eb427810	-	AminoAcid_Metabolism
Zm00001eb280660	ZmMYB106	Transcriptional_Regulation	Zm00001eb156610	-	Nitrate_Assimilation
Zm00001eb280660	ZmMYB106	Transcriptional_Regulation	Zm00001eb295210	-	Nitrate_Assimilation
Zm00001eb280660	ZmMYB106	Transcriptional_Regulation	Zm00001eb295220	-	Nitrate_Assimilation
Zm00001eb280660	ZmMYB106	Transcriptional_Regulation	Zm00001eb360480	-	Nitrate_Assimilation
Zm00001eb282840	ZmWRKY125	Transcriptional_Regulation	Zm00001eb327530	-	AminoAcid_Metabolism
Zm00001eb288060	ZmbZIP34	Transcriptional_Regulation	Zm00001eb113030	-	Auxin Signaling
Zm00001eb288060	ZmbZIP34	Transcriptional_Regulation	Zm00001eb118950	ZmNLP6	Transcriptional_Regulation
Zm00001eb288060	ZmbZIP34	Transcriptional_Regulation	Zm00001eb191230	-	N_linked
Zm00001eb288060	ZmbZIP34	Transcriptional_Regulation	Zm00001eb259130	-	N_linked
Zm00001eb288060	ZmbZIP34	Transcriptional_Regulation	Zm00001eb271450	-	N_linked
Zm00001eb288060	ZmbZIP34	Transcriptional_Regulation	Zm00001eb282770	-	N_linked
Zm00001eb288060	ZmbZIP34	Transcriptional_Regulation	Zm00001eb327530	-	AminoAcid_Metabolism
Zm00001eb288060	ZmbZIP34	Transcriptional_Regulation	Zm00001eb339390	ZmNLP4	Transcriptional_Regulation
Zm00001eb288060	ZmbZIP34	Transcriptional_Regulation	Zm00001eb346060	-	N_linked
Zm00001eb288060	ZmbZIP34	Transcriptional_Regulation	Zm00001eb427810	-	AminoAcid_Metabolism
Zm00001eb288280	ZmALF5	Transcriptional_Regulation	Zm00001eb289990	-	N_transporter
Zm00001eb288360	ZmNAC20	Transcriptional_Regulation	Zm00001eb009090	-	Nitrate_Assimilation
Zm00001eb288360	ZmNAC20	Transcriptional_Regulation	Zm00001eb013430	-	AminoAcid_Metabolism
Zm00001eb288360	ZmNAC20	Transcriptional_Regulation	Zm00001eb055950	-	Ethylene_Biosynthesis
Zm00001eb288360	ZmNAC20	Transcriptional_Regulation	Zm00001eb118950	ZmNLP6	Transcriptional_Regulation
Zm00001eb288360	ZmNAC20	Transcriptional_Regulation	Zm00001eb191230	-	N_linked
Zm00001eb288360	ZmNAC20	Transcriptional_Regulation	Zm00001eb253820	-	Nitrate_Assimilation
Zm00001eb288360	ZmNAC20	Transcriptional_Regulation	Zm00001eb259130	-	N_linked
Zm00001eb288360	ZmNAC20	Transcriptional_Regulation	Zm00001eb271450	-	N_linked
Zm00001eb288360	ZmNAC20	Transcriptional_Regulation	Zm00001eb282770	-	N_linked
Zm00001eb288360	ZmNAC20	Transcriptional_Regulation	Zm00001eb327530	-	AminoAcid_Metabolism
Zm00001eb288360	ZmNAC20	Transcriptional_Regulation	Zm00001eb339390	ZmNLP4	Transcriptional_Regulation
Zm00001eb288360	ZmNAC20	Transcriptional_Regulation	Zm00001eb346060	-	N_linked
Zm00001eb288360	ZmNAC20	Transcriptional_Regulation	Zm00001eb380080	-	AminoAcid_Metabolism
Zm00001eb288360	ZmNAC20	Transcriptional_Regulation	Zm00001eb399860	-	Nitrate_Assimilation
Zm00001eb288360	ZmNAC20	Transcriptional_Regulation	Zm00001eb419510	-	Carbon_Metabolism
Zm00001eb288360	ZmNAC20	Transcriptional_Regulation	Zm00001eb427810	-	AminoAcid_Metabolism
Zm00001eb288730	ZmMYBR3	Transcriptional_Regulation	Zm00001eb013430	-	AminoAcid_Metabolism
Zm00001eb288730	ZmMYBR3	Transcriptional_Regulation	Zm00001eb207450	ZmARF16	Transcriptional_Regulation
Zm00001eb288730	ZmMYBR3	Transcriptional_Regulation	Zm00001eb273840	ZmARF22	Transcriptional_Regulation
Zm00001eb289080	ZmbZIP101	Transcriptional_Regulation	Zm00001eb113030	-	Auxin Signaling
Zm00001eb289080	ZmbZIP101	Transcriptional_Regulation	Zm00001eb145580	ZmNAC109	Transcriptional_Regulation
Zm00001eb289080	ZmbZIP101	Transcriptional_Regulation	Zm00001eb201290	ZmNAC125	Transcriptional_Regulation
Zm00001eb289080	ZmbZIP101	Transcriptional_Regulation	Zm00001eb288360	ZmNAC20	Transcriptional_Regulation
Zm00001eb290350	ZmWRKY57	Transcriptional_Regulation	Zm00001eb055950	-	Ethylene_Biosynthesis
Zm00001eb290350	ZmWRKY57	Transcriptional_Regulation	Zm00001eb327530	-	AminoAcid_Metabolism
Zm00001eb292830	ZmARF23	Transcriptional_Regulation	Zm00001eb191230	-	N_linked
Zm00001eb292830	ZmARF23	Transcriptional_Regulation	Zm00001eb207450	ZmARF16	Transcriptional_Regulation
Zm00001eb292830	ZmARF23	Transcriptional_Regulation	Zm00001eb209670	-	N_transporter
Zm00001eb292830	ZmARF23	Transcriptional_Regulation	Zm00001eb209690	-	N_transporter
Zm00001eb292830	ZmARF23	Transcriptional_Regulation	Zm00001eb217190	-	N_transporter
Zm00001eb292830	ZmARF23	Transcriptional_Regulation	Zm00001eb259130	-	N_linked
Zm00001eb292830	ZmARF23	Transcriptional_Regulation	Zm00001eb273840	ZmARF22	Transcriptional_Regulation
Zm00001eb292830	ZmARF23	Transcriptional_Regulation	Zm00001eb287980	-	N_transporter
Zm00001eb292830	ZmARF23	Transcriptional_Regulation	Zm00001eb327530	-	AminoAcid_Metabolism
Zm00001eb294180	ZmWRKY82	Transcriptional_Regulation	Zm00001eb327530	-	AminoAcid_Metabolism
Zm00001eb294830	ZmEREB162	Transcriptional_Regulation	Zm00001eb009090	-	Nitrate_Assimilation
Zm00001eb294830	ZmEREB162	Transcriptional_Regulation	Zm00001eb055950	-	Ethylene_Biosynthesis
Zm00001eb294830	ZmEREB162	Transcriptional_Regulation	Zm00001eb070490	ZmNAC22	Transcriptional_Regulation
Zm00001eb294830	ZmEREB162	Transcriptional_Regulation	Zm00001eb101500	-	Stress_Response
Zm00001eb294830	ZmEREB162	Transcriptional_Regulation	Zm00001eb113030	-	Auxin Signaling
Zm00001eb294830	ZmEREB162	Transcriptional_Regulation	Zm00001eb135910	ZmNAC108	Transcriptional_Regulation
Zm00001eb294830	ZmEREB162	Transcriptional_Regulation	Zm00001eb145580	ZmNAC109	Transcriptional_Regulation
Zm00001eb294830	ZmEREB162	Transcriptional_Regulation	Zm00001eb159150	-	Nitrate_Assimilation
Zm00001eb294830	ZmEREB162	Transcriptional_Regulation	Zm00001eb191230	-	N_linked
Zm00001eb294830	ZmEREB162	Transcriptional_Regulation	Zm00001eb193660	-	Nitrate_Assimilation
Zm00001eb294830	ZmEREB162	Transcriptional_Regulation	Zm00001eb201290	ZmNAC125	Transcriptional_Regulation
Zm00001eb294830	ZmEREB162	Transcriptional_Regulation	Zm00001eb217190	-	N_transporter
Zm00001eb294830	ZmEREB162	Transcriptional_Regulation	Zm00001eb246140	-	N_transporter
Zm00001eb294830	ZmEREB162	Transcriptional_Regulation	Zm00001eb253820	-	Nitrate_Assimilation
Zm00001eb294830	ZmEREB162	Transcriptional_Regulation	Zm00001eb255880	-	Nitrate_Assimilation
Zm00001eb294830	ZmEREB162	Transcriptional_Regulation	Zm00001eb259130	-	N_linked
Zm00001eb294830	ZmEREB162	Transcriptional_Regulation	Zm00001eb271450	-	N_linked
Zm00001eb294830	ZmEREB162	Transcriptional_Regulation	Zm00001eb282770	-	N_linked
Zm00001eb294830	ZmEREB162	Transcriptional_Regulation	Zm00001eb287980	-	N_transporter
Zm00001eb294830	ZmEREB162	Transcriptional_Regulation	Zm00001eb288360	ZmNAC20	Transcriptional_Regulation
Zm00001eb294830	ZmEREB162	Transcriptional_Regulation	Zm00001eb316120	-	Stress_Response
Zm00001eb294830	ZmEREB162	Transcriptional_Regulation	Zm00001eb346060	-	N_linked
Zm00001eb294830	ZmEREB162	Transcriptional_Regulation	Zm00001eb358930	-	Nitrate_Assimilation
Zm00001eb294830	ZmEREB162	Transcriptional_Regulation	Zm00001eb399860	-	Nitrate_Assimilation
Zm00001eb294830	ZmEREB162	Transcriptional_Regulation	Zm00001eb413540	ZmNAC110	Transcriptional_Regulation
Zm00001eb294830	ZmEREB162	Transcriptional_Regulation	Zm00001eb419510	-	Carbon_Metabolism
Zm00001eb295810	ZmNAC87	Transcriptional_Regulation	Zm00001eb289990	-	N_transporter
Zm00001eb295810	ZmNAC87	Transcriptional_Regulation	Zm00001eb327530	-	AminoAcid_Metabolism
Zm00001eb296340	ZmbZIP18	Transcriptional_Regulation	Zm00001eb009090	-	Nitrate_Assimilation
Zm00001eb296340	ZmbZIP18	Transcriptional_Regulation	Zm00001eb055950	-	Ethylene_Biosynthesis
Zm00001eb296340	ZmbZIP18	Transcriptional_Regulation	Zm00001eb070490	ZmNAC22	Transcriptional_Regulation
Zm00001eb296340	ZmbZIP18	Transcriptional_Regulation	Zm00001eb113030	-	Auxin Signaling
Zm00001eb296340	ZmbZIP18	Transcriptional_Regulation	Zm00001eb118950	ZmNLP6	Transcriptional_Regulation
Zm00001eb296340	ZmbZIP18	Transcriptional_Regulation	Zm00001eb135910	ZmNAC108	Transcriptional_Regulation
Zm00001eb296340	ZmbZIP18	Transcriptional_Regulation	Zm00001eb191230	-	N_linked
Zm00001eb296340	ZmbZIP18	Transcriptional_Regulation	Zm00001eb193660	-	Nitrate_Assimilation
Zm00001eb296340	ZmbZIP18	Transcriptional_Regulation	Zm00001eb217190	-	N_transporter
Zm00001eb296340	ZmbZIP18	Transcriptional_Regulation	Zm00001eb246140	-	N_transporter
Zm00001eb296340	ZmbZIP18	Transcriptional_Regulation	Zm00001eb253820	-	Nitrate_Assimilation
Zm00001eb296340	ZmbZIP18	Transcriptional_Regulation	Zm00001eb255880	-	Nitrate_Assimilation
Zm00001eb296340	ZmbZIP18	Transcriptional_Regulation	Zm00001eb259130	-	N_linked
Zm00001eb296340	ZmbZIP18	Transcriptional_Regulation	Zm00001eb271450	-	N_linked
Zm00001eb296340	ZmbZIP18	Transcriptional_Regulation	Zm00001eb282770	-	N_linked
Zm00001eb296340	ZmbZIP18	Transcriptional_Regulation	Zm00001eb287980	-	N_transporter
Zm00001eb296340	ZmbZIP18	Transcriptional_Regulation	Zm00001eb327530	-	AminoAcid_Metabolism
Zm00001eb296340	ZmbZIP18	Transcriptional_Regulation	Zm00001eb339390	ZmNLP4	Transcriptional_Regulation
Zm00001eb296340	ZmbZIP18	Transcriptional_Regulation	Zm00001eb346060	-	N_linked
Zm00001eb296340	ZmbZIP18	Transcriptional_Regulation	Zm00001eb380080	-	AminoAcid_Metabolism
Zm00001eb296340	ZmbZIP18	Transcriptional_Regulation	Zm00001eb399860	-	Nitrate_Assimilation
Zm00001eb296340	ZmbZIP18	Transcriptional_Regulation	Zm00001eb413540	ZmNAC110	Transcriptional_Regulation
Zm00001eb296340	ZmbZIP18	Transcriptional_Regulation	Zm00001eb427810	-	AminoAcid_Metabolism
Zm00001eb296640	ZmC3H3	Transcriptional_Regulation	Zm00001eb113030	-	Auxin Signaling
Zm00001eb296830	ZmZHD6	Transcriptional_Regulation	Zm00001eb009090	-	Nitrate_Assimilation
Zm00001eb296830	ZmZHD6	Transcriptional_Regulation	Zm00001eb013430	-	AminoAcid_Metabolism
Zm00001eb296830	ZmZHD6	Transcriptional_Regulation	Zm00001eb118950	ZmNLP6	Transcriptional_Regulation
Zm00001eb296830	ZmZHD6	Transcriptional_Regulation	Zm00001eb191230	-	N_linked
Zm00001eb296830	ZmZHD6	Transcriptional_Regulation	Zm00001eb207450	ZmARF16	Transcriptional_Regulation
Zm00001eb296830	ZmZHD6	Transcriptional_Regulation	Zm00001eb253820	-	Nitrate_Assimilation
Zm00001eb296830	ZmZHD6	Transcriptional_Regulation	Zm00001eb259130	-	N_linked
Zm00001eb296830	ZmZHD6	Transcriptional_Regulation	Zm00001eb271450	-	N_linked
Zm00001eb296830	ZmZHD6	Transcriptional_Regulation	Zm00001eb273840	ZmARF22	Transcriptional_Regulation
Zm00001eb296830	ZmZHD6	Transcriptional_Regulation	Zm00001eb282770	-	N_linked
Zm00001eb296830	ZmZHD6	Transcriptional_Regulation	Zm00001eb296340	ZmbZIP18	Transcriptional_Regulation
Zm00001eb296830	ZmZHD6	Transcriptional_Regulation	Zm00001eb327530	-	AminoAcid_Metabolism
Zm00001eb296830	ZmZHD6	Transcriptional_Regulation	Zm00001eb339390	ZmNLP4	Transcriptional_Regulation
Zm00001eb296830	ZmZHD6	Transcriptional_Regulation	Zm00001eb346060	-	N_linked
Zm00001eb296830	ZmZHD6	Transcriptional_Regulation	Zm00001eb399860	-	Nitrate_Assimilation
Zm00001eb296830	ZmZHD6	Transcriptional_Regulation	Zm00001eb427810	-	AminoAcid_Metabolism
Zm00001eb303220	ZmbZIP30	Transcriptional_Regulation	Zm00001eb009090	-	Nitrate_Assimilation
Zm00001eb303220	ZmbZIP30	Transcriptional_Regulation	Zm00001eb055950	-	Ethylene_Biosynthesis
Zm00001eb303220	ZmbZIP30	Transcriptional_Regulation	Zm00001eb101500	-	Stress_Response
Zm00001eb303220	ZmbZIP30	Transcriptional_Regulation	Zm00001eb113030	-	Auxin Signaling
Zm00001eb303220	ZmbZIP30	Transcriptional_Regulation	Zm00001eb145580	ZmNAC109	Transcriptional_Regulation
Zm00001eb303220	ZmbZIP30	Transcriptional_Regulation	Zm00001eb159150	-	Nitrate_Assimilation
Zm00001eb303220	ZmbZIP30	Transcriptional_Regulation	Zm00001eb191230	-	N_linked
Zm00001eb303220	ZmbZIP30	Transcriptional_Regulation	Zm00001eb193660	-	Nitrate_Assimilation
Zm00001eb303220	ZmbZIP30	Transcriptional_Regulation	Zm00001eb201290	ZmNAC125	Transcriptional_Regulation
Zm00001eb303220	ZmbZIP30	Transcriptional_Regulation	Zm00001eb217190	-	N_transporter
Zm00001eb303220	ZmbZIP30	Transcriptional_Regulation	Zm00001eb246140	-	N_transporter
Zm00001eb303220	ZmbZIP30	Transcriptional_Regulation	Zm00001eb253820	-	Nitrate_Assimilation
Zm00001eb303220	ZmbZIP30	Transcriptional_Regulation	Zm00001eb255880	-	Nitrate_Assimilation
Zm00001eb303220	ZmbZIP30	Transcriptional_Regulation	Zm00001eb259130	-	N_linked
Zm00001eb303220	ZmbZIP30	Transcriptional_Regulation	Zm00001eb271450	-	N_linked
Zm00001eb303220	ZmbZIP30	Transcriptional_Regulation	Zm00001eb282770	-	N_linked
Zm00001eb303220	ZmbZIP30	Transcriptional_Regulation	Zm00001eb287980	-	N_transporter
Zm00001eb303220	ZmbZIP30	Transcriptional_Regulation	Zm00001eb288360	ZmNAC20	Transcriptional_Regulation
Zm00001eb303220	ZmbZIP30	Transcriptional_Regulation	Zm00001eb316120	-	Stress_Response
Zm00001eb303220	ZmbZIP30	Transcriptional_Regulation	Zm00001eb346060	-	N_linked
Zm00001eb303220	ZmbZIP30	Transcriptional_Regulation	Zm00001eb358930	-	Nitrate_Assimilation
Zm00001eb303220	ZmbZIP30	Transcriptional_Regulation	Zm00001eb399860	-	Nitrate_Assimilation
Zm00001eb303620	ZmNAC4	Transcriptional_Regulation	Zm00001eb055950	-	Ethylene_Biosynthesis
Zm00001eb307550	ZmEREB177	Transcriptional_Regulation	Zm00001eb009090	-	Nitrate_Assimilation
Zm00001eb307550	ZmEREB177	Transcriptional_Regulation	Zm00001eb037860	-	Nitrate_Assimilation
Zm00001eb307550	ZmEREB177	Transcriptional_Regulation	Zm00001eb055950	-	Ethylene_Biosynthesis
Zm00001eb307550	ZmEREB177	Transcriptional_Regulation	Zm00001eb059850	-	Nitrate_Assimilation
Zm00001eb307550	ZmEREB177	Transcriptional_Regulation	Zm00001eb070490	ZmNAC22	Transcriptional_Regulation
Zm00001eb307550	ZmEREB177	Transcriptional_Regulation	Zm00001eb101500	-	Stress_Response
Zm00001eb307550	ZmEREB177	Transcriptional_Regulation	Zm00001eb118970	ZmARF7	Transcriptional_Regulation
Zm00001eb307550	ZmEREB177	Transcriptional_Regulation	Zm00001eb135910	ZmNAC108	Transcriptional_Regulation
Zm00001eb307550	ZmEREB177	Transcriptional_Regulation	Zm00001eb145580	ZmNAC109	Transcriptional_Regulation
Zm00001eb307550	ZmEREB177	Transcriptional_Regulation	Zm00001eb156610	-	Nitrate_Assimilation
Zm00001eb307550	ZmEREB177	Transcriptional_Regulation	Zm00001eb176470	-	Nitrate_Assimilation
Zm00001eb307550	ZmEREB177	Transcriptional_Regulation	Zm00001eb191230	-	N_linked
Zm00001eb307550	ZmEREB177	Transcriptional_Regulation	Zm00001eb201290	ZmNAC125	Transcriptional_Regulation
Zm00001eb307550	ZmEREB177	Transcriptional_Regulation	Zm00001eb209670	-	N_transporter
Zm00001eb307550	ZmEREB177	Transcriptional_Regulation	Zm00001eb209690	-	N_transporter
Zm00001eb307550	ZmEREB177	Transcriptional_Regulation	Zm00001eb217190	-	N_transporter
Zm00001eb307550	ZmEREB177	Transcriptional_Regulation	Zm00001eb246140	-	N_transporter
Zm00001eb307550	ZmEREB177	Transcriptional_Regulation	Zm00001eb253820	-	Nitrate_Assimilation
Zm00001eb307550	ZmEREB177	Transcriptional_Regulation	Zm00001eb256260	-	Nitrate_Assimilation
Zm00001eb307550	ZmEREB177	Transcriptional_Regulation	Zm00001eb259130	-	N_linked
Zm00001eb307550	ZmEREB177	Transcriptional_Regulation	Zm00001eb271450	-	N_linked
Zm00001eb307550	ZmEREB177	Transcriptional_Regulation	Zm00001eb282770	-	N_linked
Zm00001eb307550	ZmEREB177	Transcriptional_Regulation	Zm00001eb287980	-	N_transporter
Zm00001eb307550	ZmEREB177	Transcriptional_Regulation	Zm00001eb288360	ZmNAC20	Transcriptional_Regulation
Zm00001eb307550	ZmEREB177	Transcriptional_Regulation	Zm00001eb295210	-	Nitrate_Assimilation
Zm00001eb307550	ZmEREB177	Transcriptional_Regulation	Zm00001eb295220	-	Nitrate_Assimilation
Zm00001eb307550	ZmEREB177	Transcriptional_Regulation	Zm00001eb316120	-	Stress_Response
Zm00001eb307550	ZmEREB177	Transcriptional_Regulation	Zm00001eb346060	-	N_linked
Zm00001eb307550	ZmEREB177	Transcriptional_Regulation	Zm00001eb360480	-	Nitrate_Assimilation
Zm00001eb307550	ZmEREB177	Transcriptional_Regulation	Zm00001eb399860	-	Nitrate_Assimilation
Zm00001eb307550	ZmEREB177	Transcriptional_Regulation	Zm00001eb413540	ZmNAC110	Transcriptional_Regulation
Zm00001eb307550	ZmEREB177	Transcriptional_Regulation	Zm00001eb427810	-	AminoAcid_Metabolism
Zm00001eb312120	ZmMYB66	Transcriptional_Regulation	Zm00001eb156610	-	Nitrate_Assimilation
Zm00001eb312120	ZmMYB66	Transcriptional_Regulation	Zm00001eb295210	-	Nitrate_Assimilation
Zm00001eb312120	ZmMYB66	Transcriptional_Regulation	Zm00001eb295220	-	Nitrate_Assimilation
Zm00001eb312120	ZmMYB66	Transcriptional_Regulation	Zm00001eb360480	-	Nitrate_Assimilation
Zm00001eb312620	ZmZHD2	Transcriptional_Regulation	Zm00001eb009090	-	Nitrate_Assimilation
Zm00001eb312620	ZmZHD2	Transcriptional_Regulation	Zm00001eb013430	-	AminoAcid_Metabolism
Zm00001eb312620	ZmZHD2	Transcriptional_Regulation	Zm00001eb037860	-	Nitrate_Assimilation
Zm00001eb312620	ZmZHD2	Transcriptional_Regulation	Zm00001eb055950	-	Ethylene_Biosynthesis
Zm00001eb312620	ZmZHD2	Transcriptional_Regulation	Zm00001eb070490	ZmNAC22	Transcriptional_Regulation
Zm00001eb312620	ZmZHD2	Transcriptional_Regulation	Zm00001eb113030	-	Auxin Signaling
Zm00001eb312620	ZmZHD2	Transcriptional_Regulation	Zm00001eb118950	ZmNLP6	Transcriptional_Regulation
Zm00001eb312620	ZmZHD2	Transcriptional_Regulation	Zm00001eb135910	ZmNAC108	Transcriptional_Regulation
Zm00001eb312620	ZmZHD2	Transcriptional_Regulation	Zm00001eb159150	-	Nitrate_Assimilation
Zm00001eb312620	ZmZHD2	Transcriptional_Regulation	Zm00001eb176470	-	Nitrate_Assimilation
Zm00001eb312620	ZmZHD2	Transcriptional_Regulation	Zm00001eb191230	-	N_linked
Zm00001eb312620	ZmZHD2	Transcriptional_Regulation	Zm00001eb193660	-	Nitrate_Assimilation
Zm00001eb312620	ZmZHD2	Transcriptional_Regulation	Zm00001eb207450	ZmARF16	Transcriptional_Regulation
Zm00001eb312620	ZmZHD2	Transcriptional_Regulation	Zm00001eb246140	-	N_transporter
Zm00001eb312620	ZmZHD2	Transcriptional_Regulation	Zm00001eb253820	-	Nitrate_Assimilation
Zm00001eb312620	ZmZHD2	Transcriptional_Regulation	Zm00001eb255880	-	Nitrate_Assimilation
Zm00001eb312620	ZmZHD2	Transcriptional_Regulation	Zm00001eb256260	-	Nitrate_Assimilation
Zm00001eb312620	ZmZHD2	Transcriptional_Regulation	Zm00001eb259130	-	N_linked
Zm00001eb312620	ZmZHD2	Transcriptional_Regulation	Zm00001eb271450	-	N_linked
Zm00001eb312620	ZmZHD2	Transcriptional_Regulation	Zm00001eb273840	ZmARF22	Transcriptional_Regulation
Zm00001eb312620	ZmZHD2	Transcriptional_Regulation	Zm00001eb282770	-	N_linked
Zm00001eb312620	ZmZHD2	Transcriptional_Regulation	Zm00001eb296340	ZmbZIP18	Transcriptional_Regulation
Zm00001eb312620	ZmZHD2	Transcriptional_Regulation	Zm00001eb327530	-	AminoAcid_Metabolism
Zm00001eb312620	ZmZHD2	Transcriptional_Regulation	Zm00001eb339390	ZmNLP4	Transcriptional_Regulation
Zm00001eb312620	ZmZHD2	Transcriptional_Regulation	Zm00001eb346060	-	N_linked
Zm00001eb312620	ZmZHD2	Transcriptional_Regulation	Zm00001eb358930	-	Nitrate_Assimilation
Zm00001eb312620	ZmZHD2	Transcriptional_Regulation	Zm00001eb399860	-	Nitrate_Assimilation
Zm00001eb312620	ZmZHD2	Transcriptional_Regulation	Zm00001eb413540	ZmNAC110	Transcriptional_Regulation
Zm00001eb312620	ZmZHD2	Transcriptional_Regulation	Zm00001eb427810	-	AminoAcid_Metabolism
Zm00001eb312890	ZmWRKY104	Transcriptional_Regulation	Zm00001eb113030	-	Auxin Signaling
Zm00001eb313850	ZmEREB102	Transcriptional_Regulation	Zm00001eb327530	-	AminoAcid_Metabolism
Zm00001eb313850	ZmEREB102	Transcriptional_Regulation	Zm00001eb427810	-	AminoAcid_Metabolism
Zm00001eb315870	ZmbHLH86	Transcriptional_Regulation	Zm00001eb009090	-	Nitrate_Assimilation
Zm00001eb315870	ZmbHLH86	Transcriptional_Regulation	Zm00001eb070490	ZmNAC22	Transcriptional_Regulation
Zm00001eb315870	ZmbHLH86	Transcriptional_Regulation	Zm00001eb101500	-	Stress_Response
Zm00001eb315870	ZmbHLH86	Transcriptional_Regulation	Zm00001eb135910	ZmNAC108	Transcriptional_Regulation
Zm00001eb315870	ZmbHLH86	Transcriptional_Regulation	Zm00001eb159150	-	Nitrate_Assimilation
Zm00001eb315870	ZmbHLH86	Transcriptional_Regulation	Zm00001eb193660	-	Nitrate_Assimilation
Zm00001eb315870	ZmbHLH86	Transcriptional_Regulation	Zm00001eb217190	-	N_transporter
Zm00001eb315870	ZmbHLH86	Transcriptional_Regulation	Zm00001eb253820	-	Nitrate_Assimilation
Zm00001eb315870	ZmbHLH86	Transcriptional_Regulation	Zm00001eb255880	-	Nitrate_Assimilation
Zm00001eb315870	ZmbHLH86	Transcriptional_Regulation	Zm00001eb287980	-	N_transporter
Zm00001eb315870	ZmbHLH86	Transcriptional_Regulation	Zm00001eb316120	-	Stress_Response
Zm00001eb315870	ZmbHLH86	Transcriptional_Regulation	Zm00001eb358930	-	Nitrate_Assimilation
Zm00001eb315870	ZmbHLH86	Transcriptional_Regulation	Zm00001eb399860	-	Nitrate_Assimilation
Zm00001eb315870	ZmbHLH86	Transcriptional_Regulation	Zm00001eb413540	ZmNAC110	Transcriptional_Regulation
Zm00001eb315870	ZmbHLH86	Transcriptional_Regulation	Zm00001eb419510	-	Carbon_Metabolism
Zm00001eb316310	ZmWRKY52	Transcriptional_Regulation	Zm00001eb055950	-	Ethylene_Biosynthesis
Zm00001eb316730	ZmEIL4	Transcriptional_Regulation	Zm00001eb427810	-	AminoAcid_Metabolism
Zm00001eb317060	ZmNAC79	Transcriptional_Regulation	Zm00001eb271450	-	N_linked
Zm00001eb317060	ZmNAC79	Transcriptional_Regulation	Zm00001eb289990	-	N_transporter
Zm00001eb317060	ZmNAC79	Transcriptional_Regulation	Zm00001eb327530	-	AminoAcid_Metabolism
Zm00001eb317060	ZmNAC79	Transcriptional_Regulation	Zm00001eb427810	-	AminoAcid_Metabolism
Zm00001eb318890	ZmEREB36	Transcriptional_Regulation	Zm00001eb009090	-	Nitrate_Assimilation
Zm00001eb318890	ZmEREB36	Transcriptional_Regulation	Zm00001eb037860	-	Nitrate_Assimilation
Zm00001eb318890	ZmEREB36	Transcriptional_Regulation	Zm00001eb055950	-	Ethylene_Biosynthesis
Zm00001eb318890	ZmEREB36	Transcriptional_Regulation	Zm00001eb070490	ZmNAC22	Transcriptional_Regulation
Zm00001eb318890	ZmEREB36	Transcriptional_Regulation	Zm00001eb101500	-	Stress_Response
Zm00001eb318890	ZmEREB36	Transcriptional_Regulation	Zm00001eb113030	-	Auxin Signaling
Zm00001eb318890	ZmEREB36	Transcriptional_Regulation	Zm00001eb118950	ZmNLP6	Transcriptional_Regulation
Zm00001eb318890	ZmEREB36	Transcriptional_Regulation	Zm00001eb135910	ZmNAC108	Transcriptional_Regulation
Zm00001eb318890	ZmEREB36	Transcriptional_Regulation	Zm00001eb176470	-	Nitrate_Assimilation
Zm00001eb318890	ZmEREB36	Transcriptional_Regulation	Zm00001eb191230	-	N_linked
Zm00001eb318890	ZmEREB36	Transcriptional_Regulation	Zm00001eb194260	-	Carbon_Metabolism
Zm00001eb318890	ZmEREB36	Transcriptional_Regulation	Zm00001eb207450	ZmARF16	Transcriptional_Regulation
Zm00001eb318890	ZmEREB36	Transcriptional_Regulation	Zm00001eb217190	-	N_transporter
Zm00001eb318890	ZmEREB36	Transcriptional_Regulation	Zm00001eb246140	-	N_transporter
Zm00001eb318890	ZmEREB36	Transcriptional_Regulation	Zm00001eb253820	-	Nitrate_Assimilation
Zm00001eb318890	ZmEREB36	Transcriptional_Regulation	Zm00001eb256260	-	Nitrate_Assimilation
Zm00001eb318890	ZmEREB36	Transcriptional_Regulation	Zm00001eb259130	-	N_linked
Zm00001eb318890	ZmEREB36	Transcriptional_Regulation	Zm00001eb271450	-	N_linked
Zm00001eb318890	ZmEREB36	Transcriptional_Regulation	Zm00001eb273840	ZmARF22	Transcriptional_Regulation
Zm00001eb318890	ZmEREB36	Transcriptional_Regulation	Zm00001eb282770	-	N_linked
Zm00001eb318890	ZmEREB36	Transcriptional_Regulation	Zm00001eb287980	-	N_transporter
Zm00001eb318890	ZmEREB36	Transcriptional_Regulation	Zm00001eb296340	ZmbZIP18	Transcriptional_Regulation
Zm00001eb318890	ZmEREB36	Transcriptional_Regulation	Zm00001eb316120	-	Stress_Response
Zm00001eb318890	ZmEREB36	Transcriptional_Regulation	Zm00001eb339390	ZmNLP4	Transcriptional_Regulation
Zm00001eb318890	ZmEREB36	Transcriptional_Regulation	Zm00001eb346060	-	N_linked
Zm00001eb318890	ZmEREB36	Transcriptional_Regulation	Zm00001eb380080	-	AminoAcid_Metabolism
Zm00001eb318890	ZmEREB36	Transcriptional_Regulation	Zm00001eb399860	-	Nitrate_Assimilation
Zm00001eb318890	ZmEREB36	Transcriptional_Regulation	Zm00001eb413540	ZmNAC110	Transcriptional_Regulation
Zm00001eb318890	ZmEREB36	Transcriptional_Regulation	Zm00001eb416090	-	N_transporter
Zm00001eb318890	ZmEREB36	Transcriptional_Regulation	Zm00001eb427810	-	AminoAcid_Metabolism
Zm00001eb318910	ZmEREB115	Transcriptional_Regulation	Zm00001eb009090	-	Nitrate_Assimilation
Zm00001eb318910	ZmEREB115	Transcriptional_Regulation	Zm00001eb037860	-	Nitrate_Assimilation
Zm00001eb318910	ZmEREB115	Transcriptional_Regulation	Zm00001eb055950	-	Ethylene_Biosynthesis
Zm00001eb318910	ZmEREB115	Transcriptional_Regulation	Zm00001eb070490	ZmNAC22	Transcriptional_Regulation
Zm00001eb318910	ZmEREB115	Transcriptional_Regulation	Zm00001eb101500	-	Stress_Response
Zm00001eb318910	ZmEREB115	Transcriptional_Regulation	Zm00001eb113030	-	Auxin Signaling
Zm00001eb318910	ZmEREB115	Transcriptional_Regulation	Zm00001eb118950	ZmNLP6	Transcriptional_Regulation
Zm00001eb318910	ZmEREB115	Transcriptional_Regulation	Zm00001eb135910	ZmNAC108	Transcriptional_Regulation
Zm00001eb318910	ZmEREB115	Transcriptional_Regulation	Zm00001eb176470	-	Nitrate_Assimilation
Zm00001eb318910	ZmEREB115	Transcriptional_Regulation	Zm00001eb191230	-	N_linked
Zm00001eb318910	ZmEREB115	Transcriptional_Regulation	Zm00001eb194260	-	Carbon_Metabolism
Zm00001eb318910	ZmEREB115	Transcriptional_Regulation	Zm00001eb207450	ZmARF16	Transcriptional_Regulation
Zm00001eb318910	ZmEREB115	Transcriptional_Regulation	Zm00001eb217190	-	N_transporter
Zm00001eb318910	ZmEREB115	Transcriptional_Regulation	Zm00001eb246140	-	N_transporter
Zm00001eb318910	ZmEREB115	Transcriptional_Regulation	Zm00001eb253820	-	Nitrate_Assimilation
Zm00001eb318910	ZmEREB115	Transcriptional_Regulation	Zm00001eb256260	-	Nitrate_Assimilation
Zm00001eb318910	ZmEREB115	Transcriptional_Regulation	Zm00001eb259130	-	N_linked
Zm00001eb318910	ZmEREB115	Transcriptional_Regulation	Zm00001eb271450	-	N_linked
Zm00001eb318910	ZmEREB115	Transcriptional_Regulation	Zm00001eb273840	ZmARF22	Transcriptional_Regulation
Zm00001eb318910	ZmEREB115	Transcriptional_Regulation	Zm00001eb282770	-	N_linked
Zm00001eb318910	ZmEREB115	Transcriptional_Regulation	Zm00001eb287980	-	N_transporter
Zm00001eb318910	ZmEREB115	Transcriptional_Regulation	Zm00001eb296340	ZmbZIP18	Transcriptional_Regulation
Zm00001eb318910	ZmEREB115	Transcriptional_Regulation	Zm00001eb316120	-	Stress_Response
Zm00001eb318910	ZmEREB115	Transcriptional_Regulation	Zm00001eb339390	ZmNLP4	Transcriptional_Regulation
Zm00001eb318910	ZmEREB115	Transcriptional_Regulation	Zm00001eb346060	-	N_linked
Zm00001eb318910	ZmEREB115	Transcriptional_Regulation	Zm00001eb380080	-	AminoAcid_Metabolism
Zm00001eb318910	ZmEREB115	Transcriptional_Regulation	Zm00001eb399860	-	Nitrate_Assimilation
Zm00001eb318910	ZmEREB115	Transcriptional_Regulation	Zm00001eb413540	ZmNAC110	Transcriptional_Regulation
Zm00001eb318910	ZmEREB115	Transcriptional_Regulation	Zm00001eb416090	-	N_transporter
Zm00001eb318910	ZmEREB115	Transcriptional_Regulation	Zm00001eb427810	-	AminoAcid_Metabolism
Zm00001eb319350	ZmHSF10	Transcriptional_Regulation	Zm00001eb246140	-	N_transporter
Zm00001eb319620	ZmMYB152	Transcriptional_Regulation	Zm00001eb156610	-	Nitrate_Assimilation
Zm00001eb319620	ZmMYB152	Transcriptional_Regulation	Zm00001eb295210	-	Nitrate_Assimilation
Zm00001eb319620	ZmMYB152	Transcriptional_Regulation	Zm00001eb295220	-	Nitrate_Assimilation
Zm00001eb319620	ZmMYB152	Transcriptional_Regulation	Zm00001eb360480	-	Nitrate_Assimilation
Zm00001eb324070	ZmMYB105	Transcriptional_Regulation	Zm00001eb156610	-	Nitrate_Assimilation
Zm00001eb324070	ZmMYB105	Transcriptional_Regulation	Zm00001eb295210	-	Nitrate_Assimilation
Zm00001eb324070	ZmMYB105	Transcriptional_Regulation	Zm00001eb295220	-	Nitrate_Assimilation
Zm00001eb324070	ZmMYB105	Transcriptional_Regulation	Zm00001eb360480	-	Nitrate_Assimilation
Zm00001eb325760	ZmWRKY1	Transcriptional_Regulation	Zm00001eb055950	-	Ethylene_Biosynthesis
Zm00001eb327040	ZmMADS67	Transcriptional_Regulation	Zm00001eb427810	-	AminoAcid_Metabolism
Zm00001eb328650	ZmGBP12	Transcriptional_Regulation	Zm00001eb246140	-	N_transporter
Zm00001eb330680	ZmbZIP58	Transcriptional_Regulation	Zm00001eb113030	-	Auxin Signaling
Zm00001eb333350	ZmNAC97	Transcriptional_Regulation	Zm00001eb289990	-	N_transporter
Zm00001eb333350	ZmNAC97	Transcriptional_Regulation	Zm00001eb427810	-	AminoAcid_Metabolism
Zm00001eb335690	ZmMYBR21	Transcriptional_Regulation	Zm00001eb013430	-	AminoAcid_Metabolism
Zm00001eb335690	ZmMYBR21	Transcriptional_Regulation	Zm00001eb207450	ZmARF16	Transcriptional_Regulation
Zm00001eb335690	ZmMYBR21	Transcriptional_Regulation	Zm00001eb273840	ZmARF22	Transcriptional_Regulation
Zm00001eb338000	ZmEREB186	Transcriptional_Regulation	Zm00001eb059850	-	Nitrate_Assimilation
Zm00001eb338000	ZmEREB186	Transcriptional_Regulation	Zm00001eb101500	-	Stress_Response
Zm00001eb338000	ZmEREB186	Transcriptional_Regulation	Zm00001eb316120	-	Stress_Response
Zm00001eb339390	ZmNLP4	Transcriptional_Regulation	Zm00001eb055950	-	Ethylene_Biosynthesis
Zm00001eb339390	ZmNLP4	Transcriptional_Regulation	Zm00001eb191230	-	N_linked
Zm00001eb339390	ZmNLP4	Transcriptional_Regulation	Zm00001eb193660	-	Nitrate_Assimilation
Zm00001eb339390	ZmNLP4	Transcriptional_Regulation	Zm00001eb217190	-	N_transporter
Zm00001eb339390	ZmNLP4	Transcriptional_Regulation	Zm00001eb255880	-	Nitrate_Assimilation
Zm00001eb339390	ZmNLP4	Transcriptional_Regulation	Zm00001eb259130	-	N_linked
Zm00001eb339390	ZmNLP4	Transcriptional_Regulation	Zm00001eb271450	-	N_linked
Zm00001eb339390	ZmNLP4	Transcriptional_Regulation	Zm00001eb282770	-	N_linked
Zm00001eb339390	ZmNLP4	Transcriptional_Regulation	Zm00001eb287980	-	N_transporter
Zm00001eb339390	ZmNLP4	Transcriptional_Regulation	Zm00001eb346060	-	N_linked
Zm00001eb339390	ZmNLP4	Transcriptional_Regulation	Zm00001eb380080	-	AminoAcid_Metabolism
Zm00001eb339390	ZmNLP4	Transcriptional_Regulation	Zm00001eb419510	-	Carbon_Metabolism
Zm00001eb342850	ZmEREB49	Transcriptional_Regulation	Zm00001eb009090	-	Nitrate_Assimilation
Zm00001eb342850	ZmEREB49	Transcriptional_Regulation	Zm00001eb055950	-	Ethylene_Biosynthesis
Zm00001eb342850	ZmEREB49	Transcriptional_Regulation	Zm00001eb070490	ZmNAC22	Transcriptional_Regulation
Zm00001eb342850	ZmEREB49	Transcriptional_Regulation	Zm00001eb101500	-	Stress_Response
Zm00001eb342850	ZmEREB49	Transcriptional_Regulation	Zm00001eb113030	-	Auxin Signaling
Zm00001eb342850	ZmEREB49	Transcriptional_Regulation	Zm00001eb135910	ZmNAC108	Transcriptional_Regulation
Zm00001eb342850	ZmEREB49	Transcriptional_Regulation	Zm00001eb145580	ZmNAC109	Transcriptional_Regulation
Zm00001eb342850	ZmEREB49	Transcriptional_Regulation	Zm00001eb159150	-	Nitrate_Assimilation
Zm00001eb342850	ZmEREB49	Transcriptional_Regulation	Zm00001eb191230	-	N_linked
Zm00001eb342850	ZmEREB49	Transcriptional_Regulation	Zm00001eb193660	-	Nitrate_Assimilation
Zm00001eb342850	ZmEREB49	Transcriptional_Regulation	Zm00001eb201290	ZmNAC125	Transcriptional_Regulation
Zm00001eb342850	ZmEREB49	Transcriptional_Regulation	Zm00001eb217190	-	N_transporter
Zm00001eb342850	ZmEREB49	Transcriptional_Regulation	Zm00001eb246140	-	N_transporter
Zm00001eb342850	ZmEREB49	Transcriptional_Regulation	Zm00001eb253820	-	Nitrate_Assimilation
Zm00001eb342850	ZmEREB49	Transcriptional_Regulation	Zm00001eb255880	-	Nitrate_Assimilation
Zm00001eb342850	ZmEREB49	Transcriptional_Regulation	Zm00001eb259130	-	N_linked
Zm00001eb342850	ZmEREB49	Transcriptional_Regulation	Zm00001eb271450	-	N_linked
Zm00001eb342850	ZmEREB49	Transcriptional_Regulation	Zm00001eb282770	-	N_linked
Zm00001eb342850	ZmEREB49	Transcriptional_Regulation	Zm00001eb287980	-	N_transporter
Zm00001eb342850	ZmEREB49	Transcriptional_Regulation	Zm00001eb288360	ZmNAC20	Transcriptional_Regulation
Zm00001eb342850	ZmEREB49	Transcriptional_Regulation	Zm00001eb316120	-	Stress_Response
Zm00001eb342850	ZmEREB49	Transcriptional_Regulation	Zm00001eb346060	-	N_linked
Zm00001eb342850	ZmEREB49	Transcriptional_Regulation	Zm00001eb358930	-	Nitrate_Assimilation
Zm00001eb342850	ZmEREB49	Transcriptional_Regulation	Zm00001eb399860	-	Nitrate_Assimilation
Zm00001eb342850	ZmEREB49	Transcriptional_Regulation	Zm00001eb413540	ZmNAC110	Transcriptional_Regulation
Zm00001eb342850	ZmEREB49	Transcriptional_Regulation	Zm00001eb419510	-	Carbon_Metabolism
Zm00001eb347600	ZmEREB22	Transcriptional_Regulation	Zm00001eb113030	-	Auxin Signaling
Zm00001eb347600	ZmEREB22	Transcriptional_Regulation	Zm00001eb118950	ZmNLP6	Transcriptional_Regulation
Zm00001eb347600	ZmEREB22	Transcriptional_Regulation	Zm00001eb339390	ZmNLP4	Transcriptional_Regulation
Zm00001eb347600	ZmEREB22	Transcriptional_Regulation	Zm00001eb427810	-	AminoAcid_Metabolism
Zm00001eb349010	ZmNAC38	Transcriptional_Regulation	Zm00001eb289990	-	N_transporter
Zm00001eb349010	ZmNAC38	Transcriptional_Regulation	Zm00001eb327530	-	AminoAcid_Metabolism
Zm00001eb349010	ZmNAC38	Transcriptional_Regulation	Zm00001eb427810	-	AminoAcid_Metabolism
Zm00001eb349140	ZmALF11	Transcriptional_Regulation	Zm00001eb289990	-	N_transporter
Zm00001eb350280	ZmWRKY92	Transcriptional_Regulation	Zm00001eb055950	-	Ethylene_Biosynthesis
Zm00001eb359300	ZmC3H9	Transcriptional_Regulation	Zm00001eb113030	-	Auxin Signaling
Zm00001eb359500	ZmEREB80	Transcriptional_Regulation	Zm00001eb009090	-	Nitrate_Assimilation
Zm00001eb359500	ZmEREB80	Transcriptional_Regulation	Zm00001eb037860	-	Nitrate_Assimilation
Zm00001eb359500	ZmEREB80	Transcriptional_Regulation	Zm00001eb070490	ZmNAC22	Transcriptional_Regulation
Zm00001eb359500	ZmEREB80	Transcriptional_Regulation	Zm00001eb113030	-	Auxin Signaling
Zm00001eb359500	ZmEREB80	Transcriptional_Regulation	Zm00001eb118950	ZmNLP6	Transcriptional_Regulation
Zm00001eb359500	ZmEREB80	Transcriptional_Regulation	Zm00001eb135910	ZmNAC108	Transcriptional_Regulation
Zm00001eb359500	ZmEREB80	Transcriptional_Regulation	Zm00001eb156610	-	Nitrate_Assimilation
Zm00001eb359500	ZmEREB80	Transcriptional_Regulation	Zm00001eb176470	-	Nitrate_Assimilation
Zm00001eb359500	ZmEREB80	Transcriptional_Regulation	Zm00001eb191230	-	N_linked
Zm00001eb359500	ZmEREB80	Transcriptional_Regulation	Zm00001eb194260	-	Carbon_Metabolism
Zm00001eb359500	ZmEREB80	Transcriptional_Regulation	Zm00001eb209670	-	N_transporter
Zm00001eb359500	ZmEREB80	Transcriptional_Regulation	Zm00001eb209690	-	N_transporter
Zm00001eb359500	ZmEREB80	Transcriptional_Regulation	Zm00001eb246140	-	N_transporter
Zm00001eb359500	ZmEREB80	Transcriptional_Regulation	Zm00001eb253820	-	Nitrate_Assimilation
Zm00001eb359500	ZmEREB80	Transcriptional_Regulation	Zm00001eb256260	-	Nitrate_Assimilation
Zm00001eb359500	ZmEREB80	Transcriptional_Regulation	Zm00001eb259130	-	N_linked
Zm00001eb359500	ZmEREB80	Transcriptional_Regulation	Zm00001eb271450	-	N_linked
Zm00001eb359500	ZmEREB80	Transcriptional_Regulation	Zm00001eb282770	-	N_linked
Zm00001eb359500	ZmEREB80	Transcriptional_Regulation	Zm00001eb295210	-	Nitrate_Assimilation
Zm00001eb359500	ZmEREB80	Transcriptional_Regulation	Zm00001eb295220	-	Nitrate_Assimilation
Zm00001eb359500	ZmEREB80	Transcriptional_Regulation	Zm00001eb339390	ZmNLP4	Transcriptional_Regulation
Zm00001eb359500	ZmEREB80	Transcriptional_Regulation	Zm00001eb346060	-	N_linked
Zm00001eb359500	ZmEREB80	Transcriptional_Regulation	Zm00001eb360480	-	Nitrate_Assimilation
Zm00001eb359500	ZmEREB80	Transcriptional_Regulation	Zm00001eb380080	-	AminoAcid_Metabolism
Zm00001eb359500	ZmEREB80	Transcriptional_Regulation	Zm00001eb399860	-	Nitrate_Assimilation
Zm00001eb359500	ZmEREB80	Transcriptional_Regulation	Zm00001eb413540	ZmNAC110	Transcriptional_Regulation
Zm00001eb359500	ZmEREB80	Transcriptional_Regulation	Zm00001eb416090	-	N_transporter
Zm00001eb359500	ZmEREB80	Transcriptional_Regulation	Zm00001eb419510	-	Carbon_Metabolism
Zm00001eb359500	ZmEREB80	Transcriptional_Regulation	Zm00001eb427810	-	AminoAcid_Metabolism
Zm00001eb361590	ZmTHX6	Transcriptional_Regulation	Zm00001eb009090	-	Nitrate_Assimilation
Zm00001eb361590	ZmTHX6	Transcriptional_Regulation	Zm00001eb037860	-	Nitrate_Assimilation
Zm00001eb361590	ZmTHX6	Transcriptional_Regulation	Zm00001eb070490	ZmNAC22	Transcriptional_Regulation
Zm00001eb361590	ZmTHX6	Transcriptional_Regulation	Zm00001eb113030	-	Auxin Signaling
Zm00001eb361590	ZmTHX6	Transcriptional_Regulation	Zm00001eb118950	ZmNLP6	Transcriptional_Regulation
Zm00001eb361590	ZmTHX6	Transcriptional_Regulation	Zm00001eb135910	ZmNAC108	Transcriptional_Regulation
Zm00001eb361590	ZmTHX6	Transcriptional_Regulation	Zm00001eb176470	-	Nitrate_Assimilation
Zm00001eb361590	ZmTHX6	Transcriptional_Regulation	Zm00001eb191230	-	N_linked
Zm00001eb361590	ZmTHX6	Transcriptional_Regulation	Zm00001eb194260	-	Carbon_Metabolism
Zm00001eb361590	ZmTHX6	Transcriptional_Regulation	Zm00001eb253820	-	Nitrate_Assimilation
Zm00001eb361590	ZmTHX6	Transcriptional_Regulation	Zm00001eb256260	-	Nitrate_Assimilation
Zm00001eb361590	ZmTHX6	Transcriptional_Regulation	Zm00001eb259130	-	N_linked
Zm00001eb361590	ZmTHX6	Transcriptional_Regulation	Zm00001eb271450	-	N_linked
Zm00001eb361590	ZmTHX6	Transcriptional_Regulation	Zm00001eb282770	-	N_linked
Zm00001eb361590	ZmTHX6	Transcriptional_Regulation	Zm00001eb327530	-	AminoAcid_Metabolism
Zm00001eb361590	ZmTHX6	Transcriptional_Regulation	Zm00001eb339390	ZmNLP4	Transcriptional_Regulation
Zm00001eb361590	ZmTHX6	Transcriptional_Regulation	Zm00001eb346060	-	N_linked
Zm00001eb361590	ZmTHX6	Transcriptional_Regulation	Zm00001eb399860	-	Nitrate_Assimilation
Zm00001eb361590	ZmTHX6	Transcriptional_Regulation	Zm00001eb413540	ZmNAC110	Transcriptional_Regulation
Zm00001eb361590	ZmTHX6	Transcriptional_Regulation	Zm00001eb427810	-	AminoAcid_Metabolism
Zm00001eb363940	ZmNAC9	Transcriptional_Regulation	Zm00001eb055950	-	Ethylene_Biosynthesis
Zm00001eb363940	ZmNAC9	Transcriptional_Regulation	Zm00001eb427810	-	AminoAcid_Metabolism
Zm00001eb365950	ZmALF8	Transcriptional_Regulation	Zm00001eb289990	-	N_transporter
Zm00001eb367660	ZmMYB36	Transcriptional_Regulation	Zm00001eb037860	-	Nitrate_Assimilation
Zm00001eb367660	ZmMYB36	Transcriptional_Regulation	Zm00001eb176470	-	Nitrate_Assimilation
Zm00001eb367660	ZmMYB36	Transcriptional_Regulation	Zm00001eb256260	-	Nitrate_Assimilation
Zm00001eb368640	ZmWRKY115	Transcriptional_Regulation	Zm00001eb055950	-	Ethylene_Biosynthesis
Zm00001eb368640	ZmWRKY115	Transcriptional_Regulation	Zm00001eb327530	-	AminoAcid_Metabolism
Zm00001eb368970	ZmHB109	Transcriptional_Regulation	Zm00001eb009090	-	Nitrate_Assimilation
Zm00001eb368970	ZmHB109	Transcriptional_Regulation	Zm00001eb191230	-	N_linked
Zm00001eb368970	ZmHB109	Transcriptional_Regulation	Zm00001eb253820	-	Nitrate_Assimilation
Zm00001eb368970	ZmHB109	Transcriptional_Regulation	Zm00001eb259130	-	N_linked
Zm00001eb368970	ZmHB109	Transcriptional_Regulation	Zm00001eb271450	-	N_linked
Zm00001eb368970	ZmHB109	Transcriptional_Regulation	Zm00001eb282770	-	N_linked
Zm00001eb368970	ZmHB109	Transcriptional_Regulation	Zm00001eb327530	-	AminoAcid_Metabolism
Zm00001eb368970	ZmHB109	Transcriptional_Regulation	Zm00001eb346060	-	N_linked
Zm00001eb368970	ZmHB109	Transcriptional_Regulation	Zm00001eb380080	-	AminoAcid_Metabolism
Zm00001eb368970	ZmHB109	Transcriptional_Regulation	Zm00001eb399860	-	Nitrate_Assimilation
Zm00001eb368970	ZmHB109	Transcriptional_Regulation	Zm00001eb427810	-	AminoAcid_Metabolism
Zm00001eb371000	ZmHSF26	Transcriptional_Regulation	Zm00001eb194260	-	Carbon_Metabolism
Zm00001eb371000	ZmHSF26	Transcriptional_Regulation	Zm00001eb327530	-	AminoAcid_Metabolism
Zm00001eb371000	ZmHSF26	Transcriptional_Regulation	Zm00001eb427810	-	AminoAcid_Metabolism
Zm00001eb371070	ZmGATA13	Transcriptional_Regulation	Zm00001eb055950	-	Ethylene_Biosynthesis
Zm00001eb371070	ZmGATA13	Transcriptional_Regulation	Zm00001eb113030	-	Auxin Signaling
Zm00001eb371070	ZmGATA13	Transcriptional_Regulation	Zm00001eb118970	ZmARF7	Transcriptional_Regulation
Zm00001eb371070	ZmGATA13	Transcriptional_Regulation	Zm00001eb156610	-	Nitrate_Assimilation
Zm00001eb371070	ZmGATA13	Transcriptional_Regulation	Zm00001eb295210	-	Nitrate_Assimilation
Zm00001eb371070	ZmGATA13	Transcriptional_Regulation	Zm00001eb295220	-	Nitrate_Assimilation
Zm00001eb371070	ZmGATA13	Transcriptional_Regulation	Zm00001eb360480	-	Nitrate_Assimilation
Zm00001eb371070	ZmGATA13	Transcriptional_Regulation	Zm00001eb416090	-	N_transporter
Zm00001eb373670	ZmGRF12	Transcriptional_Regulation	Zm00001eb009090	-	Nitrate_Assimilation
Zm00001eb373670	ZmGRF12	Transcriptional_Regulation	Zm00001eb156610	-	Nitrate_Assimilation
Zm00001eb373670	ZmGRF12	Transcriptional_Regulation	Zm00001eb253820	-	Nitrate_Assimilation
Zm00001eb373670	ZmGRF12	Transcriptional_Regulation	Zm00001eb295210	-	Nitrate_Assimilation
Zm00001eb373670	ZmGRF12	Transcriptional_Regulation	Zm00001eb295220	-	Nitrate_Assimilation
Zm00001eb373670	ZmGRF12	Transcriptional_Regulation	Zm00001eb360480	-	Nitrate_Assimilation
Zm00001eb373670	ZmGRF12	Transcriptional_Regulation	Zm00001eb399860	-	Nitrate_Assimilation
Zm00001eb374110	ZmEREB160	Transcriptional_Regulation	Zm00001eb327530	-	AminoAcid_Metabolism
Zm00001eb374110	ZmEREB160	Transcriptional_Regulation	Zm00001eb427810	-	AminoAcid_Metabolism
Zm00001eb375580	ZmEREB122	Transcriptional_Regulation	Zm00001eb059850	-	Nitrate_Assimilation
Zm00001eb375580	ZmEREB122	Transcriptional_Regulation	Zm00001eb191230	-	N_linked
Zm00001eb375580	ZmEREB122	Transcriptional_Regulation	Zm00001eb259130	-	N_linked
Zm00001eb375580	ZmEREB122	Transcriptional_Regulation	Zm00001eb271450	-	N_linked
Zm00001eb375580	ZmEREB122	Transcriptional_Regulation	Zm00001eb282770	-	N_linked
Zm00001eb375580	ZmEREB122	Transcriptional_Regulation	Zm00001eb346060	-	N_linked
Zm00001eb379950	ZmCOL4	Transcriptional_Regulation	Zm00001eb037860	-	Nitrate_Assimilation
Zm00001eb379950	ZmCOL4	Transcriptional_Regulation	Zm00001eb176470	-	Nitrate_Assimilation
Zm00001eb379950	ZmCOL4	Transcriptional_Regulation	Zm00001eb256260	-	Nitrate_Assimilation
Zm00001eb388620	ZmWRKY124	Transcriptional_Regulation	Zm00001eb113030	-	Auxin Signaling
Zm00001eb389900	ZmCA5P7	Transcriptional_Regulation	Zm00001eb289990	-	N_transporter
Zm00001eb391190	ZmEREB1	Transcriptional_Regulation	Zm00001eb101500	-	Stress_Response
Zm00001eb391190	ZmEREB1	Transcriptional_Regulation	Zm00001eb191230	-	N_linked
Zm00001eb391190	ZmEREB1	Transcriptional_Regulation	Zm00001eb259130	-	N_linked
Zm00001eb391190	ZmEREB1	Transcriptional_Regulation	Zm00001eb271450	-	N_linked
Zm00001eb391190	ZmEREB1	Transcriptional_Regulation	Zm00001eb282770	-	N_linked
Zm00001eb391190	ZmEREB1	Transcriptional_Regulation	Zm00001eb316120	-	Stress_Response
Zm00001eb391190	ZmEREB1	Transcriptional_Regulation	Zm00001eb346060	-	N_linked
Zm00001eb391280	ZmGATA28	Transcriptional_Regulation	Zm00001eb055950	-	Ethylene_Biosynthesis
Zm00001eb391280	ZmGATA28	Transcriptional_Regulation	Zm00001eb113030	-	Auxin Signaling
Zm00001eb391280	ZmGATA28	Transcriptional_Regulation	Zm00001eb118970	ZmARF7	Transcriptional_Regulation
Zm00001eb391280	ZmGATA28	Transcriptional_Regulation	Zm00001eb156610	-	Nitrate_Assimilation
Zm00001eb391280	ZmGATA28	Transcriptional_Regulation	Zm00001eb295210	-	Nitrate_Assimilation
Zm00001eb391280	ZmGATA28	Transcriptional_Regulation	Zm00001eb295220	-	Nitrate_Assimilation
Zm00001eb391280	ZmGATA28	Transcriptional_Regulation	Zm00001eb360480	-	Nitrate_Assimilation
Zm00001eb391280	ZmGATA28	Transcriptional_Regulation	Zm00001eb416090	-	N_transporter
Zm00001eb399360	ZmHB62	Transcriptional_Regulation	Zm00001eb159150	-	Nitrate_Assimilation
Zm00001eb399360	ZmHB62	Transcriptional_Regulation	Zm00001eb358930	-	Nitrate_Assimilation
Zm00001eb399360	ZmHB62	Transcriptional_Regulation	Zm00001eb380080	-	AminoAcid_Metabolism
Zm00001eb404260	ZmHB133	Transcriptional_Regulation	Zm00001eb113030	-	Auxin Signaling
Zm00001eb404260	ZmHB133	Transcriptional_Regulation	Zm00001eb159150	-	Nitrate_Assimilation
Zm00001eb404260	ZmHB133	Transcriptional_Regulation	Zm00001eb207450	ZmARF16	Transcriptional_Regulation
Zm00001eb404260	ZmHB133	Transcriptional_Regulation	Zm00001eb273840	ZmARF22	Transcriptional_Regulation
Zm00001eb404260	ZmHB133	Transcriptional_Regulation	Zm00001eb358930	-	Nitrate_Assimilation
Zm00001eb404260	ZmHB133	Transcriptional_Regulation	Zm00001eb427810	-	AminoAcid_Metabolism
Zm00001eb405590	ZmNAC25	Transcriptional_Regulation	Zm00001eb055950	-	Ethylene_Biosynthesis
Zm00001eb405590	ZmNAC25	Transcriptional_Regulation	Zm00001eb193660	-	Nitrate_Assimilation
Zm00001eb405590	ZmNAC25	Transcriptional_Regulation	Zm00001eb255880	-	Nitrate_Assimilation
Zm00001eb406000	ZmWRKY63	Transcriptional_Regulation	Zm00001eb118970	ZmARF7	Transcriptional_Regulation
Zm00001eb406950	ZmABI41	Transcriptional_Regulation	Zm00001eb416090	-	N_transporter
Zm00001eb408080	ZmTCP12	Transcriptional_Regulation	Zm00001eb037860	-	Nitrate_Assimilation
Zm00001eb408080	ZmTCP12	Transcriptional_Regulation	Zm00001eb113030	-	Auxin Signaling
Zm00001eb408080	ZmTCP12	Transcriptional_Regulation	Zm00001eb176470	-	Nitrate_Assimilation
Zm00001eb408080	ZmTCP12	Transcriptional_Regulation	Zm00001eb256260	-	Nitrate_Assimilation
Zm00001eb408520	ZmWRKY15	Transcriptional_Regulation	Zm00001eb118970	ZmARF7	Transcriptional_Regulation
Zm00001eb408800	ZmARF28	Transcriptional_Regulation	Zm00001eb191230	-	N_linked
Zm00001eb408800	ZmARF28	Transcriptional_Regulation	Zm00001eb209670	-	N_transporter
Zm00001eb408800	ZmARF28	Transcriptional_Regulation	Zm00001eb209690	-	N_transporter
Zm00001eb408800	ZmARF28	Transcriptional_Regulation	Zm00001eb217190	-	N_transporter
Zm00001eb408800	ZmARF28	Transcriptional_Regulation	Zm00001eb259130	-	N_linked
Zm00001eb408800	ZmARF28	Transcriptional_Regulation	Zm00001eb287980	-	N_transporter
Zm00001eb408800	ZmARF28	Transcriptional_Regulation	Zm00001eb327530	-	AminoAcid_Metabolism
Zm00001eb410950	ZmMYB109	Transcriptional_Regulation	Zm00001eb037860	-	Nitrate_Assimilation
Zm00001eb410950	ZmMYB109	Transcriptional_Regulation	Zm00001eb176470	-	Nitrate_Assimilation
Zm00001eb410950	ZmMYB109	Transcriptional_Regulation	Zm00001eb256260	-	Nitrate_Assimilation
Zm00001eb410950	ZmMYB109	Transcriptional_Regulation	Zm00001eb271450	-	N_linked
Zm00001eb411150	ZmALF6	Transcriptional_Regulation	Zm00001eb289990	-	N_transporter
Zm00001eb411700	ZmbZIP37	Transcriptional_Regulation	Zm00001eb013430	-	AminoAcid_Metabolism
Zm00001eb411700	ZmbZIP37	Transcriptional_Regulation	Zm00001eb145580	ZmNAC109	Transcriptional_Regulation
Zm00001eb411700	ZmbZIP37	Transcriptional_Regulation	Zm00001eb201290	ZmNAC125	Transcriptional_Regulation
Zm00001eb411700	ZmbZIP37	Transcriptional_Regulation	Zm00001eb246140	-	N_transporter
Zm00001eb411700	ZmbZIP37	Transcriptional_Regulation	Zm00001eb271450	-	N_linked
Zm00001eb411700	ZmbZIP37	Transcriptional_Regulation	Zm00001eb288360	ZmNAC20	Transcriptional_Regulation
Zm00001eb413540	ZmNAC110	Transcriptional_Regulation	Zm00001eb113030	-	Auxin Signaling
Zm00001eb413540	ZmNAC110	Transcriptional_Regulation	Zm00001eb207450	ZmARF16	Transcriptional_Regulation
Zm00001eb413540	ZmNAC110	Transcriptional_Regulation	Zm00001eb273840	ZmARF22	Transcriptional_Regulation
Zm00001eb423330	ZmTHX2	Transcriptional_Regulation	Zm00001eb009090	-	Nitrate_Assimilation
Zm00001eb423330	ZmTHX2	Transcriptional_Regulation	Zm00001eb037860	-	Nitrate_Assimilation
Zm00001eb423330	ZmTHX2	Transcriptional_Regulation	Zm00001eb070490	ZmNAC22	Transcriptional_Regulation
Zm00001eb423330	ZmTHX2	Transcriptional_Regulation	Zm00001eb113030	-	Auxin Signaling
Zm00001eb423330	ZmTHX2	Transcriptional_Regulation	Zm00001eb118950	ZmNLP6	Transcriptional_Regulation
Zm00001eb423330	ZmTHX2	Transcriptional_Regulation	Zm00001eb135910	ZmNAC108	Transcriptional_Regulation
Zm00001eb423330	ZmTHX2	Transcriptional_Regulation	Zm00001eb176470	-	Nitrate_Assimilation
Zm00001eb423330	ZmTHX2	Transcriptional_Regulation	Zm00001eb191230	-	N_linked
Zm00001eb423330	ZmTHX2	Transcriptional_Regulation	Zm00001eb194260	-	Carbon_Metabolism
Zm00001eb423330	ZmTHX2	Transcriptional_Regulation	Zm00001eb253820	-	Nitrate_Assimilation
Zm00001eb423330	ZmTHX2	Transcriptional_Regulation	Zm00001eb256260	-	Nitrate_Assimilation
Zm00001eb423330	ZmTHX2	Transcriptional_Regulation	Zm00001eb259130	-	N_linked
Zm00001eb423330	ZmTHX2	Transcriptional_Regulation	Zm00001eb271450	-	N_linked
Zm00001eb423330	ZmTHX2	Transcriptional_Regulation	Zm00001eb282770	-	N_linked
Zm00001eb423330	ZmTHX2	Transcriptional_Regulation	Zm00001eb327530	-	AminoAcid_Metabolism
Zm00001eb423330	ZmTHX2	Transcriptional_Regulation	Zm00001eb339390	ZmNLP4	Transcriptional_Regulation
Zm00001eb423330	ZmTHX2	Transcriptional_Regulation	Zm00001eb346060	-	N_linked
Zm00001eb423330	ZmTHX2	Transcriptional_Regulation	Zm00001eb399860	-	Nitrate_Assimilation
Zm00001eb423330	ZmTHX2	Transcriptional_Regulation	Zm00001eb413540	ZmNAC110	Transcriptional_Regulation
Zm00001eb423330	ZmTHX2	Transcriptional_Regulation	Zm00001eb427810	-	AminoAcid_Metabolism
Zm00001eb427130	ZmEREB86	Transcriptional_Regulation	Zm00001eb009090	-	Nitrate_Assimilation
Zm00001eb427130	ZmEREB86	Transcriptional_Regulation	Zm00001eb253820	-	Nitrate_Assimilation
Zm00001eb427130	ZmEREB86	Transcriptional_Regulation	Zm00001eb399860	-	Nitrate_Assimilation
Zm00001eb427580	ZmGATA6	Transcriptional_Regulation	Zm00001eb055950	-	Ethylene_Biosynthesis
Zm00001eb427580	ZmGATA6	Transcriptional_Regulation	Zm00001eb113030	-	Auxin Signaling
Zm00001eb427580	ZmGATA6	Transcriptional_Regulation	Zm00001eb118970	ZmARF7	Transcriptional_Regulation
Zm00001eb427580	ZmGATA6	Transcriptional_Regulation	Zm00001eb156610	-	Nitrate_Assimilation
Zm00001eb427580	ZmGATA6	Transcriptional_Regulation	Zm00001eb295210	-	Nitrate_Assimilation
Zm00001eb427580	ZmGATA6	Transcriptional_Regulation	Zm00001eb295220	-	Nitrate_Assimilation
Zm00001eb427580	ZmGATA6	Transcriptional_Regulation	Zm00001eb360480	-	Nitrate_Assimilation
Zm00001eb427580	ZmGATA6	Transcriptional_Regulation	Zm00001eb416090	-	N_transporter
Zm00001eb427600	ZmOrphan175	Transcriptional_Regulation	Zm00001eb015570	ZmNAC11	Transcriptional_Regulation
Zm00001eb427600	ZmOrphan175	Transcriptional_Regulation	Zm00001eb037860	-	Nitrate_Assimilation
Zm00001eb427600	ZmOrphan175	Transcriptional_Regulation	Zm00001eb093650	ZmNAC126	Transcriptional_Regulation
Zm00001eb427600	ZmOrphan175	Transcriptional_Regulation	Zm00001eb176470	-	Nitrate_Assimilation
Zm00001eb427600	ZmOrphan175	Transcriptional_Regulation	Zm00001eb256260	-	Nitrate_Assimilation
Zm00001eb429870	ZmEREB2	Transcriptional_Regulation	Zm00001eb009090	-	Nitrate_Assimilation
Zm00001eb429870	ZmEREB2	Transcriptional_Regulation	Zm00001eb156610	-	Nitrate_Assimilation
Zm00001eb429870	ZmEREB2	Transcriptional_Regulation	Zm00001eb253820	-	Nitrate_Assimilation
Zm00001eb429870	ZmEREB2	Transcriptional_Regulation	Zm00001eb295210	-	Nitrate_Assimilation
Zm00001eb429870	ZmEREB2	Transcriptional_Regulation	Zm00001eb295220	-	Nitrate_Assimilation
Zm00001eb429870	ZmEREB2	Transcriptional_Regulation	Zm00001eb360480	-	Nitrate_Assimilation
Zm00001eb429870	ZmEREB2	Transcriptional_Regulation	Zm00001eb399860	-	Nitrate_Assimilation
Zm00001eb430640	ZmEREB205	Transcriptional_Regulation	Zm00001eb037860	-	Nitrate_Assimilation
Zm00001eb430640	ZmEREB205	Transcriptional_Regulation	Zm00001eb156610	-	Nitrate_Assimilation
Zm00001eb430640	ZmEREB205	Transcriptional_Regulation	Zm00001eb176470	-	Nitrate_Assimilation
Zm00001eb430640	ZmEREB205	Transcriptional_Regulation	Zm00001eb256260	-	Nitrate_Assimilation
Zm00001eb430640	ZmEREB205	Transcriptional_Regulation	Zm00001eb295210	-	Nitrate_Assimilation
Zm00001eb430640	ZmEREB205	Transcriptional_Regulation	Zm00001eb295220	-	Nitrate_Assimilation
Zm00001eb430640	ZmEREB205	Transcriptional_Regulation	Zm00001eb360480	-	Nitrate_Assimilation
Zm00001eb432090	ZmEREB156	Transcriptional_Regulation	Zm00001eb059850	-	Nitrate_Assimilation
Zm00001eb432090	ZmEREB156	Transcriptional_Regulation	Zm00001eb191230	-	N_linked
Zm00001eb432090	ZmEREB156	Transcriptional_Regulation	Zm00001eb259130	-	N_linked
Zm00001eb432090	ZmEREB156	Transcriptional_Regulation	Zm00001eb271450	-	N_linked
Zm00001eb432090	ZmEREB156	Transcriptional_Regulation	Zm00001eb282770	-	N_linked
Zm00001eb432090	ZmEREB156	Transcriptional_Regulation	Zm00001eb346060	-	N_linked
Zm00001eb433840	ZmDOF41	Transcriptional_Regulation	Zm00001eb327530	-	AminoAcid_Metabolism
Zm00001eb433840	ZmDOF41	Transcriptional_Regulation	Zm00001eb427810	-	AminoAcid_Metabolism
Zm00001eb441240	-	Transcriptional_Regulation	Zm00001eb113030	-	Auxin Signaling
Zm00001eb441240	-	Transcriptional_Regulation	Zm00001eb156610	-	Nitrate_Assimilation
Zm00001eb441240	-	Transcriptional_Regulation	Zm00001eb295210	-	Nitrate_Assimilation
Zm00001eb441240	-	Transcriptional_Regulation	Zm00001eb295220	-	Nitrate_Assimilation
Zm00001eb441240	-	Transcriptional_Regulation	Zm00001eb360480	-	Nitrate_Assimilation
Zm00001eb441670	-	Transcriptional_Regulation	Zm00001eb055950	-	Ethylene_Biosynthesis
Zm00001eb441670	-	Transcriptional_Regulation	Zm00001eb327530	-	AminoAcid_Metabolism

## Sheet: b. Arabidopsis Tested-all
Table S11b. Protien DNA interactions teste in Y1H assay for the Arabidopsis GRN
Gene ID Source	Gene ID Source Name	Process	Gene ID Target	Gene ID Target Name	Process	Orthologs
AT3G56400	WRKY70	Transcriptional_Regulation	AT3G61830	ARF18	Transcriptional_Regulation	Zm00001eb149570,Zm00001eb406000,Zm00001eb408520	Zm00001eb118970
AT3G22830	HSFA6B	Transcriptional_Regulation	AT3G61830	ARF18	Transcriptional_Regulation	Zm00001eb047760	Zm00001eb118970
AT1G18570	MYB51	Transcriptional_Regulation	AT3G61830	ARF18	Transcriptional_Regulation	Zm00001eb130260,Zm00001eb138920	Zm00001eb118970
AT5G24800	BZIP9	Transcriptional_Regulation	AT4G05390	RFNR1	Nitrate_Assimilation	Zm00001eb233420	Zm00001eb059850
AT3G23240	ERF1	Transcriptional_Regulation	AT4G05390	RFNR1	Nitrate_Assimilation	Zm00001eb307550	Zm00001eb059850
AT4G32800	AT4G32800	Transcriptional_Regulation	AT4G05390	RFNR1	Nitrate_Assimilation	Zm00001eb338000	Zm00001eb059850
AT5G44080	BZIP13	Transcriptional_Regulation	AT1G77450	ANAC032	Transcriptional_Regulation	Zm00001eb146690,Zm00001eb289080	Zm00001eb145580,Zm00001eb201290,Zm00001eb288360
AT5G13080	WRKY75	Transcriptional_Regulation	AT3G45650	NPF2.7	N_transporter	Zm00001eb169460	Zm00001eb217190,Zm00001eb287980
AT4G25210	AT4G25210	Transcriptional_Regulation	AT3G45650	NPF2.7	N_transporter	Zm00001eb100610	Zm00001eb217190,Zm00001eb287980
AT1G34310	ARF12	Transcriptional_Regulation	AT3G45650	NPF2.7	N_transporter	Zm00001eb066640,Zm00001eb118970,Zm00001eb133000,Zm00001eb157270,Zm00001eb207450,Zm00001eb273840,Zm00001eb292830,Zm00001eb408800	Zm00001eb217190,Zm00001eb287980
AT5G25810	TNY	Transcriptional_Regulation	AT2G04240	XERICO	N_linked	Zm00001eb338000	Zm00001eb101500,Zm00001eb316120
AT4G25470	CBF2	Transcriptional_Regulation	AT2G04240	XERICO	N_linked	Zm00001eb250560,Zm00001eb318890,Zm00001eb318910	Zm00001eb101500,Zm00001eb316120
AT4G16750	ERF039	Transcriptional_Regulation	AT2G04240	XERICO	N_linked	Zm00001eb120590,Zm00001eb391190	Zm00001eb101500,Zm00001eb316120
AT2G44940	ERF034	Transcriptional_Regulation	AT2G04240	XERICO	N_linked	Zm00001eb120590,Zm00001eb391190	Zm00001eb101500,Zm00001eb316120
AT4G27410	RD26	Transcriptional_Regulation	AT4G37770	ACS8	Ethylene	Zm00001eb015630,Zm00001eb062170,Zm00001eb095110,Zm00001eb142790,Zm00001eb145580,Zm00001eb149810,Zm00001eb201290,Zm00001eb212120,Zm00001eb288360,Zm00001eb303620,Zm00001eb363940,Zm00001eb405590	Zm00001eb055950
AT1G74080	MYB122	Transcriptional_Regulation	AT2G22810	ACS4	Ethylene	Zm00001eb130260,Zm00001eb138920	Zm00001eb055950
AT4G36920	AP2	Transcriptional_Regulation	AT4G08040	ACS11	Ethylene	Zm00001eb068520	Zm00001eb055950
AT1G52830	IAA6	Transcriptional_Regulation	AT3G05580	TOPP9	N_linked	Zm00001eb031190,Zm00001eb135570,Zm00001eb218860	Zm00001eb282770,Zm00001eb346060
AT5G65310	HB5	Transcriptional_Regulation	AT1G64040	TOPP3	N_linked	Zm00001eb027860,Zm00001eb075230,Zm00001eb101280	Zm00001eb271450
AT1G16490	MYB58	Transcriptional_Regulation	AT1G64040	TOPP3	N_linked	Zm00001eb187810	Zm00001eb271450
AT1G09540	MYB61	Transcriptional_Regulation	AT1G64040	TOPP3	N_linked	Zm00001eb129490	Zm00001eb271450
AT5G43700	IAA4	Transcriptional_Regulation	AT5G59160	TOPP2	N_linked	Zm00001eb031190,Zm00001eb135570,Zm00001eb218860	Zm00001eb191230,Zm00001eb259130
AT1G04240	SHY2	Transcriptional_Regulation	AT5G59160	TOPP2	N_linked	Zm00001eb031190,Zm00001eb135570,Zm00001eb218860	Zm00001eb191230,Zm00001eb259130
AT4G36900	RAP2.10	Transcriptional_Regulation	AT4G05390	RFNR1	Nitrate_Assimilation	Zm00001eb068530,Zm00001eb375580,Zm00001eb432090	Zm00001eb059850
AT4G36900	RAP2.10	Transcriptional_Regulation	AT2G29400	TOPP1	N_linked	Zm00001eb068530,Zm00001eb375580,Zm00001eb432090	Zm00001eb191230,Zm00001eb259130,Zm00001eb271450,Zm00001eb282770,Zm00001eb346060
AT3G60490	ERF035	Transcriptional_Regulation	AT2G04240	XERICO	N_linked	Zm00001eb120590,Zm00001eb391190	Zm00001eb101500,Zm00001eb316120
AT3G60490	ERF035	Transcriptional_Regulation	AT2G29400	TOPP1	N_linked	Zm00001eb120590,Zm00001eb391190	Zm00001eb191230,Zm00001eb259130,Zm00001eb271450,Zm00001eb282770,Zm00001eb346060
AT1G44830	ERF014	Transcriptional_Regulation	AT5G65800	ACS5	Ethylene	Zm00001eb011550,Zm00001eb193550	Zm00001eb055950
AT1G44830	ERF014	Transcriptional_Regulation	AT2G29400	TOPP1	N_linked	Zm00001eb011550,Zm00001eb193550	Zm00001eb191230,Zm00001eb259130,Zm00001eb271450,Zm00001eb282770,Zm00001eb346060
AT5G60890	MYB34	Transcriptional_Regulation	AT1G72330	ALAAT2	AminoAcid_Metabolism	Zm00001eb130260,Zm00001eb138920	Zm00001eb327530
AT5G49520	WRKY48	Transcriptional_Regulation	AT1G72330	ALAAT2	AminoAcid_Metabolism	Zm00001eb057820,Zm00001eb169460,Zm00001eb282840,Zm00001eb294180	Zm00001eb327530
AT5G09330	VNI1	Transcriptional_Regulation	AT1G72330	ALAAT2	AminoAcid_Metabolism	Zm00001eb349010	Zm00001eb327530
AT5G08520	AT5G08520	Transcriptional_Regulation	AT1G64040	TOPP3	N_linked	Zm00001eb066260	Zm00001eb271450
AT5G08520	AT5G08520	Transcriptional_Regulation	AT5G59160	TOPP2	N_linked	Zm00001eb066260	Zm00001eb191230,Zm00001eb259130
AT5G08520	AT5G08520	Transcriptional_Regulation	AT2G29400	TOPP1	N_linked	Zm00001eb066260	Zm00001eb191230,Zm00001eb259130,Zm00001eb271450,Zm00001eb282770,Zm00001eb346060
AT5G08520	AT5G08520	Transcriptional_Regulation	AT1G72330	ALAAT2	AminoAcid_Metabolism	Zm00001eb066260	Zm00001eb327530
AT1G34190	ANAC017	Transcriptional_Regulation	AT1G64040	TOPP3	N_linked	Zm00001eb317060	Zm00001eb271450
AT1G34190	ANAC017	Transcriptional_Regulation	AT1G72330	ALAAT2	AminoAcid_Metabolism	Zm00001eb317060	Zm00001eb327530
AT1G32870	ANAC013	Transcriptional_Regulation	AT1G72330	ALAAT2	AminoAcid_Metabolism	Zm00001eb317060	Zm00001eb327530
AT1G29160	DOF1.5	Transcriptional_Regulation	AT1G72330	ALAAT2	AminoAcid_Metabolism	Zm00001eb005380,Zm00001eb433840	Zm00001eb327530
AT1G01060	LHY	Transcriptional_Regulation	AT1G72330	ALAAT2	AminoAcid_Metabolism	Zm00001eb172450	Zm00001eb327530
AT3G08500	MYB83	Transcriptional_Regulation	AT1G64040	TOPP3	N_linked	Zm00001eb410950	Zm00001eb271450
AT5G62610	BHLH79	Transcriptional_Regulation	AT1G78050	PGM1	Carbon_Metabolism	Zm00001eb061300,Zm00001eb116410	Zm00001eb194260
AT5G62610	BHLH79	Transcriptional_Regulation	AT1G77450	ANAC032	Transcriptional_Regulation	Zm00001eb061300,Zm00001eb116410	Zm00001eb145580,Zm00001eb201290,Zm00001eb288360
AT5G62610	BHLH79	Transcriptional_Regulation	AT3G05580	TOPP9	N_linked	Zm00001eb061300,Zm00001eb116410	Zm00001eb282770,Zm00001eb346060
AT4G35550	HB4	Transcriptional_Regulation	AT1G72330	ALAAT2	AminoAcid_Metabolism	Zm00001eb149680,Zm00001eb368970	Zm00001eb327530
AT4G35550	HB4	Transcriptional_Regulation	AT5G65010	ASN2	AminoAcid_Metabolism	Zm00001eb149680,Zm00001eb368970	Zm00001eb380080
AT3G61890	HB12	Transcriptional_Regulation	AT1G64040	TOPP3	N_linked	Zm00001eb075230	Zm00001eb271450
AT3G61890	HB12	Transcriptional_Regulation	AT5G65010	ASN2	AminoAcid_Metabolism	Zm00001eb075230	Zm00001eb380080
AT2G46680	HB7	Transcriptional_Regulation	AT5G65010	ASN2	AminoAcid_Metabolism	Zm00001eb075230	Zm00001eb380080
AT5G05790	AT5G05790	Transcriptional_Regulation	AT3G47340	ASN1	AminoAcid_Metabolism	Zm00001eb288730,Zm00001eb335690	Zm00001eb013430
AT5G67580	TRB2	Transcriptional_Regulation	AT5G07440	GDH2	AminoAcid_Metabolism	Zm00001eb160740	Zm00001eb427810
AT5G60910	AGL8	Transcriptional_Regulation	AT5G07440	GDH2	AminoAcid_Metabolism	Zm00001eb214750,Zm00001eb327040	Zm00001eb427810
AT5G45710	HSFA4C	Transcriptional_Regulation	AT5G07440	GDH2	AminoAcid_Metabolism	Zm00001eb371000	Zm00001eb427810
AT5G02840	LCL1	Transcriptional_Regulation	AT5G07440	GDH2	AminoAcid_Metabolism	Zm00001eb274210	Zm00001eb427810
AT4G35040	BZIP19	Transcriptional_Regulation	AT5G07440	GDH2	AminoAcid_Metabolism	Zm00001eb272280	Zm00001eb427810
AT3G51910	HSFA7A	Transcriptional_Regulation	AT5G07440	GDH2	AminoAcid_Metabolism	Zm00001eb047760	Zm00001eb427810
AT3G50410	OBP1	Transcriptional_Regulation	AT5G07440	GDH2	AminoAcid_Metabolism	Zm00001eb433840	Zm00001eb427810
AT3G24490	AT3G24490	Transcriptional_Regulation	AT5G07440	GDH2	AminoAcid_Metabolism	Zm00001eb361590	Zm00001eb427810
AT3G14180	ASIL2	Transcriptional_Regulation	AT1G64530	NLP6	TF_linkedtoN	Zm00001eb361590,Zm00001eb423330	Zm00001eb118950,Zm00001eb339390
AT3G14180	ASIL2	Transcriptional_Regulation	AT5G07440	GDH2	AminoAcid_Metabolism	Zm00001eb361590,Zm00001eb423330	Zm00001eb427810
AT3G07650	COL9	Transcriptional_Regulation	AT5G13110	G6PD2	Carbon_Metabolism	Zm00001eb253150	Zm00001eb419510
AT3G07650	COL9	Transcriptional_Regulation	AT5G07440	GDH2	AminoAcid_Metabolism	Zm00001eb253150	Zm00001eb427810
AT2G46530	ARF11	Transcriptional_Regulation	AT3G45650	NPF2.7	N_transporter	Zm00001eb118970	Zm00001eb217190,Zm00001eb287980
AT2G46530	ARF11	Transcriptional_Regulation	AT3G05580	TOPP9	N_linked	Zm00001eb118970	Zm00001eb282770,Zm00001eb346060
AT2G46530	ARF11	Transcriptional_Regulation	AT5G07440	GDH2	AminoAcid_Metabolism	Zm00001eb118970	Zm00001eb427810
AT2G33480	ANAC041	Transcriptional_Regulation	AT5G07440	GDH2	AminoAcid_Metabolism	Zm00001eb142790,Zm00001eb363940	Zm00001eb427810
AT2G27300	ANAC040	Transcriptional_Regulation	AT5G07440	GDH2	AminoAcid_Metabolism	Zm00001eb001460,Zm00001eb191020,Zm00001eb317060,Zm00001eb333350,Zm00001eb349010	Zm00001eb427810
AT2G18280	TLP2	Transcriptional_Regulation	AT5G07440	GDH2	AminoAcid_Metabolism	Zm00001eb188370	Zm00001eb427810
AT1G77640	ERF013	Transcriptional_Regulation	AT5G07440	GDH2	AminoAcid_Metabolism	Zm00001eb011550,Zm00001eb193550	Zm00001eb427810
AT1G77450	ANAC032	Transcriptional_Regulation	AT4G24020	NLP7	TF_linkedtoN	Zm00001eb145580,Zm00001eb201290,Zm00001eb288360	Zm00001eb118950,Zm00001eb339390
AT1G77450	ANAC032	Transcriptional_Regulation	AT5G13110	G6PD2	Carbon_Metabolism	Zm00001eb145580,Zm00001eb201290,Zm00001eb288360	Zm00001eb419510
AT1G77450	ANAC032	Transcriptional_Regulation	AT5G07440	GDH2	AminoAcid_Metabolism	Zm00001eb145580,Zm00001eb201290,Zm00001eb288360	Zm00001eb427810
AT1G73730	EIL3	Transcriptional_Regulation	AT5G07440	GDH2	AminoAcid_Metabolism	Zm00001eb316730	Zm00001eb427810
AT1G69310	WRKY57	Transcriptional_Regulation	AT2G04240	XERICO	N_linked	Zm00001eb057820	Zm00001eb101500,Zm00001eb316120
AT1G69310	WRKY57	Transcriptional_Regulation	AT1G72330	ALAAT2	AminoAcid_Metabolism	Zm00001eb057820	Zm00001eb327530
AT1G69310	WRKY57	Transcriptional_Regulation	AT5G07440	GDH2	AminoAcid_Metabolism	Zm00001eb057820	Zm00001eb427810
AT1G53910	RAP2.12	Transcriptional_Regulation	AT1G72330	ALAAT2	AminoAcid_Metabolism	Zm00001eb099980,Zm00001eb257170,Zm00001eb313850,Zm00001eb374110	Zm00001eb327530
AT1G53910	RAP2.12	Transcriptional_Regulation	AT5G07440	GDH2	AminoAcid_Metabolism	Zm00001eb099980,Zm00001eb257170,Zm00001eb313850,Zm00001eb374110	Zm00001eb427810
AT1G47270	TLP6	Transcriptional_Regulation	AT4G08040	ACS11	Ethylene	Zm00001eb188370	Zm00001eb055950
AT1G47270	TLP6	Transcriptional_Regulation	AT5G07440	GDH2	AminoAcid_Metabolism	Zm00001eb188370	Zm00001eb427810
AT1G22985	ERF069	Transcriptional_Regulation	AT5G07440	GDH2	AminoAcid_Metabolism	Zm00001eb359500	Zm00001eb427810
AT5G16770	MYB9	Transcriptional_Regulation	AT5G53460	GLT1	Nitrate_Assimilation	Zm00001eb040160,Zm00001eb080690,Zm00001eb245040,Zm00001eb280660,Zm00001eb312120,Zm00001eb319620,Zm00001eb324070	Zm00001eb156610,Zm00001eb295210,Zm00001eb295220,Zm00001eb360480
AT4G37740	GRF2	Transcriptional_Regulation	AT1G64530	NLP6	TF_linkedtoN	Zm00001eb056050,Zm00001eb113950	Zm00001eb118950,Zm00001eb339390
AT4G37740	GRF2	Transcriptional_Regulation	AT5G53460	GLT1	Nitrate_Assimilation	Zm00001eb056050,Zm00001eb113950	Zm00001eb156610,Zm00001eb295210,Zm00001eb295220,Zm00001eb360480
AT2G41070	EEL	Transcriptional_Regulation	AT2G29400	TOPP1	N_linked	Zm00001eb150010	Zm00001eb191230,Zm00001eb259130,Zm00001eb271450,Zm00001eb282770,Zm00001eb346060
AT2G41070	EEL	Transcriptional_Regulation	AT5G53460	GLT1	Nitrate_Assimilation	Zm00001eb150010	Zm00001eb156610,Zm00001eb295210,Zm00001eb295220,Zm00001eb360480
AT1G79180	MYB63	Transcriptional_Regulation	AT5G53460	GLT1	Nitrate_Assimilation	Zm00001eb187810	Zm00001eb156610,Zm00001eb295210,Zm00001eb295220,Zm00001eb360480
AT1G53170	ERF8	Transcriptional_Regulation	AT5G53460	GLT1	Nitrate_Assimilation	Zm00001eb150840	Zm00001eb156610,Zm00001eb295210,Zm00001eb295220,Zm00001eb360480
AT5G23090	NF-YB13	Transcriptional_Regulation	AT3G61830	ARF18	Transcriptional_Regulation	Zm00001eb178500	Zm00001eb118970
AT5G23090	NF-YB13	Transcriptional_Regulation	AT4G23980	ARF9	Transcriptional_Regulation	Zm00001eb178500	Zm00001eb118970
AT5G23090	NF-YB13	Transcriptional_Regulation	AT5G13110	G6PD2	Carbon_Metabolism	Zm00001eb178500	Zm00001eb419510
AT5G23090	NF-YB13	Transcriptional_Regulation	AT5G65010	ASN2	AminoAcid_Metabolism	Zm00001eb178500	Zm00001eb380080
AT4G18880	HSFA4A	Transcriptional_Regulation	AT1G78050	PGM1	Carbon_Metabolism	Zm00001eb371000	Zm00001eb194260
AT4G18880	HSFA4A	Transcriptional_Regulation	AT1G72330	ALAAT2	AminoAcid_Metabolism	Zm00001eb371000	Zm00001eb327530
AT3G60530	GATA4	Transcriptional_Regulation	AT3G61830	ARF18	Transcriptional_Regulation	Zm00001eb391280	Zm00001eb118970
AT3G60530	GATA4	Transcriptional_Regulation	AT5G53460	GLT1	Nitrate_Assimilation	Zm00001eb391280	Zm00001eb156610,Zm00001eb295210,Zm00001eb295220,Zm00001eb360480
AT5G61600	ERF104	Transcriptional_Regulation	AT1G66200	GLN1;2	Nitrate_Assimilation	Zm00001eb074900,Zm00001eb249320	Zm00001eb009090,Zm00001eb253820,Zm00001eb399860
AT5G51190	ERF105	Transcriptional_Regulation	AT5G13110	G6PD2	Carbon_Metabolism	Zm00001eb074900,Zm00001eb249320	Zm00001eb419510
AT5G51190	ERF105	Transcriptional_Regulation	AT1G66200	GLN1;2	Nitrate_Assimilation	Zm00001eb074900,Zm00001eb249320	Zm00001eb009090,Zm00001eb253820,Zm00001eb399860
AT5G47230	ERF5	Transcriptional_Regulation	AT5G53460	GLT1	Nitrate_Assimilation	Zm00001eb074900,Zm00001eb249320	Zm00001eb156610,Zm00001eb295210,Zm00001eb295220,Zm00001eb360480
AT5G47230	ERF5	Transcriptional_Regulation	AT1G66200	GLN1;2	Nitrate_Assimilation	Zm00001eb074900,Zm00001eb249320	Zm00001eb009090,Zm00001eb253820,Zm00001eb399860
AT5G47220	ERF2	Transcriptional_Regulation	AT3G17820	GLN1;3	Nitrate_Assimilation	Zm00001eb074930,Zm00001eb429870	Zm00001eb253820
AT5G47220	ERF2	Transcriptional_Regulation	AT5G53460	GLT1	Nitrate_Assimilation	Zm00001eb074930,Zm00001eb429870	Zm00001eb156610,Zm00001eb295210,Zm00001eb295220,Zm00001eb360480
AT5G47220	ERF2	Transcriptional_Regulation	AT1G66200	GLN1;2	Nitrate_Assimilation	Zm00001eb074930,Zm00001eb429870	Zm00001eb009090,Zm00001eb253820,Zm00001eb399860
AT2G36400	GRF3	Transcriptional_Regulation	AT5G53460	GLT1	Nitrate_Assimilation	Zm00001eb056050,Zm00001eb071830,Zm00001eb113950,Zm00001eb269150,Zm00001eb373670	Zm00001eb156610,Zm00001eb295210,Zm00001eb295220,Zm00001eb360480
AT2G36400	GRF3	Transcriptional_Regulation	AT1G66200	GLN1;2	Nitrate_Assimilation	Zm00001eb056050,Zm00001eb071830,Zm00001eb113950,Zm00001eb269150,Zm00001eb373670	Zm00001eb009090,Zm00001eb253820,Zm00001eb399860
AT2G20880	ERF053	Transcriptional_Regulation	AT1G66200	GLN1;2	Nitrate_Assimilation	Zm00001eb185680,Zm00001eb248380,Zm00001eb427130	Zm00001eb009090,Zm00001eb253820,Zm00001eb399860
AT1G20700	WOX14	Transcriptional_Regulation	AT3G05580	TOPP9	N_linked	Zm00001eb015500,Zm00001eb149680,Zm00001eb368970	Zm00001eb282770,Zm00001eb346060
AT1G20700	WOX14	Transcriptional_Regulation	AT1G64040	TOPP3	N_linked	Zm00001eb015500,Zm00001eb149680,Zm00001eb368970	Zm00001eb271450
AT1G20700	WOX14	Transcriptional_Regulation	AT5G59160	TOPP2	N_linked	Zm00001eb015500,Zm00001eb149680,Zm00001eb368970	Zm00001eb191230,Zm00001eb259130
AT1G20700	WOX14	Transcriptional_Regulation	AT2G29400	TOPP1	N_linked	Zm00001eb015500,Zm00001eb149680,Zm00001eb368970	Zm00001eb191230,Zm00001eb259130,Zm00001eb271450,Zm00001eb282770,Zm00001eb346060
AT1G20700	WOX14	Transcriptional_Regulation	AT1G72330	ALAAT2	AminoAcid_Metabolism	Zm00001eb015500,Zm00001eb149680,Zm00001eb368970	Zm00001eb327530
AT1G20700	WOX14	Transcriptional_Regulation	AT5G65010	ASN2	AminoAcid_Metabolism	Zm00001eb015500,Zm00001eb149680,Zm00001eb368970	Zm00001eb380080
AT1G20700	WOX14	Transcriptional_Regulation	AT5G07440	GDH2	AminoAcid_Metabolism	Zm00001eb015500,Zm00001eb149680,Zm00001eb368970	Zm00001eb427810
AT1G20700	WOX14	Transcriptional_Regulation	AT1G66200	GLN1;2	Nitrate_Assimilation	Zm00001eb015500,Zm00001eb149680,Zm00001eb368970	Zm00001eb009090,Zm00001eb253820,Zm00001eb399860
AT4G37790	HAT22	Transcriptional_Regulation	AT5G65010	ASN2	AminoAcid_Metabolism	Zm00001eb009550,Zm00001eb399360	Zm00001eb380080
AT4G37790	HAT22	Transcriptional_Regulation	AT5G40850	UPM1	Nitrate_Assimilation	Zm00001eb009550,Zm00001eb399360	Zm00001eb159150,Zm00001eb358930
AT1G68840	RAV2	Transcriptional_Regulation	AT3G45650	NPF2.7	N_transporter	Zm00001eb156040,Zm00001eb294830,Zm00001eb342850	Zm00001eb217190,Zm00001eb287980
AT1G68840	RAV2	Transcriptional_Regulation	AT2G04240	XERICO	N_linked	Zm00001eb156040,Zm00001eb294830,Zm00001eb342850	Zm00001eb101500,Zm00001eb316120
AT1G68840	RAV2	Transcriptional_Regulation	AT5G13110	G6PD2	Carbon_Metabolism	Zm00001eb156040,Zm00001eb294830,Zm00001eb342850	Zm00001eb419510
AT1G68840	RAV2	Transcriptional_Regulation	AT5G40850	UPM1	Nitrate_Assimilation	Zm00001eb156040,Zm00001eb294830,Zm00001eb342850	Zm00001eb159150,Zm00001eb358930
AT4G24020	NLP7	TF_linkedtoN	AT3G45650	NPF2.7	N_transporter	Zm00001eb118950,Zm00001eb339390	Zm00001eb217190,Zm00001eb287980
AT4G24020	NLP7	TF_linkedtoN	AT5G65800	ACS5	Ethylene	Zm00001eb118950,Zm00001eb339390	Zm00001eb055950
AT4G24020	NLP7	TF_linkedtoN	AT1G64040	TOPP3	N_linked	Zm00001eb118950,Zm00001eb339390	Zm00001eb271450
AT4G24020	NLP7	TF_linkedtoN	AT2G29400	TOPP1	N_linked	Zm00001eb118950,Zm00001eb339390	Zm00001eb191230,Zm00001eb259130,Zm00001eb271450,Zm00001eb282770,Zm00001eb346060
AT4G24020	NLP7	TF_linkedtoN	AT5G13110	G6PD2	Carbon_Metabolism	Zm00001eb118950,Zm00001eb339390	Zm00001eb419510
AT4G24020	NLP7	TF_linkedtoN	AT5G65010	ASN2	AminoAcid_Metabolism	Zm00001eb118950,Zm00001eb339390	Zm00001eb380080
AT4G24020	NLP7	TF_linkedtoN	AT2G15620	NIR1	Nitrate_Assimilation	Zm00001eb118950,Zm00001eb339390	Zm00001eb193660,Zm00001eb255880
AT3G04070	ANAC047	Transcriptional_Regulation	AT2G15620	NIR1	Nitrate_Assimilation	Zm00001eb015630,Zm00001eb405590	Zm00001eb193660,Zm00001eb255880
AT1G76350	NLP5	Transcriptional_Regulation	AT5G65800	ACS5	Ethylene	Zm00001eb002490	Zm00001eb055950
AT1G76350	NLP5	Transcriptional_Regulation	AT2G15620	NIR1	Nitrate_Assimilation	Zm00001eb002490	Zm00001eb193660,Zm00001eb255880
AT1G64530	NLP6	TF_linkedtoN	AT5G65800	ACS5	Ethylene	Zm00001eb118950,Zm00001eb339390	Zm00001eb055950
AT1G64530	NLP6	TF_linkedtoN	AT5G13110	G6PD2	Carbon_Metabolism	Zm00001eb118950,Zm00001eb339390	Zm00001eb419510
AT1G64530	NLP6	TF_linkedtoN	AT5G65010	ASN2	AminoAcid_Metabolism	Zm00001eb118950,Zm00001eb339390	Zm00001eb380080
AT1G64530	NLP6	TF_linkedtoN	AT2G15620	NIR1	Nitrate_Assimilation	Zm00001eb118950,Zm00001eb339390	Zm00001eb193660,Zm00001eb255880
AT4G39070	BBX20	Transcriptional_Regulation	AT5G18270	ANAC087	Transcriptional_Regulation	Zm00001eb272430,Zm00001eb427600	Zm00001eb015570,Zm00001eb093650
AT4G39070	BBX20	Transcriptional_Regulation	AT1G37130	NIA2	Nitrate_Assimilation	Zm00001eb272430,Zm00001eb427600	Zm00001eb037860,Zm00001eb176470,Zm00001eb256260
AT3G55730	MYB109	Transcriptional_Regulation	AT1G37130	NIA2	Nitrate_Assimilation	Zm00001eb367660	Zm00001eb037860,Zm00001eb176470,Zm00001eb256260
AT2G46310	CRF5	Transcriptional_Regulation	AT5G53460	GLT1	Nitrate_Assimilation	Zm00001eb062200,Zm00001eb071190,Zm00001eb430640	Zm00001eb156610,Zm00001eb295210,Zm00001eb295220,Zm00001eb360480
AT2G46310	CRF5	Transcriptional_Regulation	AT1G37130	NIA2	Nitrate_Assimilation	Zm00001eb062200,Zm00001eb071190,Zm00001eb430640	Zm00001eb037860,Zm00001eb176470,Zm00001eb256260
AT1G73870	BBX16	Transcriptional_Regulation	AT1G37130	NIA2	Nitrate_Assimilation	Zm00001eb216410,Zm00001eb379950	Zm00001eb037860,Zm00001eb176470,Zm00001eb256260
AT5G12870	MYB46	Transcriptional_Regulation	AT1G77760	NIA1	Nitrate_Assimilation	Zm00001eb410950	Zm00001eb037860,Zm00001eb176470,Zm00001eb256260
AT1G35560	TCP23	Transcriptional_Regulation	AT1G77760	NIA1	Nitrate_Assimilation	Zm00001eb408080	Zm00001eb037860,Zm00001eb176470,Zm00001eb256260
AT5G22290	ANAC089	Transcriptional_Regulation	AT2G38290	AMT2;1	N_transporter	Zm00001eb001460,Zm00001eb191020,Zm00001eb317060,Zm00001eb333350,Zm00001eb349010	Zm00001eb289990
AT4G28500	ANAC073	Transcriptional_Regulation	AT1G72330	ALAAT2	AminoAcid_Metabolism	Zm00001eb157260,Zm00001eb295810	Zm00001eb327530
AT4G28500	ANAC073	Transcriptional_Regulation	AT2G38290	AMT2;1	N_transporter	Zm00001eb157260,Zm00001eb295810	Zm00001eb289990
AT1G69170	SPL6	Transcriptional_Regulation	AT2G38290	AMT2;1	N_transporter	Zm00001eb227180	Zm00001eb289990
AT1G56170	HAP5B	Transcriptional_Regulation	AT2G38290	AMT2;1	N_transporter	Zm00001eb274340,Zm00001eb389900	Zm00001eb289990
AT1G34180	ANAC016	Transcriptional_Regulation	AT1G72330	ALAAT2	AminoAcid_Metabolism	Zm00001eb317060	Zm00001eb327530
AT1G34180	ANAC016	Transcriptional_Regulation	AT2G38290	AMT2;1	N_transporter	Zm00001eb317060	Zm00001eb289990
AT1G14510	AL7	Transcriptional_Regulation	AT2G38290	AMT2;1	N_transporter	Zm00001eb168160,Zm00001eb182490,Zm00001eb244180,Zm00001eb288280,Zm00001eb349140,Zm00001eb365950,Zm00001eb411150	Zm00001eb289990
AT5G62020	HSFB2A	Transcriptional_Regulation	AT5G50200	NRT3.1	N_transporter	Zm00001eb319350	Zm00001eb246140
AT5G39760	HB23	Transcriptional_Regulation	AT1G64530	NLP6	TF_linkedtoN	Zm00001eb312620	Zm00001eb118950,Zm00001eb339390
AT5G39760	HB23	Transcriptional_Regulation	AT4G24020	NLP7	TF_linkedtoN	Zm00001eb312620	Zm00001eb118950,Zm00001eb339390
AT5G39760	HB23	Transcriptional_Regulation	AT3G46820	TOPP5	N_linked	Zm00001eb312620	Zm00001eb191230,Zm00001eb259130
AT5G39760	HB23	Transcriptional_Regulation	AT2G29400	TOPP1	N_linked	Zm00001eb312620	Zm00001eb191230,Zm00001eb259130,Zm00001eb271450,Zm00001eb282770,Zm00001eb346060
AT5G39760	HB23	Transcriptional_Regulation	AT1G72330	ALAAT2	AminoAcid_Metabolism	Zm00001eb312620	Zm00001eb327530
AT5G39760	HB23	Transcriptional_Regulation	AT5G07440	GDH2	AminoAcid_Metabolism	Zm00001eb312620	Zm00001eb427810
AT5G39760	HB23	Transcriptional_Regulation	AT2G15620	NIR1	Nitrate_Assimilation	Zm00001eb312620	Zm00001eb193660,Zm00001eb255880
AT5G39760	HB23	Transcriptional_Regulation	AT1G77760	NIA1	Nitrate_Assimilation	Zm00001eb312620	Zm00001eb037860,Zm00001eb176470,Zm00001eb256260
AT5G39760	HB23	Transcriptional_Regulation	AT5G50200	NRT3.1	N_transporter	Zm00001eb312620	Zm00001eb246140
AT5G28040	AT5G28040	Transcriptional_Regulation	AT5G50200	NRT3.1	N_transporter	Zm00001eb328650	Zm00001eb246140
AT5G17800	MYB56	Transcriptional_Regulation	AT5G13110	G6PD2	Carbon_Metabolism	Zm00001eb128760	Zm00001eb419510
AT5G17800	MYB56	Transcriptional_Regulation	AT5G50200	NRT3.1	N_transporter	Zm00001eb128760	Zm00001eb246140
AT3G15210	ERF4	Transcriptional_Regulation	AT1G64530	NLP6	TF_linkedtoN	Zm00001eb150840	Zm00001eb118950,Zm00001eb339390
AT3G15210	ERF4	Transcriptional_Regulation	AT5G13110	G6PD2	Carbon_Metabolism	Zm00001eb150840	Zm00001eb419510
AT3G15210	ERF4	Transcriptional_Regulation	AT5G07440	GDH2	AminoAcid_Metabolism	Zm00001eb150840	Zm00001eb427810
AT3G15210	ERF4	Transcriptional_Regulation	AT1G66200	GLN1;2	Nitrate_Assimilation	Zm00001eb150840	Zm00001eb009090,Zm00001eb253820,Zm00001eb399860
AT3G15210	ERF4	Transcriptional_Regulation	AT1G77760	NIA1	Nitrate_Assimilation	Zm00001eb150840	Zm00001eb037860,Zm00001eb176470,Zm00001eb256260
AT3G15210	ERF4	Transcriptional_Regulation	AT5G50200	NRT3.1	N_transporter	Zm00001eb150840	Zm00001eb246140
AT2G46270	GBF3	Transcriptional_Regulation	AT1G72330	ALAAT2	AminoAcid_Metabolism	Zm00001eb296340	Zm00001eb327530
AT2G46270	GBF3	Transcriptional_Regulation	AT5G65010	ASN2	AminoAcid_Metabolism	Zm00001eb296340	Zm00001eb380080
AT2G46270	GBF3	Transcriptional_Regulation	AT5G50200	NRT3.1	N_transporter	Zm00001eb296340	Zm00001eb246140
AT2G35530	BZIP16	Transcriptional_Regulation	AT1G77450	ANAC032	Transcriptional_Regulation	Zm00001eb411700	Zm00001eb145580,Zm00001eb201290,Zm00001eb288360
AT2G35530	BZIP16	Transcriptional_Regulation	AT1G64040	TOPP3	N_linked	Zm00001eb411700	Zm00001eb271450
AT2G35530	BZIP16	Transcriptional_Regulation	AT3G47340	ASN1	AminoAcid_Metabolism	Zm00001eb411700	Zm00001eb013430
AT2G35530	BZIP16	Transcriptional_Regulation	AT5G50200	NRT3.1	N_transporter	Zm00001eb411700	Zm00001eb246140
AT5G63790	ANAC102	Transcriptional_Regulation	AT1G64530	NLP6	TF_linkedtoN	Zm00001eb145580,Zm00001eb201290,Zm00001eb288360	Zm00001eb118950,Zm00001eb339390
AT5G63790	ANAC102	Transcriptional_Regulation	AT4G24020	NLP7	TF_linkedtoN	Zm00001eb145580,Zm00001eb201290,Zm00001eb288360	Zm00001eb118950,Zm00001eb339390
AT5G63790	ANAC102	Transcriptional_Regulation	AT1G64040	TOPP3	N_linked	Zm00001eb145580,Zm00001eb201290,Zm00001eb288360	Zm00001eb271450
AT5G63790	ANAC102	Transcriptional_Regulation	AT5G59160	TOPP2	N_linked	Zm00001eb145580,Zm00001eb201290,Zm00001eb288360	Zm00001eb191230,Zm00001eb259130
AT5G63790	ANAC102	Transcriptional_Regulation	AT2G29400	TOPP1	N_linked	Zm00001eb145580,Zm00001eb201290,Zm00001eb288360	Zm00001eb191230,Zm00001eb259130,Zm00001eb271450,Zm00001eb282770,Zm00001eb346060
AT5G63790	ANAC102	Transcriptional_Regulation	AT1G72330	ALAAT2	AminoAcid_Metabolism	Zm00001eb145580,Zm00001eb201290,Zm00001eb288360	Zm00001eb327530
AT5G63790	ANAC102	Transcriptional_Regulation	AT5G13110	G6PD2	Carbon_Metabolism	Zm00001eb145580,Zm00001eb201290,Zm00001eb288360	Zm00001eb419510
AT5G63790	ANAC102	Transcriptional_Regulation	AT5G65010	ASN2	AminoAcid_Metabolism	Zm00001eb145580,Zm00001eb201290,Zm00001eb288360	Zm00001eb380080
AT5G63790	ANAC102	Transcriptional_Regulation	AT3G47340	ASN1	AminoAcid_Metabolism	Zm00001eb145580,Zm00001eb201290,Zm00001eb288360	Zm00001eb013430
AT5G63790	ANAC102	Transcriptional_Regulation	AT5G07440	GDH2	AminoAcid_Metabolism	Zm00001eb145580,Zm00001eb201290,Zm00001eb288360	Zm00001eb427810
AT5G63790	ANAC102	Transcriptional_Regulation	AT1G66200	GLN1;2	Nitrate_Assimilation	Zm00001eb145580,Zm00001eb201290,Zm00001eb288360	Zm00001eb009090,Zm00001eb253820,Zm00001eb399860
AT5G60450	ARF4	Transcriptional_Regulation	AT3G46820	TOPP5	N_linked	Zm00001eb066640,Zm00001eb118970,Zm00001eb133000,Zm00001eb157270,Zm00001eb207450,Zm00001eb273840,Zm00001eb292830,Zm00001eb408800	Zm00001eb191230,Zm00001eb259130
AT5G60450	ARF4	Transcriptional_Regulation	AT1G72330	ALAAT2	AminoAcid_Metabolism	Zm00001eb066640,Zm00001eb118970,Zm00001eb133000,Zm00001eb157270,Zm00001eb207450,Zm00001eb273840,Zm00001eb292830,Zm00001eb408800	Zm00001eb327530
AT5G60450	ARF4	Transcriptional_Regulation	AT5G60770	NRT2.4	N_transporter	Zm00001eb066640,Zm00001eb118970,Zm00001eb133000,Zm00001eb157270,Zm00001eb207450,Zm00001eb273840,Zm00001eb292830,Zm00001eb408800	Zm00001eb209670,Zm00001eb209690
AT2G22430	HB6	Transcriptional_Regulation	AT5G60770	NRT2.4	N_transporter	Zm00001eb027860,Zm00001eb075230,Zm00001eb101280	Zm00001eb209670,Zm00001eb209690
AT1G43700	VIP1	Transcriptional_Regulation	AT1G78050	PGM1	Carbon_Metabolism	Zm00001eb139480,Zm00001eb202260	Zm00001eb194260
AT1G43700	VIP1	Transcriptional_Regulation	AT5G50200	NRT3.1	N_transporter	Zm00001eb139480,Zm00001eb202260	Zm00001eb246140
AT5G44210	ERF9	Transcriptional_Regulation	AT1G64530	NLP6	TF_linkedtoN	Zm00001eb150840	Zm00001eb118950,Zm00001eb339390
AT5G44210	ERF9	Transcriptional_Regulation	AT3G45650	NPF2.7	N_transporter	Zm00001eb150840	Zm00001eb217190,Zm00001eb287980
AT5G44210	ERF9	Transcriptional_Regulation	AT2G29400	TOPP1	N_linked	Zm00001eb150840	Zm00001eb191230,Zm00001eb259130,Zm00001eb271450,Zm00001eb282770,Zm00001eb346060
AT5G44210	ERF9	Transcriptional_Regulation	AT5G13110	G6PD2	Carbon_Metabolism	Zm00001eb150840	Zm00001eb419510
AT5G44210	ERF9	Transcriptional_Regulation	AT3G47340	ASN1	AminoAcid_Metabolism	Zm00001eb150840	Zm00001eb013430
AT5G44210	ERF9	Transcriptional_Regulation	AT1G66200	GLN1;2	Nitrate_Assimilation	Zm00001eb150840	Zm00001eb009090,Zm00001eb253820,Zm00001eb399860
AT5G44210	ERF9	Transcriptional_Regulation	AT5G50200	NRT3.1	N_transporter	Zm00001eb150840	Zm00001eb246140
AT5G44210	ERF9	Transcriptional_Regulation	AT1G12110	NPF6.3	N_transporter	Zm00001eb150840	Zm00001eb416090
AT4G37260	MYB73	Transcriptional_Regulation	AT1G64530	NLP6	TF_linkedtoN	Zm00001eb095690	Zm00001eb118950,Zm00001eb339390
AT4G37260	MYB73	Transcriptional_Regulation	AT1G78050	PGM1	Carbon_Metabolism	Zm00001eb095690	Zm00001eb194260
AT4G37260	MYB73	Transcriptional_Regulation	AT1G77450	ANAC032	Transcriptional_Regulation	Zm00001eb095690	Zm00001eb145580,Zm00001eb201290,Zm00001eb288360
AT4G37260	MYB73	Transcriptional_Regulation	AT5G65800	ACS5	Ethylene	Zm00001eb095690	Zm00001eb055950
AT4G37260	MYB73	Transcriptional_Regulation	AT5G59160	TOPP2	N_linked	Zm00001eb095690	Zm00001eb191230,Zm00001eb259130
AT4G37260	MYB73	Transcriptional_Regulation	AT2G29400	TOPP1	N_linked	Zm00001eb095690	Zm00001eb191230,Zm00001eb259130,Zm00001eb271450,Zm00001eb282770,Zm00001eb346060
AT4G37260	MYB73	Transcriptional_Regulation	AT5G65010	ASN2	AminoAcid_Metabolism	Zm00001eb095690	Zm00001eb380080
AT4G37260	MYB73	Transcriptional_Regulation	AT3G47340	ASN1	AminoAcid_Metabolism	Zm00001eb095690	Zm00001eb013430
AT4G37260	MYB73	Transcriptional_Regulation	AT5G07440	GDH2	AminoAcid_Metabolism	Zm00001eb095690	Zm00001eb427810
AT4G37260	MYB73	Transcriptional_Regulation	AT1G66200	GLN1;2	Nitrate_Assimilation	Zm00001eb095690	Zm00001eb009090,Zm00001eb253820,Zm00001eb399860
AT4G37260	MYB73	Transcriptional_Regulation	AT1G77760	NIA1	Nitrate_Assimilation	Zm00001eb095690	Zm00001eb037860,Zm00001eb176470,Zm00001eb256260
AT4G37260	MYB73	Transcriptional_Regulation	AT5G50200	NRT3.1	N_transporter	Zm00001eb095690	Zm00001eb246140
AT4G37260	MYB73	Transcriptional_Regulation	AT1G12110	NPF6.3	N_transporter	Zm00001eb095690	Zm00001eb416090
AT3G11580	AT3G11580	Transcriptional_Regulation	AT1G12110	NPF6.3	N_transporter	Zm00001eb406950	Zm00001eb416090
AT3G10500	ANAC053	Transcriptional_Regulation	AT1G12110	NPF6.3	N_transporter	Zm00001eb191020	Zm00001eb416090
AT2G22840	GRF1	Transcriptional_Regulation	AT1G64530	NLP6	TF_linkedtoN	Zm00001eb056050,Zm00001eb113950	Zm00001eb118950,Zm00001eb339390
AT2G22840	GRF1	Transcriptional_Regulation	AT3G45650	NPF2.7	N_transporter	Zm00001eb056050,Zm00001eb113950	Zm00001eb217190,Zm00001eb287980
AT2G22840	GRF1	Transcriptional_Regulation	AT5G65800	ACS5	Ethylene	Zm00001eb056050,Zm00001eb113950	Zm00001eb055950
AT2G22840	GRF1	Transcriptional_Regulation	AT5G53460	GLT1	Nitrate_Assimilation	Zm00001eb056050,Zm00001eb113950	Zm00001eb156610,Zm00001eb295210,Zm00001eb295220,Zm00001eb360480
AT2G22840	GRF1	Transcriptional_Regulation	AT1G66200	GLN1;2	Nitrate_Assimilation	Zm00001eb056050,Zm00001eb113950	Zm00001eb009090,Zm00001eb253820,Zm00001eb399860
AT2G22840	GRF1	Transcriptional_Regulation	AT1G12110	NPF6.3	N_transporter	Zm00001eb056050,Zm00001eb113950	Zm00001eb416090
AT1G12630	ERF027	Transcriptional_Regulation	AT1G64530	NLP6	TF_linkedtoN	Zm00001eb073560,Zm00001eb187190	Zm00001eb118950,Zm00001eb339390
AT1G12630	ERF027	Transcriptional_Regulation	AT2G04240	XERICO	N_linked	Zm00001eb073560,Zm00001eb187190	Zm00001eb101500,Zm00001eb316120
AT1G12630	ERF027	Transcriptional_Regulation	AT5G65800	ACS5	Ethylene	Zm00001eb073560,Zm00001eb187190	Zm00001eb055950
AT1G12630	ERF027	Transcriptional_Regulation	AT3G05580	TOPP9	N_linked	Zm00001eb073560,Zm00001eb187190	Zm00001eb282770,Zm00001eb346060
AT1G12630	ERF027	Transcriptional_Regulation	AT5G43380	TOPP6	N_linked	Zm00001eb073560,Zm00001eb187190	Zm00001eb191230,Zm00001eb259130,Zm00001eb271450,Zm00001eb282770,Zm00001eb346060
AT1G12630	ERF027	Transcriptional_Regulation	AT5G59160	TOPP2	N_linked	Zm00001eb073560,Zm00001eb187190	Zm00001eb191230,Zm00001eb259130
AT1G12630	ERF027	Transcriptional_Regulation	AT2G29400	TOPP1	N_linked	Zm00001eb073560,Zm00001eb187190	Zm00001eb191230,Zm00001eb259130,Zm00001eb271450,Zm00001eb282770,Zm00001eb346060
AT1G12630	ERF027	Transcriptional_Regulation	AT1G66200	GLN1;2	Nitrate_Assimilation	Zm00001eb073560,Zm00001eb187190	Zm00001eb009090,Zm00001eb253820,Zm00001eb399860
AT1G12630	ERF027	Transcriptional_Regulation	AT5G50200	NRT3.1	N_transporter	Zm00001eb073560,Zm00001eb187190	Zm00001eb246140
AT1G12630	ERF027	Transcriptional_Regulation	AT1G12110	NPF6.3	N_transporter	Zm00001eb073560,Zm00001eb187190	Zm00001eb416090
AT5G61590	ERF107	Transcriptional_Regulation	AT1G64530	NLP6	TF_linkedtoN	Zm00001eb074900,Zm00001eb249320	Zm00001eb118950,Zm00001eb339390
AT5G61590	ERF107	Transcriptional_Regulation	AT3G17820	GLN1;3	Nitrate_Assimilation	Zm00001eb074900,Zm00001eb249320	Zm00001eb253820
AT5G61590	ERF107	Transcriptional_Regulation	AT3G45650	NPF2.7	N_transporter	Zm00001eb074900,Zm00001eb249320	Zm00001eb217190,Zm00001eb287980
AT5G61590	ERF107	Transcriptional_Regulation	AT5G65800	ACS5	Ethylene	Zm00001eb074900,Zm00001eb249320	Zm00001eb055950
AT5G61590	ERF107	Transcriptional_Regulation	AT5G43380	TOPP6	N_linked	Zm00001eb074900,Zm00001eb249320	Zm00001eb191230,Zm00001eb259130,Zm00001eb271450,Zm00001eb282770,Zm00001eb346060
AT5G61590	ERF107	Transcriptional_Regulation	AT2G29400	TOPP1	N_linked	Zm00001eb074900,Zm00001eb249320	Zm00001eb191230,Zm00001eb259130,Zm00001eb271450,Zm00001eb282770,Zm00001eb346060
AT5G61590	ERF107	Transcriptional_Regulation	AT5G07440	GDH2	AminoAcid_Metabolism	Zm00001eb074900,Zm00001eb249320	Zm00001eb427810
AT5G61590	ERF107	Transcriptional_Regulation	AT5G53460	GLT1	Nitrate_Assimilation	Zm00001eb074900,Zm00001eb249320	Zm00001eb156610,Zm00001eb295210,Zm00001eb295220,Zm00001eb360480
AT5G61590	ERF107	Transcriptional_Regulation	AT1G77760	NIA1	Nitrate_Assimilation	Zm00001eb074900,Zm00001eb249320	Zm00001eb037860,Zm00001eb176470,Zm00001eb256260
AT5G61590	ERF107	Transcriptional_Regulation	AT5G50200	NRT3.1	N_transporter	Zm00001eb074900,Zm00001eb249320	Zm00001eb246140
AT5G61590	ERF107	Transcriptional_Regulation	AT1G12110	NPF6.3	N_transporter	Zm00001eb074900,Zm00001eb249320	Zm00001eb416090
AT5G61590	ERF107	Transcriptional_Regulation	AT1G56010	NAC1	Transcriptional_Regulation	Zm00001eb074900,Zm00001eb249320	Zm00001eb070490,Zm00001eb135910,Zm00001eb413540
AT5G54680	ILR3	Transcriptional_Regulation	AT1G64530	NLP6	TF_linkedtoN	Zm00001eb173070	Zm00001eb118950,Zm00001eb339390
AT5G54680	ILR3	Transcriptional_Regulation	AT1G78050	PGM1	Carbon_Metabolism	Zm00001eb173070	Zm00001eb194260
AT5G54680	ILR3	Transcriptional_Regulation	AT1G77450	ANAC032	Transcriptional_Regulation	Zm00001eb173070	Zm00001eb145580,Zm00001eb201290,Zm00001eb288360
AT5G54680	ILR3	Transcriptional_Regulation	AT4G24020	NLP7	TF_linkedtoN	Zm00001eb173070	Zm00001eb118950,Zm00001eb339390
AT5G54680	ILR3	Transcriptional_Regulation	AT4G37770	ACS8	Ethylene	Zm00001eb173070	Zm00001eb055950
AT5G54680	ILR3	Transcriptional_Regulation	AT5G65800	ACS5	Ethylene	Zm00001eb173070	Zm00001eb055950
AT5G54680	ILR3	Transcriptional_Regulation	AT3G05580	TOPP9	N_linked	Zm00001eb173070	Zm00001eb282770,Zm00001eb346060
AT5G54680	ILR3	Transcriptional_Regulation	AT1G64040	TOPP3	N_linked	Zm00001eb173070	Zm00001eb271450
AT5G54680	ILR3	Transcriptional_Regulation	AT5G59160	TOPP2	N_linked	Zm00001eb173070	Zm00001eb191230,Zm00001eb259130
AT5G54680	ILR3	Transcriptional_Regulation	AT1G72330	ALAAT2	AminoAcid_Metabolism	Zm00001eb173070	Zm00001eb327530
AT5G54680	ILR3	Transcriptional_Regulation	AT5G13110	G6PD2	Carbon_Metabolism	Zm00001eb173070	Zm00001eb419510
AT5G54680	ILR3	Transcriptional_Regulation	AT5G65010	ASN2	AminoAcid_Metabolism	Zm00001eb173070	Zm00001eb380080
AT5G54680	ILR3	Transcriptional_Regulation	AT3G47340	ASN1	AminoAcid_Metabolism	Zm00001eb173070	Zm00001eb013430
AT5G54680	ILR3	Transcriptional_Regulation	AT5G07440	GDH2	AminoAcid_Metabolism	Zm00001eb173070	Zm00001eb427810
AT5G54680	ILR3	Transcriptional_Regulation	AT1G66200	GLN1;2	Nitrate_Assimilation	Zm00001eb173070	Zm00001eb009090,Zm00001eb253820,Zm00001eb399860
AT5G54680	ILR3	Transcriptional_Regulation	AT2G38290	AMT2;1	N_transporter	Zm00001eb173070	Zm00001eb289990
AT5G54680	ILR3	Transcriptional_Regulation	AT5G50200	NRT3.1	N_transporter	Zm00001eb173070	Zm00001eb246140
AT5G54680	ILR3	Transcriptional_Regulation	AT1G08090	NRT2.1	N_transporter	Zm00001eb173070	Zm00001eb209670,Zm00001eb209690
AT5G54680	ILR3	Transcriptional_Regulation	AT1G12110	NPF6.3	N_transporter	Zm00001eb173070	Zm00001eb416090
AT5G54680	ILR3	Transcriptional_Regulation	AT1G56010	NAC1	Transcriptional_Regulation	Zm00001eb173070	Zm00001eb070490,Zm00001eb135910,Zm00001eb413540
AT2G31230	ERF15	Transcriptional_Regulation	AT4G23980	ARF9	Transcriptional_Regulation	Zm00001eb307550	Zm00001eb118970
AT2G31230	ERF15	Transcriptional_Regulation	AT4G05390	RFNR1	Nitrate_Assimilation	Zm00001eb307550	Zm00001eb059850
AT2G31230	ERF15	Transcriptional_Regulation	AT3G17820	GLN1;3	Nitrate_Assimilation	Zm00001eb307550	Zm00001eb253820
AT2G31230	ERF15	Transcriptional_Regulation	AT1G77450	ANAC032	Transcriptional_Regulation	Zm00001eb307550	Zm00001eb145580,Zm00001eb201290,Zm00001eb288360
AT2G31230	ERF15	Transcriptional_Regulation	AT3G45650	NPF2.7	N_transporter	Zm00001eb307550	Zm00001eb217190,Zm00001eb287980
AT2G31230	ERF15	Transcriptional_Regulation	AT2G04240	XERICO	N_linked	Zm00001eb307550	Zm00001eb101500,Zm00001eb316120
AT2G31230	ERF15	Transcriptional_Regulation	AT2G22810	ACS4	Ethylene	Zm00001eb307550	Zm00001eb055950
AT2G31230	ERF15	Transcriptional_Regulation	AT3G49700	ACS9	Ethylene	Zm00001eb307550	Zm00001eb055950
AT2G31230	ERF15	Transcriptional_Regulation	AT3G05580	TOPP9	N_linked	Zm00001eb307550	Zm00001eb282770,Zm00001eb346060
AT2G31230	ERF15	Transcriptional_Regulation	AT1G64040	TOPP3	N_linked	Zm00001eb307550	Zm00001eb271450
AT2G31230	ERF15	Transcriptional_Regulation	AT5G59160	TOPP2	N_linked	Zm00001eb307550	Zm00001eb191230,Zm00001eb259130
AT2G31230	ERF15	Transcriptional_Regulation	AT5G07440	GDH2	AminoAcid_Metabolism	Zm00001eb307550	Zm00001eb427810
AT2G31230	ERF15	Transcriptional_Regulation	AT5G53460	GLT1	Nitrate_Assimilation	Zm00001eb307550	Zm00001eb156610,Zm00001eb295210,Zm00001eb295220,Zm00001eb360480
AT2G31230	ERF15	Transcriptional_Regulation	AT1G66200	GLN1;2	Nitrate_Assimilation	Zm00001eb307550	Zm00001eb009090,Zm00001eb253820,Zm00001eb399860
AT2G31230	ERF15	Transcriptional_Regulation	AT1G37130	NIA2	Nitrate_Assimilation	Zm00001eb307550	Zm00001eb037860,Zm00001eb176470,Zm00001eb256260
AT2G31230	ERF15	Transcriptional_Regulation	AT5G50200	NRT3.1	N_transporter	Zm00001eb307550	Zm00001eb246140
AT2G31230	ERF15	Transcriptional_Regulation	AT5G60770	NRT2.4	N_transporter	Zm00001eb307550	Zm00001eb209670,Zm00001eb209690
AT2G31230	ERF15	Transcriptional_Regulation	AT1G56010	NAC1	Transcriptional_Regulation	Zm00001eb307550	Zm00001eb070490,Zm00001eb135910,Zm00001eb413540
AT1G68920	BHLH49	Transcriptional_Regulation	AT3G45650	NPF2.7	N_transporter	Zm00001eb315870	Zm00001eb217190,Zm00001eb287980
AT1G68920	BHLH49	Transcriptional_Regulation	AT2G04240	XERICO	N_linked	Zm00001eb315870	Zm00001eb101500,Zm00001eb316120
AT1G68920	BHLH49	Transcriptional_Regulation	AT5G13110	G6PD2	Carbon_Metabolism	Zm00001eb315870	Zm00001eb419510
AT1G68920	BHLH49	Transcriptional_Regulation	AT1G66200	GLN1;2	Nitrate_Assimilation	Zm00001eb315870	Zm00001eb009090,Zm00001eb253820,Zm00001eb399860
AT1G68920	BHLH49	Transcriptional_Regulation	AT5G40850	UPM1	Nitrate_Assimilation	Zm00001eb315870	Zm00001eb159150,Zm00001eb358930
AT1G68920	BHLH49	Transcriptional_Regulation	AT2G15620	NIR1	Nitrate_Assimilation	Zm00001eb315870	Zm00001eb193660,Zm00001eb255880
AT1G68920	BHLH49	Transcriptional_Regulation	AT1G56010	NAC1	Transcriptional_Regulation	Zm00001eb315870	Zm00001eb070490,Zm00001eb135910,Zm00001eb413540
AT1G47870	E2Fc	Transcriptional_Regulation	AT1G64530	NLP6	TF_linkedtoN	Zm00001eb089380	Zm00001eb118950,Zm00001eb339390
AT1G47870	E2Fc	Transcriptional_Regulation	AT1G78050	PGM1	Carbon_Metabolism	Zm00001eb089380	Zm00001eb194260
AT1G47870	E2Fc	Transcriptional_Regulation	AT3G45650	NPF2.7	N_transporter	Zm00001eb089380	Zm00001eb217190,Zm00001eb287980
AT1G47870	E2Fc	Transcriptional_Regulation	AT2G04240	XERICO	N_linked	Zm00001eb089380	Zm00001eb101500,Zm00001eb316120
AT1G47870	E2Fc	Transcriptional_Regulation	AT4G37770	ACS8	Ethylene	Zm00001eb089380	Zm00001eb055950
AT1G47870	E2Fc	Transcriptional_Regulation	AT5G65800	ACS5	Ethylene	Zm00001eb089380	Zm00001eb055950
AT1G47870	E2Fc	Transcriptional_Regulation	AT3G05580	TOPP9	N_linked	Zm00001eb089380	Zm00001eb282770,Zm00001eb346060
AT1G47870	E2Fc	Transcriptional_Regulation	AT5G43380	TOPP6	N_linked	Zm00001eb089380	Zm00001eb191230,Zm00001eb259130,Zm00001eb271450,Zm00001eb282770,Zm00001eb346060
AT1G47870	E2Fc	Transcriptional_Regulation	AT5G59160	TOPP2	N_linked	Zm00001eb089380	Zm00001eb191230,Zm00001eb259130
AT1G47870	E2Fc	Transcriptional_Regulation	AT1G72330	ALAAT2	AminoAcid_Metabolism	Zm00001eb089380	Zm00001eb327530
AT1G47870	E2Fc	Transcriptional_Regulation	AT5G13110	G6PD2	Carbon_Metabolism	Zm00001eb089380	Zm00001eb419510
AT1G47870	E2Fc	Transcriptional_Regulation	AT5G65010	ASN2	AminoAcid_Metabolism	Zm00001eb089380	Zm00001eb380080
AT1G47870	E2Fc	Transcriptional_Regulation	AT1G66200	GLN1;2	Nitrate_Assimilation	Zm00001eb089380	Zm00001eb009090,Zm00001eb253820,Zm00001eb399860
AT1G47870	E2Fc	Transcriptional_Regulation	AT2G15620	NIR1	Nitrate_Assimilation	Zm00001eb089380	Zm00001eb193660,Zm00001eb255880
AT1G47870	E2Fc	Transcriptional_Regulation	AT1G77760	NIA1	Nitrate_Assimilation	Zm00001eb089380	Zm00001eb037860,Zm00001eb176470,Zm00001eb256260
AT1G47870	E2Fc	Transcriptional_Regulation	AT5G50200	NRT3.1	N_transporter	Zm00001eb089380	Zm00001eb246140
AT1G47870	E2Fc	Transcriptional_Regulation	AT1G08090	NRT2.1	N_transporter	Zm00001eb089380	Zm00001eb209670,Zm00001eb209690
AT1G47870	E2Fc	Transcriptional_Regulation	AT1G12110	NPF6.3	N_transporter	Zm00001eb089380	Zm00001eb416090
AT1G47870	E2Fc	Transcriptional_Regulation	AT1G56010	NAC1	Transcriptional_Regulation	Zm00001eb089380	Zm00001eb070490,Zm00001eb135910,Zm00001eb413540
AT1G21910	DREB26	Transcriptional_Regulation	AT1G78050	PGM1	Carbon_Metabolism	Zm00001eb011550,Zm00001eb193550	Zm00001eb194260
AT1G21910	DREB26	Transcriptional_Regulation	AT1G77450	ANAC032	Transcriptional_Regulation	Zm00001eb011550,Zm00001eb193550	Zm00001eb145580,Zm00001eb201290,Zm00001eb288360
AT1G21910	DREB26	Transcriptional_Regulation	AT3G45650	NPF2.7	N_transporter	Zm00001eb011550,Zm00001eb193550	Zm00001eb217190,Zm00001eb287980
AT1G21910	DREB26	Transcriptional_Regulation	AT4G24020	NLP7	TF_linkedtoN	Zm00001eb011550,Zm00001eb193550	Zm00001eb118950,Zm00001eb339390
AT1G21910	DREB26	Transcriptional_Regulation	AT2G29400	TOPP1	N_linked	Zm00001eb011550,Zm00001eb193550	Zm00001eb191230,Zm00001eb259130,Zm00001eb271450,Zm00001eb282770,Zm00001eb346060
AT1G21910	DREB26	Transcriptional_Regulation	AT5G07440	GDH2	AminoAcid_Metabolism	Zm00001eb011550,Zm00001eb193550	Zm00001eb427810
AT1G21910	DREB26	Transcriptional_Regulation	AT1G66200	GLN1;2	Nitrate_Assimilation	Zm00001eb011550,Zm00001eb193550	Zm00001eb009090,Zm00001eb253820,Zm00001eb399860
AT1G21910	DREB26	Transcriptional_Regulation	AT1G12110	NPF6.3	N_transporter	Zm00001eb011550,Zm00001eb193550	Zm00001eb416090
AT1G21910	DREB26	Transcriptional_Regulation	AT1G56010	NAC1	Transcriptional_Regulation	Zm00001eb011550,Zm00001eb193550	Zm00001eb070490,Zm00001eb135910,Zm00001eb413540
AT5G53980	HB52	Transcriptional_Regulation	AT3G45650	NPF2.7	N_transporter	Zm00001eb027860,Zm00001eb075230,Zm00001eb101280	Zm00001eb217190,Zm00001eb287980
AT5G53980	HB52	Transcriptional_Regulation	AT4G01120	GBF2	Transcriptional_Regulation	Zm00001eb027860,Zm00001eb075230,Zm00001eb101280	Zm00001eb296340
AT3G28920	HB34	Transcriptional_Regulation	AT1G64530	NLP6	TF_linkedtoN	Zm00001eb312620	Zm00001eb118950,Zm00001eb339390
AT3G28920	HB34	Transcriptional_Regulation	AT4G24020	NLP7	TF_linkedtoN	Zm00001eb312620	Zm00001eb118950,Zm00001eb339390
AT3G28920	HB34	Transcriptional_Regulation	AT3G05580	TOPP9	N_linked	Zm00001eb312620	Zm00001eb282770,Zm00001eb346060
AT3G28920	HB34	Transcriptional_Regulation	AT2G29400	TOPP1	N_linked	Zm00001eb312620	Zm00001eb191230,Zm00001eb259130,Zm00001eb271450,Zm00001eb282770,Zm00001eb346060
AT3G28920	HB34	Transcriptional_Regulation	AT1G72330	ALAAT2	AminoAcid_Metabolism	Zm00001eb312620	Zm00001eb327530
AT3G28920	HB34	Transcriptional_Regulation	AT5G07440	GDH2	AminoAcid_Metabolism	Zm00001eb312620	Zm00001eb427810
AT3G28920	HB34	Transcriptional_Regulation	AT1G66200	GLN1;2	Nitrate_Assimilation	Zm00001eb312620	Zm00001eb009090,Zm00001eb253820,Zm00001eb399860
AT3G28920	HB34	Transcriptional_Regulation	AT2G15620	NIR1	Nitrate_Assimilation	Zm00001eb312620	Zm00001eb193660,Zm00001eb255880
AT3G28920	HB34	Transcriptional_Regulation	AT1G77760	NIA1	Nitrate_Assimilation	Zm00001eb312620	Zm00001eb037860,Zm00001eb176470,Zm00001eb256260
AT3G28920	HB34	Transcriptional_Regulation	AT4G01120	GBF2	Transcriptional_Regulation	Zm00001eb312620	Zm00001eb296340
AT2G02540	HB21	Transcriptional_Regulation	AT1G64530	NLP6	TF_linkedtoN	Zm00001eb296830	Zm00001eb118950,Zm00001eb339390
AT2G02540	HB21	Transcriptional_Regulation	AT4G24020	NLP7	TF_linkedtoN	Zm00001eb296830	Zm00001eb118950,Zm00001eb339390
AT2G02540	HB21	Transcriptional_Regulation	AT2G29400	TOPP1	N_linked	Zm00001eb296830	Zm00001eb191230,Zm00001eb259130,Zm00001eb271450,Zm00001eb282770,Zm00001eb346060
AT2G02540	HB21	Transcriptional_Regulation	AT1G72330	ALAAT2	AminoAcid_Metabolism	Zm00001eb296830	Zm00001eb327530
AT2G02540	HB21	Transcriptional_Regulation	AT3G47340	ASN1	AminoAcid_Metabolism	Zm00001eb296830	Zm00001eb013430
AT2G02540	HB21	Transcriptional_Regulation	AT5G07440	GDH2	AminoAcid_Metabolism	Zm00001eb296830	Zm00001eb427810
AT2G02540	HB21	Transcriptional_Regulation	AT1G66200	GLN1;2	Nitrate_Assimilation	Zm00001eb296830	Zm00001eb009090,Zm00001eb253820,Zm00001eb399860
AT2G02540	HB21	Transcriptional_Regulation	AT4G01120	GBF2	Transcriptional_Regulation	Zm00001eb296830	Zm00001eb296340
AT4G31550	WRKY11	Transcriptional_Regulation	AT1G72330	ALAAT2	AminoAcid_Metabolism	Zm00001eb071590,Zm00001eb178160	Zm00001eb327530
AT2G38470	WRKY33	Transcriptional_Regulation	AT1G72330	ALAAT2	AminoAcid_Metabolism	Zm00001eb149300,Zm00001eb290350,Zm00001eb368640,Zm00001eb441670	Zm00001eb327530
AT2G24570	WRKY17	Transcriptional_Regulation	AT3G45650	NPF2.7	N_transporter	Zm00001eb071590,Zm00001eb178160	Zm00001eb217190,Zm00001eb287980
AT2G04880	ZAP1	Transcriptional_Regulation	AT5G65800	ACS5	Ethylene	Zm00001eb149300,Zm00001eb290350,Zm00001eb316310,Zm00001eb325760,Zm00001eb350280,Zm00001eb368640,Zm00001eb441670	Zm00001eb055950
AT5G67300	MYB44	Transcriptional_Regulation	AT1G30330	ARF6	Transcriptional_Regulation	Zm00001eb095690	Zm00001eb207450,Zm00001eb273840
AT3G23030	IAA2	Transcriptional_Regulation	AT1G30330	ARF6	Transcriptional_Regulation	Zm00001eb031190,Zm00001eb135570,Zm00001eb218860	Zm00001eb207450,Zm00001eb273840
AT3G15170	CUC1	Transcriptional_Regulation	AT1G30330	ARF6	Transcriptional_Regulation	Zm00001eb015570,Zm00001eb035180,Zm00001eb070490,Zm00001eb080700,Zm00001eb093650,Zm00001eb102160,Zm00001eb135910,Zm00001eb258400,Zm00001eb413540	Zm00001eb207450,Zm00001eb273840
AT3G11280	AT3G11280	Transcriptional_Regulation	AT1G30330	ARF6	Transcriptional_Regulation	Zm00001eb288730,Zm00001eb335690	Zm00001eb207450,Zm00001eb273840
AT2G33860	ETT	Transcriptional_Regulation	AT1G30330	ARF6	Transcriptional_Regulation	Zm00001eb157270,Zm00001eb292830	Zm00001eb207450,Zm00001eb273840
AT1G75240	HB33	Transcriptional_Regulation	AT1G30330	ARF6	Transcriptional_Regulation	Zm00001eb296830,Zm00001eb312620	Zm00001eb207450,Zm00001eb273840
AT1G69600	ZFHD1	Transcriptional_Regulation	AT1G30330	ARF6	Transcriptional_Regulation	Zm00001eb312620	Zm00001eb207450,Zm00001eb273840
AT1G06070	AT1G06070	Transcriptional_Regulation	AT1G30330	ARF6	Transcriptional_Regulation	Zm00001eb102780	Zm00001eb207450,Zm00001eb273840
AT5G66320	GATA5	Transcriptional_Regulation	AT3G61830	ARF18	Transcriptional_Regulation	Zm00001eb075320,Zm00001eb427580	Zm00001eb118970
AT5G66320	GATA5	Transcriptional_Regulation	AT5G53460	GLT1	Nitrate_Assimilation	Zm00001eb075320,Zm00001eb427580	Zm00001eb156610,Zm00001eb295210,Zm00001eb295220,Zm00001eb360480
AT5G66320	GATA5	Transcriptional_Regulation	AT1G12110	NPF6.3	N_transporter	Zm00001eb075320,Zm00001eb427580	Zm00001eb416090
AT5G66320	GATA5	Transcriptional_Regulation	AT1G12820	AFB3	Auxin_Signalling	Zm00001eb075320,Zm00001eb427580	Zm00001eb113030
AT5G52020	ERF025	Transcriptional_Regulation	AT1G64530	NLP6	TF_linkedtoN	Zm00001eb073560,Zm00001eb187190	Zm00001eb118950,Zm00001eb339390
AT5G52020	ERF025	Transcriptional_Regulation	AT5G18170	GDH1	AminoAcid_Metabolism	Zm00001eb073560,Zm00001eb187190	Zm00001eb060520
AT5G52020	ERF025	Transcriptional_Regulation	AT3G45650	NPF2.7	N_transporter	Zm00001eb073560,Zm00001eb187190	Zm00001eb217190,Zm00001eb287980
AT5G52020	ERF025	Transcriptional_Regulation	AT2G04240	XERICO	N_linked	Zm00001eb073560,Zm00001eb187190	Zm00001eb101500,Zm00001eb316120
AT5G52020	ERF025	Transcriptional_Regulation	AT4G37770	ACS8	Ethylene	Zm00001eb073560,Zm00001eb187190	Zm00001eb055950
AT5G52020	ERF025	Transcriptional_Regulation	AT5G65800	ACS5	Ethylene	Zm00001eb073560,Zm00001eb187190	Zm00001eb055950
AT5G52020	ERF025	Transcriptional_Regulation	AT2G29400	TOPP1	N_linked	Zm00001eb073560,Zm00001eb187190	Zm00001eb191230,Zm00001eb259130,Zm00001eb271450,Zm00001eb282770,Zm00001eb346060
AT5G52020	ERF025	Transcriptional_Regulation	AT1G77760	NIA1	Nitrate_Assimilation	Zm00001eb073560,Zm00001eb187190	Zm00001eb037860,Zm00001eb176470,Zm00001eb256260
AT5G52020	ERF025	Transcriptional_Regulation	AT1G12110	NPF6.3	N_transporter	Zm00001eb073560,Zm00001eb187190	Zm00001eb416090
AT5G52020	ERF025	Transcriptional_Regulation	AT1G56010	NAC1	Transcriptional_Regulation	Zm00001eb073560,Zm00001eb187190	Zm00001eb070490,Zm00001eb135910,Zm00001eb413540
AT5G52020	ERF025	Transcriptional_Regulation	AT1G12820	AFB3	Auxin_Signalling	Zm00001eb073560,Zm00001eb187190	Zm00001eb113030
AT5G51990	CBF4	Transcriptional_Regulation	AT2G04240	XERICO	N_linked	Zm00001eb250560,Zm00001eb318890,Zm00001eb318910	Zm00001eb101500,Zm00001eb316120
AT5G51990	CBF4	Transcriptional_Regulation	AT5G07440	GDH2	AminoAcid_Metabolism	Zm00001eb250560,Zm00001eb318890,Zm00001eb318910	Zm00001eb427810
AT5G51990	CBF4	Transcriptional_Regulation	AT1G30330	ARF6	Transcriptional_Regulation	Zm00001eb250560,Zm00001eb318890,Zm00001eb318910	Zm00001eb207450,Zm00001eb273840
AT5G51990	CBF4	Transcriptional_Regulation	AT1G12820	AFB3	Auxin_Signalling	Zm00001eb250560,Zm00001eb318890,Zm00001eb318910	Zm00001eb113030
AT5G25830	GATA12	Transcriptional_Regulation	AT3G61830	ARF18	Transcriptional_Regulation	Zm00001eb371070	Zm00001eb118970
AT5G25830	GATA12	Transcriptional_Regulation	AT5G53460	GLT1	Nitrate_Assimilation	Zm00001eb371070	Zm00001eb156610,Zm00001eb295210,Zm00001eb295220,Zm00001eb360480
AT5G25830	GATA12	Transcriptional_Regulation	AT1G12110	NPF6.3	N_transporter	Zm00001eb371070	Zm00001eb416090
AT5G25830	GATA12	Transcriptional_Regulation	AT1G12820	AFB3	Auxin_Signalling	Zm00001eb371070	Zm00001eb113030
AT5G15210	HB30	Transcriptional_Regulation	AT1G64530	NLP6	TF_linkedtoN	Zm00001eb312620	Zm00001eb118950,Zm00001eb339390
AT5G15210	HB30	Transcriptional_Regulation	AT5G65800	ACS5	Ethylene	Zm00001eb312620	Zm00001eb055950
AT5G15210	HB30	Transcriptional_Regulation	AT3G05580	TOPP9	N_linked	Zm00001eb312620	Zm00001eb282770,Zm00001eb346060
AT5G15210	HB30	Transcriptional_Regulation	AT2G29400	TOPP1	N_linked	Zm00001eb312620	Zm00001eb191230,Zm00001eb259130,Zm00001eb271450,Zm00001eb282770,Zm00001eb346060
AT5G15210	HB30	Transcriptional_Regulation	AT1G72330	ALAAT2	AminoAcid_Metabolism	Zm00001eb312620	Zm00001eb327530
AT5G15210	HB30	Transcriptional_Regulation	AT3G47340	ASN1	AminoAcid_Metabolism	Zm00001eb312620	Zm00001eb013430
AT5G15210	HB30	Transcriptional_Regulation	AT5G07440	GDH2	AminoAcid_Metabolism	Zm00001eb312620	Zm00001eb427810
AT5G15210	HB30	Transcriptional_Regulation	AT1G66200	GLN1;2	Nitrate_Assimilation	Zm00001eb312620	Zm00001eb009090,Zm00001eb253820,Zm00001eb399860
AT5G15210	HB30	Transcriptional_Regulation	AT5G40850	UPM1	Nitrate_Assimilation	Zm00001eb312620	Zm00001eb159150,Zm00001eb358930
AT5G15210	HB30	Transcriptional_Regulation	AT1G77760	NIA1	Nitrate_Assimilation	Zm00001eb312620	Zm00001eb037860,Zm00001eb176470,Zm00001eb256260
AT5G15210	HB30	Transcriptional_Regulation	AT1G56010	NAC1	Transcriptional_Regulation	Zm00001eb312620	Zm00001eb070490,Zm00001eb135910,Zm00001eb413540
AT5G15210	HB30	Transcriptional_Regulation	AT4G01120	GBF2	Transcriptional_Regulation	Zm00001eb312620	Zm00001eb296340
AT5G15210	HB30	Transcriptional_Regulation	AT1G12820	AFB3	Auxin_Signalling	Zm00001eb312620	Zm00001eb113030
AT4G36730	GBF1	Transcriptional_Regulation	AT1G77450	ANAC032	Transcriptional_Regulation	Zm00001eb095290,Zm00001eb303220	Zm00001eb145580,Zm00001eb201290,Zm00001eb288360
AT4G36730	GBF1	Transcriptional_Regulation	AT3G45650	NPF2.7	N_transporter	Zm00001eb095290,Zm00001eb303220	Zm00001eb217190,Zm00001eb287980
AT4G36730	GBF1	Transcriptional_Regulation	AT2G04240	XERICO	N_linked	Zm00001eb095290,Zm00001eb303220	Zm00001eb101500,Zm00001eb316120
AT4G36730	GBF1	Transcriptional_Regulation	AT5G65800	ACS5	Ethylene	Zm00001eb095290,Zm00001eb303220	Zm00001eb055950
AT4G36730	GBF1	Transcriptional_Regulation	AT5G43380	TOPP6	N_linked	Zm00001eb095290,Zm00001eb303220	Zm00001eb191230,Zm00001eb259130,Zm00001eb271450,Zm00001eb282770,Zm00001eb346060
AT4G36730	GBF1	Transcriptional_Regulation	AT1G66200	GLN1;2	Nitrate_Assimilation	Zm00001eb095290,Zm00001eb303220	Zm00001eb009090,Zm00001eb253820,Zm00001eb399860
AT4G36730	GBF1	Transcriptional_Regulation	AT5G40850	UPM1	Nitrate_Assimilation	Zm00001eb095290,Zm00001eb303220	Zm00001eb159150,Zm00001eb358930
AT4G36730	GBF1	Transcriptional_Regulation	AT2G15620	NIR1	Nitrate_Assimilation	Zm00001eb095290,Zm00001eb303220	Zm00001eb193660,Zm00001eb255880
AT4G36730	GBF1	Transcriptional_Regulation	AT5G50200	NRT3.1	N_transporter	Zm00001eb095290,Zm00001eb303220	Zm00001eb246140
AT4G36730	GBF1	Transcriptional_Regulation	AT1G12820	AFB3	Auxin_Signalling	Zm00001eb095290,Zm00001eb303220	Zm00001eb113030
AT4G32890	GATA9	Transcriptional_Regulation	AT3G61830	ARF18	Transcriptional_Regulation	Zm00001eb371070	Zm00001eb118970
AT4G32890	GATA9	Transcriptional_Regulation	AT1G12110	NPF6.3	N_transporter	Zm00001eb371070	Zm00001eb416090
AT4G32890	GATA9	Transcriptional_Regulation	AT1G12820	AFB3	Auxin_Signalling	Zm00001eb371070	Zm00001eb113030
AT4G23980	ARF9	Transcriptional_Regulation	AT1G64530	NLP6	TF_linkedtoN	Zm00001eb118970	Zm00001eb118950,Zm00001eb339390
AT4G23980	ARF9	Transcriptional_Regulation	AT1G77450	ANAC032	Transcriptional_Regulation	Zm00001eb118970	Zm00001eb145580,Zm00001eb201290,Zm00001eb288360
AT4G23980	ARF9	Transcriptional_Regulation	AT3G45650	NPF2.7	N_transporter	Zm00001eb118970	Zm00001eb217190,Zm00001eb287980
AT4G23980	ARF9	Transcriptional_Regulation	AT2G04240	XERICO	N_linked	Zm00001eb118970	Zm00001eb101500,Zm00001eb316120
AT4G23980	ARF9	Transcriptional_Regulation	AT5G60910	AGL8	Transcriptional_Regulation	Zm00001eb118970	Zm00001eb214750,Zm00001eb327040
AT4G23980	ARF9	Transcriptional_Regulation	AT5G65800	ACS5	Ethylene	Zm00001eb118970	Zm00001eb055950
AT4G23980	ARF9	Transcriptional_Regulation	AT5G43380	TOPP6	N_linked	Zm00001eb118970	Zm00001eb191230,Zm00001eb259130,Zm00001eb271450,Zm00001eb282770,Zm00001eb346060
AT4G23980	ARF9	Transcriptional_Regulation	AT5G59160	TOPP2	N_linked	Zm00001eb118970	Zm00001eb191230,Zm00001eb259130
AT4G23980	ARF9	Transcriptional_Regulation	AT5G13110	G6PD2	Carbon_Metabolism	Zm00001eb118970	Zm00001eb419510
AT4G23980	ARF9	Transcriptional_Regulation	AT5G65010	ASN2	AminoAcid_Metabolism	Zm00001eb118970	Zm00001eb380080
AT4G23980	ARF9	Transcriptional_Regulation	AT5G07440	GDH2	AminoAcid_Metabolism	Zm00001eb118970	Zm00001eb427810
AT4G23980	ARF9	Transcriptional_Regulation	AT2G15620	NIR1	Nitrate_Assimilation	Zm00001eb118970	Zm00001eb193660,Zm00001eb255880
AT4G23980	ARF9	Transcriptional_Regulation	AT1G77760	NIA1	Nitrate_Assimilation	Zm00001eb118970	Zm00001eb037860,Zm00001eb176470,Zm00001eb256260
AT4G23980	ARF9	Transcriptional_Regulation	AT5G50200	NRT3.1	N_transporter	Zm00001eb118970	Zm00001eb246140
AT4G23980	ARF9	Transcriptional_Regulation	AT1G56010	NAC1	Transcriptional_Regulation	Zm00001eb118970	Zm00001eb070490,Zm00001eb135910,Zm00001eb413540
AT4G23980	ARF9	Transcriptional_Regulation	AT4G01120	GBF2	Transcriptional_Regulation	Zm00001eb118970	Zm00001eb296340
AT4G23980	ARF9	Transcriptional_Regulation	AT1G12820	AFB3	Auxin_Signalling	Zm00001eb118970	Zm00001eb113030
AT4G17490	ERF6	Transcriptional_Regulation	AT3G17820	GLN1;3	Nitrate_Assimilation	Zm00001eb074900,Zm00001eb249320	Zm00001eb253820
AT4G17490	ERF6	Transcriptional_Regulation	AT5G53460	GLT1	Nitrate_Assimilation	Zm00001eb074900,Zm00001eb249320	Zm00001eb156610,Zm00001eb295210,Zm00001eb295220,Zm00001eb360480
AT4G17490	ERF6	Transcriptional_Regulation	AT1G12820	AFB3	Auxin_Signalling	Zm00001eb074900,Zm00001eb249320	Zm00001eb113030
AT3G61830	ARF18	Transcriptional_Regulation	AT1G64530	NLP6	TF_linkedtoN	Zm00001eb118970	Zm00001eb118950,Zm00001eb339390
AT3G61830	ARF18	Transcriptional_Regulation	AT1G78050	PGM1	Carbon_Metabolism	Zm00001eb118970	Zm00001eb194260
AT3G61830	ARF18	Transcriptional_Regulation	AT1G77450	ANAC032	Transcriptional_Regulation	Zm00001eb118970	Zm00001eb145580,Zm00001eb201290,Zm00001eb288360
AT3G61830	ARF18	Transcriptional_Regulation	AT3G45650	NPF2.7	N_transporter	Zm00001eb118970	Zm00001eb217190,Zm00001eb287980
AT3G61830	ARF18	Transcriptional_Regulation	AT2G04240	XERICO	N_linked	Zm00001eb118970	Zm00001eb101500,Zm00001eb316120
AT3G61830	ARF18	Transcriptional_Regulation	AT5G13110	G6PD2	Carbon_Metabolism	Zm00001eb118970	Zm00001eb419510
AT3G61830	ARF18	Transcriptional_Regulation	AT5G07440	GDH2	AminoAcid_Metabolism	Zm00001eb118970	Zm00001eb427810
AT3G61830	ARF18	Transcriptional_Regulation	AT1G77760	NIA1	Nitrate_Assimilation	Zm00001eb118970	Zm00001eb037860,Zm00001eb176470,Zm00001eb256260
AT3G61830	ARF18	Transcriptional_Regulation	AT5G50200	NRT3.1	N_transporter	Zm00001eb118970	Zm00001eb246140
AT3G61830	ARF18	Transcriptional_Regulation	AT5G60770	NRT2.4	N_transporter	Zm00001eb118970	Zm00001eb209670,Zm00001eb209690
AT3G61830	ARF18	Transcriptional_Regulation	AT1G12110	NPF6.3	N_transporter	Zm00001eb118970	Zm00001eb416090
AT3G61830	ARF18	Transcriptional_Regulation	AT1G56010	NAC1	Transcriptional_Regulation	Zm00001eb118970	Zm00001eb070490,Zm00001eb135910,Zm00001eb413540
AT3G61830	ARF18	Transcriptional_Regulation	AT1G12820	AFB3	Auxin_Signalling	Zm00001eb118970	Zm00001eb113030
AT3G54810	GATA8	Transcriptional_Regulation	AT5G07440	GDH2	AminoAcid_Metabolism	Zm00001eb191940,Zm00001eb258290	Zm00001eb427810
AT3G54810	GATA8	Transcriptional_Regulation	AT1G12820	AFB3	Auxin_Signalling	Zm00001eb191940,Zm00001eb258290	Zm00001eb113030
AT3G25730	EDF3	Transcriptional_Regulation	AT1G77450	ANAC032	Transcriptional_Regulation	Zm00001eb156040,Zm00001eb294830,Zm00001eb342850	Zm00001eb145580,Zm00001eb201290,Zm00001eb288360
AT3G25730	EDF3	Transcriptional_Regulation	AT3G45650	NPF2.7	N_transporter	Zm00001eb156040,Zm00001eb294830,Zm00001eb342850	Zm00001eb217190,Zm00001eb287980
AT3G25730	EDF3	Transcriptional_Regulation	AT2G04240	XERICO	N_linked	Zm00001eb156040,Zm00001eb294830,Zm00001eb342850	Zm00001eb101500,Zm00001eb316120
AT3G25730	EDF3	Transcriptional_Regulation	AT5G65800	ACS5	Ethylene	Zm00001eb156040,Zm00001eb294830,Zm00001eb342850	Zm00001eb055950
AT3G25730	EDF3	Transcriptional_Regulation	AT5G43380	TOPP6	N_linked	Zm00001eb156040,Zm00001eb294830,Zm00001eb342850	Zm00001eb191230,Zm00001eb259130,Zm00001eb271450,Zm00001eb282770,Zm00001eb346060
AT3G25730	EDF3	Transcriptional_Regulation	AT1G66200	GLN1;2	Nitrate_Assimilation	Zm00001eb156040,Zm00001eb294830,Zm00001eb342850	Zm00001eb009090,Zm00001eb253820,Zm00001eb399860
AT3G25730	EDF3	Transcriptional_Regulation	AT5G40850	UPM1	Nitrate_Assimilation	Zm00001eb156040,Zm00001eb294830,Zm00001eb342850	Zm00001eb159150,Zm00001eb358930
AT3G25730	EDF3	Transcriptional_Regulation	AT2G15620	NIR1	Nitrate_Assimilation	Zm00001eb156040,Zm00001eb294830,Zm00001eb342850	Zm00001eb193660,Zm00001eb255880
AT3G25730	EDF3	Transcriptional_Regulation	AT5G50200	NRT3.1	N_transporter	Zm00001eb156040,Zm00001eb294830,Zm00001eb342850	Zm00001eb246140
AT3G25730	EDF3	Transcriptional_Regulation	AT1G56010	NAC1	Transcriptional_Regulation	Zm00001eb156040,Zm00001eb294830,Zm00001eb342850	Zm00001eb070490,Zm00001eb135910,Zm00001eb413540
AT3G25730	EDF3	Transcriptional_Regulation	AT1G12820	AFB3	Auxin_Signalling	Zm00001eb156040,Zm00001eb294830,Zm00001eb342850	Zm00001eb113030
AT3G24050	GATA1	Transcriptional_Regulation	AT3G61830	ARF18	Transcriptional_Regulation	Zm00001eb075320,Zm00001eb191940,Zm00001eb258290,Zm00001eb371070,Zm00001eb391280,Zm00001eb427580	Zm00001eb118970
AT3G24050	GATA1	Transcriptional_Regulation	AT4G08040	ACS11	Ethylene	Zm00001eb075320,Zm00001eb191940,Zm00001eb258290,Zm00001eb371070,Zm00001eb391280,Zm00001eb427580	Zm00001eb055950
AT3G24050	GATA1	Transcriptional_Regulation	AT5G53460	GLT1	Nitrate_Assimilation	Zm00001eb075320,Zm00001eb191940,Zm00001eb258290,Zm00001eb371070,Zm00001eb391280,Zm00001eb427580	Zm00001eb156610,Zm00001eb295210,Zm00001eb295220,Zm00001eb360480
AT3G24050	GATA1	Transcriptional_Regulation	AT1G12110	NPF6.3	N_transporter	Zm00001eb075320,Zm00001eb191940,Zm00001eb258290,Zm00001eb371070,Zm00001eb391280,Zm00001eb427580	Zm00001eb416090
AT3G24050	GATA1	Transcriptional_Regulation	AT1G12820	AFB3	Auxin_Signalling	Zm00001eb075320,Zm00001eb191940,Zm00001eb258290,Zm00001eb371070,Zm00001eb391280,Zm00001eb427580	Zm00001eb113030
AT2G40950	BZIP17	Transcriptional_Regulation	AT1G64530	NLP6	TF_linkedtoN	Zm00001eb110370,Zm00001eb288060	Zm00001eb118950,Zm00001eb339390
AT2G40950	BZIP17	Transcriptional_Regulation	AT3G05580	TOPP9	N_linked	Zm00001eb110370,Zm00001eb288060	Zm00001eb282770,Zm00001eb346060
AT2G40950	BZIP17	Transcriptional_Regulation	AT5G43380	TOPP6	N_linked	Zm00001eb110370,Zm00001eb288060	Zm00001eb191230,Zm00001eb259130,Zm00001eb271450,Zm00001eb282770,Zm00001eb346060
AT2G40950	BZIP17	Transcriptional_Regulation	AT1G72330	ALAAT2	AminoAcid_Metabolism	Zm00001eb110370,Zm00001eb288060	Zm00001eb327530
AT2G40950	BZIP17	Transcriptional_Regulation	AT5G07440	GDH2	AminoAcid_Metabolism	Zm00001eb110370,Zm00001eb288060	Zm00001eb427810
AT2G40950	BZIP17	Transcriptional_Regulation	AT1G12820	AFB3	Auxin_Signalling	Zm00001eb110370,Zm00001eb288060	Zm00001eb113030
AT2G40620	AT2G40620	Transcriptional_Regulation	AT1G12820	AFB3	Auxin_Signalling	Zm00001eb016100,Zm00001eb330680	Zm00001eb113030
AT2G38340	DREB19	Transcriptional_Regulation	AT1G64530	NLP6	TF_linkedtoN	Zm00001eb038660,Zm00001eb175640,Zm00001eb347600	Zm00001eb118950,Zm00001eb339390
AT2G38340	DREB19	Transcriptional_Regulation	AT5G07440	GDH2	AminoAcid_Metabolism	Zm00001eb038660,Zm00001eb175640,Zm00001eb347600	Zm00001eb427810
AT2G38340	DREB19	Transcriptional_Regulation	AT1G12820	AFB3	Auxin_Signalling	Zm00001eb038660,Zm00001eb175640,Zm00001eb347600	Zm00001eb113030
AT2G23290	MYB70	Transcriptional_Regulation	AT1G64530	NLP6	TF_linkedtoN	Zm00001eb095690	Zm00001eb118950,Zm00001eb339390
AT2G23290	MYB70	Transcriptional_Regulation	AT1G78050	PGM1	Carbon_Metabolism	Zm00001eb095690	Zm00001eb194260
AT2G23290	MYB70	Transcriptional_Regulation	AT3G05580	TOPP9	N_linked	Zm00001eb095690	Zm00001eb282770,Zm00001eb346060
AT2G23290	MYB70	Transcriptional_Regulation	AT5G59160	TOPP2	N_linked	Zm00001eb095690	Zm00001eb191230,Zm00001eb259130
AT2G23290	MYB70	Transcriptional_Regulation	AT2G29400	TOPP1	N_linked	Zm00001eb095690	Zm00001eb191230,Zm00001eb259130,Zm00001eb271450,Zm00001eb282770,Zm00001eb346060
AT2G23290	MYB70	Transcriptional_Regulation	AT1G72330	ALAAT2	AminoAcid_Metabolism	Zm00001eb095690	Zm00001eb327530
AT2G23290	MYB70	Transcriptional_Regulation	AT5G13110	G6PD2	Carbon_Metabolism	Zm00001eb095690	Zm00001eb419510
AT2G23290	MYB70	Transcriptional_Regulation	AT5G07440	GDH2	AminoAcid_Metabolism	Zm00001eb095690	Zm00001eb427810
AT2G23290	MYB70	Transcriptional_Regulation	AT5G53460	GLT1	Nitrate_Assimilation	Zm00001eb095690	Zm00001eb156610,Zm00001eb295210,Zm00001eb295220,Zm00001eb360480
AT2G23290	MYB70	Transcriptional_Regulation	AT1G66200	GLN1;2	Nitrate_Assimilation	Zm00001eb095690	Zm00001eb009090,Zm00001eb253820,Zm00001eb399860
AT2G23290	MYB70	Transcriptional_Regulation	AT1G77760	NIA1	Nitrate_Assimilation	Zm00001eb095690	Zm00001eb037860,Zm00001eb176470,Zm00001eb256260
AT2G23290	MYB70	Transcriptional_Regulation	AT5G50200	NRT3.1	N_transporter	Zm00001eb095690	Zm00001eb246140
AT2G23290	MYB70	Transcriptional_Regulation	AT1G56010	NAC1	Transcriptional_Regulation	Zm00001eb095690	Zm00001eb070490,Zm00001eb135910,Zm00001eb413540
AT2G23290	MYB70	Transcriptional_Regulation	AT1G12820	AFB3	Auxin_Signalling	Zm00001eb095690	Zm00001eb113030
AT1G71130	ERF070	Transcriptional_Regulation	AT1G64530	NLP6	TF_linkedtoN	Zm00001eb359500	Zm00001eb118950,Zm00001eb339390
AT1G71130	ERF070	Transcriptional_Regulation	AT1G78050	PGM1	Carbon_Metabolism	Zm00001eb359500	Zm00001eb194260
AT1G71130	ERF070	Transcriptional_Regulation	AT3G05580	TOPP9	N_linked	Zm00001eb359500	Zm00001eb282770,Zm00001eb346060
AT1G71130	ERF070	Transcriptional_Regulation	AT5G43380	TOPP6	N_linked	Zm00001eb359500	Zm00001eb191230,Zm00001eb259130,Zm00001eb271450,Zm00001eb282770,Zm00001eb346060
AT1G71130	ERF070	Transcriptional_Regulation	AT5G59160	TOPP2	N_linked	Zm00001eb359500	Zm00001eb191230,Zm00001eb259130
AT1G71130	ERF070	Transcriptional_Regulation	AT2G29400	TOPP1	N_linked	Zm00001eb359500	Zm00001eb191230,Zm00001eb259130,Zm00001eb271450,Zm00001eb282770,Zm00001eb346060
AT1G71130	ERF070	Transcriptional_Regulation	AT5G13110	G6PD2	Carbon_Metabolism	Zm00001eb359500	Zm00001eb419510
AT1G71130	ERF070	Transcriptional_Regulation	AT5G65010	ASN2	AminoAcid_Metabolism	Zm00001eb359500	Zm00001eb380080
AT1G71130	ERF070	Transcriptional_Regulation	AT5G07440	GDH2	AminoAcid_Metabolism	Zm00001eb359500	Zm00001eb427810
AT1G71130	ERF070	Transcriptional_Regulation	AT5G53460	GLT1	Nitrate_Assimilation	Zm00001eb359500	Zm00001eb156610,Zm00001eb295210,Zm00001eb295220,Zm00001eb360480
AT1G71130	ERF070	Transcriptional_Regulation	AT1G66200	GLN1;2	Nitrate_Assimilation	Zm00001eb359500	Zm00001eb009090,Zm00001eb253820,Zm00001eb399860
AT1G71130	ERF070	Transcriptional_Regulation	AT1G77760	NIA1	Nitrate_Assimilation	Zm00001eb359500	Zm00001eb037860,Zm00001eb176470,Zm00001eb256260
AT1G71130	ERF070	Transcriptional_Regulation	AT5G50200	NRT3.1	N_transporter	Zm00001eb359500	Zm00001eb246140
AT1G71130	ERF070	Transcriptional_Regulation	AT1G08090	NRT2.1	N_transporter	Zm00001eb359500	Zm00001eb209670,Zm00001eb209690
AT1G71130	ERF070	Transcriptional_Regulation	AT1G12110	NPF6.3	N_transporter	Zm00001eb359500	Zm00001eb416090
AT1G71130	ERF070	Transcriptional_Regulation	AT1G56010	NAC1	Transcriptional_Regulation	Zm00001eb359500	Zm00001eb070490,Zm00001eb135910,Zm00001eb413540
AT1G71130	ERF070	Transcriptional_Regulation	AT1G12820	AFB3	Auxin_Signalling	Zm00001eb359500	Zm00001eb113030
AT1G61730	AT1G61730	Transcriptional_Regulation	AT1G64530	NLP6	TF_linkedtoN	Zm00001eb100610	Zm00001eb118950,Zm00001eb339390
AT1G61730	AT1G61730	Transcriptional_Regulation	AT1G78050	PGM1	Carbon_Metabolism	Zm00001eb100610	Zm00001eb194260
AT1G61730	AT1G61730	Transcriptional_Regulation	AT1G77450	ANAC032	Transcriptional_Regulation	Zm00001eb100610	Zm00001eb145580,Zm00001eb201290,Zm00001eb288360
AT1G61730	AT1G61730	Transcriptional_Regulation	AT3G45650	NPF2.7	N_transporter	Zm00001eb100610	Zm00001eb217190,Zm00001eb287980
AT1G61730	AT1G61730	Transcriptional_Regulation	AT4G24020	NLP7	TF_linkedtoN	Zm00001eb100610	Zm00001eb118950,Zm00001eb339390
AT1G61730	AT1G61730	Transcriptional_Regulation	AT2G04240	XERICO	N_linked	Zm00001eb100610	Zm00001eb101500,Zm00001eb316120
AT1G61730	AT1G61730	Transcriptional_Regulation	AT5G60910	AGL8	Transcriptional_Regulation	Zm00001eb100610	Zm00001eb214750,Zm00001eb327040
AT1G61730	AT1G61730	Transcriptional_Regulation	AT4G37770	ACS8	Ethylene	Zm00001eb100610	Zm00001eb055950
AT1G61730	AT1G61730	Transcriptional_Regulation	AT5G65800	ACS5	Ethylene	Zm00001eb100610	Zm00001eb055950
AT1G61730	AT1G61730	Transcriptional_Regulation	AT3G05580	TOPP9	N_linked	Zm00001eb100610	Zm00001eb282770,Zm00001eb346060
AT1G61730	AT1G61730	Transcriptional_Regulation	AT5G43380	TOPP6	N_linked	Zm00001eb100610	Zm00001eb191230,Zm00001eb259130,Zm00001eb271450,Zm00001eb282770,Zm00001eb346060
AT1G61730	AT1G61730	Transcriptional_Regulation	AT1G64040	TOPP3	N_linked	Zm00001eb100610	Zm00001eb271450
AT1G61730	AT1G61730	Transcriptional_Regulation	AT5G59160	TOPP2	N_linked	Zm00001eb100610	Zm00001eb191230,Zm00001eb259130
AT1G61730	AT1G61730	Transcriptional_Regulation	AT2G29400	TOPP1	N_linked	Zm00001eb100610	Zm00001eb191230,Zm00001eb259130,Zm00001eb271450,Zm00001eb282770,Zm00001eb346060
AT1G61730	AT1G61730	Transcriptional_Regulation	AT1G72330	ALAAT2	AminoAcid_Metabolism	Zm00001eb100610	Zm00001eb327530
AT1G61730	AT1G61730	Transcriptional_Regulation	AT5G65010	ASN2	AminoAcid_Metabolism	Zm00001eb100610	Zm00001eb380080
AT1G61730	AT1G61730	Transcriptional_Regulation	AT5G07440	GDH2	AminoAcid_Metabolism	Zm00001eb100610	Zm00001eb427810
AT1G61730	AT1G61730	Transcriptional_Regulation	AT1G66200	GLN1;2	Nitrate_Assimilation	Zm00001eb100610	Zm00001eb009090,Zm00001eb253820,Zm00001eb399860
AT1G61730	AT1G61730	Transcriptional_Regulation	AT5G40850	UPM1	Nitrate_Assimilation	Zm00001eb100610	Zm00001eb159150,Zm00001eb358930
AT1G61730	AT1G61730	Transcriptional_Regulation	AT2G15620	NIR1	Nitrate_Assimilation	Zm00001eb100610	Zm00001eb193660,Zm00001eb255880
AT1G61730	AT1G61730	Transcriptional_Regulation	AT1G77760	NIA1	Nitrate_Assimilation	Zm00001eb100610	Zm00001eb037860,Zm00001eb176470,Zm00001eb256260
AT1G61730	AT1G61730	Transcriptional_Regulation	AT2G38290	AMT2;1	N_transporter	Zm00001eb100610	Zm00001eb289990
AT1G61730	AT1G61730	Transcriptional_Regulation	AT5G50200	NRT3.1	N_transporter	Zm00001eb100610	Zm00001eb246140
AT1G61730	AT1G61730	Transcriptional_Regulation	AT1G08090	NRT2.1	N_transporter	Zm00001eb100610	Zm00001eb209670,Zm00001eb209690
AT1G61730	AT1G61730	Transcriptional_Regulation	AT1G12110	NPF6.3	N_transporter	Zm00001eb100610	Zm00001eb416090
AT1G61730	AT1G61730	Transcriptional_Regulation	AT1G56010	NAC1	Transcriptional_Regulation	Zm00001eb100610	Zm00001eb070490,Zm00001eb135910,Zm00001eb413540
AT1G61730	AT1G61730	Transcriptional_Regulation	AT4G01120	GBF2	Transcriptional_Regulation	Zm00001eb100610	Zm00001eb296340
AT1G61730	AT1G61730	Transcriptional_Regulation	AT1G12820	AFB3	Auxin_Signalling	Zm00001eb100610	Zm00001eb113030
AT1G58100	TCP8	Transcriptional_Regulation	AT1G12820	AFB3	Auxin_Signalling	Zm00001eb408080	Zm00001eb113030
AT1G54060	ASIL1	Transcriptional_Regulation	AT1G78050	PGM1	Carbon_Metabolism	Zm00001eb361590,Zm00001eb423330	Zm00001eb194260
AT1G54060	ASIL1	Transcriptional_Regulation	AT3G05580	TOPP9	N_linked	Zm00001eb361590,Zm00001eb423330	Zm00001eb282770,Zm00001eb346060
AT1G54060	ASIL1	Transcriptional_Regulation	AT5G43380	TOPP6	N_linked	Zm00001eb361590,Zm00001eb423330	Zm00001eb191230,Zm00001eb259130,Zm00001eb271450,Zm00001eb282770,Zm00001eb346060
AT1G54060	ASIL1	Transcriptional_Regulation	AT1G64040	TOPP3	N_linked	Zm00001eb361590,Zm00001eb423330	Zm00001eb271450
AT1G54060	ASIL1	Transcriptional_Regulation	AT5G59160	TOPP2	N_linked	Zm00001eb361590,Zm00001eb423330	Zm00001eb191230,Zm00001eb259130
AT1G54060	ASIL1	Transcriptional_Regulation	AT2G29400	TOPP1	N_linked	Zm00001eb361590,Zm00001eb423330	Zm00001eb191230,Zm00001eb259130,Zm00001eb271450,Zm00001eb282770,Zm00001eb346060
AT1G54060	ASIL1	Transcriptional_Regulation	AT1G72330	ALAAT2	AminoAcid_Metabolism	Zm00001eb361590,Zm00001eb423330	Zm00001eb327530
AT1G54060	ASIL1	Transcriptional_Regulation	AT5G07440	GDH2	AminoAcid_Metabolism	Zm00001eb361590,Zm00001eb423330	Zm00001eb427810
AT1G54060	ASIL1	Transcriptional_Regulation	AT1G66200	GLN1;2	Nitrate_Assimilation	Zm00001eb361590,Zm00001eb423330	Zm00001eb009090,Zm00001eb253820,Zm00001eb399860
AT1G54060	ASIL1	Transcriptional_Regulation	AT1G77760	NIA1	Nitrate_Assimilation	Zm00001eb361590,Zm00001eb423330	Zm00001eb037860,Zm00001eb176470,Zm00001eb256260
AT1G54060	ASIL1	Transcriptional_Regulation	AT1G56010	NAC1	Transcriptional_Regulation	Zm00001eb361590,Zm00001eb423330	Zm00001eb070490,Zm00001eb135910,Zm00001eb413540
AT1G54060	ASIL1	Transcriptional_Regulation	AT1G12820	AFB3	Auxin_Signalling	Zm00001eb361590,Zm00001eb423330	Zm00001eb113030
AT1G51600	ZML2	Transcriptional_Regulation	AT2G29400	TOPP1	N_linked	Zm00001eb273020	Zm00001eb191230,Zm00001eb259130,Zm00001eb271450,Zm00001eb282770,Zm00001eb346060
AT1G51600	ZML2	Transcriptional_Regulation	AT3G14940	PPC3	Carbon_Metabolism	Zm00001eb273020	Zm00001eb309660
AT1G51600	ZML2	Transcriptional_Regulation	AT3G47340	ASN1	AminoAcid_Metabolism	Zm00001eb273020	Zm00001eb013430
AT1G51600	ZML2	Transcriptional_Regulation	AT5G07440	GDH2	AminoAcid_Metabolism	Zm00001eb273020	Zm00001eb427810
AT1G51600	ZML2	Transcriptional_Regulation	AT1G77760	NIA1	Nitrate_Assimilation	Zm00001eb273020	Zm00001eb037860,Zm00001eb176470,Zm00001eb256260
AT1G51600	ZML2	Transcriptional_Regulation	AT5G50200	NRT3.1	N_transporter	Zm00001eb273020	Zm00001eb246140
AT1G51600	ZML2	Transcriptional_Regulation	AT1G12110	NPF6.3	N_transporter	Zm00001eb273020	Zm00001eb416090
AT1G51600	ZML2	Transcriptional_Regulation	AT1G12820	AFB3	Auxin_Signalling	Zm00001eb273020	Zm00001eb113030
AT1G50640	ERF3	Transcriptional_Regulation	AT1G64530	NLP6	TF_linkedtoN	Zm00001eb206360,Zm00001eb234870,Zm00001eb273390	Zm00001eb118950,Zm00001eb339390
AT1G50640	ERF3	Transcriptional_Regulation	AT3G05580	TOPP9	N_linked	Zm00001eb206360,Zm00001eb234870,Zm00001eb273390	Zm00001eb282770,Zm00001eb346060
AT1G50640	ERF3	Transcriptional_Regulation	AT2G29400	TOPP1	N_linked	Zm00001eb206360,Zm00001eb234870,Zm00001eb273390	Zm00001eb191230,Zm00001eb259130,Zm00001eb271450,Zm00001eb282770,Zm00001eb346060
AT1G50640	ERF3	Transcriptional_Regulation	AT5G07440	GDH2	AminoAcid_Metabolism	Zm00001eb206360,Zm00001eb234870,Zm00001eb273390	Zm00001eb427810
AT1G50640	ERF3	Transcriptional_Regulation	AT5G53460	GLT1	Nitrate_Assimilation	Zm00001eb206360,Zm00001eb234870,Zm00001eb273390	Zm00001eb156610,Zm00001eb295210,Zm00001eb295220,Zm00001eb360480
AT1G50640	ERF3	Transcriptional_Regulation	AT1G66200	GLN1;2	Nitrate_Assimilation	Zm00001eb206360,Zm00001eb234870,Zm00001eb273390	Zm00001eb009090,Zm00001eb253820,Zm00001eb399860
AT1G50640	ERF3	Transcriptional_Regulation	AT1G77760	NIA1	Nitrate_Assimilation	Zm00001eb206360,Zm00001eb234870,Zm00001eb273390	Zm00001eb037860,Zm00001eb176470,Zm00001eb256260
AT1G50640	ERF3	Transcriptional_Regulation	AT5G50200	NRT3.1	N_transporter	Zm00001eb206360,Zm00001eb234870,Zm00001eb273390	Zm00001eb246140
AT1G50640	ERF3	Transcriptional_Regulation	AT1G12820	AFB3	Auxin_Signalling	Zm00001eb206360,Zm00001eb234870,Zm00001eb273390	Zm00001eb113030
AT1G22810	ERF019	Transcriptional_Regulation	AT5G53460	GLT1	Nitrate_Assimilation	Zm00001eb145470,Zm00001eb441240	Zm00001eb156610,Zm00001eb295210,Zm00001eb295220,Zm00001eb360480
AT1G22810	ERF019	Transcriptional_Regulation	AT1G12820	AFB3	Auxin_Signalling	Zm00001eb145470,Zm00001eb441240	Zm00001eb113030
AT1G12610	DDF1	Transcriptional_Regulation	AT1G64530	NLP6	TF_linkedtoN	Zm00001eb250560,Zm00001eb318890,Zm00001eb318910	Zm00001eb118950,Zm00001eb339390
AT1G12610	DDF1	Transcriptional_Regulation	AT1G78050	PGM1	Carbon_Metabolism	Zm00001eb250560,Zm00001eb318890,Zm00001eb318910	Zm00001eb194260
AT1G12610	DDF1	Transcriptional_Regulation	AT3G45650	NPF2.7	N_transporter	Zm00001eb250560,Zm00001eb318890,Zm00001eb318910	Zm00001eb217190,Zm00001eb287980
AT1G12610	DDF1	Transcriptional_Regulation	AT2G04240	XERICO	N_linked	Zm00001eb250560,Zm00001eb318890,Zm00001eb318910	Zm00001eb101500,Zm00001eb316120
AT1G12610	DDF1	Transcriptional_Regulation	AT5G65800	ACS5	Ethylene	Zm00001eb250560,Zm00001eb318890,Zm00001eb318910	Zm00001eb055950
AT1G12610	DDF1	Transcriptional_Regulation	AT5G59160	TOPP2	N_linked	Zm00001eb250560,Zm00001eb318890,Zm00001eb318910	Zm00001eb191230,Zm00001eb259130
AT1G12610	DDF1	Transcriptional_Regulation	AT2G29400	TOPP1	N_linked	Zm00001eb250560,Zm00001eb318890,Zm00001eb318910	Zm00001eb191230,Zm00001eb259130,Zm00001eb271450,Zm00001eb282770,Zm00001eb346060
AT1G12610	DDF1	Transcriptional_Regulation	AT5G65010	ASN2	AminoAcid_Metabolism	Zm00001eb250560,Zm00001eb318890,Zm00001eb318910	Zm00001eb380080
AT1G12610	DDF1	Transcriptional_Regulation	AT5G07440	GDH2	AminoAcid_Metabolism	Zm00001eb250560,Zm00001eb318890,Zm00001eb318910	Zm00001eb427810
AT1G12610	DDF1	Transcriptional_Regulation	AT1G66200	GLN1;2	Nitrate_Assimilation	Zm00001eb250560,Zm00001eb318890,Zm00001eb318910	Zm00001eb009090,Zm00001eb253820,Zm00001eb399860
AT1G12610	DDF1	Transcriptional_Regulation	AT1G77760	NIA1	Nitrate_Assimilation	Zm00001eb250560,Zm00001eb318890,Zm00001eb318910	Zm00001eb037860,Zm00001eb176470,Zm00001eb256260
AT1G12610	DDF1	Transcriptional_Regulation	AT5G50200	NRT3.1	N_transporter	Zm00001eb250560,Zm00001eb318890,Zm00001eb318910	Zm00001eb246140
AT1G12610	DDF1	Transcriptional_Regulation	AT1G12110	NPF6.3	N_transporter	Zm00001eb250560,Zm00001eb318890,Zm00001eb318910	Zm00001eb416090
AT1G12610	DDF1	Transcriptional_Regulation	AT1G56010	NAC1	Transcriptional_Regulation	Zm00001eb250560,Zm00001eb318890,Zm00001eb318910	Zm00001eb070490,Zm00001eb135910,Zm00001eb413540
AT1G12610	DDF1	Transcriptional_Regulation	AT4G01120	GBF2	Transcriptional_Regulation	Zm00001eb250560,Zm00001eb318890,Zm00001eb318910	Zm00001eb296340
AT1G12610	DDF1	Transcriptional_Regulation	AT1G12820	AFB3	Auxin_Signalling	Zm00001eb250560,Zm00001eb318890,Zm00001eb318910	Zm00001eb113030
AT5G53950	CUC2	Transcriptional_Regulation	AT1G30330	ARF6	Transcriptional_Regulation	Zm00001eb015570,Zm00001eb035180,Zm00001eb070490,Zm00001eb080700,Zm00001eb093650,Zm00001eb102160,Zm00001eb135910,Zm00001eb258400,Zm00001eb413540	Zm00001eb207450,Zm00001eb273840
AT5G53950	CUC2	Transcriptional_Regulation	AT3G26810	AFB2	Auxin_Signalling	Zm00001eb015570,Zm00001eb035180,Zm00001eb070490,Zm00001eb080700,Zm00001eb093650,Zm00001eb102160,Zm00001eb135910,Zm00001eb258400,Zm00001eb413540	Zm00001eb113030
AT5G39610	NAC6	Transcriptional_Regulation	AT3G26810	AFB2	Auxin_Signalling	Zm00001eb080700	Zm00001eb113030
AT4G24240	WRKY7	Transcriptional_Regulation	AT3G26810	AFB2	Auxin_Signalling	Zm00001eb061030,Zm00001eb071590,Zm00001eb178160,Zm00001eb278090	Zm00001eb113030
AT4G01250	WRKY22	Transcriptional_Regulation	AT1G72330	ALAAT2	AminoAcid_Metabolism	Zm00001eb278090	Zm00001eb327530
AT4G01250	WRKY22	Transcriptional_Regulation	AT5G07440	GDH2	AminoAcid_Metabolism	Zm00001eb278090	Zm00001eb427810
AT4G01250	WRKY22	Transcriptional_Regulation	AT1G66200	GLN1;2	Nitrate_Assimilation	Zm00001eb278090	Zm00001eb009090,Zm00001eb253820,Zm00001eb399860
AT4G01250	WRKY22	Transcriptional_Regulation	AT1G12110	NPF6.3	N_transporter	Zm00001eb278090	Zm00001eb416090
AT4G01250	WRKY22	Transcriptional_Regulation	AT1G30330	ARF6	Transcriptional_Regulation	Zm00001eb278090	Zm00001eb207450,Zm00001eb273840
AT4G01250	WRKY22	Transcriptional_Regulation	AT3G26810	AFB2	Auxin_Signalling	Zm00001eb278090	Zm00001eb113030
AT4G01120	GBF2	Transcriptional_Regulation	AT1G64530	NLP6	TF_linkedtoN	Zm00001eb296340	Zm00001eb118950,Zm00001eb339390
AT4G01120	GBF2	Transcriptional_Regulation	AT3G45650	NPF2.7	N_transporter	Zm00001eb296340	Zm00001eb217190,Zm00001eb287980
AT4G01120	GBF2	Transcriptional_Regulation	AT5G65800	ACS5	Ethylene	Zm00001eb296340	Zm00001eb055950
AT4G01120	GBF2	Transcriptional_Regulation	AT5G43380	TOPP6	N_linked	Zm00001eb296340	Zm00001eb191230,Zm00001eb259130,Zm00001eb271450,Zm00001eb282770,Zm00001eb346060
AT4G01120	GBF2	Transcriptional_Regulation	AT5G07440	GDH2	AminoAcid_Metabolism	Zm00001eb296340	Zm00001eb427810
AT4G01120	GBF2	Transcriptional_Regulation	AT1G66200	GLN1;2	Nitrate_Assimilation	Zm00001eb296340	Zm00001eb009090,Zm00001eb253820,Zm00001eb399860
AT4G01120	GBF2	Transcriptional_Regulation	AT2G15620	NIR1	Nitrate_Assimilation	Zm00001eb296340	Zm00001eb193660,Zm00001eb255880
AT4G01120	GBF2	Transcriptional_Regulation	AT5G50200	NRT3.1	N_transporter	Zm00001eb296340	Zm00001eb246140
AT4G01120	GBF2	Transcriptional_Regulation	AT1G56010	NAC1	Transcriptional_Regulation	Zm00001eb296340	Zm00001eb070490,Zm00001eb135910,Zm00001eb413540
AT4G01120	GBF2	Transcriptional_Regulation	AT1G12820	AFB3	Auxin_Signalling	Zm00001eb296340	Zm00001eb113030
AT4G01120	GBF2	Transcriptional_Regulation	AT3G26810	AFB2	Auxin_Signalling	Zm00001eb296340	Zm00001eb113030
AT3G21175	ZML1	Transcriptional_Regulation	AT3G26810	AFB2	Auxin_Signalling	Zm00001eb273020	Zm00001eb113030
AT3G01970	WRKY45	Transcriptional_Regulation	AT1G72330	ALAAT2	AminoAcid_Metabolism	Zm00001eb169460	Zm00001eb327530
AT3G01970	WRKY45	Transcriptional_Regulation	AT3G26810	AFB2	Auxin_Signalling	Zm00001eb169460	Zm00001eb113030
AT2G36270	ABI5	Transcriptional_Regulation	AT3G26810	AFB2	Auxin_Signalling	Zm00001eb146690,Zm00001eb150010,Zm00001eb255970,Zm00001eb289080	Zm00001eb113030
AT2G23320	WRKY15	Transcriptional_Regulation	AT3G45650	NPF2.7	N_transporter	Zm00001eb061030,Zm00001eb071590,Zm00001eb178160,Zm00001eb278090	Zm00001eb217190,Zm00001eb287980
AT2G23320	WRKY15	Transcriptional_Regulation	AT5G65800	ACS5	Ethylene	Zm00001eb061030,Zm00001eb071590,Zm00001eb178160,Zm00001eb278090	Zm00001eb055950
AT2G23320	WRKY15	Transcriptional_Regulation	AT1G72330	ALAAT2	AminoAcid_Metabolism	Zm00001eb061030,Zm00001eb071590,Zm00001eb178160,Zm00001eb278090	Zm00001eb327530
AT2G23320	WRKY15	Transcriptional_Regulation	AT3G26810	AFB2	Auxin_Signalling	Zm00001eb061030,Zm00001eb071590,Zm00001eb178160,Zm00001eb278090	Zm00001eb113030
AT1G80840	WRKY40	Transcriptional_Regulation	AT3G26810	AFB2	Auxin_Signalling	Zm00001eb312890,Zm00001eb388620	Zm00001eb113030
AT1G68200	AT1G68200	Transcriptional_Regulation	AT3G26810	AFB2	Auxin_Signalling	Zm00001eb296640,Zm00001eb359300	Zm00001eb113030
AT1G30490	PHV	Transcriptional_Regulation	AT5G07440	GDH2	AminoAcid_Metabolism	Zm00001eb404260	Zm00001eb427810
AT1G30490	PHV	Transcriptional_Regulation	AT5G40850	UPM1	Nitrate_Assimilation	Zm00001eb404260	Zm00001eb159150,Zm00001eb358930
AT1G30490	PHV	Transcriptional_Regulation	AT1G30330	ARF6	Transcriptional_Regulation	Zm00001eb404260	Zm00001eb207450,Zm00001eb273840
AT1G30490	PHV	Transcriptional_Regulation	AT3G26810	AFB2	Auxin_Signalling	Zm00001eb404260	Zm00001eb113030

## Sheet: c. zm-tested-conserved
Table S11c. Conserved interaction in mNUEFRN in comparison to the Arabidopsis GRN
Zm Gene ID source	Ath-Gene Name Source	Zm-Gene Name Source	Process	Zm Gene ID target	Ath-Gene NameTarget	Zm-Gene NameTarget	Process	Ath-Gene ID Source	Ath-Gene ID Target
Zm00001eb146690	BZIP13	ZmbZIP95	Transcriptional_Regulation	Zm00001eb145580	ANAC032	ZmNAC109	Transcriptional_Regulation	AT5G44080	AT1G77450
Zm00001eb146690	BZIP13	ZmbZIP95	Transcriptional_Regulation	Zm00001eb201290	ANAC032	ZmNAC125	Transcriptional_Regulation	AT5G44080	AT1G77450
Zm00001eb193550	ERF014	ZmEREB13	Transcriptional_Regulation	Zm00001eb055950	ACS5	-	Ethylene_Biosynthesis	AT1G44830	AT5G65800
Zm00001eb193550	ERF014	ZmEREB13	Transcriptional_Regulation	Zm00001eb259130	TOPP1	-	N_linked	AT1G44830	AT2G29400
Zm00001eb061300	BHLH79	ZmbHLH17	Transcriptional_Regulation	Zm00001eb145580	ANAC032	ZmNAC109	Transcriptional_Regulation	AT5G62610	AT1G77450
Zm00001eb011550	ERF013	ZmEREB4	Transcriptional_Regulation	Zm00001eb427810	GDH2	-	AminoAcid_Metabolism	AT1G77640	AT5G07440
Zm00001eb257170	RAP2.12	ZmEREB90	Transcriptional_Regulation	Zm00001eb327530	ALAAT2	-	AminoAcid_Metabolism	AT1G53910	AT1G72330
Zm00001eb374110	RAP2.12	ZmEREB160	Transcriptional_Regulation	Zm00001eb327530	ALAAT2	-	AminoAcid_Metabolism	AT1G53910	AT1G72330
Zm00001eb313850	RAP2.12	ZmEREB102	Transcriptional_Regulation	Zm00001eb427810	GDH2	-	AminoAcid_Metabolism	AT1G53910	AT5G07440
Zm00001eb374110	RAP2.12	ZmEREB160	Transcriptional_Regulation	Zm00001eb427810	GDH2	-	AminoAcid_Metabolism	AT1G53910	AT5G07440
Zm00001eb359500	ERF069	ZmEREB80	Transcriptional_Regulation	Zm00001eb427810	GDH2	-	AminoAcid_Metabolism	AT1G22985	AT5G07440
Zm00001eb324070	MYB9	ZmMYB105	Transcriptional_Regulation	Zm00001eb156610	GLT1	-	Nitrate_Assimilation	AT5G16770	AT5G53460
Zm00001eb324070	MYB9	ZmMYB105	Transcriptional_Regulation	Zm00001eb360480	GLT1	-	Nitrate_Assimilation	AT5G16770	AT5G53460
Zm00001eb312120	MYB9	ZmMYB66	Transcriptional_Regulation	Zm00001eb156610	GLT1	-	Nitrate_Assimilation	AT5G16770	AT5G53460
Zm00001eb312120	MYB9	ZmMYB66	Transcriptional_Regulation	Zm00001eb360480	GLT1	-	Nitrate_Assimilation	AT5G16770	AT5G53460
Zm00001eb319620	MYB9	ZmMYB152	Transcriptional_Regulation	Zm00001eb156610	GLT1	-	Nitrate_Assimilation	AT5G16770	AT5G53460
Zm00001eb319620	MYB9	ZmMYB152	Transcriptional_Regulation	Zm00001eb360480	GLT1	-	Nitrate_Assimilation	AT5G16770	AT5G53460
Zm00001eb280660	MYB9	ZmMYB106	Transcriptional_Regulation	Zm00001eb156610	GLT1	-	Nitrate_Assimilation	AT5G16770	AT5G53460
Zm00001eb040160	MYB9	ZmMYB167	Transcriptional_Regulation	Zm00001eb156610	GLT1	-	Nitrate_Assimilation	AT5G16770	AT5G53460
Zm00001eb187810	MYB63	ZmMYB19	Transcriptional_Regulation	Zm00001eb156610	GLT1	-	Nitrate_Assimilation	AT1G79180	AT5G53460
Zm00001eb150840	ERF8	ZmEREB147	Transcriptional_Regulation	Zm00001eb156610	GLT1	-	Nitrate_Assimilation	AT1G53170	AT5G53460
Zm00001eb150840	ERF8	ZmEREB147	Transcriptional_Regulation	Zm00001eb295210	GLT1	-	Nitrate_Assimilation	AT1G53170	AT5G53460
Zm00001eb150840	ERF8	ZmEREB147	Transcriptional_Regulation	Zm00001eb360480	GLT1	-	Nitrate_Assimilation	AT1G53170	AT5G53460
Zm00001eb150840	ERF8	ZmEREB147	Transcriptional_Regulation	Zm00001eb295220	GLT1	-	Nitrate_Assimilation	AT1G53170	AT5G53460
Zm00001eb249320	ERF104	ZmEREB107	Transcriptional_Regulation	Zm00001eb009090	GLN1;2	-	Nitrate_Assimilation	AT5G61600	AT1G66200
Zm00001eb249320	ERF105	ZmEREB107	Transcriptional_Regulation	Zm00001eb009090	GLN1;2	-	Nitrate_Assimilation	AT5G51190	AT1G66200
Zm00001eb249320	ERF5	ZmEREB107	Transcriptional_Regulation	Zm00001eb360480	GLT1	-	Nitrate_Assimilation	AT5G47230	AT5G53460
Zm00001eb249320	ERF5	ZmEREB107	Transcriptional_Regulation	Zm00001eb009090	GLN1;2	-	Nitrate_Assimilation	AT5G47230	AT1G66200
Zm00001eb429870	ERF2	ZmEREB2	Transcriptional_Regulation	Zm00001eb156610	GLT1	-	Nitrate_Assimilation	AT5G47220	AT5G53460
Zm00001eb074930	ERF2	ZmEREB198	Transcriptional_Regulation	Zm00001eb156610	GLT1	-	Nitrate_Assimilation	AT5G47220	AT5G53460
Zm00001eb074930	ERF2	ZmEREB198	Transcriptional_Regulation	Zm00001eb360480	GLT1	-	Nitrate_Assimilation	AT5G47220	AT5G53460
Zm00001eb269150	GRF3	ZmGRF7	Transcriptional_Regulation	Zm00001eb295210	GLT1	-	Nitrate_Assimilation	AT2G36400	AT5G53460
Zm00001eb269150	GRF3	ZmGRF7	Transcriptional_Regulation	Zm00001eb360480	GLT1	-	Nitrate_Assimilation	AT2G36400	AT5G53460
Zm00001eb269150	GRF3	ZmGRF7	Transcriptional_Regulation	Zm00001eb295220	GLT1	-	Nitrate_Assimilation	AT2G36400	AT5G53460
Zm00001eb373670	GRF3	ZmGRF12	Transcriptional_Regulation	Zm00001eb295210	GLT1	-	Nitrate_Assimilation	AT2G36400	AT5G53460
Zm00001eb373670	GRF3	ZmGRF12	Transcriptional_Regulation	Zm00001eb295220	GLT1	-	Nitrate_Assimilation	AT2G36400	AT5G53460
Zm00001eb373670	GRF3	ZmGRF12	Transcriptional_Regulation	Zm00001eb253820	GLN1;2	-	Nitrate_Assimilation	AT2G36400	AT1G66200
Zm00001eb248380	ERF053	ZmEREB76	Transcriptional_Regulation	Zm00001eb009090	GLN1;2	-	Nitrate_Assimilation	AT2G20880	AT1G66200
Zm00001eb427130	ERF053	ZmEREB86	Transcriptional_Regulation	Zm00001eb009090	GLN1;2	-	Nitrate_Assimilation	AT2G20880	AT1G66200
Zm00001eb339390	NLP7	ZmNLP4	Transcriptional_Regulation	Zm00001eb193660	NIR1	-	Nitrate_Assimilation	AT4G24020	AT2G15620
Zm00001eb002490	NLP5	ZmNLP7	Transcriptional_Regulation	Zm00001eb193660	NIR1	-	Nitrate_Assimilation	AT1G76350	AT2G15620
Zm00001eb339390	NLP6	ZmNLP4	Transcriptional_Regulation	Zm00001eb193660	NIR1	-	Nitrate_Assimilation	AT1G64530	AT2G15620
Zm00001eb272430	BBX20	ZmOrphan149	Transcriptional_Regulation	Zm00001eb256260	NIA2	-	Nitrate_Assimilation	AT4G39070	AT1G37130
Zm00001eb430640	CRF5	ZmEREB205	Transcriptional_Regulation	Zm00001eb295210	GLT1	-	Nitrate_Assimilation	AT2G46310	AT5G53460
Zm00001eb430640	CRF5	ZmEREB205	Transcriptional_Regulation	Zm00001eb360480	GLT1	-	Nitrate_Assimilation	AT2G46310	AT5G53460
Zm00001eb430640	CRF5	ZmEREB205	Transcriptional_Regulation	Zm00001eb295220	GLT1	-	Nitrate_Assimilation	AT2G46310	AT5G53460
Zm00001eb071190	CRF5	ZmEREB97	Transcriptional_Regulation	Zm00001eb360480	GLT1	-	Nitrate_Assimilation	AT2G46310	AT5G53460
Zm00001eb430640	CRF5	ZmEREB205	Transcriptional_Regulation	Zm00001eb037860	NIA2	-	Nitrate_Assimilation	AT2G46310	AT1G37130
Zm00001eb319350	HSFB2A	ZmHSF10	Transcriptional_Regulation	Zm00001eb246140	NRT3.1	-	N_transporter	AT5G62020	AT5G50200
Zm00001eb150840	ERF4	ZmEREB147	Transcriptional_Regulation	Zm00001eb118950	NLP6	ZmNLP6	Transcriptional_Regulation	AT3G15210	AT1G64530
Zm00001eb150840	ERF4	ZmEREB147	Transcriptional_Regulation	Zm00001eb427810	GDH2	-	AminoAcid_Metabolism	AT3G15210	AT5G07440
Zm00001eb150840	ERF4	ZmEREB147	Transcriptional_Regulation	Zm00001eb009090	GLN1;2	-	Nitrate_Assimilation	AT3G15210	AT1G66200
Zm00001eb150840	ERF4	ZmEREB147	Transcriptional_Regulation	Zm00001eb253820	GLN1;2	-	Nitrate_Assimilation	AT3G15210	AT1G66200
Zm00001eb150840	ERF4	ZmEREB147	Transcriptional_Regulation	Zm00001eb246140	NRT3.1	-	N_transporter	AT3G15210	AT5G50200
Zm00001eb296340	GBF3	ZmbZIP18	Transcriptional_Regulation	Zm00001eb380080	ASN2	-	AminoAcid_Metabolism	AT2G46270	AT5G65010
Zm00001eb296340	GBF3	ZmbZIP18	Transcriptional_Regulation	Zm00001eb246140	NRT3.1	-	N_transporter	AT2G46270	AT5G50200
Zm00001eb411700	BZIP16	ZmbZIP37	Transcriptional_Regulation	Zm00001eb145580	ANAC032	ZmNAC109	Transcriptional_Regulation	AT2G35530	AT1G77450
Zm00001eb411700	BZIP16	ZmbZIP37	Transcriptional_Regulation	Zm00001eb201290	ANAC032	ZmNAC125	Transcriptional_Regulation	AT2G35530	AT1G77450
Zm00001eb288360	ANAC102	ZmNAC20	Transcriptional_Regulation	Zm00001eb253820	GLN1;2	-	Nitrate_Assimilation	AT5G63790	AT1G66200
Zm00001eb118970	ARF4	ZmARF7	Transcriptional_Regulation	Zm00001eb259130	TOPP5	-	N_linked	AT5G60450	AT3G46820
Zm00001eb408800	ARF4	ZmARF28	Transcriptional_Regulation	Zm00001eb209670	NRT2.4	-	N_transporter	AT5G60450	AT5G60770
Zm00001eb133000	ARF4	ZmARF8	Transcriptional_Regulation	Zm00001eb209670	NRT2.4	-	N_transporter	AT5G60450	AT5G60770
Zm00001eb150840	ERF9	ZmEREB147	Transcriptional_Regulation	Zm00001eb118950	NLP6	ZmNLP6	Transcriptional_Regulation	AT5G44210	AT1G64530
Zm00001eb150840	ERF9	ZmEREB147	Transcriptional_Regulation	Zm00001eb217190	NPF2.7	-	N_transporter	AT5G44210	AT3G45650
Zm00001eb150840	ERF9	ZmEREB147	Transcriptional_Regulation	Zm00001eb346060	TOPP1	-	N_linked	AT5G44210	AT2G29400
Zm00001eb150840	ERF9	ZmEREB147	Transcriptional_Regulation	Zm00001eb013430	ASN1	-	AminoAcid_Metabolism	AT5G44210	AT3G47340
Zm00001eb150840	ERF9	ZmEREB147	Transcriptional_Regulation	Zm00001eb009090	GLN1;2	-	Nitrate_Assimilation	AT5G44210	AT1G66200
Zm00001eb150840	ERF9	ZmEREB147	Transcriptional_Regulation	Zm00001eb253820	GLN1;2	-	Nitrate_Assimilation	AT5G44210	AT1G66200
Zm00001eb150840	ERF9	ZmEREB147	Transcriptional_Regulation	Zm00001eb246140	NRT3.1	-	N_transporter	AT5G44210	AT5G50200
Zm00001eb150840	ERF9	ZmEREB147	Transcriptional_Regulation	Zm00001eb416090	NPF6.3	-	N_transporter	AT5G44210	AT1G12110
Zm00001eb073560	ERF027	ZmEREB68	Transcriptional_Regulation	Zm00001eb118950	NLP6	ZmNLP6	Transcriptional_Regulation	AT1G12630	AT1G64530
Zm00001eb187190	ERF027	ZmEREB127	Transcriptional_Regulation	Zm00001eb118950	NLP6	ZmNLP6	Transcriptional_Regulation	AT1G12630	AT1G64530
Zm00001eb073560	ERF027	ZmEREB68	Transcriptional_Regulation	Zm00001eb346060	TOPP9	-	N_linked	AT1G12630	AT3G05580
Zm00001eb073560	ERF027	ZmEREB68	Transcriptional_Regulation	Zm00001eb346060	TOPP6	-	N_linked	AT1G12630	AT5G43380
Zm00001eb073560	ERF027	ZmEREB68	Transcriptional_Regulation	Zm00001eb346060	TOPP1	-	N_linked	AT1G12630	AT2G29400
Zm00001eb249320	ERF107	ZmEREB107	Transcriptional_Regulation	Zm00001eb118950	NLP6	ZmNLP6	Transcriptional_Regulation	AT5G61590	AT1G64530
Zm00001eb249320	ERF107	ZmEREB107	Transcriptional_Regulation	Zm00001eb271450	TOPP6	-	N_linked	AT5G61590	AT5G43380
Zm00001eb249320	ERF107	ZmEREB107	Transcriptional_Regulation	Zm00001eb271450	TOPP1	-	N_linked	AT5G61590	AT2G29400
Zm00001eb249320	ERF107	ZmEREB107	Transcriptional_Regulation	Zm00001eb427810	GDH2	-	AminoAcid_Metabolism	AT5G61590	AT5G07440
Zm00001eb074900	ERF107	ZmEREB61	Transcriptional_Regulation	Zm00001eb427810	GDH2	-	AminoAcid_Metabolism	AT5G61590	AT5G07440
Zm00001eb249320	ERF107	ZmEREB107	Transcriptional_Regulation	Zm00001eb360480	GLT1	-	Nitrate_Assimilation	AT5G61590	AT5G53460
Zm00001eb307550	ERF15	ZmEREB177	Transcriptional_Regulation	Zm00001eb191230	TOPP2	-	N_linked	AT2G31230	AT5G59160
Zm00001eb315870	BHLH49	ZmbHLH86	Transcriptional_Regulation	Zm00001eb253820	GLN1;2	-	Nitrate_Assimilation	AT1G68920	AT1G66200
Zm00001eb089380	E2Fc	ZmE2F5	Transcriptional_Regulation	Zm00001eb282770	TOPP9	-	N_linked	AT1G47870	AT3G05580
Zm00001eb089380	E2Fc	ZmE2F5	Transcriptional_Regulation	Zm00001eb282770	TOPP6	-	N_linked	AT1G47870	AT5G43380
Zm00001eb193550	DREB26	ZmEREB13	Transcriptional_Regulation	Zm00001eb194260	PGM1	-	Carbon_Metabolism	AT1G21910	AT1G78050
Zm00001eb011550	DREB26	ZmEREB4	Transcriptional_Regulation	Zm00001eb194260	PGM1	-	Carbon_Metabolism	AT1G21910	AT1G78050
Zm00001eb193550	DREB26	ZmEREB13	Transcriptional_Regulation	Zm00001eb201290	ANAC032	ZmNAC125	Transcriptional_Regulation	AT1G21910	AT1G77450
Zm00001eb011550	DREB26	ZmEREB4	Transcriptional_Regulation	Zm00001eb118950	NLP7	ZmNLP6	Transcriptional_Regulation	AT1G21910	AT4G24020
Zm00001eb193550	DREB26	ZmEREB13	Transcriptional_Regulation	Zm00001eb259130	TOPP1	-	N_linked	AT1G21910	AT2G29400
Zm00001eb011550	DREB26	ZmEREB4	Transcriptional_Regulation	Zm00001eb427810	GDH2	-	AminoAcid_Metabolism	AT1G21910	AT5G07440
Zm00001eb193550	DREB26	ZmEREB13	Transcriptional_Regulation	Zm00001eb253820	GLN1;2	-	Nitrate_Assimilation	AT1G21910	AT1G66200
Zm00001eb011550	DREB26	ZmEREB4	Transcriptional_Regulation	Zm00001eb009090	GLN1;2	-	Nitrate_Assimilation	AT1G21910	AT1G66200
Zm00001eb011550	DREB26	ZmEREB4	Transcriptional_Regulation	Zm00001eb399860	GLN1;2	-	Nitrate_Assimilation	AT1G21910	AT1G66200
Zm00001eb312620	HB34	ZmZHD2	Transcriptional_Regulation	Zm00001eb253820	GLN1;2	-	Nitrate_Assimilation	AT3G28920	AT1G66200
Zm00001eb080700	CUC1	ZmNAC32	Transcriptional_Regulation	Zm00001eb273840	ARF6	ZmARF22	Transcriptional_Regulation	AT3G15170	AT1G30330
Zm00001eb258400	CUC1	ZmNAC104	Transcriptional_Regulation	Zm00001eb273840	ARF6	ZmARF22	Transcriptional_Regulation	AT3G15170	AT1G30330
Zm00001eb135910	CUC1	ZmNAC108	Transcriptional_Regulation	Zm00001eb273840	ARF6	ZmARF22	Transcriptional_Regulation	AT3G15170	AT1G30330
Zm00001eb102780	AT1G06070	ZmbZIP65	Transcriptional_Regulation	Zm00001eb273840	ARF6	ZmARF22	Transcriptional_Regulation	AT1G06070	AT1G30330
Zm00001eb073560	ERF025	ZmEREB68	Transcriptional_Regulation	Zm00001eb118950	NLP6	ZmNLP6	Transcriptional_Regulation	AT5G52020	AT1G64530
Zm00001eb187190	ERF025	ZmEREB127	Transcriptional_Regulation	Zm00001eb118950	NLP6	ZmNLP6	Transcriptional_Regulation	AT5G52020	AT1G64530
Zm00001eb073560	ERF025	ZmEREB68	Transcriptional_Regulation	Zm00001eb346060	TOPP1	-	N_linked	AT5G52020	AT2G29400
Zm00001eb073560	ERF025	ZmEREB68	Transcriptional_Regulation	Zm00001eb256260	NIA1	-	Nitrate_Assimilation	AT5G52020	AT1G77760
Zm00001eb371070	GATA12	ZmGATA13	Transcriptional_Regulation	Zm00001eb295210	GLT1	-	Nitrate_Assimilation	AT5G25830	AT5G53460
Zm00001eb371070	GATA12	ZmGATA13	Transcriptional_Regulation	Zm00001eb295220	GLT1	-	Nitrate_Assimilation	AT5G25830	AT5G53460
Zm00001eb312620	HB30	ZmZHD2	Transcriptional_Regulation	Zm00001eb253820	GLN1;2	-	Nitrate_Assimilation	AT5G15210	AT1G66200
Zm00001eb303220	GBF1	ZmbZIP30	Transcriptional_Regulation	Zm00001eb145580	ANAC032	ZmNAC109	Transcriptional_Regulation	AT4G36730	AT1G77450
Zm00001eb303220	GBF1	ZmbZIP30	Transcriptional_Regulation	Zm00001eb201290	ANAC032	ZmNAC125	Transcriptional_Regulation	AT4G36730	AT1G77450
Zm00001eb303220	GBF1	ZmbZIP30	Transcriptional_Regulation	Zm00001eb288360	ANAC032	ZmNAC20	Transcriptional_Regulation	AT4G36730	AT1G77450
Zm00001eb303220	GBF1	ZmbZIP30	Transcriptional_Regulation	Zm00001eb055950	ACS5	-	Ethylene_Biosynthesis	AT4G36730	AT5G65800
Zm00001eb303220	GBF1	ZmbZIP30	Transcriptional_Regulation	Zm00001eb259130	TOPP6	-	N_linked	AT4G36730	AT5G43380
Zm00001eb303220	GBF1	ZmbZIP30	Transcriptional_Regulation	Zm00001eb253820	GLN1;2	-	Nitrate_Assimilation	AT4G36730	AT1G66200
Zm00001eb303220	GBF1	ZmbZIP30	Transcriptional_Regulation	Zm00001eb358930	UPM1	-	Nitrate_Assimilation	AT4G36730	AT5G40850
Zm00001eb303220	GBF1	ZmbZIP30	Transcriptional_Regulation	Zm00001eb255880	NIR1	-	Nitrate_Assimilation	AT4G36730	AT2G15620
Zm00001eb303220	GBF1	ZmbZIP30	Transcriptional_Regulation	Zm00001eb113030	AFB3	-	Auxin Signaling	AT4G36730	AT1G12820
Zm00001eb118970	ARF9	ZmARF7	Transcriptional_Regulation	Zm00001eb101500	XERICO	-	Stress_Response	AT4G23980	AT2G04240
Zm00001eb118970	ARF9	ZmARF7	Transcriptional_Regulation	Zm00001eb259130	TOPP6	-	N_linked	AT4G23980	AT5G43380
Zm00001eb118970	ARF9	ZmARF7	Transcriptional_Regulation	Zm00001eb259130	TOPP2	-	N_linked	AT4G23980	AT5G59160
Zm00001eb249320	ERF6	ZmEREB107	Transcriptional_Regulation	Zm00001eb360480	GLT1	-	Nitrate_Assimilation	AT4G17490	AT5G53460
Zm00001eb118970	ARF18	ZmARF7	Transcriptional_Regulation	Zm00001eb101500	XERICO	-	Stress_Response	AT3G61830	AT2G04240
Zm00001eb371070	GATA1	ZmGATA13	Transcriptional_Regulation	Zm00001eb295210	GLT1	-	Nitrate_Assimilation	AT3G24050	AT5G53460
Zm00001eb371070	GATA1	ZmGATA13	Transcriptional_Regulation	Zm00001eb295220	GLT1	-	Nitrate_Assimilation	AT3G24050	AT5G53460
Zm00001eb288060	BZIP17	ZmbZIP34	Transcriptional_Regulation	Zm00001eb259130	TOPP6	-	N_linked	AT2G40950	AT5G43380
Zm00001eb016100	AT2G40620	ZmbZIP98	Transcriptional_Regulation	Zm00001eb113030	AFB3	-	Auxin Signaling	AT2G40620	AT1G12820
Zm00001eb038660	DREB19	ZmEREB137	Transcriptional_Regulation	Zm00001eb118950	NLP6	ZmNLP6	Transcriptional_Regulation	AT2G38340	AT1G64530
Zm00001eb038660	DREB19	ZmEREB137	Transcriptional_Regulation	Zm00001eb427810	GDH2	-	AminoAcid_Metabolism	AT2G38340	AT5G07440
Zm00001eb359500	ERF070	ZmEREB80	Transcriptional_Regulation	Zm00001eb427810	GDH2	-	AminoAcid_Metabolism	AT1G71130	AT5G07440
Zm00001eb100610	AT1G61730	ZmGBP8	Transcriptional_Regulation	Zm00001eb253820	GLN1;2	-	Nitrate_Assimilation	AT1G61730	AT1G66200
Zm00001eb100610	AT1G61730	ZmGBP8	Transcriptional_Regulation	Zm00001eb193660	NIR1	-	Nitrate_Assimilation	AT1G61730	AT2G15620
Zm00001eb100610	AT1G61730	ZmGBP8	Transcriptional_Regulation	Zm00001eb256260	NIA1	-	Nitrate_Assimilation	AT1G61730	AT1G77760
Zm00001eb100610	AT1G61730	ZmGBP8	Transcriptional_Regulation	Zm00001eb209670	NRT2.1	-	N_transporter	AT1G61730	AT1G08090
Zm00001eb100610	AT1G61730	ZmGBP8	Transcriptional_Regulation	Zm00001eb113030	AFB3	-	Auxin Signaling	AT1G61730	AT1G12820
Zm00001eb273390	ERF3	ZmEREB19	Transcriptional_Regulation	Zm00001eb118950	NLP6	ZmNLP6	Transcriptional_Regulation	AT1G50640	AT1G64530
Zm00001eb206360	ERF3	ZmEREB8	Transcriptional_Regulation	Zm00001eb118950	NLP6	ZmNLP6	Transcriptional_Regulation	AT1G50640	AT1G64530
Zm00001eb206360	ERF3	ZmEREB8	Transcriptional_Regulation	Zm00001eb037860	NIA1	-	Nitrate_Assimilation	AT1G50640	AT1G77760
Zm00001eb318910	DDF1	ZmEREB115	Transcriptional_Regulation	Zm00001eb118950	NLP6	ZmNLP6	Transcriptional_Regulation	AT1G12610	AT1G64530
Zm00001eb318890	DDF1	ZmEREB36	Transcriptional_Regulation	Zm00001eb118950	NLP6	ZmNLP6	Transcriptional_Regulation	AT1G12610	AT1G64530
Zm00001eb250560	DDF1	ZmEREB16	Transcriptional_Regulation	Zm00001eb118950	NLP6	ZmNLP6	Transcriptional_Regulation	AT1G12610	AT1G64530
Zm00001eb258400	CUC2	ZmNAC104	Transcriptional_Regulation	Zm00001eb273840	ARF6	ZmARF22	Transcriptional_Regulation	AT5G53950	AT1G30330
Zm00001eb080700	CUC2	ZmNAC32	Transcriptional_Regulation	Zm00001eb273840	ARF6	ZmARF22	Transcriptional_Regulation	AT5G53950	AT1G30330
Zm00001eb135910	CUC2	ZmNAC108	Transcriptional_Regulation	Zm00001eb273840	ARF6	ZmARF22	Transcriptional_Regulation	AT5G53950	AT1G30330
Zm00001eb070490	CUC2	ZmNAC22	Transcriptional_Regulation	Zm00001eb113030	AFB2	-	Auxin Signaling	AT5G53950	AT3G26810
Zm00001eb258400	CUC2	ZmNAC104	Transcriptional_Regulation	Zm00001eb113030	AFB2	-	Auxin Signaling	AT5G53950	AT3G26810
Zm00001eb080700	CUC2	ZmNAC32	Transcriptional_Regulation	Zm00001eb113030	AFB2	-	Auxin Signaling	AT5G53950	AT3G26810
Zm00001eb015570	CUC2	ZmNAC11	Transcriptional_Regulation	Zm00001eb113030	AFB2	-	Auxin Signaling	AT5G53950	AT3G26810
Zm00001eb135910	CUC2	ZmNAC108	Transcriptional_Regulation	Zm00001eb113030	AFB2	-	Auxin Signaling	AT5G53950	AT3G26810
Zm00001eb080700	NAC6	ZmNAC32	Transcriptional_Regulation	Zm00001eb113030	AFB2	-	Auxin Signaling	AT5G39610	AT3G26810
Zm00001eb296340	GBF2	ZmbZIP18	Transcriptional_Regulation	Zm00001eb118950	NLP6	ZmNLP6	Transcriptional_Regulation	AT4G01120	AT1G64530
Zm00001eb296340	GBF2	ZmbZIP18	Transcriptional_Regulation	Zm00001eb055950	ACS5	-	Ethylene_Biosynthesis	AT4G01120	AT5G65800
Zm00001eb296340	GBF2	ZmbZIP18	Transcriptional_Regulation	Zm00001eb259130	TOPP6	-	N_linked	AT4G01120	AT5G43380
Zm00001eb296340	GBF2	ZmbZIP18	Transcriptional_Regulation	Zm00001eb253820	GLN1;2	-	Nitrate_Assimilation	AT4G01120	AT1G66200
Zm00001eb296340	GBF2	ZmbZIP18	Transcriptional_Regulation	Zm00001eb255880	NIR1	-	Nitrate_Assimilation	AT4G01120	AT2G15620
Zm00001eb296340	GBF2	ZmbZIP18	Transcriptional_Regulation	Zm00001eb193660	NIR1	-	Nitrate_Assimilation	AT4G01120	AT2G15620
Zm00001eb296340	GBF2	ZmbZIP18	Transcriptional_Regulation	Zm00001eb246140	NRT3.1	-	N_transporter	AT4G01120	AT5G50200
Zm00001eb296340	GBF2	ZmbZIP18	Transcriptional_Regulation	Zm00001eb113030	AFB3	-	Auxin Signaling	AT4G01120	AT1G12820
Zm00001eb296340	GBF2	ZmbZIP18	Transcriptional_Regulation	Zm00001eb113030	AFB2	-	Auxin Signaling	AT4G01120	AT3G26810
Zm00001eb169460	WRKY45	ZmWRKY36	Transcriptional_Regulation	Zm00001eb113030	AFB2	-	Auxin Signaling	AT3G01970	AT3G26810
Zm00001eb146690	ABI5	ZmbZIP95	Transcriptional_Regulation	Zm00001eb113030	AFB2	-	Auxin Signaling	AT2G36270	AT3G26810
Zm00001eb150010	ABI5	ZmbZIP102	Transcriptional_Regulation	Zm00001eb113030	AFB2	-	Auxin Signaling	AT2G36270	AT3G26810
Zm00001eb255970	ABI5	ZmbZIP4	Transcriptional_Regulation	Zm00001eb113030	AFB2	-	Auxin Signaling	AT2G36270	AT3G26810
Zm00001eb312890	WRKY40	ZmWRKY104	Transcriptional_Regulation	Zm00001eb113030	AFB2	-	Auxin Signaling	AT1G80840	AT3G26810
Zm00001eb359300	AT1G68200	ZmC3H9	Transcriptional_Regulation	Zm00001eb113030	AFB2	-	Auxin Signaling	AT1G68200	AT3G26810

## Sheet: d. Arabidopsis tested-conserved
Table S11d. Conserved interaction in the Arabidopsis thaliana GRN in comparison to mNUEGRN
Gene ID Source	Gene ID Source Name	Process	Gene ID Target	Gene ID Target Name	Process
AT5G44080	BZIP13	Transcriptional_Regulation	AT1G77450	ANAC032	Transcriptional_Regulation
AT1G44830	ERF014	Transcriptional_Regulation	AT5G65800	ACS5	Ethylene
AT1G44830	ERF014	Transcriptional_Regulation	AT2G29400	TOPP1	N_linked
AT5G62610	BHLH79	Transcriptional_Regulation	AT1G77450	ANAC032	Transcriptional_Regulation
AT1G77640	ERF013	Transcriptional_Regulation	AT5G07440	GDH2	AminoAcid_Metabolism
AT1G53910	RAP2.12	Transcriptional_Regulation	AT1G72330	ALAAT2	AminoAcid_Metabolism
AT1G53910	RAP2.12	Transcriptional_Regulation	AT5G07440	GDH2	AminoAcid_Metabolism
AT1G22985	ERF069	Transcriptional_Regulation	AT5G07440	GDH2	AminoAcid_Metabolism
AT5G16770	MYB9	Transcriptional_Regulation	AT5G53460	GLT1	Nitrate_Assimilation
AT1G79180	MYB63	Transcriptional_Regulation	AT5G53460	GLT1	Nitrate_Assimilation
AT1G53170	ERF8	Transcriptional_Regulation	AT5G53460	GLT1	Nitrate_Assimilation
AT5G61600	ERF104	Transcriptional_Regulation	AT1G66200	GLN1;2	Nitrate_Assimilation
AT5G51190	ERF105	Transcriptional_Regulation	AT1G66200	GLN1;2	Nitrate_Assimilation
AT5G47230	ERF5	Transcriptional_Regulation	AT5G53460	GLT1	Nitrate_Assimilation
AT5G47230	ERF5	Transcriptional_Regulation	AT1G66200	GLN1;2	Nitrate_Assimilation
AT5G47220	ERF2	Transcriptional_Regulation	AT5G53460	GLT1	Nitrate_Assimilation
AT2G36400	GRF3	Transcriptional_Regulation	AT5G53460	GLT1	Nitrate_Assimilation
AT2G36400	GRF3	Transcriptional_Regulation	AT1G66200	GLN1;2	Nitrate_Assimilation
AT2G20880	ERF053	Transcriptional_Regulation	AT1G66200	GLN1;2	Nitrate_Assimilation
AT4G24020	NLP7	TF_linkedtoN	AT2G15620	NIR1	Nitrate_Assimilation
AT1G76350	NLP5	Transcriptional_Regulation	AT2G15620	NIR1	Nitrate_Assimilation
AT1G64530	NLP6	TF_linkedtoN	AT2G15620	NIR1	Nitrate_Assimilation
AT4G39070	BBX20	Transcriptional_Regulation	AT1G37130	NIA2	Nitrate_Assimilation
AT2G46310	CRF5	Transcriptional_Regulation	AT5G53460	GLT1	Nitrate_Assimilation
AT2G46310	CRF5	Transcriptional_Regulation	AT1G37130	NIA2	Nitrate_Assimilation
AT5G62020	HSFB2A	Transcriptional_Regulation	AT5G50200	NRT3.1	N_transporter
AT3G15210	ERF4	Transcriptional_Regulation	AT1G64530	NLP6	TF_linkedtoN
AT3G15210	ERF4	Transcriptional_Regulation	AT5G07440	GDH2	AminoAcid_Metabolism
AT3G15210	ERF4	Transcriptional_Regulation	AT1G66200	GLN1;2	Nitrate_Assimilation
AT3G15210	ERF4	Transcriptional_Regulation	AT5G50200	NRT3.1	N_transporter
AT2G46270	GBF3	Transcriptional_Regulation	AT5G65010	ASN2	AminoAcid_Metabolism
AT2G46270	GBF3	Transcriptional_Regulation	AT5G50200	NRT3.1	N_transporter
AT2G35530	BZIP16	Transcriptional_Regulation	AT1G77450	ANAC032	Transcriptional_Regulation
AT5G63790	ANAC102	Transcriptional_Regulation	AT1G66200	GLN1;2	Nitrate_Assimilation
AT5G60450	ARF4	Transcriptional_Regulation	AT3G46820	TOPP5	N_linked
AT5G60450	ARF4	Transcriptional_Regulation	AT5G60770	NRT2.4	N_transporter
AT5G44210	ERF9	Transcriptional_Regulation	AT1G64530	NLP6	TF_linkedtoN
AT5G44210	ERF9	Transcriptional_Regulation	AT3G45650	NPF2.7	N_transporter
AT5G44210	ERF9	Transcriptional_Regulation	AT2G29400	TOPP1	N_linked
AT5G44210	ERF9	Transcriptional_Regulation	AT3G47340	ASN1	AminoAcid_Metabolism
AT5G44210	ERF9	Transcriptional_Regulation	AT1G66200	GLN1;2	Nitrate_Assimilation
AT5G44210	ERF9	Transcriptional_Regulation	AT5G50200	NRT3.1	N_transporter
AT5G44210	ERF9	Transcriptional_Regulation	AT1G12110	NPF6.3	N_transporter
AT1G12630	ERF027	Transcriptional_Regulation	AT1G64530	NLP6	TF_linkedtoN
AT1G12630	ERF027	Transcriptional_Regulation	AT3G05580	TOPP9	N_linked
AT1G12630	ERF027	Transcriptional_Regulation	AT5G43380	TOPP6	N_linked
AT1G12630	ERF027	Transcriptional_Regulation	AT2G29400	TOPP1	N_linked
AT5G61590	ERF107	Transcriptional_Regulation	AT1G64530	NLP6	TF_linkedtoN
AT5G61590	ERF107	Transcriptional_Regulation	AT5G43380	TOPP6	N_linked
AT5G61590	ERF107	Transcriptional_Regulation	AT2G29400	TOPP1	N_linked
AT5G61590	ERF107	Transcriptional_Regulation	AT5G07440	GDH2	AminoAcid_Metabolism
AT5G61590	ERF107	Transcriptional_Regulation	AT5G53460	GLT1	Nitrate_Assimilation
AT2G31230	ERF15	Transcriptional_Regulation	AT5G59160	TOPP2	N_linked
AT1G68920	BHLH49	Transcriptional_Regulation	AT1G66200	GLN1;2	Nitrate_Assimilation
AT1G47870	E2Fc	Transcriptional_Regulation	AT3G05580	TOPP9	N_linked
AT1G47870	E2Fc	Transcriptional_Regulation	AT5G43380	TOPP6	N_linked
AT1G21910	DREB26	Transcriptional_Regulation	AT1G78050	PGM1	Carbon_Metabolism
AT1G21910	DREB26	Transcriptional_Regulation	AT1G77450	ANAC032	Transcriptional_Regulation
AT1G21910	DREB26	Transcriptional_Regulation	AT4G24020	NLP7	TF_linkedtoN
AT1G21910	DREB26	Transcriptional_Regulation	AT2G29400	TOPP1	N_linked
AT1G21910	DREB26	Transcriptional_Regulation	AT5G07440	GDH2	AminoAcid_Metabolism
AT1G21910	DREB26	Transcriptional_Regulation	AT1G66200	GLN1;2	Nitrate_Assimilation
AT3G28920	HB34	Transcriptional_Regulation	AT1G66200	GLN1;2	Nitrate_Assimilation
AT3G15170	CUC1	Transcriptional_Regulation	AT1G30330	ARF6	Transcriptional_Regulation
AT1G06070	AT1G06070	Transcriptional_Regulation	AT1G30330	ARF6	Transcriptional_Regulation
AT5G52020	ERF025	Transcriptional_Regulation	AT1G64530	NLP6	TF_linkedtoN
AT5G52020	ERF025	Transcriptional_Regulation	AT2G29400	TOPP1	N_linked
AT5G52020	ERF025	Transcriptional_Regulation	AT1G77760	NIA1	Nitrate_Assimilation
AT5G25830	GATA12	Transcriptional_Regulation	AT5G53460	GLT1	Nitrate_Assimilation
AT5G15210	HB30	Transcriptional_Regulation	AT1G66200	GLN1;2	Nitrate_Assimilation
AT4G36730	GBF1	Transcriptional_Regulation	AT1G77450	ANAC032	Transcriptional_Regulation
AT4G36730	GBF1	Transcriptional_Regulation	AT5G65800	ACS5	Ethylene
AT4G36730	GBF1	Transcriptional_Regulation	AT5G43380	TOPP6	N_linked
AT4G36730	GBF1	Transcriptional_Regulation	AT1G66200	GLN1;2	Nitrate_Assimilation
AT4G36730	GBF1	Transcriptional_Regulation	AT5G40850	UPM1	Nitrate_Assimilation
AT4G36730	GBF1	Transcriptional_Regulation	AT2G15620	NIR1	Nitrate_Assimilation
AT4G36730	GBF1	Transcriptional_Regulation	AT1G12820	AFB3	Auxin_Signalling
AT4G23980	ARF9	Transcriptional_Regulation	AT2G04240	XERICO	N_linked
AT4G23980	ARF9	Transcriptional_Regulation	AT5G43380	TOPP6	N_linked
AT4G23980	ARF9	Transcriptional_Regulation	AT5G59160	TOPP2	N_linked
AT4G17490	ERF6	Transcriptional_Regulation	AT5G53460	GLT1	Nitrate_Assimilation
AT3G61830	ARF18	Transcriptional_Regulation	AT2G04240	XERICO	N_linked
AT3G24050	GATA1	Transcriptional_Regulation	AT5G53460	GLT1	Nitrate_Assimilation
AT2G40950	BZIP17	Transcriptional_Regulation	AT5G43380	TOPP6	N_linked
AT2G40620	AT2G40620	Transcriptional_Regulation	AT1G12820	AFB3	Auxin_Signalling
AT2G38340	DREB19	Transcriptional_Regulation	AT1G64530	NLP6	TF_linkedtoN
AT2G38340	DREB19	Transcriptional_Regulation	AT5G07440	GDH2	AminoAcid_Metabolism
AT1G71130	ERF070	Transcriptional_Regulation	AT5G07440	GDH2	AminoAcid_Metabolism
AT1G61730	AT1G61730	Transcriptional_Regulation	AT1G66200	GLN1;2	Nitrate_Assimilation
AT1G61730	AT1G61730	Transcriptional_Regulation	AT2G15620	NIR1	Nitrate_Assimilation
AT1G61730	AT1G61730	Transcriptional_Regulation	AT1G77760	NIA1	Nitrate_Assimilation
AT1G61730	AT1G61730	Transcriptional_Regulation	AT1G08090	NRT2.1	N_transporter
AT1G61730	AT1G61730	Transcriptional_Regulation	AT1G12820	AFB3	Auxin_Signalling
AT1G50640	ERF3	Transcriptional_Regulation	AT1G64530	NLP6	TF_linkedtoN
AT1G50640	ERF3	Transcriptional_Regulation	AT1G77760	NIA1	Nitrate_Assimilation
AT1G12610	DDF1	Transcriptional_Regulation	AT1G64530	NLP6	TF_linkedtoN
AT5G53950	CUC2	Transcriptional_Regulation	AT1G30330	ARF6	Transcriptional_Regulation
AT5G53950	CUC2	Transcriptional_Regulation	AT3G26810	AFB2	Auxin_Signalling
AT5G39610	NAC6	Transcriptional_Regulation	AT3G26810	AFB2	Auxin_Signalling
AT4G01120	GBF2	Transcriptional_Regulation	AT1G64530	NLP6	TF_linkedtoN
AT4G01120	GBF2	Transcriptional_Regulation	AT5G65800	ACS5	Ethylene
AT4G01120	GBF2	Transcriptional_Regulation	AT5G43380	TOPP6	N_linked
AT4G01120	GBF2	Transcriptional_Regulation	AT1G66200	GLN1;2	Nitrate_Assimilation
AT4G01120	GBF2	Transcriptional_Regulation	AT2G15620	NIR1	Nitrate_Assimilation
AT4G01120	GBF2	Transcriptional_Regulation	AT5G50200	NRT3.1	N_transporter
AT4G01120	GBF2	Transcriptional_Regulation	AT1G12820	AFB3	Auxin_Signalling
AT4G01120	GBF2	Transcriptional_Regulation	AT3G26810	AFB2	Auxin_Signalling
AT3G01970	WRKY45	Transcriptional_Regulation	AT3G26810	AFB2	Auxin_Signalling
AT2G36270	ABI5	Transcriptional_Regulation	AT3G26810	AFB2	Auxin_Signalling
AT1G80840	WRKY40	Transcriptional_Regulation	AT3G26810	AFB2	Auxin_Signalling
AT1G68200	AT1G68200	Transcriptional_Regulation	AT3G26810	AFB2	Auxin_Signalling
