# Supplementary material for: Decoding nitrogen uptake efficiency in maize and sorghum: insights from comparative gene regulatory networks
Source: Plant J. 2025 Dec 18;124(6):e70631. doi: 10.1111/tpj.70631 (PMC12714369; doi:10.1111/tpj.70631)
Supplement: Supplementary file 13 — Table S12. Nodes and edges within the sorghum projected gene regulatory network (spNUEGRN). [file TPJ-124-0-s010.xlsx]

## Sheet: a. Node
Table S12a. Nodes within the sorghum projected gene regulatory network
Gene ID	Process	Gene Name (Based on Ath)	Network	Provenance	Consequences
SORBI_3002G196000	Transcriptional_Regulation	MYB66	TF	projected,renamed	NON_SYNONYMOUS_CODING
SORBI_3006G163100	Transcriptional_Regulation	Orphan175	TF	projected,renamed	NON_SYNONYMOUS_CODING,SPLICE_SITE_ACCEPTOR
SORBI_3009G090700	N_linked	CRK	Promoter	renamed
SORBI_3004G267600	Transcriptional_Regulation	TUB6	TF	projected,renamed	NON_SYNONYMOUS_CODING,SPLICE_SITE_DONOR,STOP_GAINED
SORBI_3004G001100	Transcriptional_Regulation	bZIP4	TF	projected,renamed	STOP_GAINED
SORBI_3003G380900	Transcriptional_Regulation	EREB63	TF	projected,renamed	NON_SYNONYMOUS_CODING
SORBI_3003G409800	Transcriptional_Regulation	NAC90	TF	projected,renamed
SORBI_3003G270800	N_transporter	NRT2.5	Promoter	renamed	NON_SYNONYMOUS_CODING,STOP_GAINED
SORBI_3004G097700	Transcriptional_Regulation	HB2	TF	renamed	NON_SYNONYMOUS_CODING
SORBI_3004G234100	Carbon_Metabolism	PGM	Promoter	projected,renamed	NON_SYNONYMOUS_CODING,STOP_GAINED
SORBI_3002G402700	Nitrate_Assimilation	GOGAT1	Promoter	renamed	NON_SYNONYMOUS_CODING,SPLICE_SITE_ACCEPTOR,SPLICE_SITE_DONOR,SPLICE_SITE_REGION,STOP_GAINED
SORBI_3008G041100	Transcriptional_Regulation	ABI41	TF	projected,renamed	STOP_GAINED
SORBI_3004G338800	Transcriptional_Regulation	NAC104	TF	projected,renamed	NON_SYNONYMOUS_CODING
SORBI_3004G256200	Transcriptional_Regulation	COL5	TF	projected,renamed	NON_SYNONYMOUS_CODING
SORBI_3009G140700	Transcriptional_Regulation	ALF5	TF	projected,renamed	STOP_GAINED
SORBI_3003G221900	Transcriptional_Regulation	bHLH166	TF	projected,renamed	NON_SYNONYMOUS_CODING
SORBI_3006G107400	Transcriptional_Regulation	NAC32	TF	projected,renamed	NON_SYNONYMOUS_CODING
SORBI_3004G200866	Transcriptional_Regulation	bZIP34	TF	projected,renamed
SORBI_3002G271100	Transcriptional_Regulation	HSF10	TF	projected,renamed
SORBI_3010G052600	Transcriptional_Regulation	EREB122	TF	projected,renamed	NON_SYNONYMOUS_CODING
SORBI_3009G237600	Transcriptional_Regulation	bZIP18	TFandPromoter	projected,renamed	NON_SYNONYMOUS_CODING,SPLICE_SITE_REGION
SORBI_3004G193000	N_transporter	NRT1.3	Promoter	renamed	NON_SYNONYMOUS_CODING,STOP_GAINED
SORBI_3008G073600	Transcriptional_Regulation	ALF6	TF	projected,renamed
SORBI_3002G141300	Transcriptional_Regulation	MYB139	TF	projected,renamed
SORBI_3006G092500	Auxin Signaling	ARGOS1	Promoter	renamed
SORBI_3008G147101	Transcriptional_Regulation	GLK9	TF	renamed	NON_SYNONYMOUS_CODING
SORBI_3002G370800	Transcriptional_Regulation	NF-YA13	TFandPromoter	projected,renamed	NON_SYNONYMOUS_CODING,SPLICE_SITE_REGION,STOP_GAINED
SORBI_3009G152100	Transcriptional_Regulation	bZIP101	TF	projected,renamed	NON_SYNONYMOUS_CODING
SORBI_3001G340200	Transcriptional_Regulation	NF-YA2	TFandPromoter	projected,renamed	NON_SYNONYMOUS_CODING,SPLICE_SITE_ACCEPTOR
SORBI_3008G046600	Transcriptional_Regulation	bZIP8	TF	projected,renamed	NON_SYNONYMOUS_CODING,STOP_GAINED
SORBI_3010G221400	Transcriptional_Regulation	CA5P7	TF	projected,renamed	NON_SYNONYMOUS_CODING,STOP_GAINED
SORBI_3002G201400	Transcriptional_Regulation	ZHD2	TF	projected,renamed
SORBI_3006G107500	Transcriptional_Regulation	MYB49	TF	projected,renamed	NON_SYNONYMOUS_CODING
SORBI_3010G209100	Transcriptional_Regulation	WRKY124	TFandPromoter	projected,renamed	NON_SYNONYMOUS_CODING
SORBI_3008G055800	Transcriptional_Regulation	MYB8	TF	projected,renamed	STOP_GAINED
SORBI_3004G173200	N_transporter	AMT2.3	Promoter	renamed	NON_SYNONYMOUS_CODING,STOP_GAINED
SORBI_3001G489900	Transcriptional_Regulation	DOF21	TF	projected,renamed	STOP_GAINED
SORBI_3001G104500	Transcriptional_Regulation	GRF1	TF	projected,renamed	NON_SYNONYMOUS_CODING,STOP_GAINED
SORBI_3004G350300	Transcriptional_Regulation	NAC26	TF	projected,renamed	NON_SYNONYMOUS_CODING
SORBI_3003G136600	Transcriptional_Regulation	MYB128	TF	projected,renamed	NON_SYNONYMOUS_CODING,STOP_GAINED
SORBI_3006G168100	Transcriptional_Regulation	EREB61	TF	projected,renamed	NON_SYNONYMOUS_CODING
SORBI_3010G209200	Transcriptional_Regulation	WRKY124	TFandPromoter	projected,renamed	STOP_GAINED
SORBI_3007G174600	Nitrate_Assimilation	GOGAT2	Promoter	projected,renamed
SORBI_3010G108500	Transcriptional_Regulation	COL4	TFandPromoter	projected,renamed	NON_SYNONYMOUS_CODING
SORBI_3002G389600	Transcriptional_Regulation	GBP12	TF	projected,renamed	STOP_GAINED
SORBI_3002G403600	Enzyme	HAD2	Promoter	renamed	NON_SYNONYMOUS_CODING
SORBI_3004G073100	Transcriptional_Regulation	EREB138	TF	projected,renamed	NON_SYNONYMOUS_CODING
SORBI_3010G051500	N_linked	PP98	Promoter	projected,renamed
SORBI_3006G266600	Transcriptional_Regulation	MYB133	TF	projected,renamed	NON_SYNONYMOUS_CODING
SORBI_3003G003800	Transcriptional_Regulation	ARF7	TFandPromoter	projected,renamed	NON_SYNONYMOUS_CODING,STOP_GAINED
SORBI_3002G202800	Transcriptional_Regulation	WRKY104	TF	projected,renamed	NON_SYNONYMOUS_CODING,STOP_GAINED
SORBI_3009G225700	Nitrate_Assimilation	GOGAT4	Promoter	projected,renamed	NON_SYNONYMOUS_CODING,STOP_GAINED
SORBI_3007G209200	Transcriptional_Regulation	NAC114	TF	projected,renamed
SORBI_3005G038700	Transcriptional_Regulation	bZIP79	TF	renamed	NON_SYNONYMOUS_CODING
SORBI_3002G076100	Transcriptional_Regulation	bZIP30	TF	projected,renamed
SORBI_3005G150900	Transcriptional_Regulation	GRF15	TF	projected,renamed
SORBI_3007G047400	Transcriptional_Regulation	MYBR79	TFandPromoter	projected,renamed	NON_SYNONYMOUS_CODING,SPLICE_SITE_DONOR,SPLICE_SITE_REGION
SORBI_3001G040200	Transcriptional_Regulation	NAC49	TFandPromoter	projected,renamed	NON_SYNONYMOUS_CODING,STOP_GAINED
SORBI_3004G280800	Transcriptional_Regulation	WD40	TF	renamed	NON_SYNONYMOUS_CODING
SORBI_3003G102200	Transcriptional_Regulation	bHLH76	TF	renamed
SORBI_3009G132900	Carbon_Metabolism	PPDK2	Promoter	renamed	NON_SYNONYMOUS_CODING,SPLICE_SITE_ACCEPTOR,SPLICE_SITE_REGION
SORBI_3004G283201	Transcriptional_Regulation	EREB16	TF	projected,renamed
SORBI_3010G262200	Transcriptional_Regulation	Orphan149	TF	projected,renamed	SPLICE_SITE_ACCEPTOR
SORBI_3010G106601	Transcriptional_Regulation	MYB106	TF	projected,renamed	NON_SYNONYMOUS_CODING,STOP_GAINED
SORBI_3004G310600	Transcriptional_Regulation	EREB13	TFandPromoter	projected,renamed
SORBI_3003G251700	Transcriptional_Regulation	ARF12	TF	projected,renamed	NON_SYNONYMOUS_CODING,STOP_GAINED
SORBI_3001G055400	Transcriptional_Regulation	WRKY12	TF	projected,renamed	NON_SYNONYMOUS_CODING,SPLICE_SITE_ACCEPTOR
SORBI_3004G191700	Transcriptional_Regulation	NAC40	TF	projected,renamed	NON_SYNONYMOUS_CODING,STOP_GAINED
SORBI_3010G148600	Transcriptional_Regulation	WRKY13	TF	projected,renamed	STOP_GAINED
SORBI_3005G018700	Transcriptional_Regulation	NAC126	TFandPromoter	projected,renamed	NON_SYNONYMOUS_CODING
SORBI_3003G033900	Ethylene_Biosynthesis	ACS1	Promoter	renamed	NON_SYNONYMOUS_CODING
SORBI_3003G251800	Transcriptional_Regulation	NAC82	TF	projected,renamed	NON_SYNONYMOUS_CODING
SORBI_3K010300	Nitrate_Assimilation	GOGAT2	Promoter	projected,renamed
SORBI_3007G033800	Transcriptional_Regulation	bHLH172	TF	projected,renamed	NON_SYNONYMOUS_CODING
SORBI_3002G139400	Transcriptional_Regulation	EREB177	TF	projected,renamed
SORBI_3005G150250	Nitrate_Assimilation	GOGAT3	Promoter	projected,renamed
SORBI_3009G241600	Transcriptional_Regulation	C3H3	TF	projected,renamed	NON_SYNONYMOUS_CODING
SORBI_3004G209300	Nitrate_Assimilation	GOGAT2	Promoter	projected,renamed	NON_SYNONYMOUS_CODING
SORBI_3004G283300	Transcriptional_Regulation	EREB127	TF	projected,renamed	NON_SYNONYMOUS_CODING,STOP_GAINED
SORBI_3001G260800	AminoAcid_Metabolism	AlaAT1	Promoter	renamed	SPLICE_SITE_DONOR
SORBI_3001G451500	Nitrate_Assimilation	GS1-1	Promoter	projected,renamed
SORBI_3002G337800	Transcriptional_Regulation	MYB105	TF	projected,renamed	NON_SYNONYMOUS_CODING
SORBI_3006G240500	Transcriptional_Regulation	EREB47	TF	projected,renamed
SORBI_3003G229600	Nitrate_Assimilation	UPM2	Promoter	projected,renamed
SORBI_3005G018500	Transcriptional_Regulation	NAC25	TF	projected,renamed	NON_SYNONYMOUS_CODING
SORBI_3010G110000	AminoAcid_Metabolism	ASN1	Promoter	projected,renamed	NON_SYNONYMOUS_CODING,SPLICE_SITE_REGION
SORBI_3007G044300	N_transporter	NRT1.1	Promoter	projected,renamed	NON_SYNONYMOUS_CODING
SORBI_3001G391500	Transcriptional_Regulation	MYB75	TF	renamed	NON_SYNONYMOUS_CODING
SORBI_3009G212800	Transcriptional_Regulation	WRKY82	TF	projected,renamed
SORBI_3006G094500	Transcriptional_Regulation	THX2	TF	projected,renamed
SORBI_3006G030800	Carbon_Metabolism	G6PD1	Promoter	projected,renamed	NON_SYNONYMOUS_CODING
SORBI_3009G168700	N_transporter	AMT2.4	Promoter	projected,renamed	STOP_GAINED
SORBI_3008G028600	Transcriptional_Regulation	WRKY63	TF	projected,renamed	STOP_GAINED
SORBI_3006G245500	Transcriptional_Regulation	EREB24	TF	renamed	NON_SYNONYMOUS_CODING
SORBI_3010G022400	Transcriptional_Regulation	NAC86	TF	renamed	NON_SYNONYMOUS_CODING
SORBI_3004G296900	Transcriptional_Regulation	EREB107	TF	projected,renamed	NON_SYNONYMOUS_CODING
SORBI_3001G218400	Transcriptional_Regulation	Orphan207	TF	renamed
SORBI_3005G111700	Transcriptional_Regulation	C3H11	TF	renamed	NON_SYNONYMOUS_CODING
SORBI_3004G078100	Transcriptional_Regulation	C3H38	TF	renamed
SORBI_3002G255200	Transcriptional_Regulation	bHLH136	TF	renamed	NON_SYNONYMOUS_CODING,SPLICE_SITE_REGION,STOP_GAINED
SORBI_3001G367700	Enzyme	HAD5	Promoter	renamed	NON_SYNONYMOUS_CODING,SPLICE_SITE_DONOR
SORBI_3007G178300	Transcriptional_Regulation	MYB167	TF	projected,renamed	NON_SYNONYMOUS_CODING
SORBI_3004G273800	Transcriptional_Regulation	MYB19	TF	projected,renamed	NON_SYNONYMOUS_CODING
SORBI_3006G233500	Transcriptional_Regulation	bZIP27	TF	projected,renamed	NON_SYNONYMOUS_CODING
SORBI_3006G218300	Transcriptional_Regulation	NAC22	TFandPromoter	projected,renamed	NON_SYNONYMOUS_CODING,STOP_GAINED
SORBI_3002G269400	Transcriptional_Regulation	EREB115	TF	projected,renamed	NON_SYNONYMOUS_CODING
SORBI_3009G179300	Auxin Signaling	AUF4	Promoter	renamed	NON_SYNONYMOUS_CODING
SORBI_3001G496200	Transcriptional_Regulation	HSF13	TF	renamed
SORBI_3003G088100	N_linked	CRK	Promoter	renamed	NON_SYNONYMOUS_CODING
SORBI_3003G382100	Transcriptional_Regulation	ALF8	TF	projected,renamed
SORBI_3006G182800	Transcriptional_Regulation	HSF20	TF	renamed
SORBI_3010G085400	Transcriptional_Regulation	MADS74	TFandPromoter	projected,renamed	NON_SYNONYMOUS_CODING,SPLICE_SITE_ACCEPTOR,STOP_GAINED
SORBI_3001G447400	Transcriptional_Regulation	HB62	TF	projected,renamed
SORBI_3003G442100	Transcriptional_Regulation	EREB141	TF	renamed
SORBI_3006G243200	AminoAcid_Metabolism	AspAT	Promoter	renamed	NON_SYNONYMOUS_CODING
SORBI_3004G031100	Transcriptional_Regulation	bZIP60	TF	renamed
SORBI_3009G068900	Transcriptional_Regulation	WRKY125	TF	projected,renamed	NON_SYNONYMOUS_CODING
SORBI_3003G334600	Transcriptional_Regulation	NAC70	TF	projected,renamed	NON_SYNONYMOUS_CODING
SORBI_3003G076500	Transcriptional_Regulation	MYBR21	TF	projected,renamed
SORBI_3005G021000	Transcriptional_Regulation	EREB85	TF	renamed
SORBI_3002G264100	Transcriptional_Regulation	bZIP65	TF	projected,renamed	STOP_GAINED
SORBI_3009G231600	Transcriptional_Regulation	NAC87	TF	projected,renamed	NON_SYNONYMOUS_CODING
SORBI_3002G212000	Transcriptional_Regulation	EREB102	TF	projected,renamed	NON_SYNONYMOUS_CODING
SORBI_3002G251700	Transcriptional_Regulation	NAC79	TF	projected,renamed	NON_SYNONYMOUS_CODING,STOP_GAINED
SORBI_3005G100600	Transcriptional_Regulation	bZIP119	TF	renamed	STOP_GAINED
SORBI_3002G253000	Transcriptional_Regulation	NAC24	TF	projected,renamed	NON_SYNONYMOUS_CODING
SORBI_3003G336600	Transcriptional_Regulation	HB88	TF	projected,renamed
SORBI_3002G247500	Transcriptional_Regulation	EIL4	TF	projected,renamed	NON_SYNONYMOUS_CODING
SORBI_3009G136700	N_transporter	NPF3.6	Promoter	renamed	NON_SYNONYMOUS_CODING
SORBI_3008G112200	Transcriptional_Regulation	MYB109	TF	projected,renamed	NON_SYNONYMOUS_CODING
SORBI_3002G354900	Transcriptional_Regulation	GRAS75	TF	renamed	NON_SYNONYMOUS_CODING
SORBI_3002G214800	Transcriptional_Regulation	ZIM28	TF	renamed	NON_SYNONYMOUS_CODING
SORBI_3001G039800	Transcriptional_Regulation	EREB159	TF	projected,renamed	NON_SYNONYMOUS_CODING
SORBI_3003G337800	Transcriptional_Regulation	WRKY40	TF	projected,renamed
SORBI_3004G070900	Transcriptional_Regulation	MYB50	TF	renamed
SORBI_3002G235700	Transcriptional_Regulation	bHLH86	TF	projected,renamed	NON_SYNONYMOUS_CODING,SPLICE_SITE_ACCEPTOR,STOP_GAINED
SORBI_3002G287400	Transcriptional_Regulation	NLP17	TFandPromoter	renamed	STOP_GAINED
SORBI_3010G249200	Transcriptional_Regulation	ZIM20	TFandPromoter	projected,renamed	NON_SYNONYMOUS_CODING
SORBI_3001G380700	Transcriptional_Regulation	bZIP98	TF	projected,renamed
SORBI_3006G059800	Transcriptional_Regulation	EREB91	TF	projected,renamed
SORBI_3001G053900	Ubiquitination	DUB	Promoter	renamed	NON_SYNONYMOUS_CODING
SORBI_3004G267400	Transcriptional_Regulation	bHLH29	TF	renamed	NON_SYNONYMOUS_CODING,STOP_GAINED
SORBI_3001G473900	Transcriptional_Regulation	EREB71	TF	renamed
SORBI_3003G341100	Transcriptional_Regulation	WRKY115	TF	projected,renamed	NON_SYNONYMOUS_CODING
SORBI_3010G077200	Transcriptional_Regulation	GRF12	TF	projected,renamed	NON_SYNONYMOUS_CODING
SORBI_3009G196900	Transcriptional_Regulation	ARF23	TF	projected,renamed	NON_SYNONYMOUS_CODING
SORBI_3010G194700	Transcriptional_Regulation	ARID8	TF	projected,renamed	NON_SYNONYMOUS_CODING,SPLICE_SITE_DONOR
SORBI_3004G191901	Transcriptional_Regulation	MADS2	TFandPromoter	projected,renamed	NON_SYNONYMOUS_CODING
SORBI_3004G348300	N_linked	PP96	Promoter	projected,renamed
SORBI_3001G034100	Transcriptional_Regulation	Orphan220	TF	renamed	NON_SYNONYMOUS_CODING,STOP_GAINED
SORBI_3009G123400	Auxin Signaling	ARGOS8	Promoter	renamed
SORBI_3003G127400	Transcriptional_Regulation	BSD2	TF	renamed
SORBI_3004G059900	Transcriptional_Regulation	bZIP104	TF	projected,renamed	NON_SYNONYMOUS_CODING,SPLICE_SITE_DONOR
SORBI_3003G081000	Transcriptional_Regulation	bZIP72	TF	renamed
SORBI_3010G254200	Transcriptional_Regulation	SBP25	TF	projected,renamed	NON_SYNONYMOUS_CODING
SORBI_3006G156100	Transcriptional_Regulation	EREB86	TF	projected,renamed	STOP_GAINED
SORBI_3009G244200	Transcriptional_Regulation	ZHD6	TF	projected,renamed	NON_SYNONYMOUS_CODING
SORBI_3001G298100	Transcriptional_Regulation	EREB1	TF	projected,renamed
SORBI_3001G105000	Transcriptional_Regulation	bHLH27	TF	projected,renamed	NON_SYNONYMOUS_CODING,SPLICE_SITE_ACCEPTOR,STOP_GAINED
SORBI_3001G378900	Transcriptional_Regulation	EREB89	TFandPromoter	projected,renamed
SORBI_3003G278300	Transcriptional_Regulation	THX6	TF	projected,renamed
SORBI_3009G221400	Transcriptional_Regulation	EREB162	TF	projected,renamed	NON_SYNONYMOUS_CODING,STOP_GAINED
SORBI_3004G191800	Transcriptional_Regulation	MYB126	TF	projected,renamed	NON_SYNONYMOUS_CODING
SORBI_3001G421000	Transcriptional_Regulation	Orphan22	TF	renamed
SORBI_3009G171600	Transcriptional_Regulation	WRKY57	TF	projected,renamed	NON_SYNONYMOUS_CODING,STOP_GAINED
SORBI_3008G021300	Transcriptional_Regulation	FHA9	TF	renamed
SORBI_3007G124100	Transcriptional_Regulation	EREB204	TF	renamed
SORBI_3004G337500	Transcriptional_Regulation	GATA24	TF	projected,renamed	NON_SYNONYMOUS_CODING
SORBI_3002G355000	Transcriptional_Regulation	WRKY1	TF	projected,renamed	NON_SYNONYMOUS_CODING,SPLICE_SITE_DONOR
SORBI_3007G023100	Transcriptional_Regulation	Orphan26	TF	renamed
SORBI_3004G300500	Transcriptional_Regulation	THX16	TF	renamed	NON_SYNONYMOUS_CODING,STOP_GAINED
SORBI_3006G008800	Transcriptional_Regulation	E2F5	TF	projected,renamed
SORBI_3009G024600	Transcriptional_Regulation	EREB81	TF	renamed	NON_SYNONYMOUS_CODING,STOP_GAINED
SORBI_3007G085300	Transcriptional_Regulation	WRKY94	TF	projected,renamed	NON_SYNONYMOUS_CODING
SORBI_3004G247000	Nitrate_Assimilation	GS1-3	Promoter	projected,renamed	NON_SYNONYMOUS_CODING
SORBI_3003G368300	Transcriptional_Regulation	bZIP95	TF	projected,renamed	NON_SYNONYMOUS_CODING,STOP_GAINED
SORBI_3008G096000	Transcriptional_Regulation	ARF28	TF	projected,renamed	NON_SYNONYMOUS_CODING,STOP_GAINED
SORBI_3001G059100	AminoAcid_Metabolism	GDH1	Promoter	projected,renamed	NON_SYNONYMOUS_CODING
SORBI_3001G161500	Transcriptional_Regulation	IAA15	TF	projected,renamed	NON_SYNONYMOUS_CODING
SORBI_3001G386600	Transcriptional_Regulation	HB130	TF	projected,renamed	NON_SYNONYMOUS_CODING
SORBI_3001G449600	Stress_Response	GLB1	Promoter	renamed	NON_SYNONYMOUS_CODING
SORBI_3001G020200	Transcriptional_Regulation	C2H5	TF	renamed	STOP_GAINED
SORBI_3009G101400	Transcriptional_Regulation	EREB22	TFandPromoter	projected,renamed	STOP_GAINED
SORBI_3007G162700	Transcriptional_Regulation	EREB89	TFandPromoter	projected,renamed
SORBI_3001G386000	Transcriptional_Regulation	NAC11	TFandPromoter	projected,renamed	NON_SYNONYMOUS_CODING,STOP_GAINED
SORBI_3009G143700	Transcriptional_Regulation	NAC38	TF	projected,renamed
SORBI_3001G243000	Transcriptional_Regulation	HSF24	TF	projected,renamed	STOP_GAINED
SORBI_3004G217800	N_transporter	AMT1.3	Promoter	projected,renamed	NON_SYNONYMOUS_CODING,STOP_GAINED
SORBI_3003G408400	Transcriptional_Regulation	TCP20	TF	projected,renamed	SPLICE_SITE_DONOR
SORBI_3003G028000	Transcriptional_Regulation	EREB186	TFandPromoter	projected,renamed
SORBI_3009G028300	Transcriptional_Regulation	THX5	TF	projected,renamed
SORBI_3001G051300	Transcriptional_Regulation	bHLH17	TF	projected,renamed	NON_SYNONYMOUS_CODING
SORBI_3008G164800	Transcriptional_Regulation	NAC108	TFandPromoter	projected,renamed	NON_SYNONYMOUS_CODING
SORBI_3004G261700	Transcriptional_Regulation	ARID3	TF	projected,renamed
SORBI_3003G332200	Transcriptional_Regulation	bZIP102	TF	projected,renamed	NON_SYNONYMOUS_CODING
SORBI_3002G330300	Transcriptional_Regulation	GRAS49	TF	renamed	NON_SYNONYMOUS_CODING,STOP_GAINED
SORBI_3001G406800	AminoAcid_Metabolism	ASN3	Promoter	projected,renamed	NON_SYNONYMOUS_CODING
SORBI_3010G240900	Transcriptional_Regulation	EREB19	TF	projected,renamed	NON_SYNONYMOUS_CODING
SORBI_3006G210300	Transcriptional_Regulation	EREB97	TF	projected,renamed	NON_SYNONYMOUS_CODING
SORBI_3004G309300	Nitrate_Assimilation	NIR1	Promoter	projected,renamed	NON_SYNONYMOUS_CODING
SORBI_3001G062700	Transcriptional_Regulation	GATA28	TF	projected,renamed	NON_SYNONYMOUS_CODING,STOP_GAINED
SORBI_3005G087000	Carbon_Metabolism	LHCB5	Promoter	renamed	NON_SYNONYMOUS_CODING
SORBI_3006G167800	Transcriptional_Regulation	EREB198	TF	projected,renamed	NON_SYNONYMOUS_CODING
SORBI_3003G202200	Cytokinin_Synthesis	LOG2	Promoter	renamed	NON_SYNONYMOUS_CODING,SPLICE_SITE_REGION,START_LOST
SORBI_3004G196101	Nitrate_Assimilation	NR3	Promoter	projected,renamed	NON_SYNONYMOUS_CODING,STOP_GAINED
SORBI_3001G529200	Transcriptional_Regulation	NAC78	TF	projected,renamed	NON_SYNONYMOUS_CODING,SPLICE_SITE_ACCEPTOR,STOP_GAINED
SORBI_3009G142200	Transcriptional_Regulation	NAC20	TFandPromoter	projected,renamed	NON_SYNONYMOUS_CODING,STOP_GAINED
SORBI_3002G239200	Stress_Response	XERICO2	Promoter	projected,renamed
SORBI_3007G153900	Nitrate_Assimilation	NR1	Promoter	projected,renamed	NON_SYNONYMOUS_CODING,STOP_GAINED
SORBI_3010G267500	Transcriptional_Regulation	bZIP106	TF	projected,renamed	NON_SYNONYMOUS_CODING
SORBI_3008G112000	AminoAcid_Metabolism	DOXC	Promoter	renamed
SORBI_3003G357300	Transcriptional_Regulation	MYB36	TF	projected,renamed	STOP_GAINED
SORBI_3005G117400	Transcriptional_Regulation	WRKY36	TF	projected,renamed	NON_SYNONYMOUS_CODING
SORBI_3001G110900	Transcriptional_Regulation	MYB77	TF	projected,renamed	NON_SYNONYMOUS_CODING
SORBI_3002G167000	Carbon_Metabolism	PEPC6	Promoter	projected,renamed	NON_SYNONYMOUS_CODING,STOP_GAINED
SORBI_3001G385800	Transcriptional_Regulation	NAC44	TFandPromoter	projected,renamed	NON_SYNONYMOUS_CODING
SORBI_3001G067100	Nitrate_Assimilation	RFNR	Promoter	projected,renamed	NON_SYNONYMOUS_CODING,SPLICE_SITE_REGION,STOP_GAINED
SORBI_3002G368700	Transcriptional_Regulation	MADS67	TFandPromoter	projected,renamed	NON_SYNONYMOUS_CODING,SPLICE_SITE_DONOR
SORBI_3004G312500	Nitrate_Assimilation	NR2	Promoter	projected,renamed	NON_SYNONYMOUS_CODING,SPLICE_SITE_REGION,STOP_GAINED
SORBI_3008G083200	Transcriptional_Regulation	bZIP37	TF	projected,renamed	NON_SYNONYMOUS_CODING,SPLICE_SITE_DONOR,STOP_GAINED
SORBI_3002G196100	Transcriptional_Regulation	MYB66	TF	projected,renamed	NON_SYNONYMOUS_CODING
SORBI_3010G207600	Transcriptional_Regulation	bZIP93	TF	renamed
SORBI_3006G165400	AminoAcid_Metabolism	GDH2	Promoter	projected,renamed	NON_SYNONYMOUS_CODING
SORBI_3010G013500	Transcriptional_Regulation	GRF7	TF	projected,renamed	NON_SYNONYMOUS_CODING
SORBI_3003G035100	Transcriptional_Regulation	NAC16	TF	renamed	NON_SYNONYMOUS_CODING,STOP_GAINED
SORBI_3009G157500	Transcriptional_Regulation	MYBR3	TF	projected,renamed	NON_SYNONYMOUS_CODING
SORBI_3006G168200	Transcriptional_Regulation	EREB61	TF	projected,renamed	NON_SYNONYMOUS_CODING
SORBI_3006G262100	Transcriptional_Regulation	ARF3	TFandPromoter	projected,renamed	NON_SYNONYMOUS_CODING,SPLICE_SITE_ACCEPTOR
SORBI_3006G107700	Transcriptional_Regulation	MADS	TFandPromoter	projected,renamed	NON_SYNONYMOUS_CODING,STOP_GAINED
SORBI_3002G418100	Transcriptional_Regulation	bZIP58	TF	projected,renamed
SORBI_3010G269000	Transcriptional_Regulation	bZIP15	TF	renamed
SORBI_3006G187900	Ethylene_Biosynthesis	ACS7	Promoter	renamed	NON_SYNONYMOUS_CODING
SORBI_3008G060300	Transcriptional_Regulation	WRKY15	TF	projected,renamed
SORBI_3003G183000	Transcriptional_Regulation	bZIP21	TF	renamed	NON_SYNONYMOUS_CODING
SORBI_3002G080100	Transcriptional_Regulation	NAC4	TFandPromoter	projected,renamed	NON_SYNONYMOUS_CODING,STOP_GAINED
SORBI_3001G105900	Ethylene_Biosynthesis	ACS6	Promoter	projected,renamed	NON_SYNONYMOUS_CODING
SORBI_3001G219200	Transcriptional_Regulation	MYB121	TF	renamed	NON_SYNONYMOUS_CODING
SORBI_3003G053300	Transcriptional_Regulation	MYB76	TF	projected,renamed	NON_SYNONYMOUS_CODING,STOP_GAINED
SORBI_3006G267900	Transcriptional_Regulation	DOF41	TF	projected,renamed	STOP_GAINED
SORBI_3005G046100	Transcriptional_Regulation	bZIP110	TF	projected,renamed	NON_SYNONYMOUS_CODING
SORBI_3009G137100	Transcriptional_Regulation	bZIP34	TF	projected,renamed	NON_SYNONYMOUS_CODING,STOP_GAINED
SORBI_3006G153900	N_transporter	AMF1-2	Promoter	renamed
SORBI_3003G136900	Transcriptional_Regulation	bHLH68	TF	renamed	NON_SYNONYMOUS_CODING,STOP_GAINED
SORBI_3001G133900	N_transporter	NPF2.3	Promoter	renamed	NON_SYNONYMOUS_CODING
SORBI_3002G275500	Transcriptional_Regulation	MYB152	TF	projected,renamed	NON_SYNONYMOUS_CODING
SORBI_3001G396400	Transcriptional_Regulation	bZIP24	TF	renamed	STOP_GAINED
SORBI_3003G270300	Transcriptional_Regulation	MYB124	TF	projected,renamed
SORBI_3008G157000	Transcriptional_Regulation	IAA1	TF	projected,renamed	NON_SYNONYMOUS_CODING
SORBI_3001G006700	Transcriptional_Regulation	RCD	TF	renamed	NON_SYNONYMOUS_CODING
SORBI_3006G143100	N_transporter	AMT1.1a	Promoter	projected,renamed	NON_SYNONYMOUS_CODING
SORBI_3004G009500	N_transporter	NRT2.1	Promoter	projected,renamed	NON_SYNONYMOUS_CODING,STOP_GAINED
SORBI_3003G086600	Transcriptional_Regulation	LBD17	TF	renamed	NON_SYNONYMOUS_CODING,STOP_GAINED
SORBI_3004G182900	Transcriptional_Regulation	ALF2	TF	projected,renamed
SORBI_3001G478400	Transcriptional_Regulation	MADS68	TFandPromoter	projected,renamed
SORBI_3004G009400	N_transporter	NRT2.1	Promoter	projected,renamed	NON_SYNONYMOUS_CODING
SORBI_3006G130600	N_transporter	NPF4.9	Promoter	renamed	SPLICE_SITE_ACCEPTOR,STOP_GAINED
SORBI_3010G158100	Ubiquitination	RING	Promoter	renamed
SORBI_3007G225600	Transcriptional_Regulation	THX3	TF	renamed
SORBI_3008G021800	Transcriptional_Regulation	NAC25	TF	projected,renamed	NON_SYNONYMOUS_CODING
SORBI_3001G033200	Transcriptional_Regulation	GRAS40	TF	renamed
SORBI_3009G131550	Transcriptional_Regulation	MTERF27	TF	renamed
SORBI_3003G243500	Transcriptional_Regulation	EREB80	TF	projected,renamed	NON_SYNONYMOUS_CODING
SORBI_3002G358800	Stress_Response	SAT2	Promoter	renamed
SORBI_3001G084000	Transcriptional_Regulation	WRKY30	TF	projected,renamed
SORBI_3004G354700	Transcriptional_Regulation	TCP4	TF	projected,renamed	NON_SYNONYMOUS_CODING
SORBI_3003G295900	Transcriptional_Regulation	HSF26	TF	projected,renamed	NON_SYNONYMOUS_CODING
SORBI_3002G224500	Transcriptional_Regulation	bHLH20	TF	renamed	NON_SYNONYMOUS_CODING,STOP_GAINED
SORBI_3001G537300	Transcriptional_Regulation	HB133	TF	projected,renamed	NON_SYNONYMOUS_CODING,SPLICE_SITE_DONOR,SPLICE_SITE_REGION
SORBI_3006G184700	Transcriptional_Regulation	EREB68	TF	projected,renamed
SORBI_3006G162800	Transcriptional_Regulation	GATA6	TFandPromoter	projected,renamed	NON_SYNONYMOUS_CODING,STOP_GAINED
SORBI_3003G202600	Transcriptional_Regulation	MYBR6	TF	projected,renamed	NON_SYNONYMOUS_CODING
SORBI_3003G129000	Transcriptional_Regulation	MYB43	TF	projected,renamed
SORBI_3005G064600	Transcriptional_Regulation	NAC125	TFandPromoter	projected,renamed	NON_SYNONYMOUS_CODING
SORBI_3010G051800	Transcriptional_Regulation	bHLH125	TF	renamed	NON_SYNONYMOUS_CODING
SORBI_3004G178000	Transcriptional_Regulation	Orphan235	TF	renamed	SPLICE_SITE_DONOR
SORBI_3003G346000	Transcriptional_Regulation	Orphan53	TF	renamed	NON_SYNONYMOUS_CODING,STOP_GAINED
SORBI_3003G265200	Transcriptional_Regulation	EREB126	TF	projected,renamed	NON_SYNONYMOUS_CODING
SORBI_3002G343300	Transcriptional_Regulation	C3H15	TF	renamed	NON_SYNONYMOUS_CODING,STOP_GAINED
SORBI_3001G086500	Transcriptional_Regulation	MADS4	TFandPromoter	projected,renamed	NON_SYNONYMOUS_CODING
SORBI_3001G517800	Transcriptional_Regulation	NLP7	TFandPromoter	projected,renamed	NON_SYNONYMOUS_CODING,STOP_GAINED
SORBI_3001G020100	Transcriptional_Regulation	MTERF6	TF	renamed	SPLICE_SITE_DONOR
SORBI_3004G321300	Transcriptional_Regulation	EREB90	TF	projected,renamed
SORBI_3008G157100	Transcriptional_Regulation	bZIP111	TFandPromoter	renamed
SORBI_3002G395600	Transcriptional_Regulation	bZIP91	TF	projected,renamed	NON_SYNONYMOUS_CODING,STOP_GAINED
SORBI_3003G324400	Transcriptional_Regulation	EREB147	TF	projected,renamed	NON_SYNONYMOUS_CODING
SORBI_3006G240700	Transcriptional_Regulation	EREB197	TF	projected,renamed	NON_SYNONYMOUS_CODING,SPLICE_SITE_REGION,STOP_GAINED
SORBI_3004G202400	N_transporter	NAR2.1	Promoter	projected,renamed
SORBI_3003G003600	Transcriptional_Regulation	NLP6	TFandPromoter	projected,renamed	NON_SYNONYMOUS_CODING,STOP_GAINED
SORBI_3002G375800	AminoAcid_Metabolism	AlaAT3	Promoter	projected,renamed	SPLICE_SITE_DONOR
SORBI_3003G379700	Transcriptional_Regulation	NAC109	TFandPromoter	projected,renamed	NON_SYNONYMOUS_CODING,STOP_GAINED
SORBI_3009G050000	N_linked	PP103	Promoter	projected,renamed	STOP_GAINED
SORBI_3005G046250	Transcriptional_Regulation	GRAS9	TF	renamed	STOP_GAINED
SORBI_3003G293100	Transcriptional_Regulation	GATA13	TF	projected,renamed	NON_SYNONYMOUS_CODING
SORBI_3003G354000	Transcriptional_Regulation	Orphan11	TF	renamed	NON_SYNONYMOUS_CODING
SORBI_3005G062000	Transcriptional_Regulation	MYB64	TF	projected,renamed	NON_SYNONYMOUS_CODING
SORBI_3009G105800	Transcriptional_Regulation	FHA15	TF	renamed	NON_SYNONYMOUS_CODING
SORBI_3002G418200	Transcriptional_Regulation	ABI39	TF	renamed	NON_SYNONYMOUS_CODING,SPLICE_SITE_REGION,STOP_GAINED
SORBI_3002G008500	N_linked	PAP7	Promoter	renamed
SORBI_3003G236701	Transcriptional_Regulation	C3H9	TF	projected,renamed
SORBI_3010G229000	Transcriptional_Regulation	ARF22	TFandPromoter	projected,renamed	NON_SYNONYMOUS_CODING,SPLICE_SITE_REGION,STOP_GAINED
SORBI_3006G203400	Transcriptional_Regulation	GRF8	TF	projected,renamed	NON_SYNONYMOUS_CODING
SORBI_3003G145100	Transcriptional_Regulation	MYB40	TF	projected,renamed	NON_SYNONYMOUS_CODING
SORBI_3006G163900	Transcriptional_Regulation	HB66	TF	projected,renamed	NON_SYNONYMOUS_CODING
SORBI_3004G205200	Transcriptional_Regulation	TPR-repeat	TF	renamed
SORBI_3004G233200	Transcriptional_Regulation	EREB17	TF	projected,renamed	NON_SYNONYMOUS_CODING,STOP_GAINED
SORBI_3001G145700	Stress_Response	OSM3	Promoter	renamed	NON_SYNONYMOUS_CODING
SORBI_3007G071000	Transcriptional_Regulation	NAC110	TFandPromoter	projected,renamed
SORBI_3004G227400	Transcriptional_Regulation	EREB76	TF	projected,renamed	NON_SYNONYMOUS_CODING
SORBI_3004G051900	Transcriptional_Regulation	ARF16	TFandPromoter	projected,renamed	NON_SYNONYMOUS_CODING,SPLICE_SITE_REGION,STOP_GAINED
SORBI_3005G086200	Transcriptional_Regulation	ALF18	TF	projected,renamed
SORBI_3010G275200	Transcriptional_Regulation	HMG13	TF	renamed
SORBI_3009G030100	Transcriptional_Regulation	bZIP12	TF	renamed	NON_SYNONYMOUS_CODING
SORBI_3003G119800	Transcriptional_Regulation	NAC97	TF	projected,renamed	NON_SYNONYMOUS_CODING,STOP_GAINED
SORBI_3005G126600	Auxin Signaling	TIR1	Promoter	projected,renamed	SPLICE_SITE_ACCEPTOR
SORBI_3006G169900	Transcriptional_Regulation	EREB103	TF	projected,renamed	STOP_GAINED
SORBI_3005G090600	N_transporter	NPF4.7	Promoter	renamed
SORBI_3007G193300	Transcriptional_Regulation	MADS6	Promoter	renamed
SORBI_3010G071700	Transcriptional_Regulation	EREB160	TF	projected,renamed	NON_SYNONYMOUS_CODING
SORBI_3010G194900	Transcriptional_Regulation	bZIP112	TF	renamed

## Sheet: b. Edges
Table S12b. Edges within the maize gene regulatory network
Source	PDI	Target
SORBI_3009G143700	(PD)	SORBI_3009G050000
SORBI_3002G247500	(PD)	SORBI_3007G071000
SORBI_3009G143700	(PD)	SORBI_3005G018700
SORBI_3003G380900	(PD)	SORBI_3001G053900
SORBI_3003G265200	(PD)	SORBI_3002G287400
SORBI_3002G247500	(PD)	SORBI_3004G217800
SORBI_3003G380900	(PD)	SORBI_3001G040200
SORBI_3002G247500	(PD)	SORBI_3007G162700
SORBI_3003G380900	(PD)	SORBI_3002G008500
SORBI_3003G380900	(PD)	SORBI_3004G309300
SORBI_3002G247500	(PD)	SORBI_3004G202400
SORBI_3002G235700	(PD)	SORBI_3001G378900
SORBI_3003G380900	(PD)	SORBI_3002G375800
SORBI_3002G247500	(PD)	SORBI_3003G003600
SORBI_3002G247500	(PD)	SORBI_3001G378900
SORBI_3002G247500	(PD)	SORBI_3001G385800
SORBI_3003G380900	(PD)	SORBI_3001G451500
SORBI_3002G247500	(PD)	SORBI_3009G123400
SORBI_3002G247500	(PD)	SORBI_3006G143100
SORBI_3003G380900	(PD)	SORBI_3003G003600
SORBI_3002G235700	(PD)	SORBI_3005G126600
SORBI_3003G380900	(PD)	SORBI_3004G009400
SORBI_3010G106601	(PD)	SORBI_3002G080100
SORBI_3002G247500	(PD)	SORBI_3008G112000
SORBI_3003G380900	(PD)	SORBI_3006G243200
SORBI_3002G247500	(PD)	SORBI_3009G225700
SORBI_3002G235700	(PD)	SORBI_3004G247000
SORBI_3003G380900	(PD)	SORBI_3006G165400
SORBI_3010G106601	(PD)	SORBI_3003G379700
SORBI_3003G380900	(PD)	SORBI_3004G009500
SORBI_3002G247500	(PD)	SORBI_3006G187900
SORBI_3003G003600	(PD)	SORBI_3004G309300
SORBI_3010G106601	(PD)	SORBI_3006G143100
SORBI_3003G380900	(PD)	SORBI_3004G234100
SORBI_3010G106601	(PD)	SORBI_3005G090600
SORBI_3010G106601	(PD)	SORBI_3006G130600
SORBI_3010G275200	(PD)	SORBI_3004G009400
SORBI_3010G275200	(PD)	SORBI_3004G009500
SORBI_3003G003600	(PD)	SORBI_3004G009400
SORBI_3010G106601	(PD)	SORBI_3009G179300
SORBI_3002G235700	(PD)	SORBI_3007G162700
SORBI_3003G354000	(PD)	SORBI_3004G312500
SORBI_3010G106601	(PD)	SORBI_3001G053900
SORBI_3003G003600	(PD)	SORBI_3004G009500
SORBI_3010G106601	(PD)	SORBI_3001G040200
SORBI_3010G106601	(PD)	SORBI_3006G187900
SORBI_3010G106601	(PD)	SORBI_3002G368700
SORBI_3010G106601	(PD)	SORBI_3007G071000
SORBI_3010G106601	(PD)	SORBI_3004G312500
SORBI_3010G106601	(PD)	SORBI_3002G402700
SORBI_3010G262200	(PD)	SORBI_3002G287400
SORBI_3010G106601	(PD)	SORBI_3004G217800
SORBI_3010G106601	(PD)	SORBI_3005G150250
SORBI_3010G106601	(PD)	SORBI_3003G270800
SORBI_3010G106601	(PD)	SORBI_3003G202200
SORBI_3004G280800	(PD)	SORBI_3005G087000
SORBI_3010G262200	(PD)	SORBI_3004G312500
SORBI_3008G164800	(PD)	SORBI_3005G018700
SORBI_3010G262200	(PD)	SORBI_3010G085400
SORBI_3008G164800	(PD)	SORBI_3004G247000
SORBI_3003G332200	(PD)	SORBI_3009G179300
SORBI_3008G164800	(PD)	SORBI_3004G193000
SORBI_3009G152100	(PD)	SORBI_3001G406800
SORBI_3008G164800	(PD)	SORBI_3002G287400
SORBI_3009G152100	(PD)	SORBI_3005G150250
SORBI_3008G164800	(PD)	SORBI_3009G237600
SORBI_3003G332200	(PD)	SORBI_3010G229000
SORBI_3009G152100	(PD)	SORBI_3002G080100
SORBI_3010G262200	(PD)	SORBI_3004G191901
SORBI_3008G164800	(PD)	SORBI_3004G234100
SORBI_3010G262200	(PD)	SORBI_3006G187900
SORBI_3008G164800	(PD)	SORBI_3005G126600
SORBI_3009G152100	(PD)	SORBI_3003G003800
SORBI_3008G164800	(PD)	SORBI_3009G050000
SORBI_3008G164800	(PD)	SORBI_3003G270800
SORBI_3008G164800	(PD)	SORBI_3004G309300
SORBI_3003G332200	(PD)	SORBI_3001G378900
SORBI_3008G164800	(PD)	SORBI_3006G130600
SORBI_3008G164800	(PD)	SORBI_3010G229000
SORBI_3003G332200	(PD)	SORBI_3007G162700
SORBI_3006G218300	(PD)	SORBI_3005G126600
SORBI_3006G218300	(PD)	SORBI_3010G085400
SORBI_3006G218300	(PD)	SORBI_3006G130600
SORBI_3006G218300	(PD)	SORBI_3001G449600
SORBI_3003G332200	(PD)	SORBI_3005G126600
SORBI_3006G218300	(PD)	SORBI_3004G247000
SORBI_3003G332200	(PD)	SORBI_3009G237600
SORBI_3006G218300	(PD)	SORBI_3005G018700
SORBI_3001G105000	(PD)	SORBI_3005G126600
SORBI_3004G283300	(PD)	SORBI_3008G112000
SORBI_3001G105000	(PD)	SORBI_3003G379700
SORBI_3006G167800	(PD)	SORBI_3003G379700
SORBI_3001G105000	(PD)	SORBI_3001G378900
SORBI_3006G167800	(PD)	SORBI_3006G243200
SORBI_3001G105000	(PD)	SORBI_3004G247000
SORBI_3006G167800	(PD)	SORBI_3006G165400
SORBI_3001G105000	(PD)	SORBI_3009G123400
SORBI_3006G167800	(PD)	SORBI_3002G080100
SORBI_3006G167800	(PD)	SORBI_3010G110000
SORBI_3001G105000	(PD)	SORBI_3004G217800
SORBI_3006G167800	(PD)	SORBI_3004G209300
SORBI_3004G283300	(PD)	SORBI_3002G008500
SORBI_3001G105000	(PD)	SORBI_3004G312500
SORBI_3006G167800	(PD)	SORBI_3K010300
SORBI_3001G105000	(PD)	SORBI_3004G309300
SORBI_3006G167800	(PD)	SORBI_3003G003600
SORBI_3001G105000	(PD)	SORBI_3007G162700
SORBI_3006G167800	(PD)	SORBI_3007G174600
SORBI_3004G283300	(PD)	SORBI_3003G003600
SORBI_3006G167800	(PD)	SORBI_3001G478400
SORBI_3003G183000	(PD)	SORBI_3002G167000
SORBI_3001G105000	(PD)	SORBI_3004G196101
SORBI_3003G183000	(PD)	SORBI_3005G064600
SORBI_3006G167800	(PD)	SORBI_3002G358800
SORBI_3003G183000	(PD)	SORBI_3003G270800
SORBI_3003G183000	(PD)	SORBI_3004G196101
SORBI_3003G183000	(PD)	SORBI_3003G202200
SORBI_3003G183000	(PD)	SORBI_3007G162700
SORBI_3003G183000	(PD)	SORBI_3004G191901
SORBI_3006G167800	(PD)	SORBI_3002G403600
SORBI_3003G183000	(PD)	SORBI_3009G237600
SORBI_3006G167800	(PD)	SORBI_3001G040200
SORBI_3003G183000	(PD)	SORBI_3005G126600
SORBI_3006G167800	(PD)	SORBI_3006G187900
SORBI_3003G183000	(PD)	SORBI_3005G018700
SORBI_3006G167800	(PD)	SORBI_3001G053900
SORBI_3003G183000	(PD)	SORBI_3001G059100
SORBI_3006G167800	(PD)	SORBI_3001G133900
SORBI_3003G183000	(PD)	SORBI_3008G112000
SORBI_3006G167800	(PD)	SORBI_3004G009500
SORBI_3003G183000	(PD)	SORBI_3010G229000
SORBI_3006G167800	(PD)	SORBI_3004G009400
SORBI_3008G083200	(PD)	SORBI_3005G087000
SORBI_3003G183000	(PD)	SORBI_3006G130600
SORBI_3008G083200	(PD)	SORBI_3001G378900
SORBI_3003G183000	(PD)	SORBI_3009G179300
SORBI_3008G083200	(PD)	SORBI_3001G105900
SORBI_3003G183000	(PD)	SORBI_3002G403600
SORBI_3008G083200	(PD)	SORBI_3004G234100
SORBI_3003G183000	(PD)	SORBI_3009G132900
SORBI_3008G083200	(PD)	SORBI_3002G287400
SORBI_3003G183000	(PD)	SORBI_3004G234100
SORBI_3003G183000	(PD)	SORBI_3001G105900
SORBI_3006G182800	(PD)	SORBI_3007G174600
SORBI_3006G167800	(PD)	SORBI_3005G150250
SORBI_3003G183000	(PD)	SORBI_3002G287400
SORBI_3006G182800	(PD)	SORBI_3002G287400
SORBI_3006G167800	(PD)	SORBI_3010G085400
SORBI_3008G083200	(PD)	SORBI_3003G379700
SORBI_3003G183000	(PD)	SORBI_3003G379700
SORBI_3006G182800	(PD)	SORBI_3006G130600
SORBI_3006G167800	(PD)	SORBI_3002G375800
SORBI_3003G183000	(PD)	SORBI_3004G348300
SORBI_3006G182800	(PD)	SORBI_3004G009500
SORBI_3008G083200	(PD)	SORBI_3009G132900
SORBI_3003G183000	(PD)	SORBI_3001G378900
SORBI_3006G182800	(PD)	SORBI_3004G209300
SORBI_3006G167800	(PD)	SORBI_3004G196101
SORBI_3003G183000	(PD)	SORBI_3005G087000
SORBI_3006G182800	(PD)	SORBI_3004G009400
SORBI_3008G083200	(PD)	SORBI_3010G229000
SORBI_3003G183000	(PD)	SORBI_3010G110000
SORBI_3006G182800	(PD)	SORBI_3004G196101
SORBI_3008G083200	(PD)	SORBI_3008G112000
SORBI_3003G035100	(PD)	SORBI_3005G018700
SORBI_3006G182800	(PD)	SORBI_3K010300
SORBI_3003G035100	(PD)	SORBI_3004G009500
SORBI_3004G283300	(PD)	SORBI_3004G309300
SORBI_3006G182800	(PD)	SORBI_3004G348300
SORBI_3008G083200	(PD)	SORBI_3005G018700
SORBI_3003G035100	(PD)	SORBI_3004G009400
SORBI_3008G083200	(PD)	SORBI_3002G368700
SORBI_3008G083200	(PD)	SORBI_3001G059100
SORBI_3008G083200	(PD)	SORBI_3004G193000
SORBI_3008G083200	(PD)	SORBI_3004G247000
SORBI_3004G283300	(PD)	SORBI_3004G009400
SORBI_3008G083200	(PD)	SORBI_3009G237600
SORBI_3008G083200	(PD)	SORBI_3005G126600
SORBI_3008G083200	(PD)	SORBI_3003G270800
SORBI_3008G083200	(PD)	SORBI_3007G162700
SORBI_3008G083200	(PD)	SORBI_3005G150250
SORBI_3008G083200	(PD)	SORBI_3001G260800
SORBI_3007G085300	(PD)	SORBI_3006G130600
SORBI_3008G083200	(PD)	SORBI_3005G064600
SORBI_3004G283300	(PD)	SORBI_3004G009500
SORBI_3007G023100	(PD)	SORBI_3004G009500
SORBI_3007G023100	(PD)	SORBI_3004G009400
SORBI_3008G021300	(PD)	SORBI_3004G193000
SORBI_3003G293100	(PD)	SORBI_3010G229000
SORBI_3008G021300	(PD)	SORBI_3003G202200
SORBI_3003G293100	(PD)	SORBI_3008G112000
SORBI_3003G293100	(PD)	SORBI_3005G090600
SORBI_3003G293100	(PD)	SORBI_3009G225700
SORBI_3003G293100	(PD)	SORBI_3009G179300
SORBI_3003G293100	(PD)	SORBI_3002G239200
SORBI_3004G283300	(PD)	SORBI_3006G243200
SORBI_3003G293100	(PD)	SORBI_3009G132900
SORBI_3003G293100	(PD)	SORBI_3006G243200
SORBI_3002G253000	(PD)	SORBI_3005G018700
SORBI_3003G127400	(PD)	SORBI_3007G193300
SORBI_3003G293100	(PD)	SORBI_3006G165400
SORBI_3003G127400	(PD)	SORBI_3005G150250
SORBI_3003G293100	(PD)	SORBI_3004G234100
SORBI_3003G127400	(PD)	SORBI_3001G386000
SORBI_3002G253000	(PD)	SORBI_3002G287400
SORBI_3003G127400	(PD)	SORBI_3001G053900
SORBI_3003G127400	(PD)	SORBI_3002G358800
SORBI_3003G293100	(PD)	SORBI_3009G050000
SORBI_3003G293100	(PD)	SORBI_3006G143100
SORBI_3003G293100	(PD)	SORBI_3001G378900
SORBI_3003G293100	(PD)	SORBI_3005G087000
SORBI_3003G293100	(PD)	SORBI_3004G217800
SORBI_3004G310600	(PD)	SORBI_3005G126600
SORBI_3003G293100	(PD)	SORBI_3002G402700
SORBI_3004G310600	(PD)	SORBI_3004G009500
SORBI_3002G251700	(PD)	SORBI_3005G150250
SORBI_3003G293100	(PD)	SORBI_3007G071000
SORBI_3004G310600	(PD)	SORBI_3009G237600
SORBI_3003G293100	(PD)	SORBI_3005G064600
SORBI_3004G310600	(PD)	SORBI_3002G368700
SORBI_3003G293100	(PD)	SORBI_3003G270800
SORBI_3003G293100	(PD)	SORBI_3004G191901
SORBI_3003G293100	(PD)	SORBI_3007G162700
SORBI_3004G310600	(PD)	SORBI_3008G157100
SORBI_3003G293100	(PD)	SORBI_3001G451500
SORBI_3004G310600	(PD)	SORBI_3007G162700
SORBI_3004G310600	(PD)	SORBI_3003G028000
SORBI_3004G310600	(PD)	SORBI_3003G202200
SORBI_3006G163100	(PD)	SORBI_3008G112000
SORBI_3004G310600	(PD)	SORBI_3003G033900
SORBI_3004G310600	(PD)	SORBI_3001G105900
SORBI_3002G389600	(PD)	SORBI_3002G403600
SORBI_3002G389600	(PD)	SORBI_3004G312500
SORBI_3002G389600	(PD)	SORBI_3007G174600
SORBI_3002G389600	(PD)	SORBI_3002G375800
SORBI_3002G389600	(PD)	SORBI_3K010300
SORBI_3004G310600	(PD)	SORBI_3005G087000
SORBI_3002G389600	(PD)	SORBI_3001G451500
SORBI_3004G310600	(PD)	SORBI_3001G378900
SORBI_3002G389600	(PD)	SORBI_3005G018700
SORBI_3004G310600	(PD)	SORBI_3009G123400
SORBI_3002G389600	(PD)	SORBI_3004G009400
SORBI_3004G310600	(PD)	SORBI_3004G209300
SORBI_3002G389600	(PD)	SORBI_3004G209300
SORBI_3004G310600	(PD)	SORBI_3004G348300
SORBI_3002G389600	(PD)	SORBI_3004G247000
SORBI_3004G310600	(PD)	SORBI_3K010300
SORBI_3002G389600	(PD)	SORBI_3009G123400
SORBI_3002G389600	(PD)	SORBI_3004G234100
SORBI_3002G389600	(PD)	SORBI_3004G009500
SORBI_3004G310600	(PD)	SORBI_3006G130600
SORBI_3004G310600	(PD)	SORBI_3010G229000
SORBI_3004G310600	(PD)	SORBI_3008G112000
SORBI_3002G389600	(PD)	SORBI_3005G126600
SORBI_3004G310600	(PD)	SORBI_3009G132900
SORBI_3002G196000	(PD)	SORBI_3007G174600
SORBI_3002G196000	(PD)	SORBI_3005G150250
SORBI_3004G310600	(PD)	SORBI_3004G009400
SORBI_3002G196000	(PD)	SORBI_3003G270800
SORBI_3004G310600	(PD)	SORBI_3001G059100
SORBI_3008G157000	(PD)	SORBI_3007G174600
SORBI_3004G310600	(PD)	SORBI_3004G247000
SORBI_3008G157000	(PD)	SORBI_3006G187900
SORBI_3004G310600	(PD)	SORBI_3005G018700
SORBI_3002G196000	(PD)	SORBI_3002G080100
SORBI_3004G310600	(PD)	SORBI_3001G260800
SORBI_3002G196000	(PD)	SORBI_3K010300
SORBI_3004G310600	(PD)	SORBI_3005G064600
SORBI_3008G157000	(PD)	SORBI_3K010300
SORBI_3002G196000	(PD)	SORBI_3004G209300
SORBI_3002G196000	(PD)	SORBI_3002G368700
SORBI_3008G157000	(PD)	SORBI_3004G209300
SORBI_3004G310600	(PD)	SORBI_3003G270800
SORBI_3010G207600	(PD)	SORBI_3009G237600
SORBI_3010G207600	(PD)	SORBI_3010G209200
SORBI_3004G310600	(PD)	SORBI_3004G234100
SORBI_3008G096000	(PD)	SORBI_3006G130600
SORBI_3010G207600	(PD)	SORBI_3005G126600
SORBI_3004G310600	(PD)	SORBI_3002G287400
SORBI_3008G096000	(PD)	SORBI_3010G229000
SORBI_3010G207600	(PD)	SORBI_3010G209100
SORBI_3008G096000	(PD)	SORBI_3004G009400
SORBI_3004G310600	(PD)	SORBI_3010G110000
SORBI_3008G096000	(PD)	SORBI_3004G009500
SORBI_3001G243000	(PD)	SORBI_3004G209300
SORBI_3001G243000	(PD)	SORBI_3004G348300
SORBI_3001G243000	(PD)	SORBI_3K010300
SORBI_3004G310600	(PD)	SORBI_3007G174600
SORBI_3008G096000	(PD)	SORBI_3004G202400
SORBI_3001G243000	(PD)	SORBI_3003G229600
SORBI_3004G310600	(PD)	SORBI_3009G179300
SORBI_3001G243000	(PD)	SORBI_3006G243200
SORBI_3001G243000	(PD)	SORBI_3008G164800
SORBI_3001G243000	(PD)	SORBI_3001G040200
SORBI_3001G243000	(PD)	SORBI_3006G187900
SORBI_3001G243000	(PD)	SORBI_3009G101400
SORBI_3001G243000	(PD)	SORBI_3007G174600
SORBI_3001G020200	(PD)	SORBI_3001G406800
SORBI_3001G020200	(PD)	SORBI_3005G150250
SORBI_3005G100600	(PD)	SORBI_3004G009500
SORBI_3005G100600	(PD)	SORBI_3004G009400
SORBI_3005G100600	(PD)	SORBI_3009G123400
SORBI_3005G100600	(PD)	SORBI_3009G225700
SORBI_3006G094500	(PD)	SORBI_3002G287400
SORBI_3005G111700	(PD)	SORBI_3004G247000
SORBI_3005G111700	(PD)	SORBI_3004G009400
SORBI_3005G111700	(PD)	SORBI_3007G044300
SORBI_3005G111700	(PD)	SORBI_3005G018700
SORBI_3005G111700	(PD)	SORBI_3010G158100
SORBI_3006G184700	(PD)	SORBI_3003G003600
SORBI_3005G111700	(PD)	SORBI_3004G009500
SORBI_3006G184700	(PD)	SORBI_3009G123400
SORBI_3005G111700	(PD)	SORBI_3004G309300
SORBI_3005G111700	(PD)	SORBI_3003G202200
SORBI_3006G184700	(PD)	SORBI_3008G112000
SORBI_3005G111700	(PD)	SORBI_3003G270800
SORBI_3005G111700	(PD)	SORBI_3010G051500
SORBI_3005G111700	(PD)	SORBI_3002G167000
SORBI_3005G111700	(PD)	SORBI_3002G402700
SORBI_3005G111700	(PD)	SORBI_3004G312500
SORBI_3006G184700	(PD)	SORBI_3001G053900
SORBI_3005G111700	(PD)	SORBI_3005G087000
SORBI_3005G111700	(PD)	SORBI_3003G003600
SORBI_3006G184700	(PD)	SORBI_3002G008500
SORBI_3005G111700	(PD)	SORBI_3009G050000
SORBI_3005G111700	(PD)	SORBI_3007G193300
SORBI_3005G111700	(PD)	SORBI_3006G187900
SORBI_3005G111700	(PD)	SORBI_3009G132900
SORBI_3005G111700	(PD)	SORBI_3009G179300
SORBI_3005G111700	(PD)	SORBI_3005G090600
SORBI_3005G111700	(PD)	SORBI_3002G358800
SORBI_3006G184700	(PD)	SORBI_3004G009400
SORBI_3003G081000	(PD)	SORBI_3009G132900
SORBI_3006G184700	(PD)	SORBI_3004G312500
SORBI_3003G081000	(PD)	SORBI_3003G202200
SORBI_3010G108500	(PD)	SORBI_3001G053900
SORBI_3006G184700	(PD)	SORBI_3004G309300
SORBI_3010G108500	(PD)	SORBI_3010G158100
SORBI_3006G184700	(PD)	SORBI_3004G234100
SORBI_3006G184700	(PD)	SORBI_3009G050000
SORBI_3001G340200	(PD)	SORBI_3004G009400
SORBI_3001G340200	(PD)	SORBI_3009G123400
SORBI_3001G340200	(PD)	SORBI_3003G270800
SORBI_3001G340200	(PD)	SORBI_3004G234100
SORBI_3001G340200	(PD)	SORBI_3004G009500
SORBI_3006G184700	(PD)	SORBI_3004G009500
SORBI_3001G340200	(PD)	SORBI_3006G130600
SORBI_3006G184700	(PD)	SORBI_3001G040200
SORBI_3002G139400	(PD)	SORBI_3004G348300
SORBI_3006G184700	(PD)	SORBI_3006G243200
SORBI_3001G489900	(PD)	SORBI_3004G196101
SORBI_3001G489900	(PD)	SORBI_3007G193300
SORBI_3003G278300	(PD)	SORBI_3004G009500
SORBI_3003G278300	(PD)	SORBI_3002G167000
SORBI_3003G278300	(PD)	SORBI_3002G403600
SORBI_3001G020100	(PD)	SORBI_3004G009400
SORBI_3003G278300	(PD)	SORBI_3004G009400
SORBI_3001G020100	(PD)	SORBI_3005G126600
SORBI_3001G020100	(PD)	SORBI_3002G375800
SORBI_3001G020100	(PD)	SORBI_3004G009500
SORBI_3001G020100	(PD)	SORBI_3006G165400
SORBI_3003G368300	(PD)	SORBI_3007G162700
SORBI_3003G368300	(PD)	SORBI_3001G378900
SORBI_3003G278300	(PD)	SORBI_3004G309300
SORBI_3003G368300	(PD)	SORBI_3005G064600
SORBI_3003G368300	(PD)	SORBI_3003G379700
SORBI_3003G368300	(PD)	SORBI_3005G126600
SORBI_3003G368300	(PD)	SORBI_3002G287400
SORBI_3007G225600	(PD)	SORBI_3010G158100
SORBI_3003G368300	(PD)	SORBI_3001G105900
SORBI_3002G264100	(PD)	SORBI_3001G378900
SORBI_3002G264100	(PD)	SORBI_3004G193000
SORBI_3002G264100	(PD)	SORBI_3004G247000
SORBI_3010G254200	(PD)	SORBI_3004G348300
SORBI_3002G264100	(PD)	SORBI_3009G123400
SORBI_3010G254200	(PD)	SORBI_3003G003600
SORBI_3002G264100	(PD)	SORBI_3004G348300
SORBI_3002G264100	(PD)	SORBI_3005G126600
SORBI_3002G264100	(PD)	SORBI_3004G234100
SORBI_3006G168100	(PD)	SORBI_3002G375800
SORBI_3002G264100	(PD)	SORBI_3009G237600
SORBI_3002G264100	(PD)	SORBI_3008G164800
SORBI_3002G264100	(PD)	SORBI_3002G287400
SORBI_3002G264100	(PD)	SORBI_3006G243200
SORBI_3002G264100	(PD)	SORBI_3007G162700
SORBI_3002G264100	(PD)	SORBI_3001G260800
SORBI_3002G370800	(PD)	SORBI_3009G225700
SORBI_3002G370800	(PD)	SORBI_3004G193000
SORBI_3002G370800	(PD)	SORBI_3003G270800
SORBI_3002G264100	(PD)	SORBI_3010G229000
SORBI_3002G370800	(PD)	SORBI_3006G165400
SORBI_3006G168100	(PD)	SORBI_3001G053900
SORBI_3002G264100	(PD)	SORBI_3009G142200
SORBI_3002G370800	(PD)	SORBI_3002G080100
SORBI_3002G264100	(PD)	SORBI_3006G130600
SORBI_3009G237600	(PD)	SORBI_3004G202400
SORBI_3009G237600	(PD)	SORBI_3003G033900
SORBI_3009G237600	(PD)	SORBI_3009G123400
SORBI_3009G237600	(PD)	SORBI_3001G378900
SORBI_3001G496200	(PD)	SORBI_3002G358800
SORBI_3009G237600	(PD)	SORBI_3003G003600
SORBI_3009G237600	(PD)	SORBI_3K010300
SORBI_3009G237600	(PD)	SORBI_3001G145700
SORBI_3009G237600	(PD)	SORBI_3008G112000
SORBI_3009G237600	(PD)	SORBI_3006G130600
SORBI_3006G168100	(PD)	SORBI_3006G165400
SORBI_3009G237600	(PD)	SORBI_3006G187900
SORBI_3001G421000	(PD)	SORBI_3009G050000
SORBI_3001G421000	(PD)	SORBI_3004G202400
SORBI_3009G237600	(PD)	SORBI_3009G237600
SORBI_3006G168100	(PD)	SORBI_3004G191901
SORBI_3009G237600	(PD)	SORBI_3010G158100
SORBI_3002G141300	(PD)	SORBI_3002G403600
SORBI_3009G237600	(PD)	SORBI_3002G368700
SORBI_3009G237600	(PD)	SORBI_3001G517800
SORBI_3009G237600	(PD)	SORBI_3004G217800
SORBI_3009G237600	(PD)	SORBI_3009G142200
SORBI_3009G237600	(PD)	SORBI_3007G162700
SORBI_3009G237600	(PD)	SORBI_3003G202200
SORBI_3009G237600	(PD)	SORBI_3004G234100
SORBI_3009G237600	(PD)	SORBI_3010G110000
SORBI_3009G237600	(PD)	SORBI_3009G179300
SORBI_3009G237600	(PD)	SORBI_3009G225700
SORBI_3009G237600	(PD)	SORBI_3007G174600
SORBI_3009G237600	(PD)	SORBI_3002G403600
SORBI_3009G237600	(PD)	SORBI_3004G247000
SORBI_3009G237600	(PD)	SORBI_3001G059100
SORBI_3009G237600	(PD)	SORBI_3004G009400
SORBI_3009G237600	(PD)	SORBI_3005G018700
SORBI_3009G237600	(PD)	SORBI_3005G064600
SORBI_3006G168100	(PD)	SORBI_3006G243200
SORBI_3009G237600	(PD)	SORBI_3001G260800
SORBI_3006G107400	(PD)	SORBI_3002G287400
SORBI_3009G237600	(PD)	SORBI_3010G085400
SORBI_3006G107400	(PD)	SORBI_3009G237600
SORBI_3009G237600	(PD)	SORBI_3004G312500
SORBI_3006G107400	(PD)	SORBI_3004G234100
SORBI_3009G237600	(PD)	SORBI_3004G309300
SORBI_3001G298100	(PD)	SORBI_3002G008500
SORBI_3006G107400	(PD)	SORBI_3005G126600
SORBI_3009G237600	(PD)	SORBI_3003G270800
SORBI_3006G107400	(PD)	SORBI_3005G018700
SORBI_3009G237600	(PD)	SORBI_3001G105900
SORBI_3009G237600	(PD)	SORBI_3004G209300
SORBI_3006G107400	(PD)	SORBI_3001G059100
SORBI_3009G237600	(PD)	SORBI_3005G087000
SORBI_3006G107400	(PD)	SORBI_3004G247000
SORBI_3006G107400	(PD)	SORBI_3006G130600
SORBI_3009G237600	(PD)	SORBI_3004G348300
SORBI_3006G107400	(PD)	SORBI_3008G157100
SORBI_3009G237600	(PD)	SORBI_3010G229000
SORBI_3006G107400	(PD)	SORBI_3010G229000
SORBI_3009G237600	(PD)	SORBI_3009G132900
SORBI_3006G107400	(PD)	SORBI_3008G112000
SORBI_3006G107400	(PD)	SORBI_3001G260800
SORBI_3009G237600	(PD)	SORBI_3005G126600
SORBI_3003G409800	(PD)	SORBI_3004G009400
SORBI_3009G237600	(PD)	SORBI_3004G009500
SORBI_3001G298100	(PD)	SORBI_3004G309300
SORBI_3003G409800	(PD)	SORBI_3002G403600
SORBI_3009G237600	(PD)	SORBI_3002G167000
SORBI_3003G409800	(PD)	SORBI_3004G009500
SORBI_3010G194900	(PD)	SORBI_3004G009400
SORBI_3009G237600	(PD)	SORBI_3003G028000
SORBI_3010G194900	(PD)	SORBI_3004G009500
SORBI_3009G237600	(PD)	SORBI_3003G379700
SORBI_3001G298100	(PD)	SORBI_3004G009400
SORBI_3009G237600	(PD)	SORBI_3002G287400
SORBI_3001G298100	(PD)	SORBI_3004G009500
SORBI_3001G298100	(PD)	SORBI_3001G133900
SORBI_3009G105800	(PD)	SORBI_3004G209300
SORBI_3009G105800	(PD)	SORBI_3007G174600
SORBI_3009G105800	(PD)	SORBI_3K010300
SORBI_3009G237600	(PD)	SORBI_3004G193000
SORBI_3009G137100	(PD)	SORBI_3006G130600
SORBI_3009G137100	(PD)	SORBI_3001G067100
SORBI_3009G137100	(PD)	SORBI_3004G348300
SORBI_3009G068900	(PD)	SORBI_3006G130600
SORBI_3009G068900	(PD)	SORBI_3002G287400
SORBI_3009G068900	(PD)	SORBI_3005G126600
SORBI_3004G227400	(PD)	SORBI_3006G243200
SORBI_3003G053300	(PD)	SORBI_3009G168700
SORBI_3004G227400	(PD)	SORBI_3003G003600
SORBI_3003G053300	(PD)	SORBI_3005G126600
SORBI_3003G053300	(PD)	SORBI_3004G196101
SORBI_3004G227400	(PD)	SORBI_3001G451500
SORBI_3003G053300	(PD)	SORBI_3003G270800
SORBI_3003G053300	(PD)	SORBI_3004G309300
SORBI_3009G137100	(PD)	SORBI_3004G009400
SORBI_3003G053300	(PD)	SORBI_3004G312500
SORBI_3003G053300	(PD)	SORBI_3007G071000
SORBI_3004G227400	(PD)	SORBI_3002G375800
SORBI_3004G267600	(PD)	SORBI_3004G009400
SORBI_3003G053300	(PD)	SORBI_3002G375800
SORBI_3004G267600	(PD)	SORBI_3003G270800
SORBI_3003G053300	(PD)	SORBI_3005G150250
SORBI_3009G137100	(PD)	SORBI_3004G247000
SORBI_3004G227400	(PD)	SORBI_3007G193300
SORBI_3003G053300	(PD)	SORBI_3K010300
SORBI_3009G137100	(PD)	SORBI_3004G009500
SORBI_3004G267600	(PD)	SORBI_3004G009500
SORBI_3003G053300	(PD)	SORBI_3004G348300
SORBI_3003G053300	(PD)	SORBI_3001G385800
SORBI_3004G051900	(PD)	SORBI_3006G130600
SORBI_3003G053300	(PD)	SORBI_3004G209300
SORBI_3008G060300	(PD)	SORBI_3006G107700
SORBI_3003G053300	(PD)	SORBI_3006G143100
SORBI_3003G053300	(PD)	SORBI_3010G110000
SORBI_3003G053300	(PD)	SORBI_3002G080100
SORBI_3003G053300	(PD)	SORBI_3002G287400
SORBI_3008G157100	(PD)	SORBI_3001G105900
SORBI_3003G053300	(PD)	SORBI_3004G234100
SORBI_3008G157100	(PD)	SORBI_3004G234100
SORBI_3003G053300	(PD)	SORBI_3009G050000
SORBI_3008G157100	(PD)	SORBI_3002G287400
SORBI_3008G157100	(PD)	SORBI_3009G237600
SORBI_3008G157100	(PD)	SORBI_3003G379700
SORBI_3003G053300	(PD)	SORBI_3006G187900
SORBI_3008G157100	(PD)	SORBI_3005G126600
SORBI_3003G053300	(PD)	SORBI_3001G040200
SORBI_3008G157100	(PD)	SORBI_3004G348300
SORBI_3003G053300	(PD)	SORBI_3002G403600
SORBI_3008G157100	(PD)	SORBI_3005G018700
SORBI_3008G157100	(PD)	SORBI_3005G087000
SORBI_3003G053300	(PD)	SORBI_3006G130600
SORBI_3008G157100	(PD)	SORBI_3001G378900
SORBI_3003G053300	(PD)	SORBI_3009G225700
SORBI_3008G157100	(PD)	SORBI_3001G059100
SORBI_3003G053300	(PD)	SORBI_3001G478400
SORBI_3008G157100	(PD)	SORBI_3002G167000
SORBI_3003G053300	(PD)	SORBI_3007G174600
SORBI_3008G157100	(PD)	SORBI_3008G112000
SORBI_3008G157100	(PD)	SORBI_3010G229000
SORBI_3003G053300	(PD)	SORBI_3001G067100
SORBI_3008G157100	(PD)	SORBI_3009G179300
SORBI_3008G157100	(PD)	SORBI_3009G225700
SORBI_3008G157100	(PD)	SORBI_3003G270800
SORBI_3008G157100	(PD)	SORBI_3003G202200
SORBI_3010G077200	(PD)	SORBI_3009G237600
SORBI_3008G157100	(PD)	SORBI_3009G132900
SORBI_3010G077200	(PD)	SORBI_3004G247000
SORBI_3008G157100	(PD)	SORBI_3007G162700
SORBI_3010G077200	(PD)	SORBI_3001G059100
SORBI_3008G157100	(PD)	SORBI_3002G403600
SORBI_3003G346000	(PD)	SORBI_3004G209300
SORBI_3010G077200	(PD)	SORBI_3005G018700
SORBI_3003G346000	(PD)	SORBI_3007G174600
SORBI_3003G346000	(PD)	SORBI_3005G087000
SORBI_3003G346000	(PD)	SORBI_3008G157100
SORBI_3010G077200	(PD)	SORBI_3007G162700
SORBI_3003G346000	(PD)	SORBI_3002G287400
SORBI_3003G346000	(PD)	SORBI_3K010300
SORBI_3010G077200	(PD)	SORBI_3004G234100
SORBI_3009G244200	(PD)	SORBI_3002G167000
SORBI_3003G202600	(PD)	SORBI_3010G110000
SORBI_3010G077200	(PD)	SORBI_3001G378900
SORBI_3010G077200	(PD)	SORBI_3003G003600
SORBI_3010G077200	(PD)	SORBI_3004G348300
SORBI_3010G077200	(PD)	SORBI_3009G225700
SORBI_3010G077200	(PD)	SORBI_3008G112000
SORBI_3010G077200	(PD)	SORBI_3010G229000
SORBI_3010G077200	(PD)	SORBI_3006G130600
SORBI_3001G033200	(PD)	SORBI_3002G402700
SORBI_3010G077200	(PD)	SORBI_3009G132900
SORBI_3001G006700	(PD)	SORBI_3004G209300
SORBI_3001G006700	(PD)	SORBI_3001G378900
SORBI_3001G006700	(PD)	SORBI_3007G174600
SORBI_3001G006700	(PD)	SORBI_3007G162700
SORBI_3001G006700	(PD)	SORBI_3K010300
SORBI_3003G086600	(PD)	SORBI_3009G179300
SORBI_3006G267900	(PD)	SORBI_3003G003600
SORBI_3006G267900	(PD)	SORBI_3001G385800
SORBI_3003G408400	(PD)	SORBI_3002G008500
SORBI_3003G408400	(PD)	SORBI_3007G162700
SORBI_3003G408400	(PD)	SORBI_3008G112000
SORBI_3003G408400	(PD)	SORBI_3009G179300
SORBI_3002G214800	(PD)	SORBI_3004G202400
SORBI_3003G408400	(PD)	SORBI_3010G085400
SORBI_3003G408400	(PD)	SORBI_3010G110000
SORBI_3003G408400	(PD)	SORBI_3001G378900
SORBI_3006G162800	(PD)	SORBI_3008G112000
SORBI_3003G408400	(PD)	SORBI_3009G050000
SORBI_3006G162800	(PD)	SORBI_3007G071000
SORBI_3009G024600	(PD)	SORBI_3006G165400
SORBI_3001G386000	(PD)	SORBI_3002G375800
SORBI_3001G386000	(PD)	SORBI_3005G126600
SORBI_3001G386000	(PD)	SORBI_3004G309300
SORBI_3001G386000	(PD)	SORBI_3005G018700
SORBI_3006G262100	(PD)	SORBI_3006G243200
SORBI_3006G262100	(PD)	SORBI_3002G080100
SORBI_3003G145100	(PD)	SORBI_3009G168700
SORBI_3003G145100	(PD)	SORBI_3002G368700
SORBI_3003G145100	(PD)	SORBI_3005G150250
SORBI_3003G145100	(PD)	SORBI_3003G270800
SORBI_3003G145100	(PD)	SORBI_3002G287400
SORBI_3003G028000	(PD)	SORBI_3008G112000
SORBI_3003G145100	(PD)	SORBI_3004G234100
SORBI_3003G028000	(PD)	SORBI_3005G087000
SORBI_3003G341100	(PD)	SORBI_3009G179300
SORBI_3003G145100	(PD)	SORBI_3001G385800
SORBI_3003G145100	(PD)	SORBI_3004G209300
SORBI_3003G341100	(PD)	SORBI_3005G126600
SORBI_3003G145100	(PD)	SORBI_3K010300
SORBI_3003G145100	(PD)	SORBI_3007G174600
SORBI_3003G145100	(PD)	SORBI_3006G130600
SORBI_3003G145100	(PD)	SORBI_3005G090600
SORBI_3003G145100	(PD)	SORBI_3001G053900
SORBI_3008G021800	(PD)	SORBI_3004G247000
SORBI_3008G021800	(PD)	SORBI_3003G270800
SORBI_3008G021800	(PD)	SORBI_3006G130600
SORBI_3008G021800	(PD)	SORBI_3004G312500
SORBI_3002G418100	(PD)	SORBI_3009G136700
SORBI_3002G418100	(PD)	SORBI_3009G168700
SORBI_3005G117400	(PD)	SORBI_3005G126600
SORBI_3002G330300	(PD)	SORBI_3001G133900
SORBI_3006G156100	(PD)	SORBI_3003G003600
SORBI_3006G156100	(PD)	SORBI_3001G451500
SORBI_3006G156100	(PD)	SORBI_3004G009400
SORBI_3006G156100	(PD)	SORBI_3001G059100
SORBI_3006G156100	(PD)	SORBI_3006G243200
SORBI_3006G156100	(PD)	SORBI_3004G009500
SORBI_3006G156100	(PD)	SORBI_3006G165400
SORBI_3006G156100	(PD)	SORBI_3003G033900
SORBI_3006G156100	(PD)	SORBI_3007G193300
SORBI_3006G156100	(PD)	SORBI_3008G112000
SORBI_3002G418200	(PD)	SORBI_3004G348300
SORBI_3006G156100	(PD)	SORBI_3002G375800
SORBI_3002G418200	(PD)	SORBI_3004G247000
SORBI_3010G240900	(PD)	SORBI_3003G003600
SORBI_3010G240900	(PD)	SORBI_3008G112000
SORBI_3002G076100	(PD)	SORBI_3009G225700
SORBI_3002G076100	(PD)	SORBI_3009G179300
SORBI_3002G076100	(PD)	SORBI_3007G174600
SORBI_3003G336600	(PD)	SORBI_3005G150250
SORBI_3002G076100	(PD)	SORBI_3002G403600
SORBI_3002G076100	(PD)	SORBI_3003G379700
SORBI_3002G076100	(PD)	SORBI_3002G287400
SORBI_3002G076100	(PD)	SORBI_3004G234100
SORBI_3002G076100	(PD)	SORBI_3010G110000
SORBI_3002G076100	(PD)	SORBI_3005G064600
SORBI_3002G076100	(PD)	SORBI_3010G085400
SORBI_3002G076100	(PD)	SORBI_3001G260800
SORBI_3002G076100	(PD)	SORBI_3005G150250
SORBI_3002G076100	(PD)	SORBI_3004G312500
SORBI_3002G076100	(PD)	SORBI_3004G309300
SORBI_3002G076100	(PD)	SORBI_3003G270800
SORBI_3003G136600	(PD)	SORBI_3007G174600
SORBI_3002G076100	(PD)	SORBI_3004G247000
SORBI_3003G136600	(PD)	SORBI_3001G067100
SORBI_3002G076100	(PD)	SORBI_3001G059100
SORBI_3002G076100	(PD)	SORBI_3004G193000
SORBI_3003G136600	(PD)	SORBI_3006G130600
SORBI_3003G136600	(PD)	SORBI_3006G187900
SORBI_3003G136600	(PD)	SORBI_3001G040200
SORBI_3002G076100	(PD)	SORBI_3004G009400
SORBI_3003G136600	(PD)	SORBI_3002G403600
SORBI_3003G136600	(PD)	SORBI_3003G003800
SORBI_3003G136600	(PD)	SORBI_3006G107700
SORBI_3002G076100	(PD)	SORBI_3005G018700
SORBI_3003G136600	(PD)	SORBI_3001G053900
SORBI_3002G076100	(PD)	SORBI_3001G145700
SORBI_3004G300500	(PD)	SORBI_3006G165400
SORBI_3003G136600	(PD)	SORBI_3004G202400
SORBI_3002G076100	(PD)	SORBI_3010G229000
SORBI_3004G300500	(PD)	SORBI_3009G132900
SORBI_3003G136600	(PD)	SORBI_3009G050000
SORBI_3002G076100	(PD)	SORBI_3008G112000
SORBI_3003G136600	(PD)	SORBI_3002G080100
SORBI_3002G076100	(PD)	SORBI_3006G130600
SORBI_3003G136600	(PD)	SORBI_3002G287400
SORBI_3002G076100	(PD)	SORBI_3006G187900
SORBI_3003G136600	(PD)	SORBI_3004G234100
SORBI_3002G076100	(PD)	SORBI_3001G040200
SORBI_3003G136600	(PD)	SORBI_3004G209300
SORBI_3002G076100	(PD)	SORBI_3009G132900
SORBI_3003G136600	(PD)	SORBI_3006G143100
SORBI_3003G136600	(PD)	SORBI_3009G123400
SORBI_3002G076100	(PD)	SORBI_3003G033900
SORBI_3003G136600	(PD)	SORBI_3K010300
SORBI_3002G076100	(PD)	SORBI_3001G105900
SORBI_3002G076100	(PD)	SORBI_3004G209300
SORBI_3003G136600	(PD)	SORBI_3002G375800
SORBI_3002G076100	(PD)	SORBI_3001G378900
SORBI_3003G136600	(PD)	SORBI_3007G071000
SORBI_3003G136600	(PD)	SORBI_3004G309300
SORBI_3004G097700	(PD)	SORBI_3004G009400
SORBI_3003G136600	(PD)	SORBI_3003G270800
SORBI_3002G076100	(PD)	SORBI_3005G087000
SORBI_3004G097700	(PD)	SORBI_3004G009500
SORBI_3003G136600	(PD)	SORBI_3009G168700
SORBI_3002G076100	(PD)	SORBI_3K010300
SORBI_3003G136600	(PD)	SORBI_3002G368700
SORBI_3004G001100	(PD)	SORBI_3005G126600
SORBI_3002G076100	(PD)	SORBI_3004G348300
SORBI_3002G076100	(PD)	SORBI_3008G157100
SORBI_3002G076100	(PD)	SORBI_3009G142200
SORBI_3002G076100	(PD)	SORBI_3003G028000
SORBI_3002G076100	(PD)	SORBI_3007G162700
SORBI_3004G078100	(PD)	SORBI_3005G126600
SORBI_3002G076100	(PD)	SORBI_3005G126600
SORBI_3004G078100	(PD)	SORBI_3003G379700
SORBI_3002G076100	(PD)	SORBI_3009G237600
SORBI_3004G078100	(PD)	SORBI_3004G202400
SORBI_3002G076100	(PD)	SORBI_3010G158100
SORBI_3004G078100	(PD)	SORBI_3001G105900
SORBI_3002G076100	(PD)	SORBI_3004G009500
SORBI_3004G078100	(PD)	SORBI_3002G287400
SORBI_3004G078100	(PD)	SORBI_3006G165400
SORBI_3002G076100	(PD)	SORBI_3002G368700
SORBI_3004G078100	(PD)	SORBI_3010G085400
SORBI_3004G078100	(PD)	SORBI_3001G478400
SORBI_3004G191800	(PD)	SORBI_3002G368700
SORBI_3004G078100	(PD)	SORBI_3009G179300
SORBI_3004G191800	(PD)	SORBI_3004G193000
SORBI_3004G078100	(PD)	SORBI_3004G217800
SORBI_3004G078100	(PD)	SORBI_3002G403600
SORBI_3004G078100	(PD)	SORBI_3006G187900
SORBI_3002G343300	(PD)	SORBI_3004G009400
SORBI_3004G078100	(PD)	SORBI_3001G053900
SORBI_3002G343300	(PD)	SORBI_3004G009500
SORBI_3004G078100	(PD)	SORBI_3003G270800
SORBI_3010G051800	(PD)	SORBI_3004G193000
SORBI_3010G051800	(PD)	SORBI_3006G187900
SORBI_3005G018500	(PD)	SORBI_3004G247000
SORBI_3004G178000	(PD)	SORBI_3009G132900
SORBI_3005G018500	(PD)	SORBI_3006G130600
SORBI_3005G018500	(PD)	SORBI_3004G312500
SORBI_3005G018500	(PD)	SORBI_3003G270800
SORBI_3004G070900	(PD)	SORBI_3004G217800
SORBI_3004G070900	(PD)	SORBI_3001G478400
SORBI_3008G041100	(PD)	SORBI_3009G237600
SORBI_3006G266600	(PD)	SORBI_3004G196101
SORBI_3008G041100	(PD)	SORBI_3010G229000
SORBI_3004G321300	(PD)	SORBI_3006G243200
SORBI_3008G041100	(PD)	SORBI_3001G059100
SORBI_3004G321300	(PD)	SORBI_3001G053900
SORBI_3004G321300	(PD)	SORBI_3002G375800
SORBI_3002G275500	(PD)	SORBI_3001G133900
SORBI_3002G275500	(PD)	SORBI_3005G150250
SORBI_3002G275500	(PD)	SORBI_3003G270800
SORBI_3009G157500	(PD)	SORBI_3004G191901
SORBI_3002G275500	(PD)	SORBI_3004G234100
SORBI_3002G275500	(PD)	SORBI_3002G287400
SORBI_3002G275500	(PD)	SORBI_3010G110000
SORBI_3002G275500	(PD)	SORBI_3009G123400
SORBI_3002G275500	(PD)	SORBI_3004G209300
SORBI_3002G275500	(PD)	SORBI_3004G348300
SORBI_3002G255200	(PD)	SORBI_3005G126600
SORBI_3002G275500	(PD)	SORBI_3K010300
SORBI_3002G255200	(PD)	SORBI_3004G217800
SORBI_3004G191700	(PD)	SORBI_3005G018700
SORBI_3004G191700	(PD)	SORBI_3004G009400
SORBI_3002G275500	(PD)	SORBI_3007G174600
SORBI_3002G275500	(PD)	SORBI_3001G478400
SORBI_3004G191700	(PD)	SORBI_3004G247000
SORBI_3003G236701	(PD)	SORBI_3001G451500
SORBI_3004G191700	(PD)	SORBI_3001G059100
SORBI_3002G275500	(PD)	SORBI_3006G130600
SORBI_3003G236701	(PD)	SORBI_3005G018700
SORBI_3003G236701	(PD)	SORBI_3001G059100
SORBI_3004G191700	(PD)	SORBI_3004G234100
SORBI_3002G275500	(PD)	SORBI_3002G403600
SORBI_3003G236701	(PD)	SORBI_3004G193000
SORBI_3004G191700	(PD)	SORBI_3004G009500
SORBI_3002G275500	(PD)	SORBI_3001G040200
SORBI_3003G236701	(PD)	SORBI_3009G168700
SORBI_3004G191700	(PD)	SORBI_3002G287400
SORBI_3004G191700	(PD)	SORBI_3009G237600
SORBI_3003G236701	(PD)	SORBI_3004G009400
SORBI_3004G191700	(PD)	SORBI_3005G126600
SORBI_3010G269000	(PD)	SORBI_3001G105900
SORBI_3003G236701	(PD)	SORBI_3004G009500
SORBI_3004G191700	(PD)	SORBI_3007G071000
SORBI_3003G236701	(PD)	SORBI_3005G126600
SORBI_3004G191700	(PD)	SORBI_3006G130600
SORBI_3003G236701	(PD)	SORBI_3003G202200
SORBI_3004G191700	(PD)	SORBI_3010G229000
SORBI_3003G236701	(PD)	SORBI_3003G270800
SORBI_3004G191700	(PD)	SORBI_3008G112000
SORBI_3003G236701	(PD)	SORBI_3004G312500
SORBI_3004G191700	(PD)	SORBI_3008G157100
SORBI_3003G236701	(PD)	SORBI_3010G051500
SORBI_3003G236701	(PD)	SORBI_3K010300
SORBI_3004G191700	(PD)	SORBI_3001G260800
SORBI_3003G236701	(PD)	SORBI_3004G348300
SORBI_3003G236701	(PD)	SORBI_3004G209300
SORBI_3003G236701	(PD)	SORBI_3009G123400
SORBI_3003G236701	(PD)	SORBI_3002G287400
SORBI_3003G236701	(PD)	SORBI_3004G202400
SORBI_3003G236701	(PD)	SORBI_3001G053900
SORBI_3006G107500	(PD)	SORBI_3002G368700
SORBI_3003G236701	(PD)	SORBI_3002G403600
SORBI_3003G236701	(PD)	SORBI_3006G130600
SORBI_3003G236701	(PD)	SORBI_3009G225700
SORBI_3003G236701	(PD)	SORBI_3007G174600
SORBI_3003G236701	(PD)	SORBI_3001G067100
SORBI_3001G537300	(PD)	SORBI_3004G247000
SORBI_3001G391500	(PD)	SORBI_3004G193000
SORBI_3001G391500	(PD)	SORBI_3009G123400
SORBI_3001G391500	(PD)	SORBI_3010G110000
SORBI_3001G391500	(PD)	SORBI_3001G451500
SORBI_3001G537300	(PD)	SORBI_3004G234100
SORBI_3001G391500	(PD)	SORBI_3005G126600
SORBI_3001G391500	(PD)	SORBI_3002G287400
SORBI_3001G391500	(PD)	SORBI_3009G136700
SORBI_3001G391500	(PD)	SORBI_3010G209100
SORBI_3001G391500	(PD)	SORBI_3009G179300
SORBI_3001G391500	(PD)	SORBI_3007G071000
SORBI_3001G391500	(PD)	SORBI_3002G358800
SORBI_3001G391500	(PD)	SORBI_3010G229000
SORBI_3001G391500	(PD)	SORBI_3008G112000
SORBI_3001G391500	(PD)	SORBI_3010G209200
SORBI_3009G131550	(PD)	SORBI_3001G478400
SORBI_3001G391500	(PD)	SORBI_3002G402700
SORBI_3004G296900	(PD)	SORBI_3006G153900
SORBI_3004G296900	(PD)	SORBI_3006G187900
SORBI_3004G296900	(PD)	SORBI_3001G053900
SORBI_3004G337500	(PD)	SORBI_3008G112000
SORBI_3004G296900	(PD)	SORBI_3006G165400
SORBI_3004G296900	(PD)	SORBI_3004G209300
SORBI_3004G296900	(PD)	SORBI_3003G003600
SORBI_3004G296900	(PD)	SORBI_3K010300
SORBI_3004G296900	(PD)	SORBI_3002G375800
SORBI_3009G030100	(PD)	SORBI_3005G087000
SORBI_3004G296900	(PD)	SORBI_3004G009500
SORBI_3009G030100	(PD)	SORBI_3009G132900
SORBI_3009G030100	(PD)	SORBI_3007G162700
SORBI_3009G030100	(PD)	SORBI_3001G378900
SORBI_3004G296900	(PD)	SORBI_3002G368700
SORBI_3009G030100	(PD)	SORBI_3009G237600
SORBI_3009G030100	(PD)	SORBI_3010G229000
SORBI_3003G442100	(PD)	SORBI_3008G112000
SORBI_3009G030100	(PD)	SORBI_3005G126600
SORBI_3003G442100	(PD)	SORBI_3003G003600
SORBI_3004G296900	(PD)	SORBI_3007G174600
SORBI_3004G296900	(PD)	SORBI_3006G243200
SORBI_3003G129000	(PD)	SORBI_3002G287400
SORBI_3004G296900	(PD)	SORBI_3010G110000
SORBI_3004G296900	(PD)	SORBI_3010G051500
SORBI_3003G270300	(PD)	SORBI_3001G053900
SORBI_3003G270300	(PD)	SORBI_3006G187900
SORBI_3003G270300	(PD)	SORBI_3001G040200
SORBI_3004G296900	(PD)	SORBI_3004G309300
SORBI_3003G270300	(PD)	SORBI_3006G130600
SORBI_3003G270300	(PD)	SORBI_3002G358800
SORBI_3003G270300	(PD)	SORBI_3003G003600
SORBI_3003G270300	(PD)	SORBI_3K010300
SORBI_3003G270300	(PD)	SORBI_3004G209300
SORBI_3004G296900	(PD)	SORBI_3004G009400
SORBI_3003G270300	(PD)	SORBI_3009G123400
SORBI_3003G270300	(PD)	SORBI_3006G143100
SORBI_3003G270300	(PD)	SORBI_3002G080100
SORBI_3003G270300	(PD)	SORBI_3004G202400
SORBI_3003G270300	(PD)	SORBI_3003G202200
SORBI_3003G270300	(PD)	SORBI_3004G173200
SORBI_3003G270300	(PD)	SORBI_3007G071000
SORBI_3004G296900	(PD)	SORBI_3001G451500
SORBI_3003G270300	(PD)	SORBI_3002G375800
SORBI_3003G270300	(PD)	SORBI_3002G368700
SORBI_3003G270300	(PD)	SORBI_3005G126600
SORBI_3003G270300	(PD)	SORBI_3002G403600
SORBI_3003G270300	(PD)	SORBI_3001G478400
SORBI_3003G270300	(PD)	SORBI_3007G174600
SORBI_3003G270300	(PD)	SORBI_3006G092500
SORBI_3003G270300	(PD)	SORBI_3002G287400
SORBI_3003G270300	(PD)	SORBI_3004G234100
SORBI_3005G046250	(PD)	SORBI_3007G044300
SORBI_3003G270300	(PD)	SORBI_3009G050000
SORBI_3005G046250	(PD)	SORBI_3001G053900
SORBI_3003G270300	(PD)	SORBI_3003G270800
SORBI_3002G395600	(PD)	SORBI_3008G157100
SORBI_3005G046250	(PD)	SORBI_3009G050000
SORBI_3003G270300	(PD)	SORBI_3004G309300
SORBI_3003G270300	(PD)	SORBI_3001G367700
SORBI_3003G270300	(PD)	SORBI_3003G088100
SORBI_3003G270300	(PD)	SORBI_3004G312500
SORBI_3002G395600	(PD)	SORBI_3003G270800
SORBI_3003G270300	(PD)	SORBI_3002G402700
SORBI_3002G395600	(PD)	SORBI_3004G009500
SORBI_3003G270300	(PD)	SORBI_3010G051500
SORBI_3003G270300	(PD)	SORBI_3005G064600
SORBI_3003G324400	(PD)	SORBI_3009G225700
SORBI_3003G270300	(PD)	SORBI_3005G150250
SORBI_3003G324400	(PD)	SORBI_3007G174600
SORBI_3003G270300	(PD)	SORBI_3007G044300
SORBI_3002G395600	(PD)	SORBI_3001G449600
SORBI_3003G324400	(PD)	SORBI_3006G092500
SORBI_3003G270300	(PD)	SORBI_3009G090700
SORBI_3003G270300	(PD)	SORBI_3009G168700
SORBI_3002G395600	(PD)	SORBI_3004G009400
SORBI_3003G324400	(PD)	SORBI_3002G403600
SORBI_3003G270300	(PD)	SORBI_3001G133900
SORBI_3003G324400	(PD)	SORBI_3001G406800
SORBI_3002G395600	(PD)	SORBI_3009G132900
SORBI_3003G324400	(PD)	SORBI_3009G050000
SORBI_3002G080100	(PD)	SORBI_3003G270800
SORBI_3002G395600	(PD)	SORBI_3002G403600
SORBI_3009G241600	(PD)	SORBI_3002G239200
SORBI_3002G080100	(PD)	SORBI_3002G287400
SORBI_3003G324400	(PD)	SORBI_3004G234100
SORBI_3009G241600	(PD)	SORBI_3008G112000
SORBI_3002G080100	(PD)	SORBI_3005G018700
SORBI_3003G324400	(PD)	SORBI_3010G110000
SORBI_3009G241600	(PD)	SORBI_3002G358800
SORBI_3002G080100	(PD)	SORBI_3002G403600
SORBI_3009G241600	(PD)	SORBI_3006G187900
SORBI_3001G219200	(PD)	SORBI_3009G136700
SORBI_3003G324400	(PD)	SORBI_3003G229600
SORBI_3009G241600	(PD)	SORBI_3001G040200
SORBI_3001G219200	(PD)	SORBI_3001G040200
SORBI_3009G241600	(PD)	SORBI_3003G003800
SORBI_3001G219200	(PD)	SORBI_3003G270800
SORBI_3009G241600	(PD)	SORBI_3001G053900
SORBI_3001G219200	(PD)	SORBI_3003G202200
SORBI_3003G324400	(PD)	SORBI_3010G085400
SORBI_3009G241600	(PD)	SORBI_3003G033900
SORBI_3001G219200	(PD)	SORBI_3005G150250
SORBI_3003G324400	(PD)	SORBI_3003G088100
SORBI_3009G241600	(PD)	SORBI_3004G202400
SORBI_3001G219200	(PD)	SORBI_3007G174600
SORBI_3009G241600	(PD)	SORBI_3002G080100
SORBI_3001G219200	(PD)	SORBI_3001G478400
SORBI_3009G241600	(PD)	SORBI_3006G165400
SORBI_3001G219200	(PD)	SORBI_3007G071000
SORBI_3009G241600	(PD)	SORBI_3001G105900
SORBI_3001G219200	(PD)	SORBI_3008G112000
SORBI_3003G324400	(PD)	SORBI_3004G309300
SORBI_3009G241600	(PD)	SORBI_3001G385800
SORBI_3001G219200	(PD)	SORBI_3002G368700
SORBI_3003G324400	(PD)	SORBI_3001G367700
SORBI_3009G241600	(PD)	SORBI_3004G209300
SORBI_3001G219200	(PD)	SORBI_3006G143100
SORBI_3009G241600	(PD)	SORBI_3009G123400
SORBI_3001G219200	(PD)	SORBI_3004G209300
SORBI_3003G324400	(PD)	SORBI_3003G270800
SORBI_3009G241600	(PD)	SORBI_3006G143100
SORBI_3001G219200	(PD)	SORBI_3K010300
SORBI_3003G324400	(PD)	SORBI_3004G247000
SORBI_3009G241600	(PD)	SORBI_3005G087000
SORBI_3001G219200	(PD)	SORBI_3004G234100
SORBI_3003G324400	(PD)	SORBI_3001G059100
SORBI_3009G241600	(PD)	SORBI_3003G003600
SORBI_3001G219200	(PD)	SORBI_3002G080100
SORBI_3009G241600	(PD)	SORBI_3K010300
SORBI_3009G241600	(PD)	SORBI_3002G375800
SORBI_3003G324400	(PD)	SORBI_3004G009400
SORBI_3009G241600	(PD)	SORBI_3004G217800
SORBI_3009G241600	(PD)	SORBI_3003G028000
SORBI_3003G324400	(PD)	SORBI_3001G067100
SORBI_3003G324400	(PD)	SORBI_3006G130600
SORBI_3009G241600	(PD)	SORBI_3004G009500
SORBI_3003G324400	(PD)	SORBI_3006G153900
SORBI_3009G241600	(PD)	SORBI_3010G158100
SORBI_3003G324400	(PD)	SORBI_3002G358800
SORBI_3009G241600	(PD)	SORBI_3002G368700
SORBI_3003G324400	(PD)	SORBI_3007G193300
SORBI_3009G241600	(PD)	SORBI_3009G225700
SORBI_3003G324400	(PD)	SORBI_3006G187900
SORBI_3009G241600	(PD)	SORBI_3009G179300
SORBI_3009G241600	(PD)	SORBI_3007G174600
SORBI_3009G241600	(PD)	SORBI_3006G092500
SORBI_3003G324400	(PD)	SORBI_3001G053900
SORBI_3009G241600	(PD)	SORBI_3002G403600
SORBI_3009G241600	(PD)	SORBI_3006G107700
SORBI_3003G324400	(PD)	SORBI_3004G202400
SORBI_3009G241600	(PD)	SORBI_3003G379700
SORBI_3003G324400	(PD)	SORBI_3003G033900
SORBI_3009G241600	(PD)	SORBI_3001G406800
SORBI_3003G324400	(PD)	SORBI_3006G165400
SORBI_3009G241600	(PD)	SORBI_3001G386000
SORBI_3003G324400	(PD)	SORBI_3009G123400
SORBI_3009G241600	(PD)	SORBI_3006G243200
SORBI_3001G051300	(PD)	SORBI_3003G379700
SORBI_3003G324400	(PD)	SORBI_3001G378900
SORBI_3009G241600	(PD)	SORBI_3002G287400
SORBI_3001G051300	(PD)	SORBI_3005G126600
SORBI_3009G241600	(PD)	SORBI_3004G234100
SORBI_3003G324400	(PD)	SORBI_3003G003600
SORBI_3009G241600	(PD)	SORBI_3010G110000
SORBI_3003G324400	(PD)	SORBI_3K010300
SORBI_3009G241600	(PD)	SORBI_3006G030800
SORBI_3001G051300	(PD)	SORBI_3001G478400
SORBI_3003G324400	(PD)	SORBI_3002G375800
SORBI_3009G241600	(PD)	SORBI_3001G260800
SORBI_3003G324400	(PD)	SORBI_3004G217800
SORBI_3009G241600	(PD)	SORBI_3010G085400
SORBI_3001G051300	(PD)	SORBI_3006G130600
SORBI_3003G324400	(PD)	SORBI_3004G173200
SORBI_3009G241600	(PD)	SORBI_3003G088100
SORBI_3009G241600	(PD)	SORBI_3002G402700
SORBI_3001G051300	(PD)	SORBI_3004G217800
SORBI_3003G324400	(PD)	SORBI_3007G162700
SORBI_3009G241600	(PD)	SORBI_3004G191901
SORBI_3009G241600	(PD)	SORBI_3004G309300
SORBI_3003G324400	(PD)	SORBI_3003G202200
SORBI_3007G033800	(PD)	SORBI_3004G217800
SORBI_3009G241600	(PD)	SORBI_3001G367700
SORBI_3003G324400	(PD)	SORBI_3009G237600
SORBI_3009G241600	(PD)	SORBI_3003G270800
SORBI_3003G324400	(PD)	SORBI_3010G158100
SORBI_3009G241600	(PD)	SORBI_3004G193000
SORBI_3007G033800	(PD)	SORBI_3007G162700
SORBI_3003G324400	(PD)	SORBI_3002G368700
SORBI_3009G241600	(PD)	SORBI_3009G090700
SORBI_3009G241600	(PD)	SORBI_3004G009400
SORBI_3003G324400	(PD)	SORBI_3001G478400
SORBI_3007G033800	(PD)	SORBI_3003G202200
SORBI_3009G241600	(PD)	SORBI_3001G451500
SORBI_3003G324400	(PD)	SORBI_3003G379700
SORBI_3009G241600	(PD)	SORBI_3005G018700
SORBI_3003G076500	(PD)	SORBI_3004G202400
SORBI_3003G324400	(PD)	SORBI_3002G287400
SORBI_3003G324400	(PD)	SORBI_3006G243200
SORBI_3007G033800	(PD)	SORBI_3001G378900
SORBI_3007G033800	(PD)	SORBI_3009G123400
SORBI_3001G218400	(PD)	SORBI_3004G312500
SORBI_3001G218400	(PD)	SORBI_3001G067100
SORBI_3003G324400	(PD)	SORBI_3005G150250
SORBI_3001G218400	(PD)	SORBI_3010G085400
SORBI_3001G218400	(PD)	SORBI_3003G202200
SORBI_3003G324400	(PD)	SORBI_3001G133900
SORBI_3001G218400	(PD)	SORBI_3006G187900
SORBI_3003G324400	(PD)	SORBI_3009G090700
SORBI_3001G218400	(PD)	SORBI_3004G009500
SORBI_3001G218400	(PD)	SORBI_3004G234100
SORBI_3003G324400	(PD)	SORBI_3007G044300
SORBI_3001G218400	(PD)	SORBI_3005G018700
SORBI_3003G324400	(PD)	SORBI_3001G451500
SORBI_3001G218400	(PD)	SORBI_3003G229600
SORBI_3003G324400	(PD)	SORBI_3002G239200
SORBI_3007G033800	(PD)	SORBI_3001G053900
SORBI_3001G218400	(PD)	SORBI_3001G385800
SORBI_3003G324400	(PD)	SORBI_3001G040200
SORBI_3001G218400	(PD)	SORBI_3004G247000
SORBI_3003G324400	(PD)	SORBI_3009G132900
SORBI_3001G218400	(PD)	SORBI_3004G009400
SORBI_3003G324400	(PD)	SORBI_3004G209300
SORBI_3003G324400	(PD)	SORBI_3004G009500
SORBI_3007G033800	(PD)	SORBI_3004G196101
SORBI_3009G221400	(PD)	SORBI_3002G287400
SORBI_3009G221400	(PD)	SORBI_3005G150250
SORBI_3005G038700	(PD)	SORBI_3009G132900
SORBI_3005G038700	(PD)	SORBI_3001G378900
SORBI_3005G038700	(PD)	SORBI_3007G162700
SORBI_3009G221400	(PD)	SORBI_3004G312500
SORBI_3006G163900	(PD)	SORBI_3001G260800
SORBI_3009G221400	(PD)	SORBI_3005G018700
SORBI_3008G147101	(PD)	SORBI_3004G234100
SORBI_3009G221400	(PD)	SORBI_3010G229000
SORBI_3004G283201	(PD)	SORBI_3008G112000
SORBI_3004G283201	(PD)	SORBI_3003G003600
SORBI_3009G221400	(PD)	SORBI_3001G385800
SORBI_3003G295900	(PD)	SORBI_3007G174600
SORBI_3003G295900	(PD)	SORBI_3007G153900
SORBI_3003G295900	(PD)	SORBI_3004G309300
SORBI_3003G295900	(PD)	SORBI_3001G040200
SORBI_3003G295900	(PD)	SORBI_3006G187900
SORBI_3009G221400	(PD)	SORBI_3009G237600
SORBI_3003G295900	(PD)	SORBI_3009G101400
SORBI_3003G295900	(PD)	SORBI_3009G050000
SORBI_3003G295900	(PD)	SORBI_3008G164800
SORBI_3003G295900	(PD)	SORBI_3002G080100
SORBI_3003G295900	(PD)	SORBI_3010G110000
SORBI_3003G295900	(PD)	SORBI_3004G209300
SORBI_3003G295900	(PD)	SORBI_3004G348300
SORBI_3003G295900	(PD)	SORBI_3K010300
SORBI_3004G059900	(PD)	SORBI_3002G167000
SORBI_3004G059900	(PD)	SORBI_3010G229000
SORBI_3004G059900	(PD)	SORBI_3009G132900
SORBI_3004G059900	(PD)	SORBI_3007G162700
SORBI_3004G059900	(PD)	SORBI_3009G237600
SORBI_3004G059900	(PD)	SORBI_3001G105900
SORBI_3004G059900	(PD)	SORBI_3005G126600
SORBI_3004G059900	(PD)	SORBI_3003G379700
SORBI_3004G059900	(PD)	SORBI_3005G087000
SORBI_3004G059900	(PD)	SORBI_3001G378900
SORBI_3006G168200	(PD)	SORBI_3002G375800
SORBI_3005G021000	(PD)	SORBI_3003G003800
SORBI_3005G021000	(PD)	SORBI_3001G386000
SORBI_3006G168200	(PD)	SORBI_3001G053900
SORBI_3005G021000	(PD)	SORBI_3004G312500
SORBI_3005G021000	(PD)	SORBI_3010G158100
SORBI_3005G021000	(PD)	SORBI_3004G196101
SORBI_3006G168200	(PD)	SORBI_3006G165400
SORBI_3002G287400	(PD)	SORBI_3006G130600
SORBI_3002G287400	(PD)	SORBI_3004G009500
SORBI_3002G287400	(PD)	SORBI_3001G449600
SORBI_3002G287400	(PD)	SORBI_3004G009400
SORBI_3002G287400	(PD)	SORBI_3004G309300
SORBI_3002G354900	(PD)	SORBI_3002G287400
SORBI_3002G354900	(PD)	SORBI_3009G136700
SORBI_3010G148600	(PD)	SORBI_3006G130600
SORBI_3003G382100	(PD)	SORBI_3K010300
SORBI_3003G382100	(PD)	SORBI_3007G174600
SORBI_3003G382100	(PD)	SORBI_3004G209300
SORBI_3006G168200	(PD)	SORBI_3004G191901
SORBI_3003G102200	(PD)	SORBI_3003G003800
SORBI_3002G271100	(PD)	SORBI_3004G348300
SORBI_3002G271100	(PD)	SORBI_3005G018700
SORBI_3010G148600	(PD)	SORBI_3004G202400
SORBI_3002G271100	(PD)	SORBI_3002G403600
SORBI_3002G271100	(PD)	SORBI_3005G090600
SORBI_3002G271100	(PD)	SORBI_3002G287400
SORBI_3002G271100	(PD)	SORBI_3004G202400
SORBI_3002G271100	(PD)	SORBI_3001G133900
SORBI_3010G071700	(PD)	SORBI_3006G165400
SORBI_3005G018700	(PD)	SORBI_3003G379700
SORBI_3010G071700	(PD)	SORBI_3006G243200
SORBI_3004G200866	(PD)	SORBI_3004G009400
SORBI_3010G071700	(PD)	SORBI_3002G375800
SORBI_3005G018700	(PD)	SORBI_3001G378900
SORBI_3006G168200	(PD)	SORBI_3006G243200
SORBI_3010G071700	(PD)	SORBI_3003G003600
SORBI_3005G018700	(PD)	SORBI_3004G309300
SORBI_3005G018700	(PD)	SORBI_3007G162700
SORBI_3004G200866	(PD)	SORBI_3004G247000
SORBI_3010G071700	(PD)	SORBI_3001G053900
SORBI_3004G200866	(PD)	SORBI_3004G009500
SORBI_3001G040200	(PD)	SORBI_3004G247000
SORBI_3004G200866	(PD)	SORBI_3006G130600
SORBI_3010G052600	(PD)	SORBI_3004G309300
SORBI_3004G200866	(PD)	SORBI_3001G067100
SORBI_3004G200866	(PD)	SORBI_3004G348300
SORBI_3010G052600	(PD)	SORBI_3002G375800
SORBI_3010G052600	(PD)	SORBI_3005G018700
SORBI_3001G084000	(PD)	SORBI_3005G126600
SORBI_3010G052600	(PD)	SORBI_3004G247000
SORBI_3010G052600	(PD)	SORBI_3004G009400
SORBI_3010G052600	(PD)	SORBI_3004G009500
SORBI_3010G052600	(PD)	SORBI_3002G008500
SORBI_3010G052600	(PD)	SORBI_3001G040200
SORBI_3010G052600	(PD)	SORBI_3002G403600
SORBI_3004G354700	(PD)	SORBI_3004G309300
SORBI_3004G354700	(PD)	SORBI_3007G162700
SORBI_3010G052600	(PD)	SORBI_3003G003600
SORBI_3004G354700	(PD)	SORBI_3010G085400
SORBI_3004G354700	(PD)	SORBI_3005G150250
SORBI_3004G354700	(PD)	SORBI_3005G018700
SORBI_3004G354700	(PD)	SORBI_3009G237600
SORBI_3004G354700	(PD)	SORBI_3002G403600
SORBI_3010G052600	(PD)	SORBI_3006G243200
SORBI_3004G354700	(PD)	SORBI_3001G040200
SORBI_3003G357300	(PD)	SORBI_3005G090600
SORBI_3004G354700	(PD)	SORBI_3002G008500
SORBI_3004G354700	(PD)	SORBI_3010G229000
SORBI_3004G354700	(PD)	SORBI_3007G174600
SORBI_3004G354700	(PD)	SORBI_3009G179300
SORBI_3004G354700	(PD)	SORBI_3003G003600
SORBI_3004G354700	(PD)	SORBI_3K010300
SORBI_3004G354700	(PD)	SORBI_3004G348300
SORBI_3004G354700	(PD)	SORBI_3001G378900
SORBI_3004G354700	(PD)	SORBI_3004G209300
SORBI_3004G354700	(PD)	SORBI_3010G110000
SORBI_3004G354700	(PD)	SORBI_3004G234100
SORBI_3004G354700	(PD)	SORBI_3002G287400
SORBI_3004G354700	(PD)	SORBI_3009G050000
SORBI_3003G379700	(PD)	SORBI_3K010300
SORBI_3004G354700	(PD)	SORBI_3004G202400
SORBI_3002G196100	(PD)	SORBI_3004G209300
SORBI_3002G196100	(PD)	SORBI_3002G368700
SORBI_3003G379700	(PD)	SORBI_3004G209300
SORBI_3002G196100	(PD)	SORBI_3K010300
SORBI_3006G245500	(PD)	SORBI_3005G018700
SORBI_3006G245500	(PD)	SORBI_3004G348300
SORBI_3006G245500	(PD)	SORBI_3K010300
SORBI_3002G196100	(PD)	SORBI_3002G080100
SORBI_3006G245500	(PD)	SORBI_3010G110000
SORBI_3006G245500	(PD)	SORBI_3009G123400
SORBI_3002G196100	(PD)	SORBI_3003G270800
SORBI_3006G245500	(PD)	SORBI_3004G247000
SORBI_3006G245500	(PD)	SORBI_3001G059100
SORBI_3006G245500	(PD)	SORBI_3004G209300
SORBI_3003G379700	(PD)	SORBI_3007G174600
SORBI_3006G245500	(PD)	SORBI_3004G193000
SORBI_3002G196100	(PD)	SORBI_3007G174600
SORBI_3006G245500	(PD)	SORBI_3002G287400
SORBI_3002G196100	(PD)	SORBI_3005G150250
SORBI_3006G245500	(PD)	SORBI_3009G237600
SORBI_3006G245500	(PD)	SORBI_3004G234100
SORBI_3006G245500	(PD)	SORBI_3005G126600
SORBI_3006G245500	(PD)	SORBI_3003G202200
SORBI_3006G245500	(PD)	SORBI_3003G270800
SORBI_3006G245500	(PD)	SORBI_3002G008500
SORBI_3006G245500	(PD)	SORBI_3009G132900
SORBI_3006G245500	(PD)	SORBI_3004G309300
SORBI_3006G245500	(PD)	SORBI_3002G403600
SORBI_3006G245500	(PD)	SORBI_3004G312500
SORBI_3006G245500	(PD)	SORBI_3006G130600
SORBI_3006G245500	(PD)	SORBI_3009G179300
SORBI_3006G245500	(PD)	SORBI_3009G225700
SORBI_3006G245500	(PD)	SORBI_3007G174600
SORBI_3009G212800	(PD)	SORBI_3006G187900
SORBI_3005G064600	(PD)	SORBI_3002G239200
SORBI_3005G064600	(PD)	SORBI_3006G187900
SORBI_3005G064600	(PD)	SORBI_3001G040200
SORBI_3004G191901	(PD)	SORBI_3009G123400
SORBI_3004G191901	(PD)	SORBI_3004G209300
SORBI_3004G191901	(PD)	SORBI_3K010300
SORBI_3004G191901	(PD)	SORBI_3003G202200
SORBI_3004G191901	(PD)	SORBI_3007G174600
SORBI_3005G064600	(PD)	SORBI_3006G243200
SORBI_3004G191901	(PD)	SORBI_3002G375800
SORBI_3004G191901	(PD)	SORBI_3002G239200
SORBI_3002G202800	(PD)	SORBI_3005G126600
SORBI_3004G191901	(PD)	SORBI_3008G112000
SORBI_3004G191901	(PD)	SORBI_3008G157100
SORBI_3004G267400	(PD)	SORBI_3004G191901
SORBI_3004G267400	(PD)	SORBI_3005G126600
SORBI_3005G064600	(PD)	SORBI_3009G179300
SORBI_3004G273800	(PD)	SORBI_3005G150250
SORBI_3004G273800	(PD)	SORBI_3006G130600
SORBI_3005G064600	(PD)	SORBI_3004G193000
SORBI_3003G119800	(PD)	SORBI_3005G018700
SORBI_3005G064600	(PD)	SORBI_3001G449600
SORBI_3003G119800	(PD)	SORBI_3004G202400
SORBI_3004G273800	(PD)	SORBI_3009G123400
SORBI_3005G064600	(PD)	SORBI_3003G270800
SORBI_3004G273800	(PD)	SORBI_3002G368700
SORBI_3005G064600	(PD)	SORBI_3004G309300
SORBI_3003G119800	(PD)	SORBI_3002G008500
SORBI_3005G064600	(PD)	SORBI_3001G367700
SORBI_3004G273800	(PD)	SORBI_3001G451500
SORBI_3003G119800	(PD)	SORBI_3002G403600
SORBI_3003G119800	(PD)	SORBI_3003G270800
SORBI_3003G119800	(PD)	SORBI_3002G375800
SORBI_3003G119800	(PD)	SORBI_3009G225700
SORBI_3003G119800	(PD)	SORBI_3002G167000
SORBI_3005G062000	(PD)	SORBI_3001G478400
SORBI_3003G251800	(PD)	SORBI_3001G059100
SORBI_3009G142200	(PD)	SORBI_3004G247000
SORBI_3003G251800	(PD)	SORBI_3005G018700
SORBI_3006G240700	(PD)	SORBI_3008G157100
SORBI_3006G240700	(PD)	SORBI_3004G193000
SORBI_3004G205200	(PD)	SORBI_3002G403600
SORBI_3004G205200	(PD)	SORBI_3002G287400
SORBI_3008G046600	(PD)	SORBI_3005G126600
SORBI_3004G205200	(PD)	SORBI_3006G130600
SORBI_3008G046600	(PD)	SORBI_3004G009500
SORBI_3008G046600	(PD)	SORBI_3009G237600
SORBI_3008G046600	(PD)	SORBI_3004G009400
SORBI_3004G182900	(PD)	SORBI_3002G375800
SORBI_3008G046600	(PD)	SORBI_3005G150250
SORBI_3004G182900	(PD)	SORBI_3010G051500
SORBI_3008G046600	(PD)	SORBI_3006G130600
SORBI_3008G046600	(PD)	SORBI_3010G229000
SORBI_3004G182900	(PD)	SORBI_3005G150250
SORBI_3004G182900	(PD)	SORBI_3006G153900
SORBI_3004G182900	(PD)	SORBI_3002G358800
SORBI_3004G182900	(PD)	SORBI_3009G123400
SORBI_3008G046600	(PD)	SORBI_3002G403600
SORBI_3004G182900	(PD)	SORBI_3003G202200
SORBI_3004G182900	(PD)	SORBI_3001G053900
SORBI_3006G210300	(PD)	SORBI_3007G174600
SORBI_3006G210300	(PD)	SORBI_3002G375800
SORBI_3006G210300	(PD)	SORBI_3006G165400
SORBI_3006G210300	(PD)	SORBI_3K010300
SORBI_3006G210300	(PD)	SORBI_3004G209300
SORBI_3001G062700	(PD)	SORBI_3008G112000
SORBI_3004G261700	(PD)	SORBI_3003G270800
SORBI_3001G062700	(PD)	SORBI_3007G162700
SORBI_3001G062700	(PD)	SORBI_3009G050000
SORBI_3002G355000	(PD)	SORBI_3006G130600
SORBI_3004G261700	(PD)	SORBI_3006G130600
SORBI_3001G062700	(PD)	SORBI_3001G378900
SORBI_3001G517800	(PD)	SORBI_3009G225700
SORBI_3002G269400	(PD)	SORBI_3004G009500
SORBI_3004G261700	(PD)	SORBI_3004G348300
SORBI_3001G517800	(PD)	SORBI_3004G309300
SORBI_3002G269400	(PD)	SORBI_3001G040200
SORBI_3001G034100	(PD)	SORBI_3005G087000
SORBI_3001G517800	(PD)	SORBI_3010G110000
SORBI_3001G161500	(PD)	SORBI_3002G080100
SORBI_3004G261700	(PD)	SORBI_3003G202200
SORBI_3009G231600	(PD)	SORBI_3005G018700
SORBI_3001G386600	(PD)	SORBI_3002G403600
SORBI_3003G337800	(PD)	SORBI_3004G348300
SORBI_3003G337800	(PD)	SORBI_3003G202200
SORBI_3006G240500	(PD)	SORBI_3004G009500
SORBI_3006G240500	(PD)	SORBI_3004G009400
SORBI_3002G269400	(PD)	SORBI_3006G243200
SORBI_3001G386600	(PD)	SORBI_3005G126600
SORBI_3006G240500	(PD)	SORBI_3005G150250
SORBI_3006G240500	(PD)	SORBI_3006G243200
SORBI_3006G240500	(PD)	SORBI_3003G003600
SORBI_3007G178300	(PD)	SORBI_3005G150250
SORBI_3002G269400	(PD)	SORBI_3001G053900
SORBI_3002G269400	(PD)	SORBI_3008G112000
SORBI_3002G269400	(PD)	SORBI_3003G003600
SORBI_3006G240500	(PD)	SORBI_3001G053900
SORBI_3006G240500	(PD)	SORBI_3002G008500
SORBI_3007G209200	(PD)	SORBI_3002G080100
SORBI_3007G209200	(PD)	SORBI_3K010300
SORBI_3007G209200	(PD)	SORBI_3009G168700
SORBI_3007G209200	(PD)	SORBI_3004G209300
SORBI_3007G209200	(PD)	SORBI_3009G123400
SORBI_3007G209200	(PD)	SORBI_3006G143100
SORBI_3007G209200	(PD)	SORBI_3002G368700
SORBI_3007G209200	(PD)	SORBI_3007G174600
SORBI_3007G209200	(PD)	SORBI_3005G150250
SORBI_3007G209200	(PD)	SORBI_3001G478400
SORBI_3007G209200	(PD)	SORBI_3003G270800
SORBI_3007G209200	(PD)	SORBI_3001G053900
SORBI_3002G269400	(PD)	SORBI_3004G009400
SORBI_3007G209200	(PD)	SORBI_3003G202200
SORBI_3007G209200	(PD)	SORBI_3004G309300
SORBI_3001G104500	(PD)	SORBI_3009G132900
SORBI_3006G169900	(PD)	SORBI_3004G202400
SORBI_3005G150900	(PD)	SORBI_3009G132900
SORBI_3006G169900	(PD)	SORBI_3004G247000
SORBI_3005G150900	(PD)	SORBI_3006G243200
SORBI_3006G008800	(PD)	SORBI_3003G202200
SORBI_3006G008800	(PD)	SORBI_3001G385800
SORBI_3001G086500	(PD)	SORBI_3010G209200
SORBI_3001G086500	(PD)	SORBI_3010G209100
SORBI_3004G233200	(PD)	SORBI_3008G112000
SORBI_3004G233200	(PD)	SORBI_3009G225700
SORBI_3004G233200	(PD)	SORBI_3002G375800
SORBI_3004G233200	(PD)	SORBI_3006G092500
SORBI_3006G008800	(PD)	SORBI_3003G270800
SORBI_3004G233200	(PD)	SORBI_3001G053900
SORBI_3004G233200	(PD)	SORBI_3007G193300
SORBI_3004G233200	(PD)	SORBI_3001G040200
SORBI_3004G233200	(PD)	SORBI_3004G309300
SORBI_3004G233200	(PD)	SORBI_3006G243200
SORBI_3004G233200	(PD)	SORBI_3006G165400
SORBI_3004G233200	(PD)	SORBI_3004G234100
SORBI_3004G233200	(PD)	SORBI_3007G044300
SORBI_3004G233200	(PD)	SORBI_3005G018700
SORBI_3004G233200	(PD)	SORBI_3003G003600
SORBI_3004G233200	(PD)	SORBI_3004G247000
SORBI_3004G233200	(PD)	SORBI_3009G123400
SORBI_3006G008800	(PD)	SORBI_3009G050000
SORBI_3004G233200	(PD)	SORBI_3010G110000
SORBI_3009G196900	(PD)	SORBI_3006G243200
SORBI_3006G008800	(PD)	SORBI_3002G403600
SORBI_3001G039800	(PD)	SORBI_3004G193000
SORBI_3005G046100	(PD)	SORBI_3004G009400
SORBI_3005G046100	(PD)	SORBI_3001G449600
SORBI_3001G039800	(PD)	SORBI_3006G243200
SORBI_3005G046100	(PD)	SORBI_3004G009500
SORBI_3003G334600	(PD)	SORBI_3006G130600
SORBI_3004G073100	(PD)	SORBI_3004G196101
SORBI_3003G334600	(PD)	SORBI_3004G009500
SORBI_3004G073100	(PD)	SORBI_3004G309300
SORBI_3003G334600	(PD)	SORBI_3004G309300
SORBI_3003G334600	(PD)	SORBI_3004G009400
SORBI_3002G337800	(PD)	SORBI_3K010300
SORBI_3002G337800	(PD)	SORBI_3005G018700
SORBI_3004G073100	(PD)	SORBI_3004G009400
SORBI_3002G337800	(PD)	SORBI_3001G059100
SORBI_3002G337800	(PD)	SORBI_3004G209300
SORBI_3002G337800	(PD)	SORBI_3002G368700
SORBI_3002G337800	(PD)	SORBI_3009G123400
SORBI_3002G337800	(PD)	SORBI_3004G234100
SORBI_3001G447400	(PD)	SORBI_3001G260800
SORBI_3001G447400	(PD)	SORBI_3010G229000
SORBI_3001G447400	(PD)	SORBI_3009G237600
SORBI_3002G337800	(PD)	SORBI_3002G287400
SORBI_3001G447400	(PD)	SORBI_3004G234100
SORBI_3004G073100	(PD)	SORBI_3002G403600
SORBI_3002G337800	(PD)	SORBI_3003G270800
SORBI_3001G447400	(PD)	SORBI_3004G247000
SORBI_3004G073100	(PD)	SORBI_3004G234100
SORBI_3002G337800	(PD)	SORBI_3003G202200
SORBI_3004G073100	(PD)	SORBI_3006G243200
SORBI_3002G337800	(PD)	SORBI_3005G090600
SORBI_3002G337800	(PD)	SORBI_3006G130600
SORBI_3002G337800	(PD)	SORBI_3007G174600
SORBI_3008G028600	(PD)	SORBI_3004G348300
SORBI_3008G028600	(PD)	SORBI_3003G202200
SORBI_3002G337800	(PD)	SORBI_3005G150250
SORBI_3008G028600	(PD)	SORBI_3006G130600
SORBI_3004G073100	(PD)	SORBI_3010G110000
SORBI_3004G073100	(PD)	SORBI_3002G375800
SORBI_3009G028300	(PD)	SORBI_3005G126600
SORBI_3004G073100	(PD)	SORBI_3003G202200
SORBI_3009G028300	(PD)	SORBI_3002G375800
SORBI_3004G073100	(PD)	SORBI_3007G162700
SORBI_3009G028300	(PD)	SORBI_3006G130600
SORBI_3009G028300	(PD)	SORBI_3004G234100
SORBI_3008G055800	(PD)	SORBI_3005G150250
SORBI_3004G073100	(PD)	SORBI_3004G009500
SORBI_3009G028300	(PD)	SORBI_3004G247000
SORBI_3008G055800	(PD)	SORBI_3007G174600
SORBI_3008G055800	(PD)	SORBI_3006G130600
SORBI_3008G112200	(PD)	SORBI_3004G209300
SORBI_3008G112200	(PD)	SORBI_3009G123400
SORBI_3004G073100	(PD)	SORBI_3001G053900
SORBI_3008G112200	(PD)	SORBI_3003G003600
SORBI_3008G112200	(PD)	SORBI_3K010300
SORBI_3008G055800	(PD)	SORBI_3003G033900
SORBI_3004G073100	(PD)	SORBI_3006G187900
SORBI_3008G112200	(PD)	SORBI_3009G050000
SORBI_3008G055800	(PD)	SORBI_3002G287400
SORBI_3008G112200	(PD)	SORBI_3004G202400
SORBI_3008G112200	(PD)	SORBI_3002G080100
SORBI_3008G055800	(PD)	SORBI_3004G209300
SORBI_3008G112200	(PD)	SORBI_3002G403600
SORBI_3008G055800	(PD)	SORBI_3K010300
SORBI_3004G073100	(PD)	SORBI_3003G003600
SORBI_3008G112200	(PD)	SORBI_3006G187900
SORBI_3008G112200	(PD)	SORBI_3001G040200
SORBI_3004G073100	(PD)	SORBI_3001G378900
SORBI_3008G112200	(PD)	SORBI_3007G174600
SORBI_3008G112200	(PD)	SORBI_3001G067100
SORBI_3008G112200	(PD)	SORBI_3002G368700
SORBI_3008G112200	(PD)	SORBI_3003G270800
SORBI_3008G073600	(PD)	SORBI_3010G051500
SORBI_3008G112200	(PD)	SORBI_3002G375800
SORBI_3008G073600	(PD)	SORBI_3002G375800
SORBI_3008G073600	(PD)	SORBI_3002G358800
SORBI_3008G073600	(PD)	SORBI_3008G157100
SORBI_3008G073600	(PD)	SORBI_3006G153900
SORBI_3009G140700	(PD)	SORBI_3009G225700
SORBI_3009G140700	(PD)	SORBI_3002G358800
SORBI_3005G086200	(PD)	SORBI_3006G143100
SORBI_3005G086200	(PD)	SORBI_3009G136700
SORBI_3005G086200	(PD)	SORBI_3002G375800
SORBI_3005G086200	(PD)	SORBI_3009G179300
SORBI_3002G224500	(PD)	SORBI_3K010300
SORBI_3002G224500	(PD)	SORBI_3001G053900
SORBI_3002G224500	(PD)	SORBI_3004G209300
SORBI_3002G224500	(PD)	SORBI_3009G225700
SORBI_3002G224500	(PD)	SORBI_3007G174600
SORBI_3001G110900	(PD)	SORBI_3004G191901
SORBI_3001G110900	(PD)	SORBI_3001G367700
SORBI_3001G110900	(PD)	SORBI_3004G196101
SORBI_3001G110900	(PD)	SORBI_3005G150250
SORBI_3001G110900	(PD)	SORBI_3004G009400
SORBI_3001G110900	(PD)	SORBI_3007G044300
SORBI_3001G110900	(PD)	SORBI_3001G133900
SORBI_3001G110900	(PD)	SORBI_3010G158100
SORBI_3001G110900	(PD)	SORBI_3004G009500
SORBI_3001G110900	(PD)	SORBI_3006G187900
SORBI_3001G110900	(PD)	SORBI_3002G008500
SORBI_3001G110900	(PD)	SORBI_3001G053900
SORBI_3001G110900	(PD)	SORBI_3009G225700
SORBI_3001G110900	(PD)	SORBI_3007G174600
SORBI_3001G110900	(PD)	SORBI_3005G090600
SORBI_3001G110900	(PD)	SORBI_3004G209300
SORBI_3001G110900	(PD)	SORBI_3010G110000
SORBI_3003G136900	(PD)	SORBI_3009G101400
SORBI_3001G110900	(PD)	SORBI_3K010300
SORBI_3010G249200	(PD)	SORBI_3004G247000
SORBI_3001G110900	(PD)	SORBI_3003G033900
SORBI_3010G022400	(PD)	SORBI_3010G085400
SORBI_3001G110900	(PD)	SORBI_3006G165400
SORBI_3010G022400	(PD)	SORBI_3007G174600
SORBI_3001G110900	(PD)	SORBI_3006G243200
SORBI_3010G022400	(PD)	SORBI_3005G126600
SORBI_3001G110900	(PD)	SORBI_3004G234100
SORBI_3010G022400	(PD)	SORBI_3005G064600
SORBI_3010G022400	(PD)	SORBI_3010G110000
SORBI_3010G022400	(PD)	SORBI_3004G209300
SORBI_3010G022400	(PD)	SORBI_3001G385800
SORBI_3010G022400	(PD)	SORBI_3K010300
SORBI_3010G022400	(PD)	SORBI_3005G018700
SORBI_3004G338800	(PD)	SORBI_3005G126600
SORBI_3004G338800	(PD)	SORBI_3010G229000
SORBI_3004G338800	(PD)	SORBI_3006G130600
SORBI_3010G013500	(PD)	SORBI_3004G309300
SORBI_3004G338800	(PD)	SORBI_3002G287400
SORBI_3010G013500	(PD)	SORBI_3007G162700
SORBI_3004G338800	(PD)	SORBI_3004G009500
SORBI_3010G013500	(PD)	SORBI_3004G196101
SORBI_3004G338800	(PD)	SORBI_3004G009400
SORBI_3004G338800	(PD)	SORBI_3005G018700
SORBI_3010G013500	(PD)	SORBI_3005G018700
SORBI_3001G380700	(PD)	SORBI_3002G287400
SORBI_3010G013500	(PD)	SORBI_3001G133900
SORBI_3010G013500	(PD)	SORBI_3010G158100
SORBI_3001G380700	(PD)	SORBI_3009G237600
SORBI_3010G013500	(PD)	SORBI_3009G237600
SORBI_3001G380700	(PD)	SORBI_3004G234100
SORBI_3010G013500	(PD)	SORBI_3009G132900
SORBI_3001G380700	(PD)	SORBI_3005G126600
SORBI_3010G013500	(PD)	SORBI_3009G179300
SORBI_3001G380700	(PD)	SORBI_3005G018700
SORBI_3010G013500	(PD)	SORBI_3009G225700
SORBI_3001G380700	(PD)	SORBI_3009G123400
SORBI_3010G013500	(PD)	SORBI_3007G174600
SORBI_3001G380700	(PD)	SORBI_3004G247000
SORBI_3010G013500	(PD)	SORBI_3010G229000
SORBI_3001G380700	(PD)	SORBI_3001G059100
SORBI_3010G013500	(PD)	SORBI_3002G358800
SORBI_3001G380700	(PD)	SORBI_3006G130600
SORBI_3010G013500	(PD)	SORBI_3004G209300
SORBI_3001G380700	(PD)	SORBI_3004G312500
SORBI_3010G013500	(PD)	SORBI_3005G087000
SORBI_3001G380700	(PD)	SORBI_3010G229000
SORBI_3010G013500	(PD)	SORBI_3001G378900
SORBI_3001G380700	(PD)	SORBI_3008G112000
SORBI_3010G013500	(PD)	SORBI_3K010300
SORBI_3001G380700	(PD)	SORBI_3001G260800
SORBI_3010G013500	(PD)	SORBI_3003G003600
SORBI_3001G380700	(PD)	SORBI_3002G403600
SORBI_3010G013500	(PD)	SORBI_3003G379700
SORBI_3010G013500	(PD)	SORBI_3004G234100
SORBI_3010G267500	(PD)	SORBI_3004G009400
SORBI_3001G385800	(PD)	SORBI_3001G478400
SORBI_3010G267500	(PD)	SORBI_3009G132900
SORBI_3010G267500	(PD)	SORBI_3004G009500
SORBI_3010G194700	(PD)	SORBI_3010G158100
SORBI_3010G194700	(PD)	SORBI_3004G009500
SORBI_3010G194700	(PD)	SORBI_3006G130600
SORBI_3001G473900	(PD)	SORBI_3006G165400
SORBI_3001G473900	(PD)	SORBI_3006G243200
SORBI_3001G473900	(PD)	SORBI_3004G009500
SORBI_3010G194700	(PD)	SORBI_3009G123400
SORBI_3001G473900	(PD)	SORBI_3003G003600
SORBI_3010G194700	(PD)	SORBI_3004G209300
SORBI_3001G473900	(PD)	SORBI_3005G018700
SORBI_3010G194700	(PD)	SORBI_3001G385800
SORBI_3001G473900	(PD)	SORBI_3004G009400
SORBI_3001G473900	(PD)	SORBI_3002G375800
SORBI_3010G194700	(PD)	SORBI_3K010300
SORBI_3004G256200	(PD)	SORBI_3004G247000
SORBI_3001G473900	(PD)	SORBI_3009G225700
SORBI_3010G194700	(PD)	SORBI_3004G202400
SORBI_3001G473900	(PD)	SORBI_3001G053900
SORBI_3001G473900	(PD)	SORBI_3002G403600
SORBI_3001G473900	(PD)	SORBI_3002G008500
SORBI_3001G473900	(PD)	SORBI_3001G040200
SORBI_3001G473900	(PD)	SORBI_3007G193300
SORBI_3003G243500	(PD)	SORBI_3006G243200
SORBI_3010G194700	(PD)	SORBI_3004G009400
SORBI_3010G194700	(PD)	SORBI_3001G449600
SORBI_3010G194700	(PD)	SORBI_3007G174600
SORBI_3001G396400	(PD)	SORBI_3005G126600
SORBI_3001G396400	(PD)	SORBI_3002G167000
SORBI_3001G396400	(PD)	SORBI_3001G105900
SORBI_3009G171600	(PD)	SORBI_3004G191901
SORBI_3006G059800	(PD)	SORBI_3005G150250
SORBI_3006G059800	(PD)	SORBI_3002G375800
SORBI_3006G059800	(PD)	SORBI_3006G243200
SORBI_3006G059800	(PD)	SORBI_3001G053900
SORBI_3006G059800	(PD)	SORBI_3001G451500
SORBI_3003G243500	(PD)	SORBI_3001G053900
SORBI_3003G243500	(PD)	SORBI_3006G165400
SORBI_3004G350300	(PD)	SORBI_3002G375800
SORBI_3002G201400	(PD)	SORBI_3004G247000
SORBI_3004G350300	(PD)	SORBI_3004G009500
SORBI_3004G350300	(PD)	SORBI_3001G451500
SORBI_3006G233500	(PD)	SORBI_3004G247000
SORBI_3003G003800	(PD)	SORBI_3002G239200
SORBI_3006G233500	(PD)	SORBI_3003G379700
SORBI_3004G350300	(PD)	SORBI_3004G009400
SORBI_3003G003800	(PD)	SORBI_3004G348300
SORBI_3001G055400	(PD)	SORBI_3004G202400
SORBI_3002G201400	(PD)	SORBI_3001G260800
SORBI_3003G003800	(PD)	SORBI_3005G150250
SORBI_3001G055400	(PD)	SORBI_3006G130600
SORBI_3010G221400	(PD)	SORBI_3010G209200
SORBI_3010G221400	(PD)	SORBI_3010G209100
SORBI_3010G221400	(PD)	SORBI_3009G225700
SORBI_3010G221400	(PD)	SORBI_3005G126600
SORBI_3002G201400	(PD)	SORBI_3008G112000
SORBI_3003G221900	(PD)	SORBI_3004G009500
SORBI_3003G221900	(PD)	SORBI_3004G009400
SORBI_3007G124100	(PD)	SORBI_3002G008500
SORBI_3007G124100	(PD)	SORBI_3001G040200
SORBI_3007G124100	(PD)	SORBI_3007G193300
SORBI_3007G124100	(PD)	SORBI_3004G309300
SORBI_3007G124100	(PD)	SORBI_3001G053900
SORBI_3007G124100	(PD)	SORBI_3003G270800
SORBI_3007G124100	(PD)	SORBI_3001G478400
SORBI_3007G124100	(PD)	SORBI_3002G375800
SORBI_3007G124100	(PD)	SORBI_3009G225700
SORBI_3007G124100	(PD)	SORBI_3008G112000
SORBI_3006G203400	(PD)	SORBI_3004G202400
SORBI_3007G124100	(PD)	SORBI_3009G123400
SORBI_3007G124100	(PD)	SORBI_3004G247000
SORBI_3007G124100	(PD)	SORBI_3004G009400
SORBI_3007G124100	(PD)	SORBI_3005G018700
SORBI_3007G124100	(PD)	SORBI_3003G003600
SORBI_3003G003800	(PD)	SORBI_3002G358800
SORBI_3007G124100	(PD)	SORBI_3004G009500
SORBI_3007G124100	(PD)	SORBI_3006G243200
SORBI_3002G212000	(PD)	SORBI_3004G209300
SORBI_3002G212000	(PD)	SORBI_3004G193000
SORBI_3002G212000	(PD)	SORBI_3K010300
SORBI_3002G212000	(PD)	SORBI_3007G174600
SORBI_3002G212000	(PD)	SORBI_3005G064600
SORBI_3002G212000	(PD)	SORBI_3006G165400
SORBI_3003G251700	(PD)	SORBI_3004G234100
SORBI_3002G212000	(PD)	SORBI_3006G243200
SORBI_3004G031100	(PD)	SORBI_3005G126600
SORBI_3003G003800	(PD)	SORBI_3004G247000
SORBI_3003G251700	(PD)	SORBI_3008G112000
SORBI_3003G265200	(PD)	SORBI_3010G229000
SORBI_3007G047400	(PD)	SORBI_3004G009400
SORBI_3007G047400	(PD)	SORBI_3001G067100
SORBI_3007G047400	(PD)	SORBI_3004G009500
SORBI_3007G047400	(PD)	SORBI_3006G130600
SORBI_3001G529200	(PD)	SORBI_3006G243200
SORBI_3003G265200	(PD)	SORBI_3009G237600
