# Supplementary material for: Decoding nitrogen uptake efficiency in maize and sorghum: insights from comparative gene regulatory networks
Source: Plant J. 2025 Dec 18;124(6):e70631. doi: 10.1111/tpj.70631 (PMC12714369; doi:10.1111/tpj.70631)
Supplement: Supplementary file 14 — Table S13. Differentially expressed genes across all time points in leaf of sorghum. [file TPJ-124-0-s001.xlsx]

## Sheet: a. Leaf
Table S13 Differentially expressed genes across all timepoints in leaf of sorghum
Gene ID	log2FoldChange	Regulation	Timepoint	Description
SORBI_3001G053100	-13.4452	down	1day	hypothetical protein
SORBI_3006G057200	-13.08	down	1day3hours	hypothetical protein
SORBI_3006G172700	-10.3855	down	3hours	hypothetical protein
SORBI_3001G053350	-10.3371	down	3hours	hypothetical protein
SORBI_3006G172700	-10.1984	down	1day30mins	hypothetical protein
SORBI_3001G053350	-10.1465	down	1day30mins	hypothetical protein
SORBI_3002G351000	-10.0797	down	1day30mins	hypothetical protein
SORBI_3007G156700	-8.89228	down	2days	hypothetical protein
SORBI_3001G379300	-8.45401	down	30min	Hypothetical conserved gene [Source: Projected from Oryza sativa (Os03g0339300)]
SORBI_3001G332900	-8.44654	down	2days	hypothetical protein
SORBI_3008G084200	-8.28307	down	3hours	hypothetical protein
SORBI_3001G132200	-8.27384	down	1day30mins	hypothetical protein
SORBI_3001G379300	-8.25156	down	3hours	Hypothetical conserved gene [Source: Projected from Oryza sativa (Os03g0339300)]
SORBI_3009G197901	-8.0985	down	3hours	hypothetical protein
SORBI_3010G052866	-8.00314	down	1day30mins	hypothetical protein
SORBI_3006G238000	-7.97898	down	1day3hours	hypothetical protein
SORBI_3003G142100	-7.88431	down	1day30mins	hypothetical protein
SORBI_3004G132900	-7.7602	down	1day30mins	hypothetical protein
SORBI_3002G314800	-7.69192	down	30min	hypothetical protein
SORBI_3007G041900	-7.66811	down	1day30mins	hypothetical protein
SORBI_3008G091842	-7.60656	down	3hours	hypothetical protein
SORBI_3009G197800	-7.57521	down	1day30mins	hypothetical protein
SORBI_3010G071300	-7.52201	down	1day30mins	Probable pectinesterase/pectinesterase inhibitor 12 [Source:Projected from Arabidopsis thaliana (AT2G26440) UniProtKB/Swiss-Prot;Acc:O48711]
SORBI_3003G269100	-7.50094	down	1day30mins	hypothetical protein
SORBI_3008G091842	-7.41529	down	1day30mins	hypothetical protein
SORBI_3006G238000	-7.38177	down	1day30mins	hypothetical protein
SORBI_3003G315700	-7.35947	down	1day30mins	hypothetical protein
SORBI_3005G140001	-7.302	down	1day30mins	hypothetical protein
SORBI_3001G509100	-7.28939	down	1day30mins	hypothetical protein
SORBI_3005G224200	-7.24203	down	1day30mins	hypothetical protein
SORBI_3003G062200	-7.22852	down	1day30mins	hypothetical protein
SORBI_3005G050900	-7.21458	down	1day30mins	hypothetical protein
SORBI_3006G029550	-7.19774	down	1day30mins	hypothetical protein
SORBI_3004G105800	-7.18046	down	30min	hypothetical protein
SORBI_3005G011000	-7.16098	down	30min	hypothetical protein
SORBI_3001G427400	-7.14697	down	1day30mins	p-loop containing nucleoside triphosphate hydrolases superfamily protein [Source:Projected from Arabidopsis thaliana (AT1G04730) UniProtKB/TrEMBL;Acc:F4I5S3]
SORBI_3002G039900	-7.14356	down	3hours	hypothetical protein
SORBI_3009G015200	-7.13726	down	1day30mins	hypothetical protein
SORBI_3008G100600	-7.12859	down	3hours	hypothetical protein
SORBI_3009G056100	-7.11282	down	1day30mins	hypothetical protein
SORBI_3004G321400	-7.11022	down	1day30mins	Protein TONSOKU [Source:Projected from Arabidopsis thaliana (AT3G18730) UniProtKB/Swiss-Prot;Acc:Q6Q4D0]
SORBI_3008G117600	-7.07106	down	1day30mins	hypothetical protein
SORBI_3007G090415	-7.05767	down	3hours	hypothetical protein
SORBI_3002G122800	-7.03722	down	30min	hypothetical protein
SORBI_3010G183700	-7.03327	down	30min	hypothetical protein
SORBI_3006G031600	-7.02481	down	3hours	hypothetical protein
SORBI_3002G099350	-7.02223	down	3hours	hypothetical protein
SORBI_3009G096850	-7.0096	down	3hours	hypothetical protein
SORBI_3002G241900	-6.94883	down	3hours	hypothetical protein
SORBI_3005G110433	-6.93493	down	30min	hypothetical protein
SORBI_3006G063400	-6.88674	down	1day30mins	hypothetical protein
SORBI_3004G210400	-6.88224	down	1day30mins	hypothetical protein
SORBI_3007G090415	-6.86995	down	1day30mins	hypothetical protein
SORBI_3004G200866	-6.86956	down	30min	hypothetical protein
SORBI_3007G073100	-6.85817	down	1day30mins	hypothetical protein
SORBI_3004G113850	-6.83363	down	3hours	hypothetical protein
SORBI_3007G084650	-6.82653	down	30min	hypothetical protein
SORBI_3009G096850	-6.82145	down	1day30mins	hypothetical protein
SORBI_3008G009500	-6.81885	down	30min	hypothetical protein
SORBI_3004G299200	-6.80935	down	3hours	hypothetical protein
SORBI_3004G024500	-6.80513	down	1day30mins	hypothetical protein
SORBI_3004G105800	-6.79111	down	1day30mins	hypothetical protein
SORBI_3006G219801	-6.77832	down	3hours	hypothetical protein
SORBI_3007G103800	-6.77417	down	3hours	hypothetical protein
SORBI_3003G002000	-6.75582	down	1day30mins	hypothetical protein
SORBI_3002G290000	-6.75403	down	3hours	hypothetical protein
SORBI_3002G247300	-6.74983	down	1day30mins	hypothetical protein
SORBI_3003G387600	-6.73484	down	1day30mins	Hypothetical conserved gene [Source: Projected from Oryza sativa (Os01g0896300)]
SORBI_3005G142000	-6.72998	down	1day30mins	hypothetical protein
SORBI_3005G219900	-6.72211	down	1day30mins	hypothetical protein
SORBI_3005G219100	-6.70899	down	2days	hypothetical protein
SORBI_3007G016000	-6.6919	down	1day30mins	hypothetical protein
SORBI_3004G274600	-6.66766	down	3hours	hypothetical protein
SORBI_3006G277700	-6.65043	down	3hours	hypothetical protein
SORBI_3010G183700	-6.64509	down	1day30mins	hypothetical protein
SORBI_3004G311600	-6.63903	down	1day30mins	hypothetical protein
SORBI_3007G084650	-6.62855	down	3hours	hypothetical protein
SORBI_3005G133400	-6.62523	down	3hours	hypothetical protein
SORBI_3004G299200	-6.61858	down	1day30mins	hypothetical protein
SORBI_3004G099200	-6.61144	down	1day30mins	hypothetical protein
SORBI_3001G084500	-6.60304	down	3hours	hypothetical protein
SORBI_3003G321400	-6.60229	down	1day30mins	hypothetical protein
SORBI_3008G156600	-6.60037	down	3hours	hypothetical protein
SORBI_3003G216000	-6.59743	down	3hours	hypothetical protein
SORBI_3003G292100	-6.59135	down	3hours	hypothetical protein
SORBI_3003G374400	-6.57529	down	3hours	hypothetical protein
SORBI_3K004201	-6.56883	down	1day30mins	hypothetical protein
SORBI_3004G287200	-6.56602	down	3hours	hypothetical protein
SORBI_3002G290000	-6.56328	down	1day30mins	hypothetical protein
SORBI_3010G152700	-6.5582	down	3hours	hypothetical protein
SORBI_3006G096500	-6.55667	down	1day30mins	hypothetical protein
SORBI_3005G082860	-6.55187	down	1day30mins	hypothetical protein
SORBI_3005G019000	-6.55078	down	3hours	hypothetical protein
SORBI_3005G110433	-6.54634	down	1day30mins	hypothetical protein
SORBI_3009G115050	-6.54458	down	3hours	hypothetical protein
SORBI_3006G062100	-6.54134	down	3hours	hypothetical protein
SORBI_3001G096450	-6.53731	down	3hours	hypothetical protein
SORBI_3005G161000	-6.52257	down	3hours	hypothetical protein
SORBI_3003G283400	-6.52036	down	3hours	hypothetical protein
SORBI_3004G294400	-6.51702	down	1day30mins	hypothetical protein
SORBI_3003G320100	-6.51658	down	1day30mins	hypothetical protein
SORBI_3008G113900	-6.51532	down	1day30mins	hypothetical protein
SORBI_3002G107800	-6.51046	down	1day30mins	hypothetical protein
SORBI_3001G331800	-6.49429	down	3hours	Protein argonaute 7 [Source:Projected from Arabidopsis thaliana (AT1G69440) UniProtKB/Swiss-Prot;Acc:Q9C793]
SORBI_3005G086650	-6.49053	down	1day30mins	hypothetical protein
SORBI_3006G135701	-6.45671	down	1day30mins	hypothetical protein
SORBI_3004G215300	-6.45512	down	1day30mins	hypothetical protein
SORBI_3004G005700	-6.44985	down	3hours	hypothetical protein
SORBI_3007G222000	-6.44271	down	3hours	hypothetical protein
SORBI_3002G011200	-6.44257	down	3hours	hypothetical protein
SORBI_3003G156700	-6.43819	down	3hours	hypothetical protein
SORBI_3001G532501	-6.43793	down	3hours	hypothetical protein
SORBI_3007G207700	-6.41821	down	1day30mins	hypothetical protein
SORBI_3003G125801	-6.41438	down	3hours	hypothetical protein
SORBI_3005G197600	-6.41394	down	3hours	hypothetical protein
SORBI_3008G156600	-6.4119	down	1day30mins	hypothetical protein
SORBI_3010G022600	-6.40889	down	3hours
SORBI_3004G283201	-6.40885	down	1day	hypothetical protein
SORBI_3008G075350	-6.40529	down	1day30mins	hypothetical protein
SORBI_3010G103700	-6.40411	down	1day30mins	hypothetical protein
SORBI_3004G286250	-6.40364	down	3hours	hypothetical protein
SORBI_3004G172400	-6.40325	down	1day30mins	hypothetical protein
SORBI_3008G117900	-6.40219	down	1day30mins	hypothetical protein
SORBI_3003G151900	-6.40011	down	1day30mins	hypothetical protein
SORBI_3010G217466	-6.39658	down	3hours	hypothetical protein
SORBI_3004G126500	-6.39354	down	1day30mins	hypothetical protein
SORBI_3005G035100	-6.39299	down	1day30mins	hypothetical protein
SORBI_3010G064800	-6.38846	down	3hours	hypothetical protein
SORBI_3005G224000	-6.38403	down	3hours	hypothetical protein
SORBI_3009G157600	-6.38061	down	1day30mins	hypothetical protein
SORBI_3004G287200	-6.37469	down	1day30mins	hypothetical protein
SORBI_3002G284500	-6.37339	down	1day30mins	hypothetical protein
SORBI_3010G137600	-6.36947	down	1day30mins	hypothetical protein
SORBI_3010G152700	-6.36736	down	1day30mins	hypothetical protein
SORBI_3006G192400	-6.36648	down	1day30mins	hypothetical protein
SORBI_3006G009200	-6.36615	down	1day30mins	hypothetical protein
SORBI_3005G019000	-6.36085	down	1day30mins	hypothetical protein
SORBI_3004G126900	-6.36001	down	3hours	hypothetical protein
SORBI_3009G253950	-6.35891	down	3hours	hypothetical protein
SORBI_3005G123300	-6.35046	down	1day30mins	hypothetical protein
SORBI_3006G203200	-6.34741	down	1day30mins	hypothetical protein
SORBI_3008G105366	-6.34424	down	1day30mins	hypothetical protein
SORBI_3010G104400	-6.34071	down	1day30mins	hypothetical protein
SORBI_3009G020200	-6.33973	down	1day30mins	hypothetical protein
SORBI_3005G212100	-6.33632	down	3hours	hypothetical protein
SORBI_3005G161000	-6.33202	down	1day30mins	hypothetical protein
SORBI_3008G187400	-6.33177	down	1day30mins	hypothetical protein
SORBI_3003G283400	-6.33088	down	1day30mins	hypothetical protein
SORBI_3002G221000	-6.32586	down	3hours	PHD finger protein MALE STERILITY 1 [Source:Projected from Arabidopsis thaliana (AT5G22260) UniProtKB/Swiss-Prot;Acc:Q9FMS5]
SORBI_3002G415400	-6.3247	down	1day30mins	hypothetical protein
SORBI_3009G048000	-6.32403	down	1day30mins	Gelsolin family protein [Source: Projected from Oryza sativa (Os05g0153000)]
SORBI_3007G100800	-6.32204	down	3hours	Cellulose synthase-like protein D4 [Source:Projected from Arabidopsis thaliana (AT4G38190) UniProtKB/Swiss-Prot;Acc:Q9SZL9]
SORBI_3006G143300	-6.31043	down	1day30mins	hypothetical protein
SORBI_3009G044000	-6.30338	down	3hours	hypothetical protein
SORBI_3001G341001	-6.30166	down	3hours	hypothetical protein
SORBI_3007G196000	-6.30053	down	1day30mins	hypothetical protein
SORBI_3001G489150	-6.29915	down	3hours	hypothetical protein
SORBI_3004G326800	-6.29207	down	1day30mins	hypothetical protein
SORBI_3007G131000	-6.29073	down	3hours	hypothetical protein
SORBI_3006G172000	-6.28773	down	1day30mins	Probable pectinesterase 68 [Source:Projected from Arabidopsis thaliana (AT5G47500) UniProtKB/Swiss-Prot;Acc:Q8LPF3]
SORBI_3001G089300	-6.28459	down	3hours	hypothetical protein
SORBI_3008G138900	-6.28041	down	1day30mins	hypothetical protein
SORBI_3010G067400	-6.27228	down	1day30mins	hypothetical protein
SORBI_3002G274600	-6.26514	down	1day30mins	hypothetical protein
SORBI_3002G334100	-6.25873	down	1day30mins	hypothetical protein
SORBI_3002G011200	-6.25371	down	1day30mins	hypothetical protein
SORBI_3007G222000	-6.25254	down	1day30mins	hypothetical protein
SORBI_3010G173550	-6.2489	down	3hours	hypothetical protein
SORBI_3001G207600	-6.24261	down	3hours	hypothetical protein
SORBI_3004G174600	-6.24223	down	1day30mins	hypothetical protein
SORBI_3001G379300	-6.24028	down	1day30mins	Hypothetical conserved gene [Source: Projected from Oryza sativa (Os03g0339300)]
SORBI_3010G022600	-6.21899	down	1day30mins
SORBI_3002G147500	-6.21512	down	1day30mins	hypothetical protein
SORBI_3001G276600	-6.21132	down	3hours	hypothetical protein
SORBI_3001G252050	-6.20851	down	1day30mins	hypothetical protein
SORBI_3001G388700	-6.20815	down	1day30mins	hypothetical protein
SORBI_3010G091750	-6.20725	down	1day30mins	hypothetical protein
SORBI_3010G217466	-6.2061	down	1day30mins	hypothetical protein
SORBI_3010G064800	-6.19933	down	1day30mins	hypothetical protein
SORBI_3001G147500	-6.1969	down	1day30mins	hypothetical protein
SORBI_3005G005800	-6.19565	down	3hours	hypothetical protein
SORBI_3005G224000	-6.19446	down	1day30mins	hypothetical protein
SORBI_3010G030100	-6.1902	down	1day30mins	hypothetical protein
SORBI_3002G170820	-6.18414	down	3hours	hypothetical protein
SORBI_3006G195500	-6.18311	down	1day30mins	hypothetical protein
SORBI_3003G102100	-6.18258	down	1day30mins	hypothetical protein
SORBI_3003G295300	-6.18081	down	3hours	hypothetical protein
SORBI_3003G218100	-6.17903	down	3hours	hypothetical protein
SORBI_3009G147500	-6.17838	down	3hours	hypothetical protein
SORBI_3003G339600	-6.17646	down	1day30mins	hypothetical protein
SORBI_3003G164400	-6.17594	down	3hours	hypothetical protein
SORBI_3005G054700	-6.17149	down	1day30mins	hypothetical protein
SORBI_3006G066400	-6.16782	down	3hours	hypothetical protein
SORBI_3001G115900	-6.16712	down	1day30mins	hypothetical protein
SORBI_3001G381100	-6.16435	down	1day30mins	hypothetical protein
SORBI_3008G101000	-6.16191	down	3hours	hypothetical protein
SORBI_3004G332200	-6.16011	down	1day30mins	hypothetical protein
SORBI_3002G023400	-6.15957	down	3hours	hypothetical protein
SORBI_3004G168100	-6.1566	down	3hours	hypothetical protein
SORBI_3005G054000	-6.15534	down	1day30mins	hypothetical protein
SORBI_3007G144100	-6.15374	down	1day30mins	hypothetical protein
SORBI_3004G348000	-6.1511	down	1day30mins	hypothetical protein
SORBI_3003G278400	-6.1494	down	1day30mins	hypothetical protein
SORBI_3001G488400	-6.14507	down	1day30mins	Basic helix-loop-helix dimerisation region bHLH domain containing protein [Source: Projected from Oryza sativa (Os03g0171700)]
SORBI_3008G154400	-6.14486	down	3hours	hypothetical protein
SORBI_3002G221000	-6.13613	down	1day30mins	PHD finger protein MALE STERILITY 1 [Source:Projected from Arabidopsis thaliana (AT5G22260) UniProtKB/Swiss-Prot;Acc:Q9FMS5]
SORBI_3010G030000	-6.13269	down	1day30mins	hypothetical protein
SORBI_3002G086500	-6.1318	down	3hours	hypothetical protein
SORBI_3005G069500	-6.12947	down	3hours	hypothetical protein
SORBI_3007G170300	-6.12841	down	1day30mins	hypothetical protein
SORBI_3010G206700	-6.12817	down	1day30mins	hypothetical protein
SORBI_3001G474900	-6.12718	down	3hours	hypothetical protein
SORBI_3006G062600	-6.12706	down	3hours	hypothetical protein
SORBI_3003G157500	-6.12173	down	3hours	hypothetical protein
SORBI_3002G230400	-6.12095	down	1day30mins	hypothetical protein
SORBI_3009G161300	-6.12033	down	3hours	hypothetical protein
SORBI_3006G164800	-6.1193	down	3hours	hypothetical protein
SORBI_3002G041150	-6.11827	down	3hours	hypothetical protein
SORBI_3005G181700	-6.11711	down	3hours	hypothetical protein
SORBI_3010G119900	-6.11645	down	3hours	hypothetical protein
SORBI_3005G025900	-6.11107	down	3hours	hypothetical protein
SORBI_3001G419400	-6.11022	down	3hours	hypothetical protein
SORBI_3003G230200	-6.11007	down	1day30mins	hypothetical protein
SORBI_3010G027300	-6.10721	down	1day30mins	hypothetical protein
SORBI_3001G350200	-6.10486	down	3hours	hypothetical protein
SORBI_3002G027232	-6.10455	down	3hours	hypothetical protein
SORBI_3001G305400	-6.10314	down	3hours	hypothetical protein
SORBI_3004G303300	-6.09906	down	3hours	hypothetical protein
SORBI_3001G254800	-6.09817	down	1day30mins	Cytochrome P450 78A7 [Source:Projected from Arabidopsis thaliana (AT5G09970) UniProtKB/Swiss-Prot;Acc:Q9FIB0]
SORBI_3006G085700	-6.09785	down	1day30mins	hypothetical protein
SORBI_3008G158000	-6.09764	down	1day30mins	hypothetical protein
SORBI_3002G351000	-6.09758	down	1day3hours	hypothetical protein
SORBI_3001G089300	-6.09623	down	1day30mins	hypothetical protein
SORBI_3002G267700	-6.08962	down	1day30mins	hypothetical protein
SORBI_3001G249200	-6.07869	down	3hours	hypothetical protein
SORBI_3004G024800	-6.07433	down	3hours	hypothetical protein
SORBI_3004G317401	-6.07376	down	3hours	hypothetical protein
SORBI_3008G035700	-6.07267	down	3hours	hypothetical protein
SORBI_3010G229801	-6.07151	down	1day30mins	hypothetical protein
SORBI_3006G094201	-6.07072	down	1day30mins	hypothetical protein
SORBI_3003G335200	-6.06543	down	3hours	hypothetical protein
SORBI_3008G157400	-6.06221	down	1day30mins	hypothetical protein
SORBI_3010G159300	-6.05516	down	1day30mins	hypothetical protein
SORBI_3001G207600	-6.05195	down	1day30mins	hypothetical protein
SORBI_3001G143400	-6.04999	down	3hours	hypothetical protein
SORBI_3006G174725	-6.04881	down	1day30mins	hypothetical protein
SORBI_3002G255500	-6.04752	down	1day30mins	hypothetical protein
SORBI_3010G126500	-6.04323	down	1day30mins	hypothetical protein
SORBI_3010G058400	-6.04014	down	1day30mins	hypothetical protein
SORBI_3007G019700	-6.03986	down	3hours	hypothetical protein
SORBI_3004G008900	-6.03397	down	3hours	hypothetical protein
SORBI_3008G123900	-6.03192	down	1day30mins	hypothetical protein
SORBI_3002G286632	-6.03061	down	1day30mins	hypothetical protein
SORBI_3010G014200	-6.02872	down	1day30mins	hypothetical protein
SORBI_3010G275300	-6.02633	down	3hours	hypothetical protein
SORBI_3001G276600	-6.02038	down	1day30mins	hypothetical protein
SORBI_3007G014500	-6.01553	down	3hours	hypothetical protein
SORBI_3009G052300	-6.01452	down	3hours	hypothetical protein
SORBI_3005G005800	-6.00883	down	1day30mins	hypothetical protein
SORBI_3004G313400	-6.00783	down	1day30mins	hypothetical protein
SORBI_3009G204300	-5.99976	down	3hours	hypothetical protein
SORBI_3005G151400	-5.99911	down	1day30mins	hypothetical protein
SORBI_3004G254100	-5.99832	down	3hours	hypothetical protein
SORBI_3003G154500	-5.99408	down	1day30mins	hypothetical protein
SORBI_3001G425900	-5.99322	down	3hours	hypothetical protein
SORBI_3009G047600	-5.99229	down	3hours	hypothetical protein
SORBI_3004G013200	-5.99047	down	3hours	hypothetical protein
SORBI_3004G029100	-5.98986	down	1day30mins	hypothetical protein
SORBI_3009G147500	-5.98765	down	1day30mins	hypothetical protein
SORBI_3005G226400	-5.98764	down	1day30mins	hypothetical protein
SORBI_3006G123100	-5.98324	down	3hours	hypothetical protein
SORBI_3002G174400	-5.98286	down	1day30mins	hypothetical protein
SORBI_3001G135600	-5.97799	down	3hours	hypothetical protein
SORBI_3010G020100	-5.97683	down	3hours	hypothetical protein
SORBI_3009G184200	-5.9745	down	1day30mins	Structural maintenance of chromosomes protein [Source:Projected from Arabidopsis thaliana (AT5G48600) UniProtKB/TrEMBL;Acc:F4K1S1]
SORBI_3007G112301	-5.97409	down	3hours	hypothetical protein
SORBI_3004G009000	-5.97196	down	1day30mins	hypothetical protein
SORBI_3008G101000	-5.97164	down	1day30mins	hypothetical protein
SORBI_3005G222600	-5.97106	down	3hours	hypothetical protein
SORBI_3003G441000	-5.96978	down	1day30mins	hypothetical protein
SORBI_3001G522700	-5.96788	down	1day30mins	hypothetical protein
SORBI_3004G168100	-5.96753	down	1day30mins	hypothetical protein
SORBI_3005G095640	-5.96659	down	3hours	hypothetical protein
SORBI_3002G222600	-5.96641	down	1day30mins	hypothetical protein
SORBI_3003G029900	-5.96334	down	3hours	hypothetical protein
SORBI_3003G137766	-5.96011	down	1day30mins	hypothetical protein
SORBI_3003G211233	-5.95939	down	1day30mins	hypothetical protein
SORBI_3002G149200	-5.9558	down	1day30mins	hypothetical protein
SORBI_3002G108800	-5.95526	down	1day30mins	hypothetical protein
SORBI_3008G154400	-5.95422	down	1day30mins	hypothetical protein
SORBI_3007G061800	-5.95288	down	3hours	hypothetical protein
SORBI_3003G303500	-5.95026	down	3hours	HD-ZIP IV family of homeobox-leucine zipper protein with lipid-binding START domain-containing protein [Source:Projected from Arabidopsis thaliana (AT1G79840) UniProtKB/TrEMBL;Acc:F4HQC0]
SORBI_3003G319400	-5.94484	down	1day30mins	hypothetical protein
SORBI_3010G131101	-5.94216	down	3hours	hypothetical protein
SORBI_3002G086500	-5.94097	down	1day30mins	hypothetical protein
SORBI_3009G089000	-5.9397	down	1day30mins	hypothetical protein
SORBI_3005G069500	-5.93895	down	1day30mins	hypothetical protein
SORBI_3007G170100	-5.93808	down	3hours	hypothetical protein
SORBI_3003G219000	-5.93671	down	3hours	hypothetical protein
SORBI_3007G212100	-5.93549	down	1day30mins	hypothetical protein
SORBI_3001G349300	-5.93511	down	1day30mins	hypothetical protein
SORBI_3008G114900	-5.93198	down	1day30mins	hypothetical protein
SORBI_3008G113400	-5.93196	down	3hours	hypothetical protein
SORBI_3002G307900	-5.93089	down	1day30mins	Peroxidase 7 [Source:Projected from Arabidopsis thaliana (AT1G30870) UniProtKB/Swiss-Prot;Acc:Q9SY33]
SORBI_3002G041150	-5.92975	down	1day30mins	hypothetical protein
SORBI_3010G263700	-5.92849	down	1day30mins	hypothetical protein
SORBI_3009G153500	-5.9278	down	1day30mins	hypothetical protein
SORBI_3004G190200	-5.92767	down	1day30mins	hypothetical protein
SORBI_3003G280000	-5.92709	down	1day30mins	hypothetical protein
SORBI_3010G119900	-5.92693	down	1day30mins	hypothetical protein
SORBI_3004G328900	-5.9258	down	1day30mins	hypothetical protein
SORBI_3004G170900	-5.92502	down	1day30mins	hypothetical protein
SORBI_3007G114700	-5.92459	down	1day30mins	hypothetical protein
SORBI_3004G218000	-5.9243	down	1day30mins	hypothetical protein
SORBI_3002G050000	-5.92357	down	3hours	hypothetical protein
SORBI_3009G253700	-5.91956	down	1day30mins	hypothetical protein
SORBI_3001G485200	-5.91932	down	3hours	hypothetical protein
SORBI_3005G217101	-5.91896	down	1day30mins	hypothetical protein
SORBI_3001G350200	-5.914	down	1day30mins	hypothetical protein
SORBI_3001G305400	-5.91326	down	1day30mins	hypothetical protein
SORBI_3002G027232	-5.91298	down	1day30mins	hypothetical protein
SORBI_3001G042600	-5.9089	down	3hours	hypothetical protein
SORBI_3005G130700	-5.90832	down	1day30mins	hypothetical protein
SORBI_3007G047450	-5.90686	down	3hours	hypothetical protein
SORBI_3001G419000	-5.9055	down	1day30mins	hypothetical protein
SORBI_3009G095400	-5.90324	down	3hours	hypothetical protein
SORBI_3003G250000	-5.89535	down	1day30mins	hypothetical protein
SORBI_3009G257900	-5.89253	down	1day30mins	hypothetical protein
SORBI_3008G010300	-5.89019	down	3hours	hypothetical protein
SORBI_3001G277600	-5.88735	down	3hours	hypothetical protein
SORBI_3002G113000	-5.88644	down	1day30mins	hypothetical protein
SORBI_3004G024800	-5.88385	down	1day30mins	hypothetical protein
SORBI_3008G035700	-5.88172	down	1day30mins	hypothetical protein
SORBI_3001G430000	-5.88087	down	3hours	hypothetical protein
SORBI_3002G289900	-5.87767	down	3hours	hypothetical protein
SORBI_3003G445600	-5.87681	down	3hours	hypothetical protein
SORBI_3003G335200	-5.87536	down	1day30mins	hypothetical protein
SORBI_3001G174200	-5.87345	down	3hours	hypothetical protein
SORBI_3002G149600	-5.87333	down	1day30mins	hypothetical protein
SORBI_3002G063000	-5.86918	down	3hours	hypothetical protein
SORBI_3005G085700	-5.86824	down	3hours	hypothetical protein
SORBI_3001G143400	-5.86034	down	1day30mins	hypothetical protein
SORBI_3009G231500	-5.85706	down	3hours	hypothetical protein
SORBI_3010G022500	-5.85698	down	1day30mins	hypothetical protein
SORBI_3005G024600	-5.85641	down	1day30mins	hypothetical protein
SORBI_3007G154200	-5.85508	down	1day30mins	hypothetical protein
SORBI_3006G152900	-5.8543	down	1day30mins	hypothetical protein
SORBI_3008G093600	-5.85157	down	1day30mins	hypothetical protein
SORBI_3003G138000	-5.85138	down	3hours	hypothetical protein
SORBI_3008G125400	-5.8502	down	3hours	hypothetical protein
SORBI_3010G137333	-5.84941	down	3hours	hypothetical protein
SORBI_3007G019700	-5.84918	down	1day30mins	hypothetical protein
SORBI_3002G391200	-5.84856	down	3hours	hypothetical protein
SORBI_3005G067300	-5.84649	down	1day30mins	hypothetical protein
SORBI_3003G281100	-5.84456	down	3hours	hypothetical protein
SORBI_3007G142801	-5.84122	down	1day30mins	hypothetical protein
SORBI_3010G178100	-5.84062	down	3hours	hypothetical protein
SORBI_3002G083100	-5.83955	down	1day30mins	Heavy metal-transporting P1B-ATPase, Root-to-shoot cadmium (Cd) translocatio [Source: Projected from Oryza sativa (Os07g0232900)]
SORBI_3003G273800	-5.83892	down	3hours	hypothetical protein
SORBI_3010G275300	-5.83675	down	1day30mins	hypothetical protein
SORBI_3004G136800	-5.83589	down	3hours	hypothetical protein
SORBI_3001G278300	-5.83361	down	1day30mins	hypothetical protein
SORBI_3007G014500	-5.82655	down	1day30mins	hypothetical protein
SORBI_3003G353200	-5.82646	down	1day30mins	hypothetical protein
SORBI_3009G162800	-5.82321	down	3hours	hypothetical protein
SORBI_3010G250500	-5.82128	down	1day30mins	hypothetical protein
SORBI_3005G070500	-5.81488	down	3hours	hypothetical protein
SORBI_3002G051400	-5.81028	down	3hours	hypothetical protein
SORBI_3010G151575	-5.80972	down	1day30mins	hypothetical protein
SORBI_3009G025100	-5.80852	down	1day30mins	hypothetical protein
SORBI_3002G029200	-5.80583	down	1day30mins	hypothetical protein
SORBI_3009G047600	-5.8032	down	1day30mins	hypothetical protein
SORBI_3002G128300	-5.80108	down	1day30mins	hypothetical protein
SORBI_3004G168900	-5.80061	down	1day30mins	hypothetical protein
SORBI_3001G184950	-5.79779	down	3hours	hypothetical protein
SORBI_3001G255001	-5.79526	down	3hours	hypothetical protein
SORBI_3001G516200	-5.79382	down	3hours	hypothetical protein
SORBI_3006G123100	-5.79376	down	1day30mins	hypothetical protein
SORBI_3002G062100	-5.79235	down	1day30mins	hypothetical protein
SORBI_3010G093400	-5.79151	down	1day30mins	hypothetical protein
SORBI_3005G052500	-5.78995	down	1day30mins	LAX3 [Source:Projected from Arabidopsis thaliana (AT1G77690) UniProtKB/TrEMBL;Acc:A0A178W1L1]
SORBI_3001G135600	-5.78905	down	1day30mins	hypothetical protein
SORBI_3001G186700	-5.78897	down	3hours	hypothetical protein
SORBI_3002G316400	-5.78852	down	1day30mins	hypothetical protein
SORBI_3001G024800	-5.78493	down	3hours	hypothetical protein
SORBI_3007G007300	-5.7848	down	3hours	hypothetical protein
SORBI_3010G263950	-5.784	down	1day30mins	hypothetical protein
SORBI_3005G058000	-5.78206	down	1day30mins	hypothetical protein
SORBI_3007G112301	-5.78176	down	1day30mins	hypothetical protein
SORBI_3005G222600	-5.78148	down	1day30mins	hypothetical protein
SORBI_3009G197901	-5.77623	down	2days	hypothetical protein
SORBI_3008G138700	-5.77325	down	3hours	hypothetical protein
SORBI_3003G100600	-5.77311	down	1day30mins	PPC4 [Source:Projected from Arabidopsis thaliana (AT1G68750) UniProtKB/TrEMBL;Acc:A0A178W7Q9]
SORBI_3004G094000	-5.76946	down	1day30mins	hypothetical protein
SORBI_3006G106900	-5.76927	down	1day30mins	hypothetical protein
SORBI_3001G500400	-5.76893	down	1day30mins	MRH2 [Source:Projected from Arabidopsis thaliana (AT3G54870) UniProtKB/TrEMBL;Acc:A0A178V659]
SORBI_3004G115950	-5.76602	down	3hours	hypothetical protein
SORBI_3007G065000	-5.76582	down	3hours	hypothetical protein
SORBI_3005G063800	-5.76542	down	1day30mins	hypothetical protein
SORBI_3002G204500	-5.76281	down	3hours	hypothetical protein
SORBI_3007G061800	-5.76259	down	1day30mins	hypothetical protein
SORBI_3003G232200	-5.76163	down	1day30mins	hypothetical protein
SORBI_3001G508000	-5.75892	down	1day30mins	hypothetical protein
SORBI_3003G303500	-5.75892	down	1day30mins	HD-ZIP IV family of homeobox-leucine zipper protein with lipid-binding START domain-containing protein [Source:Projected from Arabidopsis thaliana (AT1G79840) UniProtKB/TrEMBL;Acc:F4HQC0]
SORBI_3003G319050	-5.75877	down	1day30mins	hypothetical protein
SORBI_3008G096050	-5.75846	down	3hours	hypothetical protein
SORBI_3003G063801	-5.75846	down	3hours	hypothetical protein
SORBI_3001G031700	-5.75714	down	1day30mins	hypothetical protein
SORBI_3006G048100	-5.75225	down	3hours	hypothetical protein
SORBI_3003G219000	-5.74759	down	1day30mins	hypothetical protein
SORBI_3007G170100	-5.74721	down	1day30mins	hypothetical protein
SORBI_3003G166450	-5.74609	down	3hours	hypothetical protein
SORBI_3007G027900	-5.74222	down	1day30mins	hypothetical protein
SORBI_3002G050000	-5.73601	down	1day30mins	hypothetical protein
SORBI_3010G128200	-5.73594	down	3hours	hypothetical protein
SORBI_3002G216600	-5.73442	down	1day30mins	hypothetical protein
SORBI_3004G215000	-5.73384	down	1day30mins	hypothetical protein
SORBI_3006G139200	-5.73118	down	3hours	hypothetical protein
SORBI_3001G485200	-5.72827	down	1day30mins	hypothetical protein
SORBI_3001G053500	-5.72716	down	3hours	hypothetical protein
SORBI_3002G014200	-5.72609	down	1day30mins	hypothetical protein
SORBI_3002G044200	-5.72545	down	3hours	hypothetical protein
SORBI_3003G014600	-5.72346	down	3hours	hypothetical protein
SORBI_3010G255000	-5.72221	down	1day30mins	hypothetical protein
SORBI_3008G118700	-5.72183	down	1day30mins	hypothetical protein
SORBI_3007G063900	-5.71914	down	3hours	hypothetical protein
SORBI_3005G165400	-5.71641	down	1day30mins	hypothetical protein
SORBI_3003G084501	-5.7158	down	3hours	hypothetical protein
SORBI_3002G269800	-5.71476	down	3hours	hypothetical protein
SORBI_3009G095400	-5.71165	down	1day30mins	hypothetical protein
SORBI_3006G228100	-5.71152	down	3hours	hypothetical protein
SORBI_3004G053900	-5.70908	down	1day30mins	hypothetical protein
SORBI_3008G010300	-5.69943	down	1day30mins	hypothetical protein
SORBI_3002G091800	-5.69885	down	3hours	hypothetical protein
SORBI_3002G326000	-5.69885	down	3hours	hypothetical protein
SORBI_3004G286900	-5.69879	down	3hours	hypothetical protein
SORBI_3001G277600	-5.69608	down	1day30mins	hypothetical protein
SORBI_3003G250100	-5.69587	down	3hours	hypothetical protein
SORBI_3001G430000	-5.68958	down	1day30mins	hypothetical protein
SORBI_3002G176900	-5.68954	down	1day30mins	hypothetical protein
SORBI_3003G445600	-5.68705	down	1day30mins	hypothetical protein
SORBI_3010G023000	-5.68696	down	3hours	hypothetical protein
SORBI_3008G041600	-5.68645	down	3hours	hypothetical protein
SORBI_3010G198500	-5.68627	down	1day30mins	hypothetical protein
SORBI_3004G062200	-5.68336	down	3hours	hypothetical protein
SORBI_3002G013200	-5.68101	down	3hours	hypothetical protein
SORBI_3005G085700	-5.67742	down	1day30mins	hypothetical protein
SORBI_3002G004500	-5.6679	down	1day30mins	hypothetical protein
SORBI_3002G262850	-5.66757	down	1day30mins	hypothetical protein
SORBI_3006G001400	-5.66709	down	3hours	hypothetical protein
SORBI_3007G196100	-5.6652	down	3hours	hypothetical protein
SORBI_3010G137333	-5.65962	down	1day30mins	hypothetical protein
SORBI_3003G088500	-5.65749	down	1day30mins	hypothetical protein
SORBI_3008G084200	-5.65587	down	1day30mins	hypothetical protein
SORBI_3005G148000	-5.65474	down	3hours	hypothetical protein
SORBI_3001G078600	-5.65176	down	3hours	hypothetical protein
SORBI_3010G178100	-5.64998	down	1day30mins	hypothetical protein
SORBI_3003G040100	-5.64946	down	1day30mins	hypothetical protein
SORBI_3003G273800	-5.64933	down	1day30mins	hypothetical protein
SORBI_3002G092500	-5.64802	down	3hours	hypothetical protein
SORBI_3004G136800	-5.64648	down	1day30mins	hypothetical protein
SORBI_3007G056800	-5.6435	down	1day30mins	hypothetical protein
SORBI_3006G170300	-5.6418	down	1day30mins
SORBI_3001G238800	-5.64124	down	1day30mins	hypothetical protein
SORBI_3004G324500	-5.64077	down	3hours	hypothetical protein
SORBI_3001G419801	-5.63891	down	3hours	hypothetical protein
SORBI_3001G305300	-5.63708	down	1day30mins	hypothetical protein
SORBI_3010G085000	-5.63154	down	1day30mins	hypothetical protein
SORBI_3002G064600	-5.63049	down	1day30mins	hypothetical protein
SORBI_3004G282301	-5.62882	down	3hours	hypothetical protein
SORBI_3006G013200	-5.62627	down	3hours	hypothetical protein
SORBI_3009G144600	-5.62492	down	2days	hypothetical protein
SORBI_3006G015700	-5.62458	down	1day30mins	hypothetical protein
SORBI_3005G205400	-5.62375	down	1day30mins	hypothetical protein
SORBI_3005G070500	-5.62365	down	1day30mins	hypothetical protein
SORBI_3001G438300	-5.62361	down	3hours	hypothetical protein
SORBI_3002G055500	-5.62298	down	3hours	hypothetical protein
SORBI_3005G175400	-5.62259	down	3hours	hypothetical protein
SORBI_3002G020100	-5.62094	down	1day30mins	hypothetical protein
SORBI_3002G344201	-5.61837	down	3hours	hypothetical protein
SORBI_3006G230100	-5.61727	down	1day30mins	hypothetical protein
SORBI_3003G175050	-5.6171	down	3hours	hypothetical protein
SORBI_3008G057800	-5.61572	down	3hours	hypothetical protein
SORBI_3002G176100	-5.61369	down	1day30mins	hypothetical protein
SORBI_3009G199100	-5.61369	down	1day30mins	hypothetical protein
SORBI_3010G244150	-5.6125	down	3hours	hypothetical protein
SORBI_3007G090424	-5.61223	down	3hours	hypothetical protein
SORBI_3003G372600	-5.60971	down	3hours	hypothetical protein
SORBI_3005G077001	-5.60827	down	3hours	hypothetical protein
SORBI_3002G016400	-5.60393	down	1day30mins	hypothetical protein
SORBI_3001G255001	-5.60334	down	1day30mins	hypothetical protein
SORBI_3002G400900	-5.60254	down	1day30mins	hypothetical protein
SORBI_3006G234000	-5.60202	down	3hours	hypothetical protein
SORBI_3003G201150	-5.59974	down	1day30mins	hypothetical protein
SORBI_3006G253100	-5.59945	down	3hours	hypothetical protein
SORBI_3001G186700	-5.59872	down	1day30mins	hypothetical protein
SORBI_3001G024800	-5.59697	down	1day30mins	hypothetical protein
SORBI_3010G102900	-5.59562	down	1day30mins	hypothetical protein
SORBI_3004G330500	-5.59501	down	1day30mins	hypothetical protein
SORBI_3007G007300	-5.59347	down	1day30mins	hypothetical protein
SORBI_3010G147200	-5.58995	down	3hours	hypothetical protein
SORBI_3009G227650	-5.58907	down	3hours	hypothetical protein
SORBI_3003G395000	-5.58901	down	1day30mins	hypothetical protein
SORBI_3010G133225	-5.58799	down	3hours	hypothetical protein
SORBI_3001G320500	-5.58524	down	1day30mins	hypothetical protein
SORBI_3008G138700	-5.58447	down	1day30mins	hypothetical protein
SORBI_3010G153800	-5.58444	down	3hours	hypothetical protein
SORBI_3005G182800	-5.58098	down	1day30mins	hypothetical protein
SORBI_3001G173100	-5.58054	down	1day30mins	hypothetical protein
SORBI_3007G065000	-5.57709	down	1day30mins	hypothetical protein
SORBI_3002G204500	-5.57166	down	1day30mins	hypothetical protein
SORBI_3001G491300	-5.57145	down	3hours	SET domain protein 35 [Source:Projected from Arabidopsis thaliana (AT1G26760) UniProtKB/TrEMBL;Acc:F4HPB8]
SORBI_3009G244800	-5.56789	down	3hours	hypothetical protein
SORBI_3010G081300	-5.56582	down	1day30mins	hypothetical protein
SORBI_3004G291600	-5.56554	down	1day30mins	hypothetical protein
SORBI_3002G359100	-5.56526	down	3hours	hypothetical protein
SORBI_3008G168400	-5.56386	down	3hours	hypothetical protein
SORBI_3009G253500	-5.56223	down	3hours	hypothetical protein
SORBI_3003G166450	-5.55837	down	1day30mins	hypothetical protein
SORBI_3001G091500	-5.55354	down	3hours	hypothetical protein
SORBI_3010G057800	-5.55354	down	3hours	hypothetical protein
SORBI_3002G173300	-5.55178	down	3hours	hypothetical protein
SORBI_3001G266100	-5.55173	down	1day30mins	hypothetical protein
SORBI_3002G351000	-5.55134	down	3hours	hypothetical protein
SORBI_3010G010201	-5.55116	down	3hours	hypothetical protein
SORBI_3005G071900	-5.54844	down	1day30mins	hypothetical protein
SORBI_3010G061700	-5.54516	down	3hours	hypothetical protein
SORBI_3010G128200	-5.54396	down	1day30mins	hypothetical protein
SORBI_3001G505700	-5.54251	down	3hours	hypothetical protein
SORBI_3003G367350	-5.53999	down	1day30mins	hypothetical protein
SORBI_3005G101900	-5.53984	down	1day30mins	hypothetical protein
SORBI_3008G102800	-5.53984	down	1day30mins	hypothetical protein
SORBI_3006G139200	-5.53909	down	1day30mins	hypothetical protein
SORBI_3002G044200	-5.53592	down	1day30mins	hypothetical protein
SORBI_3010G097100	-5.53101	down	1day30mins	hypothetical protein
SORBI_3003G084501	-5.52748	down	1day30mins	hypothetical protein
SORBI_3003G377400	-5.52445	down	3hours	hypothetical protein
SORBI_3001G104400	-5.52434	down	1day30mins	hypothetical protein
SORBI_3002G269800	-5.52415	down	1day30mins	hypothetical protein
SORBI_3006G228100	-5.52303	down	1day30mins	hypothetical protein
SORBI_3005G088400	-5.52209	down	1day30mins	hypothetical protein
SORBI_3008G131601	-5.51959	down	1day30mins	hypothetical protein
SORBI_3003G261700	-5.51828	down	1day30mins	hypothetical protein
SORBI_3001G000900	-5.51797	down	3hours	hypothetical protein
SORBI_3001G084200	-5.51766	down	3hours
SORBI_3004G262100	-5.5157	down	1day30mins	hypothetical protein
SORBI_3004G270100	-5.51424	down	3hours	hypothetical protein
SORBI_3002G091800	-5.50849	down	1day30mins	hypothetical protein
SORBI_3007G090418	-5.50828	down	1day30mins	hypothetical protein
SORBI_3002G300900	-5.50784	down	3hours	hypothetical protein
SORBI_3003G437400	-5.50758	down	1day30mins	hypothetical protein
SORBI_3008G076200	-5.50751	down	3hours	hypothetical protein
SORBI_3002G081800	-5.50533	down	1day30mins	hypothetical protein
SORBI_3003G392500	-5.50506	down	3hours	hypothetical protein
SORBI_3004G108800	-5.50506	down	3hours	hypothetical protein
SORBI_3003G250100	-5.50502	down	1day30mins	hypothetical protein
SORBI_3002G015800	-5.50392	down	3hours	hypothetical protein
SORBI_3004G217200	-5.50025	down	3hours	hypothetical protein
SORBI_3003G441100	-5.49928	down	1day30mins	hypothetical protein
SORBI_3008G041600	-5.49868	down	1day30mins	hypothetical protein
SORBI_3006G045800	-5.49547	down	3hours	hypothetical protein
SORBI_3002G007500	-5.49124	down	3hours	hypothetical protein
SORBI_3001G334501	-5.49072	down	3hours	hypothetical protein
SORBI_3005G072000	-5.48909	down	3hours	hypothetical protein
SORBI_3002G013200	-5.48909	down	1day30mins	hypothetical protein
SORBI_3009G119800	-5.48762	down	3hours	hypothetical protein
SORBI_3002G323200	-5.48531	down	1day30mins	hypothetical protein
SORBI_3005G161600	-5.48445	down	1day30mins	hypothetical protein
SORBI_3002G275000	-5.48411	down	3hours	hypothetical protein
SORBI_3009G244000	-5.48407	down	1day30mins	hypothetical protein
SORBI_3002G350100	-5.48365	down	1day30mins	hypothetical protein
SORBI_3005G105600	-5.48321	down	1day30mins	hypothetical protein
SORBI_3004G304550	-5.48265	down	3hours	hypothetical protein
SORBI_3002G289500	-5.47824	down	1day30mins	hypothetical protein
SORBI_3010G028950	-5.47769	down	3hours	hypothetical protein
SORBI_3003G098650	-5.47627	down	3hours	hypothetical protein
SORBI_3007G196100	-5.4757	down	1day30mins	hypothetical protein
SORBI_3009G098700	-5.47563	down	1day30mins	hypothetical protein
SORBI_3003G080900	-5.47434	down	1day30mins	hypothetical protein
SORBI_3001G439000	-5.47113	down	1day30mins	hypothetical protein
SORBI_3005G048400	-5.47023	down	1day30mins	hypothetical protein
SORBI_3007G012300	-5.46933	down	3hours	hypothetical protein
SORBI_3001G232600	-5.46924	down	3hours	hypothetical protein
SORBI_3005G214150	-5.46785	down	3hours	hypothetical protein
SORBI_3009G204800	-5.4673	down	3hours	hypothetical protein
SORBI_3005G148000	-5.46311	down	1day30mins	hypothetical protein
SORBI_3002G382900	-5.46297	down	3hours	hypothetical protein
SORBI_3006G126700	-5.46138	down	1day30mins	Mitotic spindle checkpoint protein MAD2 [Source:Projected from Arabidopsis thaliana (AT3G25980) UniProtKB/Swiss-Prot;Acc:Q9LU93]
SORBI_3004G055300	-5.45709	down	3hours	hypothetical protein
SORBI_3002G277500	-5.45499	down	1day30mins	hypothetical protein
SORBI_3003G183400	-5.45303	down	1day30mins	hypothetical protein
SORBI_3001G419801	-5.4502	down	1day30mins	hypothetical protein
SORBI_3007G133600	-5.44575	down	1day30mins	hypothetical protein
SORBI_3005G032700	-5.44482	down	3hours	Phospholipase A(1) DAD1, chloroplastic [Source:Projected from Arabidopsis thaliana (AT2G44810) UniProtKB/Swiss-Prot;Acc:Q948R1]
SORBI_3003G179700	-5.44211	down	1day30mins	hypothetical protein
SORBI_3004G282200	-5.44136	down	1day30mins	hypothetical protein
SORBI_3005G086000	-5.44136	down	1day30mins	hypothetical protein
SORBI_3005G014500	-5.43969	down	1day30mins	hypothetical protein
SORBI_3001G068132	-5.43928	down	1day30mins	hypothetical protein
SORBI_3006G013200	-5.43855	down	1day30mins	hypothetical protein
SORBI_3006G029550	-5.43804	down	2days	hypothetical protein
SORBI_3003G054800	-5.43764	down	1day30mins	hypothetical protein
SORBI_3004G282301	-5.4371	down	1day30mins	hypothetical protein
SORBI_3010G248400	-5.43483	down	1day30mins	hypothetical protein
SORBI_3001G438300	-5.43271	down	1day30mins	hypothetical protein
SORBI_3002G344201	-5.43022	down	1day30mins	hypothetical protein
SORBI_3003G175050	-5.42656	down	1day30mins	hypothetical protein
SORBI_3007G090424	-5.42371	down	1day30mins	hypothetical protein
SORBI_3003G372600	-5.41907	down	1day30mins	hypothetical protein
SORBI_3006G132900	-5.41266	down	1day30mins	hypothetical protein
SORBI_3001G410900	-5.40812	down	1day30mins	hypothetical protein
SORBI_3001G299150	-5.40776	down	1day30mins	hypothetical protein
SORBI_3009G031700	-5.40658	down	1day30mins	hypothetical protein
SORBI_3003G011600	-5.40094	down	1day30mins	hypothetical protein
SORBI_3005G165950	-5.40075	down	3hours	hypothetical protein
SORBI_3001G438200	-5.39737	down	1day30mins	hypothetical protein
SORBI_3006G107900	-5.3927	down	3hours	hypothetical protein
SORBI_3009G121150	-5.3927	down	3hours	hypothetical protein
SORBI_3002G241700	-5.38056	down	1day30mins	hypothetical protein
SORBI_3009G244800	-5.38035	down	1day30mins	hypothetical protein
SORBI_3002G358200	-5.38005	down	3hours	hypothetical protein
SORBI_3005G002100	-5.37814	down	1day30mins	hypothetical protein
SORBI_3002G359100	-5.37778	down	1day30mins	hypothetical protein
SORBI_3002G184300	-5.3743	down	2days	hypothetical protein
SORBI_3008G168400	-5.3731	down	1day30mins	hypothetical protein
SORBI_3002G279300	-5.37196	down	1day30mins	hypothetical protein
SORBI_3003G319900	-5.3685	down	1day30mins	hypothetical protein
SORBI_3001G091500	-5.36545	down	1day30mins	hypothetical protein
SORBI_3010G010201	-5.36307	down	1day30mins	hypothetical protein
SORBI_3007G186600	-5.36069	down	1day30mins	hypothetical protein
SORBI_3010G061700	-5.35569	down	1day30mins	hypothetical protein
SORBI_3001G488900	-5.35351	down	1day30mins	hypothetical protein
SORBI_3004G133000	-5.34902	down	1day30mins	hypothetical protein
SORBI_3003G377400	-5.33597	down	1day30mins	hypothetical protein
SORBI_3005G104850	-5.31845	down	1day30mins	hypothetical protein
SORBI_3002G300900	-5.31783	down	1day30mins	hypothetical protein
SORBI_3003G392500	-5.31573	down	1day30mins	hypothetical protein
SORBI_3004G108800	-5.31573	down	1day30mins	hypothetical protein
SORBI_3002G015800	-5.31416	down	1day30mins	hypothetical protein
SORBI_3008G181250	-5.31252	down	1day30mins	hypothetical protein
SORBI_3004G304550	-5.2939	down	1day30mins	hypothetical protein
SORBI_3009G099850	-5.28068	down	1day30mins	hypothetical protein
SORBI_3002G098050	-5.27385	down	1day30mins	hypothetical protein
SORBI_3005G204000	-5.25012	down	1day	hypothetical protein
SORBI_3006G139501	-5.18121	down	1day30mins	hypothetical protein
SORBI_3008G117600	-5.17057	down	1day	hypothetical protein
SORBI_3005G031901	-5.16686	down	1day30mins	hypothetical protein
SORBI_3003G421900	-5.16055	down	1day30mins	hypothetical protein
SORBI_3005G054401	-5.11127	down	1day30mins	hypothetical protein
SORBI_3004G288500	-5.0617	down	3hours	hypothetical protein
SORBI_3001G511400	-5.03386	down	1day30mins	hypothetical protein
SORBI_3006G034650	-5.02755	down	3hours	hypothetical protein
SORBI_3006G211400	-5.02396	down	2days	hypothetical protein
SORBI_3001G021900	-5.0122	down	3hours	hypothetical protein
SORBI_3002G338800	-4.99912	down	2days	hypothetical protein
SORBI_3004G303550	-4.99795	down	1day30mins	hypothetical protein
SORBI_3006G255300	-4.99784	down	1day30mins	Auxin response factor [Source:Projected from Arabidopsis thaliana (AT1G19850) UniProtKB/TrEMBL;Acc:A0A178W993]
SORBI_3001G355700	-4.94857	down	3hours	hypothetical protein
SORBI_3005G122500	-4.93169	down	3hours	hypothetical protein
SORBI_3002G150301	-4.92078	down	3hours	hypothetical protein
SORBI_3010G147500	-4.91128	down	1day30mins	hypothetical protein
SORBI_3001G457600	-4.91037	down	1day30mins	hypothetical protein
SORBI_3009G056100	-4.90146	down	3hours	hypothetical protein
SORBI_3001G061600	-4.9	down	1day30mins	Probable zinc metalloprotease EGY1, chloroplastic [Source:Projected from Arabidopsis thaliana (AT5G35220) UniProtKB/Swiss-Prot;Acc:Q949Y5]
SORBI_3005G204000	-4.89828	down	3hours	hypothetical protein
SORBI_3009G133000	-4.88028	down	3hours	hypothetical protein
SORBI_3002G314800	-4.87198	down	1day30mins	hypothetical protein
SORBI_3003G367000	-4.86796	down	1day30mins	hypothetical protein
SORBI_3005G161400	-4.85914	down	3hours	hypothetical protein
SORBI_3005G207550	-4.85064	down	1day30mins	hypothetical protein
SORBI_3002G021300	-4.8251	down	2days	hypothetical protein
SORBI_3009G015200	-4.82214	down	3hours	hypothetical protein
SORBI_3009G125500	-4.81576	down	3hours	hypothetical protein
SORBI_3001G273875	-4.76472	down	1day30mins	hypothetical protein
SORBI_3002G149966	-4.75369	down	1day30mins	hypothetical protein
SORBI_3005G219000	-4.74523	down	2days	hypothetical protein
SORBI_3001G434650	-4.72405	down	1day30mins	hypothetical protein
SORBI_3002G010700	-4.6885	down	3hours	hypothetical protein
SORBI_3003G237600	-4.66191	down	3hours	hypothetical protein
SORBI_3005G031901	-4.63524	down	3hours	hypothetical protein
SORBI_3006G184800	-4.57477	down	2days	hypothetical protein
SORBI_3005G204500	-4.56872	down	3hours	hypothetical protein
SORBI_3009G025200	-4.54693	down	1day30mins	hypothetical protein
SORBI_3010G078700	-4.54072	down	3hours	hypothetical protein
SORBI_3K028900	-4.53384	down	1day30mins	hypothetical protein
SORBI_3006G221800	-4.53322	down	1day30mins	hypothetical protein
SORBI_3003G384900	-4.5325	down	1day30mins	hypothetical protein
SORBI_3004G150700	-4.48238	down	1day30mins	hypothetical protein
SORBI_3008G012600	-4.47671	down	3hours	hypothetical protein
SORBI_3006G062400	-4.46646	down	1day30mins	hypothetical protein
SORBI_3005G122500	-4.42709	down	2days	hypothetical protein
SORBI_3003G163700	-4.42007	down	1day	hypothetical protein
SORBI_3003G169966	-4.41379	down	3hours	hypothetical protein
SORBI_3008G117300	-4.39359	down	1day	hypothetical protein
SORBI_3007G057800	-4.39109	down	3hours	hypothetical protein
SORBI_3001G434600	-4.39017	down	1day30mins	hypothetical protein
SORBI_3009G151100	-4.38341	down	30min	hypothetical protein
SORBI_3008G137500	-4.38145	down	1day30mins	Transcription factor AS1 [Source:Projected from Arabidopsis thaliana (AT2G37630) UniProtKB/Swiss-Prot;Acc:O80931]
SORBI_3001G295400	-4.36559	down	1day30mins	hypothetical protein
SORBI_3010G047600	-4.36516	down	1day30mins	hypothetical protein
SORBI_3003G149100	-4.35176	down	3hours	hypothetical protein
SORBI_3007G188001	-4.34134	down	3hours	hypothetical protein
SORBI_3004G283201	-4.33264	down	2days	hypothetical protein
SORBI_3006G174725	-4.32627	down	3hours	hypothetical protein
SORBI_3008G012600	-4.31714	down	1day30mins	hypothetical protein
SORBI_3003G125801	-4.30866	down	1day30mins	hypothetical protein
SORBI_3007G065600	-4.30596	down	1day3hours	hypothetical protein
SORBI_3009G014600	-4.28858	down	2days	hypothetical protein
SORBI_3005G224400	-4.26124	down	1day30mins
SORBI_3007G099966	-4.25613	down	3hours	hypothetical protein
SORBI_3005G050900	-4.24794	down	3hours	hypothetical protein
SORBI_3001G259900	-4.23432	down	2days	hypothetical protein
SORBI_3004G031900	-4.20285	down	3hours	hypothetical protein
SORBI_3002G385200	-4.19951	down	1day30mins	hypothetical protein
SORBI_3007G103800	-4.19189	down	1day30mins	hypothetical protein
SORBI_3002G113400	-4.18847	down	1day30mins	hypothetical protein
SORBI_3006G007300	-4.18767	down	2days	hypothetical protein
SORBI_3009G070500	-4.15863	down	3hours	hypothetical protein
SORBI_3002G039900	-4.14839	down	1day30mins	hypothetical protein
SORBI_3007G204100	-4.14447	down	3hours	hypothetical protein
SORBI_3004G305000	-4.13922	down	2days	hypothetical protein
SORBI_3010G189432	-4.13464	down	1day30mins	hypothetical protein
SORBI_3008G093101	-4.12329	down	1day30mins	hypothetical protein
SORBI_3006G051000	-4.11872	down	1day30mins	hypothetical protein
SORBI_3006G238900	-4.11492	down	1day3hours	hypothetical protein
SORBI_3002G372100	-4.11172	down	3hours	hypothetical protein
SORBI_3008G180800	-4.10678	down	1day3hours	Similar to Phytoene synthase 1, chloroplast precursor (EC 2.5.1.-) (Fruit ripening specific protein pTOM5) [Source: Projected from Oryza sativa (Os12g0626400)]
SORBI_3003G074801	-4.09794	down	3hours	hypothetical protein
SORBI_3005G118300	-4.08632	down	3hours	hypothetical protein
SORBI_3007G043000	-4.07985	down	3hours	hypothetical protein
SORBI_3005G219900	-4.07651	down	3hours	hypothetical protein
SORBI_3001G189500	-4.07033	down	1day30mins	hypothetical protein
SORBI_3010G234200	-4.06515	down	1day30mins	hypothetical protein
SORBI_3003G229800	-4.05806	down	1day30mins	hypothetical protein
SORBI_3009G196001	-4.05477	down	1day30mins	hypothetical protein
SORBI_3007G137400	-4.047	down	2days	hypothetical protein
SORBI_3008G009500	-4.0381	down	1day30mins	hypothetical protein
SORBI_3010G156200	-4.02295	down	1day30mins	hypothetical protein
SORBI_3001G366500	-4.01973	down	1day3hours	hypothetical protein
SORBI_3009G247700	-4.01723	down	1day30mins	hypothetical protein
SORBI_3006G193400	-3.99234	down	2days	hypothetical protein
SORBI_3006G005500	-3.99159	down	2days	hypothetical protein
SORBI_3003G339200	-3.98232	down	2days	hypothetical protein
SORBI_3004G004800	-3.97721	down	3hours
SORBI_3001G072900	-3.97498	down	1day30mins	Pentatricopeptide repeat-containing protein At2g22070 [Source:Projected from Arabidopsis thaliana (AT2G22070) UniProtKB/Swiss-Prot;Acc:Q9SHZ8]
SORBI_3009G144600	-3.97272	down	3hours	hypothetical protein
SORBI_3005G140001	-3.95612	down	3hours	hypothetical protein
SORBI_3008G019400	-3.95475	down	2days	hypothetical protein
SORBI_3K026400	-3.9515	down	1day30mins
SORBI_3004G351700	-3.94577	down	3hours	hypothetical protein
SORBI_3005G203900	-3.9396	down	3hours	hypothetical protein
SORBI_3001G269100	-3.93523	down	3hours	hypothetical protein
SORBI_3003G036100	-3.92661	down	3hours	hypothetical protein
SORBI_3003G163500	-3.92236	down	1day	hypothetical protein
SORBI_3001G331800	-3.91595	down	1day30mins	Protein argonaute 7 [Source:Projected from Arabidopsis thaliana (AT1G69440) UniProtKB/Swiss-Prot;Acc:Q9C793]
SORBI_3009G096433	-3.91583	down	1day30mins	hypothetical protein
SORBI_3009G022900	-3.90994	down	1day30mins	hypothetical protein
SORBI_3008G117300	-3.90976	down	1day30mins	hypothetical protein
SORBI_3005G123500	-3.90279	down	1day30mins	hypothetical protein
SORBI_3009G176400	-3.90045	down	1day30mins	hypothetical protein
SORBI_3004G228700	-3.89602	down	3hours	hypothetical protein
SORBI_3001G434650	-3.89479	down	3hours	hypothetical protein
SORBI_3003G018000	-3.8919	down	1day30mins	hypothetical protein
SORBI_3005G122500	-3.88176	down	1day3hours	hypothetical protein
SORBI_3007G204100	-3.87749	down	2days	hypothetical protein
SORBI_3001G513200	-3.87144	down	3hours	hypothetical protein
SORBI_3002G391300	-3.86815	down	1day30mins	hypothetical protein
SORBI_3006G238000	-3.868	down	3hours	hypothetical protein
SORBI_3007G151600	-3.85149	down	3hours	hypothetical protein
SORBI_3001G336200	-3.85133	down	3hours	hypothetical protein
SORBI_3001G416100	-3.84983	down	1day30mins	hypothetical protein
SORBI_3009G056900	-3.8321	down	1day30mins	hypothetical protein
SORBI_3010G226600	-3.8068	down	3hours	hypothetical protein
SORBI_3010G019200	-3.8013	down	3hours	hypothetical protein
SORBI_3004G035750	-3.78113	down	3hours	hypothetical protein
SORBI_3005G018200	-3.77813	down	2days	hypothetical protein
SORBI_3003G062200	-3.77737	down	3hours	hypothetical protein
SORBI_3001G472800	-3.77612	down	3hours	hypothetical protein
SORBI_3010G157900	-3.77284	down	1day30mins	hypothetical protein
SORBI_3009G059100	-3.77227	down	1day30mins	hypothetical protein
SORBI_3007G215500	-3.77078	down	1day30mins	hypothetical protein
SORBI_3009G198000	-3.75249	down	1day3hours	hypothetical protein
SORBI_3006G223400	-3.74776	down	1day30mins	hypothetical protein
SORBI_3001G428600	-3.74205	down	1day30mins	Scarecrow-like protein 26 [Source:Projected from Arabidopsis thaliana (AT4G08250) UniProtKB/Swiss-Prot;Acc:Q9SUF5]
SORBI_3007G119101	-3.7357	down	3hours	hypothetical protein
SORBI_3003G025400	-3.73556	down	3hours	hypothetical protein
SORBI_3007G122500	-3.72595	down	2days	hypothetical protein
SORBI_3010G070400	-3.71705	down	3hours	hypothetical protein
SORBI_3008G117900	-3.71361	down	3hours	hypothetical protein
SORBI_3001G286700	-3.7136	down	1day30mins	hypothetical protein
SORBI_3K028900	-3.70587	down	3hours	hypothetical protein
SORBI_3002G415300	-3.70335	down	1day30mins	hypothetical protein
SORBI_3001G095700	-3.70246	down	2days	hypothetical protein
SORBI_3004G004800	-3.67312	down	1day3hours
SORBI_3004G290600	-3.67268	down	1day30mins	hypothetical protein
SORBI_3007G064800	-3.67091	down	2days	hypothetical protein
SORBI_3002G314800	-3.66634	down	3hours	hypothetical protein
SORBI_3003G163500	-3.65688	down	3hours	hypothetical protein
SORBI_3008G036000	-3.64887	down	2days	hypothetical protein
SORBI_3006G166601	-3.64596	down	1day3hours	hypothetical protein
SORBI_3010G212100	-3.6366	down	2days	hypothetical protein
SORBI_3001G352633	-3.62801	down	3hours	hypothetical protein
SORBI_3005G219000	-3.62798	down	1day3hours	hypothetical protein
SORBI_3001G460700	-3.62732	down	1day30mins	hypothetical protein
SORBI_3008G149000	-3.6266	down	1day3hours	hypothetical protein
SORBI_3001G259700	-3.62426	down	1day	hypothetical protein
SORBI_3001G275800	-3.60927	down	1day30mins	hypothetical protein
SORBI_3010G201332	-3.60532	down	1day30mins	hypothetical protein
SORBI_3002G245400	-3.57934	down	3hours	hypothetical protein
SORBI_3004G337700	-3.56056	down	1day30mins	hypothetical protein
SORBI_3002G418900	-3.55488	down	2days	hypothetical protein
SORBI_3003G360000	-3.55051	down	1day30mins	hypothetical protein
SORBI_3001G012300	-3.54969	down	1day3hours
SORBI_3001G238900	-3.54481	down	3hours	hypothetical protein
SORBI_3003G354900	-3.54381	down	3hours	hypothetical protein
SORBI_3001G260800	-3.54039	down	3hours	hypothetical protein
SORBI_3001G406800	-3.52924	down	1day30mins	hypothetical protein
SORBI_3007G065900	-3.52212	down	1day30mins	hypothetical protein
SORBI_3007G204100	-3.52209	down	1day3hours	hypothetical protein
SORBI_3002G335100	-3.51996	down	2days	hypothetical protein
SORBI_3003G163500	-3.51601	down	1day30mins	hypothetical protein
SORBI_3001G021900	-3.50793	down	1day30mins	hypothetical protein
SORBI_3009G229100	-3.50771	down	3hours	hypothetical protein
SORBI_3002G371800	-3.50319	down	2days	hypothetical protein
SORBI_3001G072000	-3.50124	down	1day30mins	hypothetical protein
SORBI_3009G249600	-3.49584	down	3hours	hypothetical protein
SORBI_3002G416000	-3.4888	down	1day30mins	hypothetical protein
SORBI_3007G008300	-3.48706	down	1day30mins	Chromatin assembly factor 1 subunit FAS2 [Source:Projected from Arabidopsis thaliana (AT5G64630) UniProtKB/Swiss-Prot;Acc:Q9SXY1]
SORBI_3001G256400	-3.48658	down	1day30mins	Pentatricopeptide repeat-containing protein At2g22410, mitochondrial [Source:Projected from Arabidopsis thaliana (AT2G22410) UniProtKB/Swiss-Prot;Acc:Q9SJZ3]
SORBI_3009G151100	-3.48002	down	1day30mins	hypothetical protein
SORBI_3007G047400	-3.472	down	3hours	hypothetical protein
SORBI_3005G110535	-3.4658	down	1day30mins
SORBI_3003G207900	-3.45262	down	2days	hypothetical protein
SORBI_3003G339300	-3.45204	down	2days	hypothetical protein
SORBI_3005G167800	-3.44803	down	3hours	hypothetical protein
SORBI_3001G098600	-3.44073	down	3hours	hypothetical protein
SORBI_3006G007300	-3.4393	down	1day	hypothetical protein
SORBI_3002G087500	-3.43491	down	1day	hypothetical protein
SORBI_3004G279300	-3.42749	down	3hours	hypothetical protein
SORBI_3006G056400	-3.4217	down	2days	hypothetical protein
SORBI_3005G031901	-3.41956	down	1day3hours	hypothetical protein
SORBI_3007G077100	-3.41795	down	1day	hypothetical protein
SORBI_3002G087500	-3.39923	down	1day30mins	hypothetical protein
SORBI_3001G080500	-3.39904	down	1day30mins	hypothetical protein
SORBI_3003G237600	-3.39672	down	1day30mins	hypothetical protein
SORBI_3004G032300	-3.39667	down	3hours	hypothetical protein
SORBI_3001G379100	-3.39442	down	1day30mins	hypothetical protein
SORBI_3004G003300	-3.38378	down	1day30mins	hypothetical protein
SORBI_3010G070400	-3.38102	down	1day30mins	hypothetical protein
SORBI_3007G122500	-3.37842	down	1day	hypothetical protein
SORBI_3006G260200	-3.36803	down	1day30mins	hypothetical protein
SORBI_3003G237600	-3.36318	down	2days	hypothetical protein
SORBI_3003G293500	-3.36106	down	3hours	hypothetical protein
SORBI_3009G004900	-3.35655	down	1day30mins	hypothetical protein
SORBI_3001G083500	-3.35424	down	3hours	hypothetical protein
SORBI_3004G312400	-3.34211	down	1day30mins	hypothetical protein
SORBI_3001G509100	-3.34005	down	3hours	hypothetical protein
SORBI_3006G148300	-3.33753	down	3hours	hypothetical protein
SORBI_3003G300800	-3.33732	down	2days	GA 2-oxidase3, GA metabolis [Source: Projected from Oryza sativa (Os01g0757200)]
SORBI_3002G310300	-3.33707	down	1day30mins	ATP-dependent DNA helicase SRS2-like protein At4g25120 [Source:Projected from Arabidopsis thaliana (AT4G25120) UniProtKB/Swiss-Prot;Acc:D1KF50]
SORBI_3009G119200	-3.33143	down	3hours	hypothetical protein
SORBI_3010G019200	-3.31994	down	1day30mins	hypothetical protein
SORBI_3004G032400	-3.31614	down	3hours	L-aspartate oxidase, chloroplastic [Source:Projected from Arabidopsis thaliana (AT5G14760) UniProtKB/Swiss-Prot;Acc:Q94AY1]
SORBI_3010G230000	-3.31308	down	1day30mins	hypothetical protein
SORBI_3004G003300	-3.30362	down	30min	hypothetical protein
SORBI_3003G298700	-3.30256	down	3hours	hypothetical protein
SORBI_3004G353700	-3.29849	down	3hours	hypothetical protein
SORBI_3006G062400	-3.29641	down	3hours	hypothetical protein
SORBI_3008G045700	-3.29622	down	1day30mins	hypothetical protein
SORBI_3009G120800	-3.27873	down	2days	hypothetical protein
SORBI_3005G087800	-3.27456	down	2days	hypothetical protein
SORBI_3007G220400	-3.27179	down	1day30mins	hypothetical protein
SORBI_3006G034650	-3.27012	down	1day30mins	hypothetical protein
SORBI_3007G080200	-3.2655	down	1day30mins	hypothetical protein
SORBI_3004G025200	-3.26522	down	1day30mins	hypothetical protein
SORBI_3005G110433	-3.25697	down	3hours	hypothetical protein
SORBI_3002G397100	-3.25504	down	1day30mins	hypothetical protein
SORBI_3008G093101	-3.25257	down	3hours	hypothetical protein
SORBI_3007G058200	-3.25165	down	3hours	hypothetical protein
SORBI_3003G049700	-3.24952	down	2days	hypothetical protein
SORBI_3002G274500	-3.2457	down	3hours	hypothetical protein
SORBI_3007G143400	-3.24154	down	1day	hypothetical protein
SORBI_3005G031901	-3.24079	down	1day	hypothetical protein
SORBI_3007G156900	-3.23894	down	2days	hypothetical protein
SORBI_3008G077800	-3.23495	down	1day	hypothetical protein
SORBI_3003G233800	-3.22143	down	3hours	hypothetical protein
SORBI_3002G397400	-3.22141	down	1day30mins	hypothetical protein
SORBI_3002G226800	-3.22007	down	1day30mins	hypothetical protein
SORBI_3003G220500	-3.21543	down	1day30mins	hypothetical protein
SORBI_3001G399200	-3.20831	down	1day30mins	hypothetical protein
SORBI_3002G358200	-3.20681	down	1day30mins	hypothetical protein
SORBI_3007G162000	-3.20438	down	2days	hypothetical protein
SORBI_3005G037300	-3.20347	down	3hours	hypothetical protein
SORBI_3001G406000	-3.20185	down	1day3hours	hypothetical protein
SORBI_3001G028800	-3.19759	down	1day30mins	hypothetical protein
SORBI_3008G121900	-3.19616	down	3hours	hypothetical protein
SORBI_3010G198800	-3.18718	down	3hours	hypothetical protein
SORBI_3001G260850	-3.18322	down	3hours	hypothetical protein
SORBI_3008G109400	-3.17995	down	1day30mins	hypothetical protein
SORBI_3010G175800	-3.1779	down	1day	hypothetical protein
SORBI_3001G012200	-3.17689	down	1day3hours	hypothetical protein
SORBI_3010G157900	-3.17675	down	3hours	hypothetical protein
SORBI_3003G108300	-3.17505	down	1day30mins	hypothetical protein
SORBI_3003G425850	-3.17291	down	2days	hypothetical protein
SORBI_3010G185000	-3.17208	down	1day30mins	hypothetical protein
SORBI_3003G300800	-3.16664	down	1day30mins	GA 2-oxidase3, GA metabolis [Source: Projected from Oryza sativa (Os01g0757200)]
SORBI_3009G197600	-3.16224	down	2days	hypothetical protein
SORBI_3004G333900	-3.15459	down	3hours	hypothetical protein
SORBI_3005G023400	-3.15419	down	3hours	hypothetical protein
SORBI_3003G385000	-3.15204	down	2days	hypothetical protein
SORBI_3006G190100	-3.15147	down	2days	hypothetical protein
SORBI_3001G396050	-3.15045	down	1day30mins	hypothetical protein
SORBI_3001G406800	-3.14954	down	1day	hypothetical protein
SORBI_3007G143400	-3.14496	down	2days	hypothetical protein
SORBI_3007G036500	-3.14404	down	1day30mins	hypothetical protein
SORBI_3006G089266	-3.14276	down	1day30mins	hypothetical protein
SORBI_3007G020700	-3.1301	down	3hours	hypothetical protein
SORBI_3010G016500	-3.12956	down	2days
SORBI_3009G245000	-3.12313	down	2days	hypothetical protein
SORBI_3003G379500	-3.12281	down	2days	Similar to GA C20oxidase2 [Source: Projected from Oryza sativa (Os01g0883800)]
SORBI_3001G012300	-3.11837	down	2days
SORBI_3006G262001	-3.11081	down	2days	hypothetical protein
SORBI_3002G002800	-3.10966	down	3hours	hypothetical protein
SORBI_3006G007300	-3.10702	down	1day3hours	hypothetical protein
SORBI_3010G071300	-3.10248	down	3hours	Probable pectinesterase/pectinesterase inhibitor 12 [Source:Projected from Arabidopsis thaliana (AT2G26440) UniProtKB/Swiss-Prot;Acc:O48711]
SORBI_3004G193500	-3.10106	down	1day30mins	hypothetical protein
SORBI_3009G217500	-3.0953	down	2days	hypothetical protein
SORBI_3006G075000	-3.09351	down	1day30mins	hypothetical protein
SORBI_3003G163700	-3.08418	down	1day30mins	hypothetical protein
SORBI_3003G085400	-3.08067	down	1day	hypothetical protein
SORBI_3001G380900	-3.07853	down	1day3hours	hypothetical protein
SORBI_3002G103900	-3.07607	down	3hours	hypothetical protein
SORBI_3004G263000	-3.07258	down	1day3hours	hypothetical protein
SORBI_3002G150032	-3.06546	down	1day30mins	hypothetical protein
SORBI_3004G316600	-3.06354	down	2days	hypothetical protein
SORBI_3001G496200	-3.05125	down	1day3hours	hypothetical protein
SORBI_3003G234101	-3.04915	down	3hours	hypothetical protein
SORBI_3001G484800	-3.04465	down	3hours	hypothetical protein
SORBI_3010G124900	-3.04427	down	1day3hours	hypothetical protein
SORBI_3001G033300	-3.04393	down	2days	hypothetical protein
SORBI_3003G371000	-3.03773	down	3hours	hypothetical protein
SORBI_3003G008700	-3.03612	down	1day30mins	hypothetical protein
SORBI_3007G065600	-3.03109	down	2days	hypothetical protein
SORBI_3002G018500	-3.02917	down	3hours	hypothetical protein
SORBI_3009G259600	-3.02	down	3hours	hypothetical protein
SORBI_3009G087360	-3.01747	down	1day30mins	hypothetical protein
SORBI_3004G230600	-3.01457	down	3hours	hypothetical protein
SORBI_3008G136500	-3.0135	down	2days	hypothetical protein
SORBI_3005G196600	-3.01083	down	3hours	hypothetical protein
SORBI_3009G014600	-3.00852	down	1day30mins	hypothetical protein
SORBI_3002G376800	-3.00641	down	3hours	hypothetical protein
SORBI_3003G172701	-3.00408	down	1day30mins	hypothetical protein
SORBI_3003G354900	-3.00111	down	1day3hours	hypothetical protein
SORBI_3001G189500	-2.99967	down	3hours	hypothetical protein
SORBI_3004G097100	-2.99959	down	3hours	hypothetical protein
SORBI_3001G331500	-2.99779	down	1day3hours	hypothetical protein
SORBI_3001G534300	-2.99107	down	1day30mins	hypothetical protein
SORBI_3003G289800	-2.9872	down	1day30mins	hypothetical protein
SORBI_3007G015100	-2.98219	down	1day30mins	hypothetical protein
SORBI_3006G005500	-2.97919	down	1day3hours	hypothetical protein
SORBI_3010G050300	-2.9758	down	3hours	hypothetical protein
SORBI_3001G473900	-2.97577	down	2days	hypothetical protein
SORBI_3010G084700	-2.97539	down	2days	hypothetical protein
SORBI_3010G023600	-2.97115	down	2days	hypothetical protein
SORBI_3K044403	-2.9692	down	1day30mins	hypothetical protein
SORBI_3008G117400	-2.96766	down	1day	hypothetical protein
SORBI_3001G004500	-2.96746	down	1day3hours	Similar to Lysine decarboxylase-like protein [Source: Projected from Oryza sativa (Os03g0857900)]
SORBI_3003G121400	-2.96514	down	3hours	hypothetical protein
SORBI_3001G496200	-2.96306	down	3hours	hypothetical protein
SORBI_3006G205600	-2.96282	down	2days	hypothetical protein
SORBI_3002G098050	-2.95794	down	3hours	hypothetical protein
SORBI_3004G353700	-2.95734	down	1day3hours	hypothetical protein
SORBI_3001G493500	-2.95529	down	3hours	hypothetical protein
SORBI_3006G221500	-2.95221	down	1day3hours	hypothetical protein
SORBI_3003G152300	-2.95059	down	2days	hypothetical protein
SORBI_3006G227500	-2.94807	down	1day30mins	hypothetical protein
SORBI_3003G237600	-2.94461	down	1day3hours	hypothetical protein
SORBI_3003G152300	-2.93816	down	3hours	hypothetical protein
SORBI_3006G205600	-2.93612	down	1day	hypothetical protein
SORBI_3002G168800	-2.9351	down	1day30mins	hypothetical protein
SORBI_3004G168700	-2.9315	down	1day30mins	hypothetical protein
SORBI_3005G176100	-2.92398	down	2days	hypothetical protein
SORBI_3001G255300	-2.92081	down	1day	hypothetical protein
SORBI_3003G134400	-2.91669	down	3hours	hypothetical protein
SORBI_3008G077800	-2.91584	down	1day30mins	hypothetical protein
SORBI_3002G020200	-2.9062	down	2days	hypothetical protein
SORBI_3005G176100	-2.90406	down	1day3hours	hypothetical protein
SORBI_3009G125100	-2.89743	down	1day30mins	hypothetical protein
SORBI_3001G230050	-2.89537	down	1day30mins	hypothetical protein
SORBI_3001G353000	-2.89521	down	1day	hypothetical protein
SORBI_3008G117300	-2.88293	down	3hours	hypothetical protein
SORBI_3008G044450	-2.88011	down	2days	hypothetical protein
SORBI_3001G407800	-2.87866	down	2days	hypothetical protein
SORBI_3010G201266	-2.87464	down	1day30mins	hypothetical protein
SORBI_3004G297100	-2.87348	down	1day3hours	hypothetical protein
SORBI_3008G135600	-2.86358	down	1day3hours	hypothetical protein
SORBI_3001G100501	-2.86156	down	1day	hypothetical protein
SORBI_3006G018100	-2.8608	down	1day30mins	hypothetical protein
SORBI_3001G181000	-2.85697	down	3hours	hypothetical protein
SORBI_3005G086700	-2.84688	down	1day30mins	hypothetical protein
SORBI_3004G351700	-2.84475	down	1day3hours	hypothetical protein
SORBI_3008G118000	-2.84127	down	3hours	hypothetical protein
SORBI_3010G094100	-2.83729	down	3hours	hypothetical protein
SORBI_3002G040100	-2.8308	down	3hours	hypothetical protein
SORBI_3001G012400	-2.82773	down	1day3hours
SORBI_3003G172600	-2.82765	down	1day30mins	hypothetical protein
SORBI_3003G085400	-2.82561	down	1day30mins	hypothetical protein
SORBI_3010G164400	-2.82556	down	2days	hypothetical protein
SORBI_3004G053400	-2.82174	down	3hours	hypothetical protein
SORBI_3003G043600	-2.81896	down	1day	hypothetical protein
SORBI_3003G145100	-2.81856	down	1day3hours	hypothetical protein
SORBI_3010G272300	-2.81788	down	2days	hypothetical protein
SORBI_3001G042901	-2.81017	down	1day30mins	hypothetical protein
SORBI_3001G482800	-2.80795	down	2days	TIFY domain-containing transcriptional regulator, Salt and dehydration stress toleranc [Source: Projected from Oryza sativa (Os03g0180800)]
SORBI_3002G177800	-2.80751	down	1day30mins	hypothetical protein
SORBI_3010G026500	-2.80422	down	2days	hypothetical protein
SORBI_3004G343500	-2.80056	down	3hours	Carboxyl-terminal-processing peptidase 2, chloroplastic [Source:Projected from Arabidopsis thaliana (AT4G17740) UniProtKB/Swiss-Prot;Acc:O23614]
SORBI_3008G135600	-2.79994	down	1day30mins	hypothetical protein
SORBI_3009G087000	-2.79565	down	1day30mins	minichromosome maintenance (MCM2/3/5) family protein [Source:Projected from Arabidopsis thaliana (AT5G44635) TAIR;Acc:AT5G44635]
SORBI_3006G268200	-2.79563	down	1day	hypothetical protein
SORBI_3001G470000	-2.79521	down	1day3hours	hypothetical protein
SORBI_3010G217532	-2.79402	down	2days	hypothetical protein
SORBI_3002G302400	-2.794	down	1day30mins	hypothetical protein
SORBI_3004G112300	-2.79054	down	2days	hypothetical protein
SORBI_3003G172500	-2.7896	down	1day30mins	hypothetical protein
SORBI_3001G033300	-2.78223	down	1day30mins	hypothetical protein
SORBI_3005G054600	-2.77817	down	1day30mins	hypothetical protein
SORBI_3003G050300	-2.77527	down	1day3hours	Peroxidase 25 [Source:Projected from Arabidopsis thaliana (AT2G41480) UniProtKB/Swiss-Prot;Acc:O80822]
SORBI_3001G320900	-2.77491	down	2days	hypothetical protein
SORBI_3009G066100	-2.76896	down	3hours	hypothetical protein
SORBI_3001G372100	-2.76741	down	3hours	hypothetical protein
SORBI_3004G036400	-2.7669	down	3hours	Similar to ATCAX5; calcium:cation antiporter/ cation:cation antiporter [Source: Projected from Oryza sativa (Os02g0138900)]
SORBI_3004G309300	-2.7573	down	3hours	Ferredoxin--nitrite reductase, chloroplastic [Source:Projected from Arabidopsis thaliana (AT2G15620) UniProtKB/Swiss-Prot;Acc:Q39161]
SORBI_3005G122500	-2.75432	down	1day30mins	hypothetical protein
SORBI_3004G327700	-2.7519	down	3hours	Protein TSS [Source:Projected from Arabidopsis thaliana (AT4G28080) UniProtKB/Swiss-Prot;Acc:F4JKH6]
SORBI_3009G135500	-2.74938	down	1day3hours	Similar to 1-deoxy-D-xylulose-5-phosphate synthase [Source: Projected from Oryza sativa (Os05g0408900)]
SORBI_3001G394100	-2.74853	down	1day	hypothetical protein
SORBI_3009G154700	-2.74812	down	1day	hypothetical protein
SORBI_3004G114800	-2.74601	down	1day3hours	hypothetical protein
SORBI_3010G198800	-2.74452	down	1day30mins	hypothetical protein
SORBI_3006G103500	-2.74319	down	1day30mins	hypothetical protein
SORBI_3004G227400	-2.74052	down	2days	hypothetical protein
SORBI_3002G261000	-2.73419	down	2days	hypothetical protein
SORBI_3001G355600	-2.72883	down	3hours	hypothetical protein
SORBI_3008G019400	-2.72852	down	1day3hours	hypothetical protein
SORBI_3003G244100	-2.71873	down	2days	hypothetical protein
SORBI_3004G203200	-2.71838	down	2days	hypothetical protein
SORBI_3001G259700	-2.71509	down	2days	hypothetical protein
SORBI_3006G108766	-2.7135	down	3hours	hypothetical protein
SORBI_3005G110532	-2.71037	down	3hours	hypothetical protein
SORBI_3009G063200	-2.70563	down	3hours	hypothetical protein
SORBI_3010G014300	-2.70483	down	3hours	hypothetical protein
SORBI_3010G234000	-2.69534	down	2days	hypothetical protein
SORBI_3001G298400	-2.69478	down	1day3hours	hypothetical protein
SORBI_3004G147900	-2.69401	down	2days	hypothetical protein
SORBI_3006G217900	-2.69016	down	1day	Leucine-rich repeat receptor-like protein kinase (Fragment) [Source:Projected from Arabidopsis thaliana (AT5G46330) UniProtKB/TrEMBL;Acc:C0LGU8]
SORBI_3002G109100	-2.68645	down	1day30mins	hypothetical protein
SORBI_3008G135600	-2.68609	down	1day	hypothetical protein
SORBI_3010G209200	-2.68474	down	3hours	hypothetical protein
SORBI_3001G050800	-2.68373	down	2days	hypothetical protein
SORBI_3004G220700	-2.68342	down	2days	hypothetical protein
SORBI_3008G149100	-2.67625	down	3hours	hypothetical protein
SORBI_3003G118800	-2.67128	down	3hours	hypothetical protein
SORBI_3002G156700	-2.67122	down	1day3hours	hypothetical protein
SORBI_3003G172850	-2.67043	down	1day30mins	hypothetical protein
SORBI_3001G393500	-2.66705	down	2days	Calcium-binding protein CP1 [Source:Projected from Arabidopsis thaliana (AT5G49480) UniProtKB/Swiss-Prot;Acc:Q9FDX6]
SORBI_3001G382100	-2.66616	down	1day3hours	Photosystem II repair protein PSB27-H1, chloroplastic [Source:Projected from Arabidopsis thaliana (AT1G03600) UniProtKB/Swiss-Prot;Acc:Q9LR64]
SORBI_3009G204100	-2.66504	down	1day	hypothetical protein
SORBI_3002G329400	-2.66294	down	1day3hours	hypothetical protein
SORBI_3001G260800	-2.66191	down	1day30mins	hypothetical protein
SORBI_3003G007800	-2.659	down	1day	hypothetical protein
SORBI_3001G231800	-2.65835	down	2days	hypothetical protein
SORBI_3002G430100	-2.65606	down	1day3hours	hypothetical protein
SORBI_3004G245850	-2.65283	down	2days	hypothetical protein
SORBI_3008G180800	-2.64938	down	2days	Similar to Phytoene synthase 1, chloroplast precursor (EC 2.5.1.-) (Fruit ripening specific protein pTOM5) [Source: Projected from Oryza sativa (Os12g0626400)]
SORBI_3004G112300	-2.64907	down	3hours	hypothetical protein
SORBI_3009G249600	-2.64743	down	1day3hours	hypothetical protein
SORBI_3009G250700	-2.64685	down	1day30mins	Pentatricopeptide repeat-containing protein At4g01030, mitochondrial [Source:Projected from Arabidopsis thaliana (AT4G01030) UniProtKB/Swiss-Prot;Acc:Q9SV26]
SORBI_3001G511400	-2.64497	down	3hours	hypothetical protein
SORBI_3001G540300	-2.64473	down	1day3hours	hypothetical protein
SORBI_3006G146500	-2.64188	down	1day	hypothetical protein
SORBI_3008G077800	-2.64006	down	2days	hypothetical protein
SORBI_3002G156700	-2.63678	down	2days	hypothetical protein
SORBI_3001G531800	-2.63578	down	1day30mins	CRR1 [Source:Projected from Arabidopsis thaliana (AT5G52100) UniProtKB/TrEMBL;Acc:A0A178UH15]
SORBI_3003G402100	-2.63528	down	1day30mins	Leucine-rich repeat receptor-like kinase, Specification of anther cell identity, Control of early sporogenic development, Initiation of anther wall formatio [Source: Projected from Oryza sativa (Os01g0917500)]
SORBI_3005G204000	-2.6328	down	1day30mins	hypothetical protein
SORBI_3008G008400	-2.63267	down	3hours	hypothetical protein
SORBI_3006G177700	-2.63105	down	3hours	hypothetical protein
SORBI_3002G126700	-2.63097	down	3hours	hypothetical protein
SORBI_3003G349100	-2.62989	down	2days	hypothetical protein
SORBI_3008G109300	-2.62777	down	1day30mins	hypothetical protein
SORBI_3002G256100	-2.62706	down	1day3hours	hypothetical protein
SORBI_3008G159100	-2.62325	down	2days	hypothetical protein
SORBI_3004G302000	-2.62219	down	3hours	hypothetical protein
SORBI_3003G168500	-2.62195	down	1day30mins	hypothetical protein
SORBI_3008G117400	-2.6218	down	3hours	hypothetical protein
SORBI_3001G509300	-2.62092	down	1day3hours	hypothetical protein
SORBI_3007G137400	-2.61483	down	1day3hours	hypothetical protein
SORBI_3010G246500	-2.61016	down	1day3hours	hypothetical protein
SORBI_3008G118000	-2.60112	down	1day	hypothetical protein
SORBI_3010G241600	-2.59844	down	1day30mins	hypothetical protein
SORBI_3007G164750	-2.59692	down	1day30mins	hypothetical protein
SORBI_3001G481100	-2.59101	down	1day	hypothetical protein
SORBI_3003G129400	-2.59017	down	2days
SORBI_3001G364100	-2.58599	down	1day3hours	hypothetical protein
SORBI_3003G385500	-2.58512	down	1day	hypothetical protein
SORBI_3007G170800	-2.58366	down	1day3hours	hypothetical protein
SORBI_3009G197600	-2.58148	down	1day3hours	hypothetical protein
SORBI_3003G312550	-2.58026	down	3hours	hypothetical protein
SORBI_3004G115100	-2.57776	down	3hours	hypothetical protein
SORBI_3002G056100	-2.57496	down	2days	hypothetical protein
SORBI_3002G371900	-2.57409	down	2days	hypothetical protein
SORBI_3004G272700	-2.57323	down	1day3hours	4-coumarate:coenzyme A ligase, Flavonoid biosynthesi [Source: Projected from Oryza sativa (Os02g0697400)]
SORBI_3003G041500	-2.57236	down	1day30mins	hypothetical protein
SORBI_3006G108766	-2.5722	down	1day3hours	hypothetical protein
SORBI_3003G168350	-2.56755	down	3hours	hypothetical protein
SORBI_3006G035200	-2.56692	down	1day30mins	hypothetical protein
SORBI_3009G048900	-2.56661	down	3hours	hypothetical protein
SORBI_3004G189400	-2.56564	down	1day	hypothetical protein
SORBI_3009G119400	-2.56488	down	1day3hours	hypothetical protein
SORBI_3005G206400	-2.56325	down	3hours	hypothetical protein
SORBI_3004G338200	-2.56313	down	2days	hypothetical protein
SORBI_3002G050700	-2.56265	down	3hours	hypothetical protein
SORBI_3003G121400	-2.56209	down	1day30mins	hypothetical protein
SORBI_3010G201332	-2.5594	down	3hours	hypothetical protein
SORBI_3010G082600	-2.55596	down	2days	hypothetical protein
SORBI_3002G017750	-2.55258	down	2days	hypothetical protein
SORBI_3003G365500	-2.55031	down	1day3hours	hypothetical protein
SORBI_3004G208700	-2.53725	down	2days	Similar to Chitinase (EC 3.2.1.14) A [Source: Projected from Oryza sativa (Os02g0605900)]
SORBI_3004G013400	-2.53554	down	1day30mins	Peptidyl-prolyl cis-trans isomerase FKBP18, chloroplastic [Source:Projected from Arabidopsis thaliana (AT1G20810) UniProtKB/Swiss-Prot;Acc:Q9LM71]
SORBI_3005G231600	-2.53236	down	3hours
SORBI_3001G095700	-2.53203	down	1day3hours	hypothetical protein
SORBI_3006G165501	-2.5306	down	1day30mins	hypothetical protein
SORBI_3007G161500	-2.52993	down	1day3hours	hypothetical protein
SORBI_3004G053400	-2.52834	down	2days	hypothetical protein
SORBI_3006G103500	-2.5249	down	3hours	hypothetical protein
SORBI_3002G371800	-2.52263	down	1day3hours	hypothetical protein
SORBI_3005G194400	-2.52007	down	2days	hypothetical protein
SORBI_3001G012200	-2.51955	down	2days	hypothetical protein
SORBI_3010G234000	-2.51524	down	1day	hypothetical protein
SORBI_3001G002100	-2.51501	down	1day3hours	hypothetical protein
SORBI_3007G077001	-2.5141	down	1day	hypothetical protein
SORBI_3006G182800	-2.51399	down	3hours	Similar to Heat stress transcription factor Spl7 (Heat shock transcription factor) (Heat shock factor RHSF10) [Source: Projected from Oryza sativa (Os04g0568700)]
SORBI_3003G185700	-2.51316	down	3hours	hypothetical protein
SORBI_3007G168000	-2.5116	down	1day	hypothetical protein
SORBI_3009G134450	-2.50774	down	3hours	hypothetical protein
SORBI_3003G172701	-2.50744	down	3hours	hypothetical protein
SORBI_3009G222200	-2.50741	down	3hours	hypothetical protein
SORBI_3001G400900	-2.50279	down	2days	hypothetical protein
SORBI_3007G189700	-2.50275	down	1day30mins	hypothetical protein
SORBI_3007G142100	-2.50238	down	1day3hours	hypothetical protein
SORBI_3006G099700	-2.50159	down	2days	hypothetical protein
SORBI_3002G203800	-2.49751	down	1day30mins	hypothetical protein
SORBI_3001G486100	-2.49638	down	3hours	hypothetical protein
SORBI_3010G047800	-2.49369	down	3hours	hypothetical protein
SORBI_3008G117800	-2.49366	down	3hours	hypothetical protein
SORBI_3009G054900	-2.49349	down	3hours	Ca2+-activated RelA/spot-like protein [Source:Projected from Arabidopsis thaliana (AT3G17470) UniProtKB/TrEMBL;Acc:A0A1I9LR76]
SORBI_3006G235600	-2.4896	down	1day30mins	hypothetical protein
SORBI_3010G094000	-2.48913	down	3hours	hypothetical protein
SORBI_3006G012200	-2.48838	down	3hours	hypothetical protein
SORBI_3010G246400	-2.48795	down	1day	hypothetical protein
SORBI_3008G150400	-2.48778	down	1day3hours	hypothetical protein
SORBI_3004G296100	-2.48759	down	1day30mins	hypothetical protein
SORBI_3006G066200	-2.4862	down	1day3hours	hypothetical protein
SORBI_3001G017000	-2.48456	down	1day3hours	hypothetical protein
SORBI_3002G214500	-2.48395	down	3hours	hypothetical protein
SORBI_3001G536600	-2.48242	down	1day3hours	hypothetical protein
SORBI_3010G183100	-2.48096	down	3hours	hypothetical protein
SORBI_3003G018150	-2.4802	down	2days	hypothetical protein
SORBI_3005G205300	-2.47926	down	3hours	hypothetical protein
SORBI_3001G540300	-2.472	down	3hours	hypothetical protein
SORBI_3005G068900	-2.46971	down	2days	hypothetical protein
SORBI_3001G188600	-2.46813	down	1day30mins	Pentatricopeptide repeat-containing protein At3g53700, chloroplastic [Source:Projected from Arabidopsis thaliana (AT3G53700) UniProtKB/Swiss-Prot;Acc:Q9LFF1]
SORBI_3003G145100	-2.46537	down	2days	hypothetical protein
SORBI_3009G198400	-2.46474	down	3hours	hypothetical protein
SORBI_3007G154800	-2.46338	down	1day	hypothetical protein
SORBI_3001G498066	-2.46336	down	2days	hypothetical protein
SORBI_3007G035700	-2.46245	down	1day3hours	hypothetical protein
SORBI_3001G473900	-2.46029	down	1day30mins	hypothetical protein
SORBI_3006G214300	-2.45806	down	3hours	hypothetical protein
SORBI_3002G236000	-2.45653	down	1day3hours	hypothetical protein
SORBI_3003G185100	-2.45536	down	1day3hours	Protein NRT1/ PTR FAMILY 6.2 [Source:Projected from Arabidopsis thaliana (AT2G26690) UniProtKB/Swiss-Prot;Acc:Q9SZY4]
SORBI_3005G083866	-2.45353	down	1day3hours	hypothetical protein
SORBI_3006G117400	-2.44892	down	3hours	hypothetical protein
SORBI_3002G116000	-2.44874	down	1day3hours	hypothetical protein
SORBI_3008G117800	-2.44791	down	1day	hypothetical protein
SORBI_3004G189400	-2.44757	down	2days	hypothetical protein
SORBI_3007G142200	-2.44687	down	1day3hours	hypothetical protein
SORBI_3010G183032	-2.43722	down	3hours	hypothetical protein
SORBI_3010G120600	-2.43682	down	1day3hours	hypothetical protein
SORBI_3010G077250	-2.43555	down	2days	hypothetical protein
SORBI_3006G177800	-2.43375	down	3hours	hypothetical protein
SORBI_3010G035300	-2.42948	down	2days	hypothetical protein
SORBI_3005G194400	-2.42744	down	1day3hours	hypothetical protein
SORBI_3007G057700	-2.42691	down	2days	hypothetical protein
SORBI_3001G323701	-2.42646	down	3hours	hypothetical protein
SORBI_3005G087800	-2.42629	down	3hours	hypothetical protein
SORBI_3005G068900	-2.42595	down	3hours	hypothetical protein
SORBI_3001G536600	-2.42063	down	3hours	hypothetical protein
SORBI_3004G220600	-2.41744	down	2days	hypothetical protein
SORBI_3005G221800	-2.41269	down	1day3hours	hypothetical protein
SORBI_3005G176100	-2.41005	down	1day30mins	hypothetical protein
SORBI_3002G389500	-2.40964	down	1day	Uncharacterized protein At3g57150 (Fragment) [Source:Projected from Arabidopsis thaliana (AT3G57150) UniProtKB/TrEMBL;Acc:C0SVF3]
SORBI_3004G283300	-2.40928	down	2days	hypothetical protein
SORBI_3006G076000	-2.40868	down	1day30mins	hypothetical protein
SORBI_3006G278000	-2.4079	down	1day30mins	hypothetical protein
SORBI_3003G009700	-2.40757	down	3hours	hypothetical protein
SORBI_3001G069500	-2.40711	down	1day30mins	hypothetical protein
SORBI_3001G482700	-2.40593	down	2days	hypothetical protein
SORBI_3009G092300	-2.40191	down	2days	hypothetical protein
SORBI_3004G281400	-2.40165	down	2days	hypothetical protein
SORBI_3001G061600	-2.4008	down	1day	Probable zinc metalloprotease EGY1, chloroplastic [Source:Projected from Arabidopsis thaliana (AT5G35220) UniProtKB/Swiss-Prot;Acc:Q949Y5]
SORBI_3003G353800	-2.39883	down	2days	hypothetical protein
SORBI_3001G100501	-2.39788	down	3hours	hypothetical protein
SORBI_3004G076000	-2.39573	down	1day3hours	hypothetical protein
SORBI_3001G134100	-2.39474	down	3hours	CBM48 domain-containing protein, Compound granule formation and starch synthesi [Source: Projected from Oryza sativa (Os03g0686900)]
SORBI_3003G241400	-2.39388	down	2days	hypothetical protein
SORBI_3006G007600	-2.39297	down	2days	hypothetical protein
SORBI_3005G191500	-2.39075	down	2days	hypothetical protein
SORBI_3008G145200	-2.39038	down	1day3hours	hypothetical protein
SORBI_3002G381200	-2.39006	down	1day	hypothetical protein
SORBI_3004G007032	-2.38991	down	1day3hours	hypothetical protein
SORBI_3005G117600	-2.38664	down	3hours	hypothetical protein
SORBI_3004G220500	-2.38413	down	2days	hypothetical protein
SORBI_3001G489500	-2.38195	down	2days	hypothetical protein
SORBI_3001G461200	-2.38165	down	3hours	hypothetical protein
SORBI_3004G210000	-2.38123	down	1day	hypothetical protein
SORBI_3001G138200	-2.38054	down	3hours	hypothetical protein
SORBI_3009G244200	-2.37668	down	3hours	hypothetical protein
SORBI_3004G013400	-2.37631	down	1day3hours	Peptidyl-prolyl cis-trans isomerase FKBP18, chloroplastic [Source:Projected from Arabidopsis thaliana (AT1G20810) UniProtKB/Swiss-Prot;Acc:Q9LM71]
SORBI_3006G183600	-2.37486	down	1day3hours	hypothetical protein
SORBI_3001G078000	-2.3729	down	1day3hours	hypothetical protein
SORBI_3003G300800	-2.37027	down	1day	GA 2-oxidase3, GA metabolis [Source: Projected from Oryza sativa (Os01g0757200)]
SORBI_3004G012700	-2.3697	down	1day	hypothetical protein
SORBI_3006G012200	-2.36912	down	1day30mins	hypothetical protein
SORBI_3010G201332	-2.36905	down	30min	hypothetical protein
SORBI_3010G188300	-2.36601	down	1day3hours	hypothetical protein
SORBI_3003G036300	-2.36428	down	3hours	hypothetical protein
SORBI_3002G154300	-2.36251	down	1day30mins	hypothetical protein
SORBI_3004G229200	-2.361	down	2days	hypothetical protein
SORBI_3001G395900	-2.35837	down	1day30mins	hypothetical protein
SORBI_3002G292500	-2.35751	down	2days	hypothetical protein
SORBI_3004G316600	-2.35676	down	3hours	hypothetical protein
SORBI_3010G021800	-2.35675	down	1day3hours	Arginine decarboxylase, Chilling stress respons [Source: Projected from Oryza sativa (Os06g0131300)]
SORBI_3010G171900	-2.35293	down	1day	hypothetical protein
SORBI_3003G042900	-2.3501	down	1day3hours	hypothetical protein
SORBI_3008G160300	-2.34621	down	1day30mins
SORBI_3001G259600	-2.34238	down	2days	hypothetical protein
SORBI_3002G218200	-2.34189	down	1day3hours	hypothetical protein
SORBI_3004G155400	-2.33972	down	3hours	hypothetical protein
SORBI_3001G231300	-2.33958	down	2days
SORBI_3001G421500	-2.33949	down	3hours	hypothetical protein
SORBI_3010G035300	-2.33845	down	3hours	hypothetical protein
SORBI_3002G246000	-2.33836	down	1day3hours	hypothetical protein
SORBI_3008G095150	-2.33639	down	1day30mins	hypothetical protein
SORBI_3005G068700	-2.33589	down	3hours	NAD kinase 2 [Source:Projected from Arabidopsis thaliana (AT1G21640) UniProtKB/TrEMBL;Acc:F4HY34]
SORBI_3002G228400	-2.33455	down	3hours	hypothetical protein
SORBI_3009G070800	-2.33037	down	1day	hypothetical protein
SORBI_3007G206100	-2.32971	down	1day	Mitochondrial transcription termination factor family protein [Source:Projected from Arabidopsis thaliana (AT4G38160) UniProtKB/TrEMBL;Acc:F4JSY9]
SORBI_3002G300100	-2.3281	down	3hours	hypothetical protein
SORBI_3004G032400	-2.32763	down	1day3hours	L-aspartate oxidase, chloroplastic [Source:Projected from Arabidopsis thaliana (AT5G14760) UniProtKB/Swiss-Prot;Acc:Q94AY1]
SORBI_3003G050300	-2.32747	down	1day	Peroxidase 25 [Source:Projected from Arabidopsis thaliana (AT2G41480) UniProtKB/Swiss-Prot;Acc:O80822]
SORBI_3007G090463	-2.32746	down	1day	hypothetical protein
SORBI_3003G173266	-2.32676	down	3hours	hypothetical protein
SORBI_3001G374500	-2.32671	down	2days	hypothetical protein
SORBI_3008G117800	-2.32647	down	1day30mins	hypothetical protein
SORBI_3009G071500	-2.32587	down	2days	hypothetical protein
SORBI_3002G292100	-2.32249	down	3hours	hypothetical protein
SORBI_3001G157900	-2.31883	down	2days	hypothetical protein
SORBI_3010G183600	-2.31871	down	2days	hypothetical protein
SORBI_3006G011100	-2.31836	down	1day30mins	hypothetical protein
SORBI_3006G211400	-2.31629	down	1day3hours	hypothetical protein
SORBI_3009G246300	-2.3147	down	2days	hypothetical protein
SORBI_3003G068300	-2.31439	down	1day	hypothetical protein
SORBI_3003G229600	-2.31323	down	3hours	AT5g40850/MHK7_8 [Source:Projected from Arabidopsis thaliana (AT5G40850) UniProtKB/TrEMBL;Acc:Q42606]
SORBI_3001G012300	-2.31307	down	1day
SORBI_3005G062000	-2.31262	down	2days	hypothetical protein
SORBI_3008G078800	-2.3118	down	3hours	hypothetical protein
SORBI_3004G114800	-2.30963	down	1day30mins	hypothetical protein
SORBI_3003G347800	-2.30912	down	1day30mins	hypothetical protein
SORBI_3003G355800	-2.30837	down	1day	hypothetical protein
SORBI_3007G015100	-2.30833	down	1day	hypothetical protein
SORBI_3006G108832	-2.30791	down	3hours	hypothetical protein
SORBI_3003G365500	-2.30768	down	2days	hypothetical protein
SORBI_3009G242100	-2.30735	down	3hours	Hydroxyproline-rich glycoprotein family protein [Source:Projected from Arabidopsis thaliana (AT3G25690) UniProtKB/TrEMBL;Acc:A0A1I9LT48]
SORBI_3010G072900	-2.30642	down	1day3hours	Thioredoxin superfamily protein [Source:Projected from Arabidopsis thaliana (AT3G26060) UniProtKB/TrEMBL;Acc:F4JBC9]
SORBI_3006G030800	-2.3058	down	1day	hypothetical protein
SORBI_3001G327900	-2.30567	down	3hours	hypothetical protein
SORBI_3004G100000	-2.30494	down	2days	hypothetical protein
SORBI_3003G117100	-2.30492	down	1day	hypothetical protein
SORBI_3001G463200	-2.30271	down	3hours	hypothetical protein
SORBI_3001G040200	-2.3022	down	2days
SORBI_3001G378150	-2.30096	down	1day3hours	hypothetical protein
SORBI_3002G051300	-2.30065	down	1day30mins	hypothetical protein
SORBI_3009G120800	-2.29967	down	1day	hypothetical protein
SORBI_3005G153000	-2.29864	down	1day30mins	hypothetical protein
SORBI_3002G381700	-2.2984	down	3hours	hypothetical protein
SORBI_3004G085600	-2.29722	down	2days	hypothetical protein
SORBI_3001G540250	-2.29709	down	1day3hours	hypothetical protein
SORBI_3001G374500	-2.29473	down	3hours	hypothetical protein
SORBI_3003G163700	-2.29443	down	3hours	hypothetical protein
SORBI_3001G111700	-2.29342	down	1day3hours	hypothetical protein
SORBI_3002G085500	-2.28985	down	3hours	hypothetical protein
SORBI_3004G239000	-2.28943	down	1day30mins	hypothetical protein
SORBI_3001G282800	-2.28684	down	1day3hours	hypothetical protein
SORBI_3010G133200	-2.28619	down	1day3hours	hypothetical protein
SORBI_3001G470000	-2.28274	down	3hours	hypothetical protein
SORBI_3003G057900	-2.28234	down	3hours	hypothetical protein
SORBI_3010G157300	-2.28186	down	3hours	hypothetical protein
SORBI_3004G327700	-2.28115	down	1day30mins	Protein TSS [Source:Projected from Arabidopsis thaliana (AT4G28080) UniProtKB/Swiss-Prot;Acc:F4JKH6]
SORBI_3003G267900	-2.27928	down	2days	hypothetical protein
SORBI_3005G203900	-2.27705	down	1day	hypothetical protein
SORBI_3001G449600	-2.27502	down	1day	hypothetical protein
SORBI_3010G109200	-2.27407	down	1day3hours	Protein NRT1/ PTR FAMILY 3.1 [Source:Projected from Arabidopsis thaliana (AT1G68570) UniProtKB/Swiss-Prot;Acc:Q9SX20]
SORBI_3008G129900	-2.27389	down	3hours	hypothetical protein
SORBI_3003G425500	-2.2737	down	2days	hypothetical protein
SORBI_3003G375700	-2.27364	down	2days	hypothetical protein
SORBI_3001G230050	-2.27291	down	3hours	hypothetical protein
SORBI_3007G154800	-2.2728	down	1day30mins	hypothetical protein
SORBI_3004G327700	-2.27085	down	1day3hours	Protein TSS [Source:Projected from Arabidopsis thaliana (AT4G28080) UniProtKB/Swiss-Prot;Acc:F4JKH6]
SORBI_3004G169900	-2.27047	down	2days	hypothetical protein
SORBI_3001G050800	-2.2689	down	3hours	hypothetical protein
SORBI_3004G249950	-2.26373	down	2days	hypothetical protein
SORBI_3003G209800	-2.26135	down	1day3hours	hypothetical protein
SORBI_3001G403350	-2.26044	down	3hours	hypothetical protein
SORBI_3005G007800	-2.26043	down	3hours	hypothetical protein
SORBI_3001G460300	-2.25971	down	1day30mins
SORBI_3001G080100	-2.25954	down	1day	hypothetical protein
SORBI_3004G261200	-2.25821	down	1day3hours	hypothetical protein
SORBI_3010G171900	-2.25816	down	1day3hours	hypothetical protein
SORBI_3004G354700	-2.25591	down	3hours	hypothetical protein
SORBI_3002G150032	-2.25482	down	3hours	hypothetical protein
SORBI_3009G246300	-2.25362	down	1day3hours	hypothetical protein
SORBI_3001G540250	-2.25347	down	3hours	hypothetical protein
SORBI_3003G186500	-2.25257	down	2days	hypothetical protein
SORBI_3007G158200	-2.25257	down	1day3hours	hypothetical protein
SORBI_3004G035500	-2.25049	down	1day3hours
SORBI_3001G509300	-2.24913	down	2days	hypothetical protein
SORBI_3001G353000	-2.2487	down	1day30mins	hypothetical protein
SORBI_3007G185100	-2.24785	down	1day3hours	hypothetical protein
SORBI_3009G087540	-2.24732	down	2days	hypothetical protein
SORBI_3003G258800	-2.24511	down	3hours	hypothetical protein
SORBI_3006G124850	-2.24347	down	2days	hypothetical protein
SORBI_3009G070700	-2.24265	down	1day	hypothetical protein
SORBI_3001G068600	-2.23855	down	1day30mins	hypothetical protein
SORBI_3003G323700	-2.23807	down	1day30mins	hypothetical protein
SORBI_3002G381200	-2.23632	down	3hours	hypothetical protein
SORBI_3002G176200	-2.236	down	3hours	hypothetical protein
SORBI_3001G071700	-2.23551	down	1day3hours	hypothetical protein
SORBI_3006G007300	-2.23464	down	1day30mins	hypothetical protein
SORBI_3001G069500	-2.23351	down	1day	hypothetical protein
SORBI_3006G080600	-2.23321	down	3hours	hypothetical protein
SORBI_3010G169200	-2.23226	down	1day3hours	hypothetical protein
SORBI_3001G515500	-2.23225	down	1day	Peptidoglycan-binding Lysin subgroup domain containing protein [Source: Projected from Oryza sativa (Os03g0133400)]
SORBI_3003G397000	-2.22912	down	1day3hours	hypothetical protein
SORBI_3010G209100	-2.22825	down	3hours	hypothetical protein
SORBI_3002G335200	-2.2281	down	2days	hypothetical protein
SORBI_3005G126900	-2.22731	down	3hours	hypothetical protein
SORBI_3005G037300	-2.22724	down	1day30mins	hypothetical protein
SORBI_3002G087500	-2.22723	down	2days	hypothetical protein
SORBI_3009G136700	-2.2272	down	2days	hypothetical protein
SORBI_3003G207900	-2.22701	down	1day	hypothetical protein
SORBI_3008G117600	-2.22469	down	1day3hours	hypothetical protein
SORBI_3003G042100	-2.22324	down	1day30mins	hypothetical protein
SORBI_3008G047100	-2.22285	down	3hours	Pentatricopeptide repeat-containing protein At4g15720 [Source:Projected from Arabidopsis thaliana (AT4G15720) UniProtKB/Swiss-Prot;Acc:Q8VYH0]
SORBI_3002G225400	-2.22225	down	2days	CYP707A4 [Source:Projected from Arabidopsis thaliana (AT3G19270) UniProtKB/TrEMBL;Acc:A0A178VA28]
SORBI_3002G397400	-2.22135	down	1day	hypothetical protein
SORBI_3009G206000	-2.21888	down	1day3hours	hypothetical protein
SORBI_3001G390200	-2.21663	down	3hours
SORBI_3006G035200	-2.21467	down	3hours	hypothetical protein
SORBI_3004G238600	-2.21441	down	1day3hours	hypothetical protein
SORBI_3006G147700	-2.21403	down	1day3hours	hypothetical protein
SORBI_3001G248700	-2.21257	down	3hours	hypothetical protein
SORBI_3003G302300	-2.21128	down	1day3hours	hypothetical protein
SORBI_3001G012400	-2.20847	down	2days
SORBI_3009G041400	-2.20828	down	2days	hypothetical protein
SORBI_3002G397400	-2.20747	down	3hours	hypothetical protein
SORBI_3007G065600	-2.20745	down	3hours	hypothetical protein
SORBI_3001G389600	-2.20673	down	1day30mins	hypothetical protein
SORBI_3005G227000	-2.20636	down	1day3hours	hypothetical protein
SORBI_3001G460000	-2.20475	down	1day3hours	hypothetical protein
SORBI_3003G074700	-2.20274	down	3hours	hypothetical protein
SORBI_3004G071750	-2.20153	down	1day3hours	hypothetical protein
SORBI_3007G201100	-2.20137	down	1day3hours	hypothetical protein
SORBI_3002G126700	-2.20084	down	2days	hypothetical protein
SORBI_3009G217600	-2.19925	down	2days	hypothetical protein
SORBI_3010G139200	-2.19806	down	1day30mins	hypothetical protein
SORBI_3003G217632	-2.19769	down	1day3hours	hypothetical protein
SORBI_3006G189700	-2.19505	down	1day3hours	hypothetical protein
SORBI_3003G074700	-2.19299	down	1day30mins	hypothetical protein
SORBI_3002G323900	-2.19287	down	1day	hypothetical protein
SORBI_3010G246400	-2.19236	down	2days	hypothetical protein
SORBI_3001G481100	-2.1889	down	2days	hypothetical protein
SORBI_3001G248700	-2.18816	down	1day30mins	hypothetical protein
SORBI_3002G357000	-2.18681	down	1day3hours	hypothetical protein
SORBI_3002G125200	-2.18539	down	1day3hours	hypothetical protein
SORBI_3001G522300	-2.18479	down	3hours	hypothetical protein
SORBI_3010G084600	-2.18419	down	2days	hypothetical protein
SORBI_3010G089700	-2.18177	down	1day3hours	hypothetical protein
SORBI_3003G241400	-2.18006	down	1day30mins	hypothetical protein
SORBI_3001G224000	-2.17981	down	2days	hypothetical protein
SORBI_3001G051600	-2.17916	down	2days	hypothetical protein
SORBI_3009G217700	-2.17907	down	2days	hypothetical protein
SORBI_3007G045300	-2.17821	down	2days	hypothetical protein
SORBI_3005G193300	-2.17795	down	3hours	hypothetical protein
SORBI_3004G249400	-2.17733	down	3hours	hypothetical protein
SORBI_3006G127300	-2.17621	down	1day3hours	Protein STAY-GREEN LIKE, chloroplastic [Source:Projected from Arabidopsis thaliana (AT1G44000) UniProtKB/Swiss-Prot;Acc:Q94AQ9]
SORBI_3007G189700	-2.17608	down	1day	hypothetical protein
SORBI_3010G139200	-2.17266	down	3hours	hypothetical protein
SORBI_3010G224600	-2.17249	down	3hours	hypothetical protein
SORBI_3006G084201	-2.17239	down	2days	hypothetical protein
SORBI_3004G331800	-2.17234	down	1day3hours	hypothetical protein
SORBI_3003G172600	-2.17146	down	3hours	hypothetical protein
SORBI_3009G119300	-2.1713	down	2days	PrfB3 [Source:Projected from Arabidopsis thaliana (AT3G57190) UniProtKB/TrEMBL;Acc:A0A178VAE2]
SORBI_3010G187100	-2.17115	down	1day3hours	hypothetical protein
SORBI_3004G161751	-2.17003	down	1day30mins	hypothetical protein
SORBI_3006G095600	-2.16977	down	1day3hours	hypothetical protein
SORBI_3001G010100	-2.16873	down	1day3hours	hypothetical protein
SORBI_3001G420100	-2.16859	down	2days	hypothetical protein
SORBI_3001G111700	-2.16581	down	3hours	hypothetical protein
SORBI_3002G109100	-2.16575	down	1day	hypothetical protein
SORBI_3005G200200	-2.16533	down	1day30mins	hypothetical protein
SORBI_3008G140200	-2.16447	down	3hours	hypothetical protein
SORBI_3002G017750	-2.16354	down	3hours	hypothetical protein
SORBI_3006G060700	-2.1631	down	1day3hours	hypothetical protein
SORBI_3001G147400	-2.16282	down	1day3hours	Ferredoxin C 1, chloroplastic [Source:Projected from Arabidopsis thaliana (AT4G14890) UniProtKB/Swiss-Prot;Acc:O23344]
SORBI_3004G208201	-2.16274	down	3hours	hypothetical protein
SORBI_3005G231500	-2.16121	down	3hours
SORBI_3003G221000	-2.16033	down	1day	hypothetical protein
SORBI_3009G183101	-2.16026	down	2days	hypothetical protein
SORBI_3001G242900	-2.15987	down	3hours	Cys2/His2-type zinc finger transcription factor, Heading dat [Source: Projected from Oryza sativa (Os10g0419200)]
SORBI_3007G035700	-2.15974	down	3hours	hypothetical protein
SORBI_3003G057900	-2.15907	down	1day3hours	hypothetical protein
SORBI_3002G203800	-2.15905	down	2days	hypothetical protein
SORBI_3009G069800	-2.15841	down	1day	hypothetical protein
SORBI_3002G321500	-2.15828	down	1day3hours	hypothetical protein
SORBI_3001G261408	-2.15803	down	3hours
SORBI_3001G406800	-2.15748	down	3hours	hypothetical protein
SORBI_3002G273300	-2.15632	down	3hours	hypothetical protein
SORBI_3003G396900	-2.15535	down	1day3hours	hypothetical protein
SORBI_3003G353800	-2.15476	down	1day	hypothetical protein
SORBI_3006G068900	-2.15243	down	2days	hypothetical protein
SORBI_3001G482100	-2.15224	down	3hours	hypothetical protein
SORBI_3001G390700	-2.15174	down	3hours	hypothetical protein
SORBI_3009G127500	-2.15023	down	2days	ISA2 [Source:Projected from Arabidopsis thaliana (AT1G03310) UniProtKB/TrEMBL;Acc:A0A178WGA8]
SORBI_3009G111500	-2.14988	down	2days	hypothetical protein
SORBI_3004G279700	-2.14943	down	1day3hours	hypothetical protein
SORBI_3004G285700	-2.14917	down	1day3hours	hypothetical protein
SORBI_3003G172900	-2.14895	down	2days
SORBI_3002G215000	-2.14715	down	1day3hours	Photosystem I chlorophyll a/b-binding protein 6, chloroplastic [Source:Projected from Arabidopsis thaliana (AT1G19150) UniProtKB/Swiss-Prot;Acc:Q8LCQ4]
SORBI_3004G354800	-2.14092	down	3hours	hypothetical protein
SORBI_3002G150032	-2.14068	down	30min	hypothetical protein
SORBI_3003G317300	-2.1401	down	1day30mins	hypothetical protein
SORBI_3001G153200	-2.13983	down	3hours	hypothetical protein
SORBI_3002G214300	-2.1398	down	3hours	hypothetical protein
SORBI_3001G282800	-2.13876	down	1day30mins	hypothetical protein
SORBI_3005G089600	-2.13804	down	1day3hours	Probable sucrose-phosphate synthase 4 [Source:Projected from Arabidopsis thaliana (AT4G10120) UniProtKB/Swiss-Prot;Acc:F4JLK2]
SORBI_3004G004800	-2.13789	down	2days
SORBI_3003G214800	-2.13788	down	1day30mins	hypothetical protein
SORBI_3001G353250	-2.13427	down	1day3hours	hypothetical protein
SORBI_3005G200200	-2.13321	down	1day3hours	hypothetical protein
SORBI_3003G385500	-2.13084	down	2days	hypothetical protein
SORBI_3010G255600	-2.12975	down	1day3hours	hypothetical protein
SORBI_3008G117600	-2.12861	down	3hours	hypothetical protein
SORBI_3010G060701	-2.12821	down	1day30mins	hypothetical protein
SORBI_3007G035700	-2.1274	down	1day30mins	hypothetical protein
SORBI_3003G047700	-2.1265	down	1day3hours	hypothetical protein
SORBI_3010G214600	-2.12487	down	3hours	hypothetical protein
SORBI_3001G475400	-2.12459	down	2days	hypothetical protein
SORBI_3005G062000	-2.12442	down	1day3hours	hypothetical protein
SORBI_3009G088600	-2.12415	down	1day30mins	hypothetical protein
SORBI_3001G071100	-2.11836	down	2days	hypothetical protein
SORBI_3001G282800	-2.11811	down	2days	hypothetical protein
SORBI_3006G099700	-2.11774	down	1day3hours	hypothetical protein
SORBI_3001G390200	-2.11755	down	2days
SORBI_3009G028200	-2.11645	down	2days	hypothetical protein
SORBI_3006G165501	-2.11613	down	3hours	hypothetical protein
SORBI_3002G288700	-2.11583	down	3hours
SORBI_3001G146500	-2.11518	down	3hours	hypothetical protein
SORBI_3008G081200	-2.11454	down	1day3hours	hypothetical protein
SORBI_3003G316350	-2.11407	down	3hours	hypothetical protein
SORBI_3002G230700	-2.11405	down	2days	hypothetical protein
SORBI_3008G139900	-2.11334	down	1day3hours	hypothetical protein
SORBI_3003G234400	-2.11318	down	1day3hours	hypothetical protein
SORBI_3001G527900	-2.11203	down	1day30mins	Nascent polypeptide-associated complex subunit alpha-like protein 2 [Source:Projected from Arabidopsis thaliana (AT3G49470) UniProtKB/TrEMBL;Acc:A0A1I9LR04]
SORBI_3003G185700	-2.11178	down	1day3hours	hypothetical protein
SORBI_3002G300100	-2.11063	down	1day30mins	hypothetical protein
SORBI_3003G357800	-2.11057	down	2days	SOUL heme-binding family protein [Source:Projected from Arabidopsis thaliana (AT2G37970) TAIR;Acc:AT2G37970]
SORBI_3004G282900	-2.10943	down	1day30mins	hypothetical protein
SORBI_3007G158600	-2.1084	down	2days	hypothetical protein
SORBI_3007G116700	-2.10545	down	1day3hours	NADPH-dependent alkenal/one oxidoreductase, chloroplastic [Source:Projected from Arabidopsis thaliana (AT1G23740) UniProtKB/Swiss-Prot;Acc:Q9ZUC1]
SORBI_3001G266000	-2.10522	down	1day30mins	hypothetical protein
SORBI_3005G194400	-2.10517	down	1day30mins	hypothetical protein
SORBI_3002G050700	-2.1036	down	1day30mins	hypothetical protein
SORBI_3007G035700	-2.10067	down	2days	hypothetical protein
SORBI_3003G347200	-2.10018	down	1day	hypothetical protein
SORBI_3004G330400	-2.09963	down	1day3hours	hypothetical protein
SORBI_3006G016700	-2.09774	down	1day30mins	hypothetical protein
SORBI_3003G277600	-2.0977	down	3hours	hypothetical protein
SORBI_3003G288200	-2.09712	down	1day3hours	hypothetical protein
SORBI_3004G304700	-2.09588	down	3hours	hypothetical protein
SORBI_3005G012000	-2.09549	down	1day30mins
SORBI_3004G220700	-2.09528	down	1day3hours	hypothetical protein
SORBI_3001G479800	-2.09478	down	1day3hours	plant glycogenin-like starch initiation protein 3 [Source:Projected from Arabidopsis thaliana (AT4G33330) TAIR;Acc:AT4G33330]
SORBI_3003G250700	-2.09478	down	1day	hypothetical protein
SORBI_3002G323600	-2.09245	down	1day	hypothetical protein
SORBI_3005G024700	-2.09191	down	3hours	hypothetical protein
SORBI_3001G146400	-2.0918	down	3hours	hypothetical protein
SORBI_3002G323700	-2.09155	down	3hours	hypothetical protein
SORBI_3004G052401	-2.09103	down	3hours	hypothetical protein
SORBI_3001G464600	-2.08935	down	3hours	hypothetical protein
SORBI_3010G109500	-2.08883	down	1day3hours	hypothetical protein
SORBI_3007G222400	-2.08776	down	2days	hypothetical protein
SORBI_3007G141200	-2.08771	down	1day3hours	hypothetical protein
SORBI_3006G035600	-2.08699	down	1day30mins	hypothetical protein
SORBI_3005G186500	-2.08694	down	2days	hypothetical protein
SORBI_3001G489000	-2.08623	down	1day3hours	hypothetical protein
SORBI_3001G032000	-2.08531	down	1day3hours	hypothetical protein
SORBI_3003G172800	-2.08445	down	2days	hypothetical protein
SORBI_3006G057866	-2.08268	down	3hours
SORBI_3003G375700	-2.07744	down	1day3hours	hypothetical protein
SORBI_3001G116400	-2.07714	down	1day30mins	hypothetical protein
SORBI_3003G390100	-2.07541	down	3hours	hypothetical protein
SORBI_3010G007200	-2.07526	down	1day3hours	hypothetical protein
SORBI_3009G198000	-2.07488	down	1day30mins	hypothetical protein
SORBI_3002G176200	-2.07433	down	1day3hours	hypothetical protein
SORBI_3001G410500	-2.07321	down	2days	hypothetical protein
SORBI_3004G136600	-2.07317	down	3hours	hypothetical protein
SORBI_3002G126600	-2.0713	down	1day3hours
SORBI_3009G038100	-2.07125	down	2days	hypothetical protein
SORBI_3001G305600	-2.06995	down	3hours	hypothetical protein
SORBI_3003G358100	-2.06779	down	2days	hypothetical protein
SORBI_3008G026700	-2.06608	down	3hours
SORBI_3010G156100	-2.0642	down	1day30mins	hypothetical protein
SORBI_3003G117850	-2.06378	down	1day30mins	hypothetical protein
SORBI_3002G322100	-2.05923	down	2days	hypothetical protein
SORBI_3001G157900	-2.05797	down	3hours	hypothetical protein
SORBI_3004G028200	-2.05767	down	3hours	hypothetical protein
SORBI_3010G241200	-2.05508	down	1day3hours	IAA-amino acid hydrolase [Source:Projected from Arabidopsis thaliana (AT1G44350) UniProtKB/TrEMBL;Acc:Q0WNN8]
SORBI_3003G024450	-2.05503	down	2days	hypothetical protein
SORBI_3007G182101	-2.05482	down	1day3hours	PCF2 [Source: Projected from Oryza sativa (Os08g0544800)]
SORBI_3006G173000	-2.05465	down	3hours	hypothetical protein
SORBI_3003G402100	-2.05426	down	3hours	Leucine-rich repeat receptor-like kinase, Specification of anther cell identity, Control of early sporogenic development, Initiation of anther wall formatio [Source: Projected from Oryza sativa (Os01g0917500)]
SORBI_3002G214800	-2.05338	down	2days	Jasmonate ZIM-domain protein, Jasmonate-induced resistance to bacterial blight, Repressor of jasmonic acid signalin [Source: Projected from Oryza sativa (Os09g0439200)]
SORBI_3008G021900	-2.05278	down	1day30mins	hypothetical protein
SORBI_3008G117400	-2.05251	down	1day30mins	hypothetical protein
SORBI_3002G196100	-2.05177	down	3hours	hypothetical protein
SORBI_3006G014400	-2.05039	down	1day3hours	hypothetical protein
SORBI_3003G360000	-2.05027	down	1day	hypothetical protein
SORBI_3003G282700	-2.04518	down	1day30mins	hypothetical protein
SORBI_3001G538866	-2.04508	down	2days	hypothetical protein
SORBI_3003G268900	-2.04468	down	2days	hypothetical protein
SORBI_3005G110493	-2.04453	down	1day30mins	hypothetical protein
SORBI_3001G225900	-2.04391	down	2days	hypothetical protein
SORBI_3010G096100	-2.04371	down	1day30mins	hypothetical protein
SORBI_3001G082900	-2.04119	down	2days	hypothetical protein
SORBI_3001G155200	-2.03981	down	1day30mins	hypothetical protein
SORBI_3001G489500	-2.0391	down	1day	hypothetical protein
SORBI_3004G075800	-2.03842	down	3hours	hypothetical protein
SORBI_3009G136500	-2.03768	down	2days	hypothetical protein
SORBI_3002G311200	-2.03727	down	1day3hours	hypothetical protein
SORBI_3006G182800	-2.03662	down	2days	Similar to Heat stress transcription factor Spl7 (Heat shock transcription factor) (Heat shock factor RHSF10) [Source: Projected from Oryza sativa (Os04g0568700)]
SORBI_3004G319800	-2.03451	down	1day30mins	hypothetical protein
SORBI_3004G008800	-2.03363	down	3hours	hypothetical protein
SORBI_3001G470600	-2.03269	down	1day30mins	hypothetical protein
SORBI_3005G086300	-2.03143	down	1day30mins	hypothetical protein
SORBI_3001G272600	-2.03082	down	3hours	hypothetical protein
SORBI_3001G134500	-2.02905	down	3hours	hypothetical protein
SORBI_3001G329400	-2.02902	down	1day3hours	hypothetical protein
SORBI_3009G119300	-2.02847	down	1day3hours	PrfB3 [Source:Projected from Arabidopsis thaliana (AT3G57190) UniProtKB/TrEMBL;Acc:A0A178VAE2]
SORBI_3009G009500	-2.02801	down	2days	hypothetical protein
SORBI_3001G284400	-2.02706	down	1day3hours	H3K9 demethylase, Floral organ developmen [Source: Projected from Oryza sativa (Os10g0577600)]
SORBI_3002G314300	-2.02606	down	3hours	hypothetical protein
SORBI_3001G102901	-2.02472	down	3hours	hypothetical protein
SORBI_3002G041200	-2.02434	down	3hours	hypothetical protein
SORBI_3002G293500	-2.02305	down	1day3hours	phosphate transporter 4;5 [Source:Projected from Arabidopsis thaliana (AT5G20380) TAIR;Acc:AT5G20380]
SORBI_3008G171800	-2.02244	down	1day	hypothetical protein
SORBI_3002G113700	-2.02141	down	3hours	hypothetical protein
SORBI_3004G000601	-2.02107	down	2days	hypothetical protein
SORBI_3001G067100	-2.02062	down	1day	hypothetical protein
SORBI_3006G069200	-2.01969	down	2days	hypothetical protein
SORBI_3007G077200	-2.01861	down	1day	hypothetical protein
SORBI_3001G487600	-2.01828	down	2days	hypothetical protein
SORBI_3001G379700	-2.01756	down	1day30mins	hypothetical protein
SORBI_3010G120200	-2.01756	down	1day3hours	hypothetical protein
SORBI_3003G169400	-2.01749	down	3hours
SORBI_3004G230300	-2.01728	down	3hours	hypothetical protein
SORBI_3003G005000	-2.01658	down	1day3hours	hypothetical protein
SORBI_3007G127600	-2.01605	down	1day3hours	hypothetical protein
SORBI_3004G341800	-2.01517	down	2days	hypothetical protein
SORBI_3001G005300	-2.01452	down	3hours	Gibberellin 20 oxidase 1 (EC 1.14.11.-) (Gibberellin C-20 oxidase 1) (GA 20-oxidase 1 [Source: Projected from Oryza sativa (Os03g0856700)]
SORBI_3001G067100	-2.01422	down	3hours	hypothetical protein
SORBI_3010G169200	-2.0141	down	1day30mins	hypothetical protein
SORBI_3010G217532	-2.01267	down	3hours	hypothetical protein
SORBI_3004G012700	-2.01141	down	1day30mins	hypothetical protein
SORBI_3004G341800	-2.01082	down	1day3hours	hypothetical protein
SORBI_3006G263800	-2.01047	down	1day30mins	hypothetical protein
SORBI_3003G279300	-2.00934	down	1day3hours	hypothetical protein
SORBI_3009G100700	-2.00873	down	2days	hypothetical protein
SORBI_3001G541300	-2.00838	down	1day	hypothetical protein
SORBI_3003G027500	-2.00599	down	3hours	hypothetical protein
SORBI_3010G276700	-2.00549	down	1day30mins	hypothetical protein
SORBI_3008G064700	-2.0048	down	1day3hours	hypothetical protein
SORBI_3003G114200	-2.00474	down	1day3hours	hypothetical protein
SORBI_3010G108500	-2.00392	down	1day	hypothetical protein
SORBI_3003G172500	-2.00353	down	3hours	hypothetical protein
SORBI_3005G122400	-2.0025	down	2days	hypothetical protein
SORBI_3007G160200	-2.00212	down	1day3hours	DIC3 [Source:Projected from Arabidopsis thaliana (AT5G09470) UniProtKB/TrEMBL;Acc:A0A178UKG1]
SORBI_3004G035800	-2.00098	down	1day30mins	hypothetical protein
SORBI_3009G071500	-2.00061	down	3hours	hypothetical protein
SORBI_3007G047450	-1.99998	down	1day30mins	hypothetical protein
SORBI_3002G065000	-1.99865	down	1day30mins	hypothetical protein
SORBI_3007G201400	-1.99702	down	3hours	Pentatricopeptide repeat-containing protein DOT4, chloroplastic [Source:Projected from Arabidopsis thaliana (AT4G18750) UniProtKB/Swiss-Prot;Acc:Q9SN39]
SORBI_3003G396900	-1.99592	down	3hours	hypothetical protein
SORBI_3002G379600	-1.99513	down	2days	hypothetical protein
SORBI_3004G236600	-1.99488	down	2days	hypothetical protein
SORBI_3009G171400	-1.99414	down	3hours	hypothetical protein
SORBI_3006G161500	-1.99337	down	3hours	Elongation factor G, chloroplastic [Source:Projected from Arabidopsis thaliana (AT1G62750) UniProtKB/Swiss-Prot;Acc:Q9SI75]
SORBI_3003G385700	-1.99337	down	3hours	hypothetical protein
SORBI_3003G030900	-1.99319	down	1day30mins	RAP domain-containing protein, chloroplastic [Source:Projected from Arabidopsis thaliana (AT2G31890) UniProtKB/Swiss-Prot;Acc:Q8VZE7]
SORBI_3003G323700	-1.99289	down	2days	hypothetical protein
SORBI_3010G089700	-1.99286	down	2days	hypothetical protein
SORBI_3008G047000	-1.99213	down	3hours	hypothetical protein
SORBI_3003G340300	-1.98999	down	2days	hypothetical protein
SORBI_3007G144900	-1.98959	down	3hours	hypothetical protein
SORBI_3006G244000	-1.98832	down	3hours	Probable sulfate transporter 3.3 [Source:Projected from Arabidopsis thaliana (AT1G23090) UniProtKB/Swiss-Prot;Acc:Q9SXS2]
SORBI_3003G331700	-1.98811	down	1day3hours	hypothetical protein
SORBI_3006G146500	-1.987	down	2days	hypothetical protein
SORBI_3010G136250	-1.98615	down	1day	hypothetical protein
SORBI_3003G272200	-1.98615	down	2days	hypothetical protein
SORBI_3008G059000	-1.98537	down	2days	hypothetical protein
SORBI_3002G307800	-1.98469	down	3hours	hypothetical protein
SORBI_3001G531800	-1.98447	down	1day	CRR1 [Source:Projected from Arabidopsis thaliana (AT5G52100) UniProtKB/TrEMBL;Acc:A0A178UH15]
SORBI_3003G104200	-1.98386	down	2days	hypothetical protein
SORBI_3002G357800	-1.9829	down	3hours	hypothetical protein
SORBI_3003G380600	-1.98266	down	3hours	hypothetical protein
SORBI_3007G076000	-1.98155	down	2days	hypothetical protein
SORBI_3003G036200	-1.98148	down	3hours	hypothetical protein
SORBI_3003G385100	-1.97999	down	3hours	BTB/POZ and TAZ domain-containing protein 3 [Source:Projected from Arabidopsis thaliana (AT1G05690) UniProtKB/Swiss-Prot;Acc:Q9SYL0]
SORBI_3001G284400	-1.97991	down	2days	H3K9 demethylase, Floral organ developmen [Source: Projected from Oryza sativa (Os10g0577600)]
SORBI_3004G295000	-1.97867	down	3hours	hypothetical protein
SORBI_3003G300800	-1.97766	down	1day3hours	GA 2-oxidase3, GA metabolis [Source: Projected from Oryza sativa (Os01g0757200)]
SORBI_3004G136600	-1.97689	down	1day3hours	hypothetical protein
SORBI_3004G124800	-1.97644	down	1day3hours	hypothetical protein
SORBI_3003G040300	-1.9764	down	3hours	hypothetical protein
SORBI_3004G249950	-1.97559	down	3hours	hypothetical protein
SORBI_3001G302200	-1.97526	down	1day3hours	hypothetical protein
SORBI_3004G182700	-1.975	down	1day3hours	hypothetical protein
SORBI_3005G122500	-1.97486	down	1day	hypothetical protein
SORBI_3005G062000	-1.97325	down	3hours	hypothetical protein
SORBI_3008G019400	-1.9726	down	1day30mins	hypothetical protein
SORBI_3001G244600	-1.97151	down	3hours	hypothetical protein
SORBI_3001G540300	-1.97019	down	2days	hypothetical protein
SORBI_3002G339200	-1.96969	down	1day3hours	Chlorophyll a-b binding protein 3, chloroplastic [Source:Projected from Arabidopsis thaliana (AT5G54270) UniProtKB/Swiss-Prot;Acc:Q9S7M0]
SORBI_3007G152000	-1.96875	down	3hours	hypothetical protein
SORBI_3009G010900	-1.96823	down	1day30mins	hypothetical protein
SORBI_3006G066200	-1.96767	down	2days	hypothetical protein
SORBI_3001G132600	-1.96761	down	3hours	hypothetical protein
SORBI_3001G155200	-1.96741	down	1day	hypothetical protein
SORBI_3002G401900	-1.96705	down	3hours	hypothetical protein
SORBI_3003G340800	-1.96442	down	1day30mins	hypothetical protein
SORBI_3006G225200	-1.96421	down	3hours	Cyclin-U1-1 [Source:Projected from Arabidopsis thaliana (AT3G21870) UniProtKB/Swiss-Prot;Acc:Q9LJ45]
SORBI_3005G168800	-1.96416	down	2days	hypothetical protein
SORBI_3003G131500	-1.96303	down	2days	hypothetical protein
SORBI_3008G191200	-1.96143	down	2days	hypothetical protein
SORBI_3003G099400	-1.9598	down	1day3hours	hypothetical protein
SORBI_3007G110600	-1.95971	down	2days	hypothetical protein
SORBI_3007G152000	-1.95885	down	1day3hours	hypothetical protein
SORBI_3007G045500	-1.95632	down	3hours	hypothetical protein
SORBI_3006G124700	-1.95566	down	2days	hypothetical protein
SORBI_3008G112400	-1.95507	down	3hours	hypothetical protein
SORBI_3010G276400	-1.95498	down	1day3hours
SORBI_3004G124800	-1.9534	down	3hours	hypothetical protein
SORBI_3009G127500	-1.95241	down	1day3hours	ISA2 [Source:Projected from Arabidopsis thaliana (AT1G03310) UniProtKB/TrEMBL;Acc:A0A178WGA8]
SORBI_3004G220500	-1.9522	down	1day3hours	hypothetical protein
SORBI_3006G217900	-1.95219	down	3hours	Leucine-rich repeat receptor-like protein kinase (Fragment) [Source:Projected from Arabidopsis thaliana (AT5G46330) UniProtKB/TrEMBL;Acc:C0LGU8]
SORBI_3004G076000	-1.9521	down	1day30mins	hypothetical protein
SORBI_3001G221800	-1.95091	down	1day3hours	hypothetical protein
SORBI_3001G260800	-1.95013	down	1day	hypothetical protein
SORBI_3002G311601	-1.94983	down	1day3hours	hypothetical protein
SORBI_3002G321500	-1.94961	down	2days	hypothetical protein
SORBI_3003G287600	-1.94927	down	2days	hypothetical protein
SORBI_3003G021100	-1.94925	down	3hours	hypothetical protein
SORBI_3001G239500	-1.94912	down	3hours	Starch synthase, chloroplastic/amyloplastic (Fragment) [Source:Projected from Arabidopsis thaliana (AT3G01180) UniProtKB/TrEMBL;Acc:W8QNS2]
SORBI_3009G130900	-1.94903	down	3hours	hypothetical protein
SORBI_3001G252700	-1.94878	down	1day3hours	hypothetical protein
SORBI_3002G383400	-1.94874	down	1day3hours	hypothetical protein
SORBI_3007G171600	-1.94801	down	1day3hours	hypothetical protein
SORBI_3002G237750	-1.94799	down	1day30mins	hypothetical protein
SORBI_3004G263000	-1.94782	down	3hours	hypothetical protein
SORBI_3009G064400	-1.94734	down	1day3hours	hypothetical protein
SORBI_3009G055100	-1.94637	down	1day	hypothetical protein
SORBI_3003G385000	-1.94607	down	3hours	hypothetical protein
SORBI_3003G431900	-1.94566	down	3hours	hypothetical protein
SORBI_3001G264700	-1.94524	down	2days	hypothetical protein
SORBI_3001G104900	-1.9447	down	3hours	Probable zinc metallopeptidase EGY3, chloroplastic [Source:Projected from Arabidopsis thaliana (AT1G17870) UniProtKB/Swiss-Prot;Acc:Q9LMU1]
SORBI_3002G126700	-1.94421	down	1day3hours	hypothetical protein
SORBI_3003G023800	-1.9435	down	1day3hours	hypothetical protein
SORBI_3006G233900	-1.94294	down	1day	hypothetical protein
SORBI_3003G024400	-1.94242	down	1day3hours
SORBI_3002G402700	-1.94192	down	3hours	hypothetical protein
SORBI_3003G068200	-1.94009	down	2days	hypothetical protein
SORBI_3001G239500	-1.94006	down	1day3hours	Starch synthase, chloroplastic/amyloplastic (Fragment) [Source:Projected from Arabidopsis thaliana (AT3G01180) UniProtKB/TrEMBL;Acc:W8QNS2]
SORBI_3002G359700	-1.94001	down	3hours	hypothetical protein
SORBI_3003G416800	-1.93907	down	1day3hours	PsbP domain-containing protein 7, chloroplastic [Source:Projected from Arabidopsis thaliana (AT3G05410) UniProtKB/Swiss-Prot;Acc:F4J7A7]
SORBI_3001G446100	-1.93893	down	1day3hours	hypothetical protein
SORBI_3007G190100	-1.93834	down	3hours	hypothetical protein
SORBI_3005G176100	-1.93832	down	3hours	hypothetical protein
SORBI_3002G322101	-1.93705	down	2days	hypothetical protein
SORBI_3008G058000	-1.93677	down	1day30mins	Dynamin-like protein ARC5 [Source:Projected from Arabidopsis thaliana (AT3G19720) UniProtKB/Swiss-Prot;Acc:Q84N64]
SORBI_3006G170600	-1.93668	down	1day30mins	hypothetical protein
SORBI_3001G073300	-1.93557	down	2days	hypothetical protein
SORBI_3001G189300	-1.93523	down	3hours	hypothetical protein
SORBI_3001G464600	-1.93418	down	1day3hours	hypothetical protein
SORBI_3005G166900	-1.93406	down	1day3hours	hypothetical protein
SORBI_3010G006800	-1.9334	down	2days	hypothetical protein
SORBI_3003G396000	-1.93326	down	3hours	hypothetical protein
SORBI_3008G130000	-1.93189	down	1day3hours	Pentatricopeptide repeat-containing protein At2g31400, chloroplastic [Source:Projected from Arabidopsis thaliana (AT2G31400) UniProtKB/Swiss-Prot;Acc:Q9SIC9]
SORBI_3002G381200	-1.93146	down	1day30mins	hypothetical protein
SORBI_3009G050400	-1.93145	down	1day30mins	hypothetical protein
SORBI_3005G044100	-1.93095	down	1day3hours	hypothetical protein
SORBI_3004G035800	-1.92941	down	3hours	hypothetical protein
SORBI_3004G210000	-1.92881	down	1day30mins	hypothetical protein
SORBI_3003G279500	-1.92773	down	1day3hours	hypothetical protein
SORBI_3003G102200	-1.92763	down	2days	hypothetical protein
SORBI_3002G092050	-1.9276	down	1day	hypothetical protein
SORBI_3004G319800	-1.92688	down	1day	hypothetical protein
SORBI_3010G039500	-1.92683	down	3hours	hypothetical protein
SORBI_3009G163900	-1.92624	down	2days	hypothetical protein
SORBI_3003G237600	-1.92502	down	1day	hypothetical protein
SORBI_3008G068200	-1.92479	down	3hours	hypothetical protein
SORBI_3009G198200	-1.92466	down	2days	hypothetical protein
SORBI_3009G198000	-1.92369	down	1day	hypothetical protein
SORBI_3007G164750	-1.92332	down	1day3hours	hypothetical protein
SORBI_3001G449600	-1.92265	down	2days	hypothetical protein
SORBI_3001G198000	-1.9205	down	3hours	hypothetical protein
SORBI_3010G044700	-1.9188	down	2days	hypothetical protein
SORBI_3003G050300	-1.91828	down	2days	Peroxidase 25 [Source:Projected from Arabidopsis thaliana (AT2G41480) UniProtKB/Swiss-Prot;Acc:O80822]
SORBI_3003G292700	-1.91719	down	1day30mins	hypothetical protein
SORBI_3001G012300	-1.91698	down	1day30mins
SORBI_3010G131950	-1.91612	down	2days	hypothetical protein
SORBI_3003G159101	-1.9156	down	3hours	hypothetical protein
SORBI_3003G154300	-1.91138	down	3hours	hypothetical protein
SORBI_3003G249000	-1.91132	down	3hours	hypothetical protein
SORBI_3002G077000	-1.90997	down	1day3hours	hypothetical protein
SORBI_3001G421500	-1.90967	down	1day3hours	hypothetical protein
SORBI_3004G115100	-1.90825	down	1day30mins	hypothetical protein
SORBI_3002G213400	-1.90445	down	2days	hypothetical protein
SORBI_3002G389500	-1.90424	down	1day30mins	Uncharacterized protein At3g57150 (Fragment) [Source:Projected from Arabidopsis thaliana (AT3G57150) UniProtKB/TrEMBL;Acc:C0SVF3]
SORBI_3003G173266	-1.90409	down	1day30mins	hypothetical protein
SORBI_3002G000500	-1.90396	down	1day3hours	NAD(P)-binding domain containing protein [Source: Projected from Oryza sativa (Os10g0100300)]
SORBI_3002G329200	-1.90376	down	2days	hypothetical protein
SORBI_3001G100501	-1.90346	down	2days	hypothetical protein
SORBI_3007G065600	-1.90335	down	1day30mins	hypothetical protein
SORBI_3004G213200	-1.90303	down	1day	hypothetical protein
SORBI_3010G227900	-1.90193	down	1day3hours	hypothetical protein
SORBI_3004G035500	-1.90161	down	1day30mins
SORBI_3003G276000	-1.90114	down	3hours	hypothetical protein
SORBI_3003G169200	-1.90096	down	1day30mins
SORBI_3007G077001	-1.90065	down	3hours	hypothetical protein
SORBI_3001G323900	-1.90015	down	3hours	hypothetical protein
SORBI_3010G045833	-1.89991	down	1day3hours	hypothetical protein
SORBI_3006G202500	-1.8981	down	2days	Homodimeric diiron-carboxylate protein, Cyanide-resistant respiration in mitochondria, Reactive oxygen species (ROS) scavengin [Source: Projected from Oryza sativa (Os04g0600200)]
SORBI_3003G120500	-1.89808	down	1day3hours	hypothetical protein
SORBI_3009G133900	-1.89732	down	1day30mins	hypothetical protein
SORBI_3003G057100	-1.89711	down	1day	hypothetical protein
SORBI_3009G055300	-1.89694	down	1day30mins	hypothetical protein
SORBI_3001G243000	-1.89682	down	2days	hypothetical protein
SORBI_3002G323600	-1.89674	down	1day30mins	hypothetical protein
SORBI_3001G195800	-1.89655	down	1day3hours	At4g10380 [Source:Projected from Arabidopsis thaliana (AT4G10380) UniProtKB/TrEMBL;Acc:A3KPG0]
SORBI_3001G376332	-1.89603	down	1day3hours	hypothetical protein
SORBI_3002G258400	-1.89503	down	1day30mins	hypothetical protein
SORBI_3003G172850	-1.89495	down	3hours	hypothetical protein
SORBI_3003G379600	-1.89484	down	1day30mins	hypothetical protein
SORBI_3005G118400	-1.89434	down	3hours	hypothetical protein
SORBI_3008G069401	-1.89416	down	2days	hypothetical protein
SORBI_3004G228900	-1.89327	down	3hours	hypothetical protein
SORBI_3010G061300	-1.89187	down	2days	hypothetical protein
SORBI_3001G067700	-1.89136	down	1day3hours	hypothetical protein
SORBI_3003G390100	-1.89047	down	1day30mins	hypothetical protein
SORBI_3K029900	-1.89045	down	1day	hypothetical protein
SORBI_3008G081200	-1.89011	down	1day30mins	hypothetical protein
SORBI_3004G346400	-1.88983	down	2days	hypothetical protein
SORBI_3005G068900	-1.88976	down	1day30mins	hypothetical protein
SORBI_3001G372100	-1.88849	down	1day30mins	hypothetical protein
SORBI_3009G163900	-1.88736	down	1day3hours	hypothetical protein
SORBI_3005G169900	-1.88617	down	1day30mins	hypothetical protein
SORBI_3003G110100	-1.886	down	1day	hypothetical protein
SORBI_3001G418200	-1.88592	down	1day3hours	hypothetical protein
SORBI_3006G016950	-1.88577	down	3hours	hypothetical protein
SORBI_3001G314200	-1.88477	down	1day3hours	hypothetical protein
SORBI_3002G111100	-1.88273	down	2days	hypothetical protein
SORBI_3010G273600	-1.88243	down	1day	hypothetical protein
SORBI_3003G159101	-1.88215	down	1day30mins	hypothetical protein
SORBI_3004G240700	-1.88044	down	3hours	hypothetical protein
SORBI_3003G440300	-1.88038	down	2days	hypothetical protein
SORBI_3010G227900	-1.87882	down	3hours	hypothetical protein
SORBI_3003G385401	-1.87848	down	1day30mins	hypothetical protein
SORBI_3002G074000	-1.87598	down	3hours	Leucine-rich repeat receptor-like tyrosine-protein kinase PXC3 [Source:Projected from Arabidopsis thaliana (AT2G41820) UniProtKB/Swiss-Prot;Acc:O22938]
SORBI_3003G107700	-1.87583	down	3hours	hypothetical protein
SORBI_3010G104600	-1.87561	down	2days	hypothetical protein
SORBI_3002G376900	-1.8754	down	3hours	hypothetical protein
SORBI_3010G023700	-1.87531	down	1day30mins	hypothetical protein
SORBI_3009G070700	-1.87358	down	1day3hours	hypothetical protein
SORBI_3003G406000	-1.87338	down	1day3hours	hypothetical protein
SORBI_3005G080900	-1.87229	down	1day	hypothetical protein
SORBI_3002G371800	-1.87087	down	1day30mins	hypothetical protein
SORBI_3002G094600	-1.87057	down	1day	hypothetical protein
SORBI_3006G093100	-1.87053	down	3hours	hypothetical protein
SORBI_3009G163950	-1.87003	down	3hours	hypothetical protein
SORBI_3005G200200	-1.86943	down	3hours	hypothetical protein
SORBI_3009G229700	-1.86797	down	1day3hours	Photosystem I reaction center subunit VI, chloroplast precursor (PSI- H) (Light-harvesting complex I 11 kDa protein) (GOS5 protein) [Source: Projected from Oryza sativa (Os05g0560000)]
SORBI_3006G095400	-1.86711	down	1day30mins	hypothetical protein
SORBI_3008G112400	-1.86661	down	1day3hours	hypothetical protein
SORBI_3003G390700	-1.86451	down	1day3hours	hypothetical protein
SORBI_3001G331500	-1.86353	down	3hours	hypothetical protein
SORBI_3008G077800	-1.86347	down	1day3hours	hypothetical protein
SORBI_3009G173600	-1.86252	down	1day30mins	ATPases;nucleotide binding;ATP binding;nucleoside-triphosphatases;transcription factor binding [Source:Projected from Arabidopsis thaliana (AT1G67120) TAIR;Acc:AT1G67120]
SORBI_3007G077100	-1.86239	down	3hours	hypothetical protein
SORBI_3004G220600	-1.85923	down	1day3hours	hypothetical protein
SORBI_3009G205100	-1.85899	down	3hours	hypothetical protein
SORBI_3003G271400	-1.85887	down	1day3hours	Chloride channel protein [Source:Projected from Arabidopsis thaliana (AT4G35440) UniProtKB/TrEMBL;Acc:F4JN11]
SORBI_3004G272700	-1.85808	down	1day30mins	4-coumarate:coenzyme A ligase, Flavonoid biosynthesi [Source: Projected from Oryza sativa (Os02g0697400)]
SORBI_3001G157300	-1.85693	down	1day	hypothetical protein
SORBI_3006G235900	-1.8552	down	3hours	hypothetical protein
SORBI_3002G154600	-1.85485	down	1day30mins	hypothetical protein
SORBI_3006G142266	-1.85412	down	1day	hypothetical protein
SORBI_3003G024400	-1.85359	down	3hours
SORBI_3003G380600	-1.85298	down	1day3hours	hypothetical protein
SORBI_3002G110500	-1.85087	down	1day	Nuclear pore complex protein NUP54 [Source:Projected from Arabidopsis thaliana (AT1G24310) UniProtKB/Swiss-Prot;Acc:Q8GYF7]
SORBI_3008G016200	-1.85014	down	3hours	hypothetical protein
SORBI_3001G371100	-1.84963	down	1day	hypothetical protein
SORBI_3009G041600	-1.84956	down	1day	hypothetical protein
SORBI_3010G201266	-1.84951	down	3hours	hypothetical protein
SORBI_3010G088700	-1.84933	down	1day3hours	hypothetical protein
SORBI_3001G410450	-1.84927	down	2days	hypothetical protein
SORBI_3008G030000	-1.8487	down	1day30mins	hypothetical protein
SORBI_3007G164750	-1.84827	down	1day	hypothetical protein
SORBI_3009G231400	-1.84809	down	1day3hours	hypothetical protein
SORBI_3001G203000	-1.84762	down	1day30mins	hypothetical protein
SORBI_3003G068900	-1.84746	down	2days
SORBI_3009G190000	-1.84704	down	3hours	hypothetical protein
SORBI_3007G185100	-1.84683	down	1day30mins	hypothetical protein
SORBI_3001G221800	-1.84508	down	3hours	hypothetical protein
SORBI_3002G173700	-1.84495	down	3hours	hypothetical protein
SORBI_3006G252466	-1.84385	down	3hours	hypothetical protein
SORBI_3008G183400	-1.84322	down	3hours	hypothetical protein
SORBI_3004G332100	-1.84251	down	1day3hours	hypothetical protein
SORBI_3002G125200	-1.84231	down	3hours	hypothetical protein
SORBI_3007G198100	-1.84168	down	1day3hours	hypothetical protein
SORBI_3010G006800	-1.84061	down	3hours	hypothetical protein
SORBI_3008G021700	-1.84054	down	1day30mins	Trigger factor-like protein TIG, Chloroplastic [Source:Projected from Arabidopsis thaliana (AT5G55220) UniProtKB/Swiss-Prot;Acc:Q8S9L5]
SORBI_3003G162400	-1.8404	down	2days	hypothetical protein
SORBI_3006G108832	-1.84036	down	1day3hours	hypothetical protein
SORBI_3001G023500	-1.83986	down	1day30mins	hypothetical protein
SORBI_3010G171300	-1.83968	down	3hours	hypothetical protein
SORBI_3002G232200	-1.83964	down	3hours	hypothetical protein
SORBI_3001G390000	-1.83819	down	1day3hours	hypothetical protein
SORBI_3006G123700	-1.83801	down	1day3hours	hypothetical protein
SORBI_3004G278700	-1.83735	down	3hours	hypothetical protein
SORBI_3003G408200	-1.83689	down	3hours	hypothetical protein
SORBI_3003G068300	-1.83687	down	1day30mins	hypothetical protein
SORBI_3001G192200	-1.83662	down	3hours	hypothetical protein
SORBI_3009G251400	-1.83645	down	1day	hypothetical protein
SORBI_3006G019400	-1.83601	down	2days	hypothetical protein
SORBI_3005G013901	-1.83595	down	3hours	hypothetical protein
SORBI_3006G235900	-1.83496	down	1day30mins	hypothetical protein
SORBI_3001G032100	-1.83444	down	1day	hypothetical protein
SORBI_3003G199600	-1.83428	down	2days	hypothetical protein
SORBI_3006G124800	-1.8337	down	2days	hypothetical protein
SORBI_3005G130100	-1.83302	down	3hours	hypothetical protein
SORBI_3006G030800	-1.83222	down	1day30mins	hypothetical protein
SORBI_3001G498033	-1.83205	down	2days	hypothetical protein
SORBI_3001G420100	-1.83163	down	1day3hours	hypothetical protein
SORBI_3006G001900	-1.83032	down	2days	hypothetical protein
SORBI_3002G134300	-1.8303	down	1day3hours	hypothetical protein
SORBI_3002G281600	-1.82951	down	1day	hypothetical protein
SORBI_3003G215800	-1.82943	down	2days	hypothetical protein
SORBI_3002G161400	-1.82931	down	2days	hypothetical protein
SORBI_3003G170966	-1.82869	down	3hours	hypothetical protein
SORBI_3009G009500	-1.82853	down	1day	hypothetical protein
SORBI_3003G094600	-1.82831	down	1day3hours	hypothetical protein
SORBI_3006G081200	-1.82759	down	1day3hours	hypothetical protein
SORBI_3006G146500	-1.82753	down	3hours	hypothetical protein
SORBI_3008G028600	-1.82584	down	2days	hypothetical protein
SORBI_3002G328600	-1.82519	down	1day30mins	hypothetical protein
SORBI_3006G262100	-1.82456	down	2days	Transcription factor, Regulator for phosphate homeostasi [Source: Projected from Oryza sativa (Os04g0671900)]
SORBI_3004G011566	-1.82294	down	1day	hypothetical protein
SORBI_3003G338801	-1.82123	down	1day3hours	hypothetical protein
SORBI_3007G137400	-1.8206	down	1day30mins	hypothetical protein
SORBI_3007G211100	-1.82054	down	1day30mins	AGL26 [Source:Projected from Arabidopsis thaliana (AT5G26880) UniProtKB/TrEMBL;Acc:A0A178UI04]
SORBI_3002G401900	-1.8205	down	1day3hours	hypothetical protein
SORBI_3001G403350	-1.82046	down	1day30mins	hypothetical protein
SORBI_3003G276000	-1.82035	down	1day	hypothetical protein
SORBI_3003G172800	-1.82018	down	1day3hours	hypothetical protein
SORBI_3002G073600	-1.8198	down	3hours	hypothetical protein
SORBI_3006G114600	-1.81745	down	3hours	hypothetical protein
SORBI_3009G250100	-1.81708	down	2days	hypothetical protein
SORBI_3010G097700	-1.81648	down	3hours	Putative pentatricopeptide repeat-containing protein At5g13230, mitochondrial [Source:Projected from Arabidopsis thaliana (AT5G13230) UniProtKB/Swiss-Prot;Acc:Q9LYV3]
SORBI_3002G068800	-1.81612	down	2days	hypothetical protein
SORBI_3002G206500	-1.81521	down	1day30mins	hypothetical protein
SORBI_3008G129000	-1.81449	down	1day	hypothetical protein
SORBI_3002G322000	-1.81195	down	2days	hypothetical protein
SORBI_3008G112300	-1.8116	down	1day3hours	Dicarboxylate transporter 1, chloroplastic [Source:Projected from Arabidopsis thaliana (AT5G12860) UniProtKB/Swiss-Prot;Acc:Q9LXV3]
SORBI_3006G145700	-1.81151	down	2days	hypothetical protein
SORBI_3008G160300	-1.8113	down	3hours
SORBI_3009G113400	-1.81117	down	1day3hours	hypothetical protein
SORBI_3003G265800	-1.81051	down	1day3hours	HCF152 [Source:Projected from Arabidopsis thaliana (AT3G09650) UniProtKB/TrEMBL;Acc:A0A178V9F2]
SORBI_3003G156600	-1.8099	down	3hours	hypothetical protein
SORBI_3002G430100	-1.80968	down	1day30mins	hypothetical protein
SORBI_3004G087100	-1.80942	down	3hours	hypothetical protein
SORBI_3001G178200	-1.80877	down	1day3hours	hypothetical protein
SORBI_3003G355200	-1.80857	down	1day3hours	hypothetical protein
SORBI_3001G269000	-1.80854	down	1day30mins	hypothetical protein
SORBI_3007G137350	-1.80835	down	1day	Protein SLOW WALKER 1 [Source:Projected from Arabidopsis thaliana (AT2G47990) UniProtKB/Swiss-Prot;Acc:O82266]
SORBI_3001G355600	-1.8077	down	1day3hours	hypothetical protein
SORBI_3010G165000	-1.80767	down	1day3hours	hypothetical protein
SORBI_3003G239600	-1.80763	down	3hours	hypothetical protein
SORBI_3006G093000	-1.80665	down	3hours	hypothetical protein
SORBI_3009G123100	-1.80664	down	1day30mins	hypothetical protein
SORBI_3K000400	-1.80654	down	2days
SORBI_3008G118000	-1.80633	down	1day30mins	hypothetical protein
SORBI_3003G263300	-1.80596	down	2days	hypothetical protein
SORBI_3005G018200	-1.8054	down	1day30mins	hypothetical protein
SORBI_3004G024600	-1.80497	down	1day3hours	hypothetical protein
SORBI_3002G307800	-1.80402	down	1day3hours	hypothetical protein
SORBI_3001G082900	-1.80284	down	1day3hours	hypothetical protein
SORBI_3002G300000	-1.80234	down	1day30mins	hypothetical protein
SORBI_3003G431900	-1.80127	down	1day3hours	hypothetical protein
SORBI_3005G204000	-1.80082	down	1day3hours	hypothetical protein
SORBI_3006G031833	-1.80046	down	2days	hypothetical protein
SORBI_3004G076000	-1.8	down	1day	hypothetical protein
SORBI_3010G044700	-1.79955	down	3hours	hypothetical protein
SORBI_3002G323900	-1.79925	down	2days	hypothetical protein
SORBI_3001G321800	-1.79921	down	2days	hypothetical protein
SORBI_3001G269000	-1.79896	down	1day3hours	hypothetical protein
SORBI_3003G160300	-1.7985	down	3hours	hypothetical protein
SORBI_3008G066300	-1.79795	down	1day	hypothetical protein
SORBI_3010G032300	-1.79652	down	1day30mins	hypothetical protein
SORBI_3003G141800	-1.7961	down	1day3hours	hypothetical protein
SORBI_3004G249950	-1.79534	down	1day30mins	hypothetical protein
SORBI_3008G059000	-1.79421	down	1day3hours	hypothetical protein
SORBI_3004G008100	-1.79378	down	2days	hypothetical protein
SORBI_3003G282000	-1.79377	down	3hours	hypothetical protein
SORBI_3010G175800	-1.79375	down	1day30mins	hypothetical protein
SORBI_3001G527900	-1.79262	down	1day	Nascent polypeptide-associated complex subunit alpha-like protein 2 [Source:Projected from Arabidopsis thaliana (AT3G49470) UniProtKB/TrEMBL;Acc:A0A1I9LR04]
SORBI_3002G292200	-1.79228	down	1day3hours	hypothetical protein
SORBI_3003G309700	-1.7918	down	1day3hours	hypothetical protein
SORBI_3005G012000	-1.79124	down	1day
SORBI_3001G300800	-1.7904	down	3hours	hypothetical protein
SORBI_3009G243200	-1.78927	down	1day3hours	hypothetical protein
SORBI_3006G007100	-1.78925	down	2days	hypothetical protein
SORBI_3004G015400	-1.78857	down	1day3hours	hypothetical protein
SORBI_3009G023700	-1.78767	down	3hours	Bacterial-type ATP binding cassette (ABC) transporter, Al toleranc [Source: Projected from Oryza sativa (Os05g0119000)]
SORBI_3002G049600	-1.78702	down	3hours	hypothetical protein
SORBI_3006G205100	-1.78677	down	3hours	hypothetical protein
SORBI_3003G141800	-1.78631	down	2days	hypothetical protein
SORBI_3003G043600	-1.78591	down	2days	hypothetical protein
SORBI_3004G011201	-1.78537	down	1day3hours	hypothetical protein
SORBI_3009G243500	-1.78525	down	1day3hours	hypothetical protein
SORBI_3003G335300	-1.78523	down	3hours	hypothetical protein
SORBI_3009G150000	-1.7841	down	1day3hours	hypothetical protein
SORBI_3007G057700	-1.78401	down	3hours	hypothetical protein
SORBI_3010G092900	-1.78302	down	3hours	ATP-dependent zinc metalloprotease FTSH 6, chloroplastic [Source:Projected from Arabidopsis thaliana (AT5G15250) UniProtKB/Swiss-Prot;Acc:Q1PDW5]
SORBI_3010G191750	-1.78256	down	2days	hypothetical protein
SORBI_3009G002200	-1.78168	down	1day30mins	hypothetical protein
SORBI_3002G052100	-1.78072	down	2days	hypothetical protein
SORBI_3009G172950	-1.78003	down	1day30mins	hypothetical protein
SORBI_3005G156900	-1.77984	down	3hours	hypothetical protein
SORBI_3006G166601	-1.77943	down	1day	hypothetical protein
SORBI_3003G370000	-1.77849	down	1day3hours	hypothetical protein
SORBI_3005G007900	-1.77834	down	3hours	hypothetical protein
SORBI_3008G022500	-1.77697	down	1day30mins	hypothetical protein
SORBI_3001G042901	-1.77677	down	3hours	hypothetical protein
SORBI_3007G179400	-1.77673	down	1day30mins	hypothetical protein
SORBI_3007G164750	-1.77518	down	3hours	hypothetical protein
SORBI_3004G135500	-1.77304	down	3hours	hypothetical protein
SORBI_3006G095400	-1.77203	down	1day	hypothetical protein
SORBI_3006G217900	-1.77089	down	1day30mins	Leucine-rich repeat receptor-like protein kinase (Fragment) [Source:Projected from Arabidopsis thaliana (AT5G46330) UniProtKB/TrEMBL;Acc:C0LGU8]
SORBI_3003G335300	-1.77027	down	1day3hours	hypothetical protein
SORBI_3001G439200	-1.77015	down	3hours	hypothetical protein
SORBI_3009G127500	-1.77004	down	1day30mins	ISA2 [Source:Projected from Arabidopsis thaliana (AT1G03310) UniProtKB/TrEMBL;Acc:A0A178WGA8]
SORBI_3001G217000	-1.76983	down	3hours	hypothetical protein
SORBI_3001G514700	-1.76955	down	1day30mins	hypothetical protein
SORBI_3001G097700	-1.76844	down	2days	hypothetical protein
SORBI_3010G162500	-1.76821	down	1day3hours	hypothetical protein
SORBI_3002G074000	-1.76793	down	1day3hours	Leucine-rich repeat receptor-like tyrosine-protein kinase PXC3 [Source:Projected from Arabidopsis thaliana (AT2G41820) UniProtKB/Swiss-Prot;Acc:O22938]
SORBI_3006G157100	-1.76792	down	1day30mins	Sphingolipid delta(4)-desaturase DES1-like [Source:Projected from Arabidopsis thaliana (AT4G04930) UniProtKB/Swiss-Prot;Acc:Q9ZPH4]
SORBI_3006G067800	-1.76719	down	1day	hypothetical protein
SORBI_3005G042100	-1.76696	down	3hours	hypothetical protein
SORBI_3010G185800	-1.76527	down	1day3hours	hypothetical protein
SORBI_3001G357200	-1.76517	down	1day30mins	hypothetical protein
SORBI_3006G124300	-1.76506	down	1day	hypothetical protein
SORBI_3003G390400	-1.76475	down	3hours	hypothetical protein
SORBI_3001G486100	-1.76184	down	1day3hours	hypothetical protein
SORBI_3009G204900	-1.76176	down	3hours	hypothetical protein
SORBI_3004G331000	-1.76167	down	1day3hours	hypothetical protein
SORBI_3001G042800	-1.76165	down	3hours	Nudix hydrolase 16, mitochondrial [Source:Projected from Arabidopsis thaliana (AT3G12600) UniProtKB/Swiss-Prot;Acc:Q9LHK1]
[truncated: 6,904 more rows]
