# Supplementary material for: Decoding nitrogen uptake efficiency in maize and sorghum: insights from comparative gene regulatory networks
Source: Plant J. 2025 Dec 18;124(6):e70631. doi: 10.1111/tpj.70631 (PMC12714369; doi:10.1111/tpj.70631)
Supplement: Supplementary file 15 — Table S14. Differentially expressed genes across all time points in roots of sorghum. [file TPJ-124-0-s009.xlsx]

## Sheet: a.Lateral
Table S14 Differentially expressed genes across all timepoints in roots of sorghum.
Gene ID	log2FoldChange	Regulation	Samples	Description
SORBI_3001G332900	-23.273	down	1day3hours	hypothetical protein
SORBI_3008G098500	-23.0855	down	1day3hours	hypothetical protein
SORBI_3009G133000	-22.7387	down	2days	hypothetical protein
SORBI_3001G332900	-22.6822	down	2days	hypothetical protein
SORBI_3006G025600	-22.1845	down	30mins	hypothetical protein
SORBI_3003G057900	-22.1341	down	30mins	hypothetical protein
SORBI_3004G035750	-21.8434	down	1day30mins	hypothetical protein
SORBI_3009G133000	-21.8434	down	1day30mins	hypothetical protein
SORBI_3004G035750	-21.8385	down	1day	hypothetical protein
SORBI_3009G133000	-21.8385	down	1day	hypothetical protein
SORBI_3001G332900	-21.7888	down	1day30mins	hypothetical protein
SORBI_3001G332900	-21.7829	down	1day	hypothetical protein
SORBI_3003G435900	-21.6547	down	1day	hypothetical protein
SORBI_3002G213000	-21.6432	down	1day	hypothetical protein
SORBI_3006G003901	-21.6432	down	1day	hypothetical protein
SORBI_3008G098500	-21.6111	down	1day	hypothetical protein
SORBI_3008G098500	-21.444	down	1day30mins	hypothetical protein
SORBI_3008G130800	-21.1694	down	1day	hypothetical protein
SORBI_3004G333900	-11.4449	down	3hours	hypothetical protein
SORBI_3008G027300	-11.0192	down	1day	hypothetical protein
SORBI_3003G154300	-10.5689	down	1day30mins	hypothetical protein
SORBI_3005G060700	-10.3122	down	1day	hypothetical protein
SORBI_3003G423200	-10.0965	down	1day3hours	hypothetical protein
SORBI_3001G140200	-9.94772	down	1day	hypothetical protein
SORBI_3010G189500	-9.7167	down	1day3hours	GRAS family nuclear protein, Control of tillerin [Source: Projected from Oryza sativa (Os06g0610350)]
SORBI_3007G036500	-9.63981	down	1day30mins	hypothetical protein
SORBI_3005G127300	-9.25706	down	1day	hypothetical protein
SORBI_3003G423200	-9.25689	down	2days	hypothetical protein
SORBI_3003G037600	-8.9082	down	3hours	hypothetical protein
SORBI_3001G140200	-8.77599	down	3hours	hypothetical protein
SORBI_3003G423200	-8.53364	down	1day	hypothetical protein
SORBI_3005G210850	-8.41394	down	3hours	hypothetical protein
SORBI_3008G072400	-8.27479	down	1day	hypothetical protein
SORBI_3005G017801	-8.14244	down	1day30mins	hypothetical protein
SORBI_3005G127300	-8.08147	down	3hours	hypothetical protein
SORBI_3001G397200	-7.99072	down	3hours	hypothetical protein
SORBI_3008G053000	-7.85829	down	1day	hypothetical protein
SORBI_3010G127600	-7.74136	down	3hours	hypothetical protein
SORBI_3004G052800	-7.716	down	3hours	hypothetical protein
SORBI_3003G154400	-7.6641	down	3hours	hypothetical protein
SORBI_3008G117600	-7.53863	down	3hours	hypothetical protein
SORBI_3009G212000	-7.53862	down	3hours	hypothetical protein
SORBI_3009G015300	-7.51275	down	3hours	hypothetical protein
SORBI_3008G117400	-7.45299	down	3hours	hypothetical protein
SORBI_3002G403600	-7.44104	down	1day30mins	hypothetical protein
SORBI_3002G403600	-7.3834	down	3hours	hypothetical protein
SORBI_3009G055500	-7.36472	down	3hours	hypothetical protein
SORBI_3003G423200	-7.35312	down	3hours	hypothetical protein
SORBI_3002G368500	-7.31235	down	1day3hours	hypothetical protein
SORBI_3005G041000	-7.28816	down	3hours	hypothetical protein
SORBI_3001G388250	-7.21093	down	30mins	hypothetical protein
SORBI_3005G186700	-7.2077	down	1day	hypothetical protein
SORBI_3001G409400	-7.19414	down	1day	hypothetical protein
SORBI_3002G425101	-7.1506	down	3hours	hypothetical protein
SORBI_3004G154466	-7.13509	down	30mins	hypothetical protein
SORBI_3001G140200	-7.13423	down	30mins	hypothetical protein
SORBI_3005G163200	-7.12462	down	1day30mins	hypothetical protein
SORBI_3001G435600	-7.08577	down	1day	hypothetical protein
SORBI_3001G444700	-6.99614	down	3hours	hypothetical protein
SORBI_3007G080100	-6.99006	down	1day	hypothetical protein
SORBI_3007G149400	-6.95356	down	3hours	hypothetical protein
SORBI_3007G067400	-6.95147	down	3hours	hypothetical protein
SORBI_3007G149400	-6.90836	down	1day3hours	hypothetical protein
SORBI_3006G247500	-6.89676	down	3hours	hypothetical protein
SORBI_3003G302701	-6.88663	down	3hours	hypothetical protein
SORBI_3001G435600	-6.86926	down	3hours	hypothetical protein
SORBI_3002G403600	-6.85479	down	30mins	hypothetical protein
SORBI_3006G229500	-6.85331	down	3hours	hypothetical protein
SORBI_3010G177900	-6.82841	down	1day	hypothetical protein
SORBI_3008G007500	-6.78534	down	1day3hours	hypothetical protein
SORBI_3001G129650	-6.77938	down	1day	hypothetical protein
SORBI_3007G067300	-6.7576	down	30mins	hypothetical protein
SORBI_3008G105850	-6.75717	down	3hours	hypothetical protein
SORBI_3001G329400	-6.71082	down	1day30mins	hypothetical protein
SORBI_3008G126800	-6.69021	down	3hours	hypothetical protein
SORBI_3002G317001	-6.63976	down	1day30mins	hypothetical protein
SORBI_3004G001200	-6.62589	down	3hours	hypothetical protein
SORBI_3002G110100	-6.58536	down	1day	hypothetical protein
SORBI_3005G060666	-6.57151	down	3hours	hypothetical protein
SORBI_3001G288000	-6.53715	down	3hours	hypothetical protein
SORBI_3006G060500	-6.53078	down	1day30mins	hypothetical protein
SORBI_3005G225500	-6.51209	down	3hours	hypothetical protein
SORBI_3001G388250	-6.5017	down	3hours	hypothetical protein
SORBI_3002G105900	-6.49568	down	1day	hypothetical protein
SORBI_3003G228400	-6.44559	down	1day	hypothetical protein
SORBI_3004G333900	-6.44178	down	1day3hours	hypothetical protein
SORBI_3004G125500	-6.43578	down	1day3hours	hypothetical protein
SORBI_3004G154466	-6.43389	down	3hours	hypothetical protein
SORBI_3003G154300	-6.40516	down	3hours	hypothetical protein
SORBI_3005G127300	-6.2719	down	1day30mins	hypothetical protein
SORBI_3002G190100	-6.23912	down	3hours	hypothetical protein
SORBI_3004G111800	-6.2155	down	1day30mins	hypothetical protein
SORBI_3006G166300	-6.20916	down	1day	hypothetical protein
SORBI_3002G224300	-6.19219	down	1day	hypothetical protein
SORBI_3003G421000	-6.09986	down	1day	hypothetical protein
SORBI_3008G109950	-6.08457	down	3hours	hypothetical protein
SORBI_3005G164966	-6.06305	down	3hours	hypothetical protein
SORBI_3005G226800	-6.05419	down	3hours	hypothetical protein
SORBI_3002G403600	-6.01494	down	1day3hours	hypothetical protein
SORBI_3004G300300	-5.9887	down	3hours	HD-ZIP I protein, Transcription activator, Stress response, Panicle developmen [Source: Projected from Oryza sativa (Os02g0649300)]
SORBI_3008G075500	-5.97291	down	3hours	hypothetical protein
SORBI_3002G227800	-5.96916	down	3hours	hypothetical protein
SORBI_3002G006801	-5.96554	down	3hours	hypothetical protein
SORBI_3003G139400	-5.86806	down	1day	hypothetical protein
SORBI_3007G131000	-5.77523	down	1day	hypothetical protein
SORBI_3009G177000	-5.73907	down	3hours	hypothetical protein
SORBI_3009G066100	-5.71833	down	1day	hypothetical protein
SORBI_3003G166400	-5.71674	down	3hours	hypothetical protein
SORBI_3003G031001	-5.70879	down	30mins	hypothetical protein
SORBI_3008G175600	-5.70308	down	3hours	hypothetical protein
SORBI_3001G435600	-5.6979	down	30mins	hypothetical protein
SORBI_3010G275100	-5.65174	down	3hours	hypothetical protein
SORBI_3001G485200	-5.64936	down	3hours	hypothetical protein
SORBI_3005G057201	-5.64445	down	3hours	hypothetical protein
SORBI_3007G131100	-5.64444	down	30mins	hypothetical protein
SORBI_3004G333900	-5.63086	down	1day30mins	hypothetical protein
SORBI_3003G173116	-5.58272	down	3hours
SORBI_3001G273100	-5.55807	down	3hours	hypothetical protein
SORBI_3001G073300	-5.46672	down	1day30mins	hypothetical protein
SORBI_3007G189600	-5.45122	down	3hours	hypothetical protein
SORBI_3007G067400	-5.42571	down	30mins	hypothetical protein
SORBI_3010G244800	-5.42213	down	3hours	hypothetical protein
SORBI_3003G256700	-5.41688	down	1day30mins	hypothetical protein
SORBI_3006G243800	-5.40356	down	3hours	hypothetical protein
SORBI_3003G244600	-5.40138	down	1day30mins	hypothetical protein
SORBI_3004G282900	-5.3815	down	1day	hypothetical protein
SORBI_3007G122500	-5.35293	down	3hours	hypothetical protein
SORBI_3003G109400	-5.29281	down	1day3hours	hypothetical protein
SORBI_3003G326400	-5.28738	down	30mins	hypothetical protein
SORBI_3003G326400	-5.26765	down	1day30mins	hypothetical protein
SORBI_3001G299900	-5.23442	down	3hours	hypothetical protein
SORBI_3004G258300	-5.22186	down	1day3hours	hypothetical protein
SORBI_3004G154466	-5.20471	down	1day	hypothetical protein
SORBI_3010G128000	-5.12406	down	1day30mins	hypothetical protein
SORBI_3003G323700	-5.08901	down	1day3hours	hypothetical protein
SORBI_3005G060700	-5.07758	down	30mins	hypothetical protein
SORBI_3004G258300	-5.05019	down	1day30mins	hypothetical protein
SORBI_3007G157100	-5.0163	down	1day3hours	hypothetical protein
SORBI_3001G403350	-5.00354	down	3hours	hypothetical protein
SORBI_3002G225700	-5.00237	down	2days	hypothetical protein
SORBI_3005G103500	-4.99575	down	3hours	hypothetical protein
SORBI_3007G105800	-4.97881	down	1day30mins	hypothetical protein
SORBI_3001G482000	-4.9462	down	1day3hours	hypothetical protein
SORBI_3009G205100	-4.93491	down	3hours	hypothetical protein
SORBI_3002G312300	-4.93336	down	1day3hours	hypothetical protein
SORBI_3006G187401	-4.92463	down	1day	hypothetical protein
SORBI_3002G220600	-4.91363	down	1day30mins	hypothetical protein
SORBI_3010G275100	-4.90674	down	1day30mins	hypothetical protein
SORBI_3006G113900	-4.90278	down	3hours	hypothetical protein
SORBI_3007G189600	-4.90186	down	1day30mins	hypothetical protein
SORBI_3001G423600	-4.90087	down	3hours	hypothetical protein
SORBI_3002G225700	-4.87916	down	1day3hours	hypothetical protein
SORBI_3010G080000	-4.87682	down	1day3hours	hypothetical protein
SORBI_3007G189600	-4.87151	down	1day	hypothetical protein
SORBI_3001G261408	-4.83892	down	3hours
SORBI_3001G140200	-4.83666	down	2days	hypothetical protein
SORBI_3003G375900	-4.83564	down	1day	hypothetical protein
SORBI_3001G073800	-4.83162	down	3hours	hypothetical protein
SORBI_3001G146500	-4.83076	down	3hours	hypothetical protein
SORBI_3001G329400	-4.80384	down	1day	hypothetical protein
SORBI_3001G471100	-4.78081	down	1day3hours	EDTS5 [Source:Projected from Arabidopsis thaliana (AT2G13810) UniProtKB/TrEMBL;Acc:A0A178VQ02]
SORBI_3001G329400	-4.75518	down	2days	hypothetical protein
SORBI_3004G195700	-4.7547	down	3hours	hypothetical protein
SORBI_3006G268200	-4.73106	down	1day	hypothetical protein
SORBI_3003G375900	-4.72316	down	1day30mins	hypothetical protein
SORBI_3002G386000	-4.72119	down	30mins	hypothetical protein
SORBI_3008G177800	-4.66874	down	3hours	hypothetical protein
SORBI_3006G113900	-4.65487	down	1day3hours	hypothetical protein
SORBI_3010G036000	-4.65427	down	3hours	hypothetical protein
SORBI_3001G136300	-4.64451	down	1day3hours	hypothetical protein
SORBI_3004G060400	-4.61315	down	3hours	hypothetical protein
SORBI_3003G067800	-4.59549	down	3hours	hypothetical protein
SORBI_3003G366100	-4.5782	down	1day30mins	hypothetical protein
SORBI_3001G050900	-4.57641	down	3hours	hypothetical protein
SORBI_3003G154400	-4.57189	down	1day3hours	hypothetical protein
SORBI_3004G218200	-4.55882	down	1day3hours	hypothetical protein
SORBI_3004G195700	-4.55519	down	1day3hours	hypothetical protein
SORBI_3003G172450	-4.54367	down	1day3hours	hypothetical protein
SORBI_3001G269100	-4.52822	down	3hours	hypothetical protein
SORBI_3003G256700	-4.50862	down	30mins	hypothetical protein
SORBI_3007G145901	-4.5034	down	3hours	hypothetical protein
SORBI_3003G169100	-4.49484	down	3hours	hypothetical protein
SORBI_3001G146500	-4.4891	down	1day3hours	hypothetical protein
SORBI_3001G068400	-4.48826	down	1day3hours	hypothetical protein
SORBI_3001G054000	-4.46422	down	1day3hours	hypothetical protein
SORBI_3003G256000	-4.46117	down	1day3hours	hypothetical protein
SORBI_3003G172300	-4.45797	down	3hours	hypothetical protein
SORBI_3010G047800	-4.45194	down	1day3hours	hypothetical protein
SORBI_3001G256700	-4.44699	down	1day3hours	hypothetical protein
SORBI_3001G146400	-4.40678	down	3hours	hypothetical protein
SORBI_3009G205100	-4.3919	down	30mins	hypothetical protein
SORBI_3003G154300	-4.38768	down	2days	hypothetical protein
SORBI_3010G193300	-4.38671	down	1day3hours	hypothetical protein
SORBI_3003G154300	-4.37371	down	1day3hours	hypothetical protein
SORBI_3007G080780	-4.36527	down	30mins	hypothetical protein
SORBI_3002G312300	-4.3471	down	1day	hypothetical protein
SORBI_3002G327900	-4.34213	down	1day30mins	hypothetical protein
SORBI_3004G258300	-4.3344	down	30mins	hypothetical protein
SORBI_3002G371800	-4.33133	down	3hours	hypothetical protein
SORBI_3001G142900	-4.32922	down	1day30mins	hypothetical protein
SORBI_3001G261408	-4.32356	down	1day
SORBI_3003G400200	-4.32309	down	1day	hypothetical protein
SORBI_3006G113900	-4.31894	down	1day	hypothetical protein
SORBI_3001G516000	-4.31848	down	1day30mins	Similar to Chitinase 11 [Source: Projected from Oryza sativa (Os03g0132900)]
SORBI_3006G113900	-4.31015	down	1day30mins	hypothetical protein
SORBI_3007G058200	-4.30551	down	1day	hypothetical protein
SORBI_3002G312300	-4.28532	down	2days	hypothetical protein
SORBI_3010G128000	-4.28476	down	30mins	hypothetical protein
SORBI_3010G036000	-4.28446	down	1day30mins	hypothetical protein
SORBI_3006G123800	-4.27803	down	3hours	hypothetical protein
SORBI_3009G174866	-4.27139	down	1day	hypothetical protein
SORBI_3004G195800	-4.26942	down	1day3hours	hypothetical protein
SORBI_3003G256700	-4.26515	down	1day	hypothetical protein
SORBI_3001G073300	-4.22535	down	2days	hypothetical protein
SORBI_3001G146400	-4.22088	down	1day3hours	hypothetical protein
SORBI_3006G231332	-4.21554	down	3hours	hypothetical protein
SORBI_3005G103300	-4.21273	down	1day3hours	hypothetical protein
SORBI_3003G171900	-4.20355	down	3hours	Cytochrome b6-f complex subunit 8 [Source:Projected from Arabidopsis thaliana (ATCG00210) UniProtKB/Swiss-Prot;Acc:P61039]
SORBI_3003G241900	-4.20212	down	1day30mins	Probable plastid-lipid-associated protein 14, chloroplastic [Source:Projected from Arabidopsis thaliana (AT5G53450) UniProtKB/Swiss-Prot;Acc:Q9LV04]
SORBI_3001G329400	-4.19691	down	1day3hours	hypothetical protein
SORBI_3003G228300	-4.19285	down	1day3hours	hypothetical protein
SORBI_3005G052000	-4.18617	down	3hours	hypothetical protein
SORBI_3003G168200	-4.18539	down	3hours	hypothetical protein
SORBI_3008G177800	-4.18539	down	30mins	hypothetical protein
SORBI_3001G291600	-4.18256	down	1day3hours	hypothetical protein
SORBI_3005G103300	-4.18171	down	3hours	hypothetical protein
SORBI_3002G327900	-4.17851	down	1day3hours	hypothetical protein
SORBI_3001G291600	-4.17368	down	30mins	hypothetical protein
SORBI_3010G128000	-4.17137	down	1day3hours	hypothetical protein
SORBI_3002G393900	-4.15631	down	1day3hours	hypothetical protein
SORBI_3004G111800	-4.15188	down	1day3hours	hypothetical protein
SORBI_3003G089700	-4.15139	down	1day30mins	hypothetical protein
SORBI_3003G256000	-4.14298	down	1day30mins	hypothetical protein
SORBI_3007G077001	-4.13817	down	3hours	hypothetical protein
SORBI_3003G064600	-4.13266	down	30mins	hypothetical protein
SORBI_3003G244600	-4.12812	down	1day	hypothetical protein
SORBI_3001G261408	-4.12695	down	1day30mins
SORBI_3006G114200	-4.11986	down	1day3hours	hypothetical protein
SORBI_3001G471100	-4.11463	down	30mins	EDTS5 [Source:Projected from Arabidopsis thaliana (AT2G13810) UniProtKB/TrEMBL;Acc:A0A178VQ02]
SORBI_3007G058200	-4.07904	down	2days	hypothetical protein
SORBI_3001G423600	-4.07632	down	1day	hypothetical protein
SORBI_3005G060700	-4.07069	down	1day3hours	hypothetical protein
SORBI_3010G047800	-4.06783	down	1day30mins	hypothetical protein
SORBI_3003G149100	-4.06369	down	3hours	hypothetical protein
SORBI_3003G339800	-4.06109	down	1day3hours	hypothetical protein
SORBI_3010G245500	-4.03678	down	2days	hypothetical protein
SORBI_3003G400200	-4.03389	down	3hours	hypothetical protein
SORBI_3006G113800	-4.03311	down	1day3hours	hypothetical protein
SORBI_3003G256000	-4.03019	down	3hours	hypothetical protein
SORBI_3007G057300	-4.01539	down	1day3hours	hypothetical protein
SORBI_3003G204501	-4.00145	down	3hours	hypothetical protein
SORBI_3003G326400	-3.9998	down	2days	hypothetical protein
SORBI_3004G112300	-3.99698	down	1day3hours	hypothetical protein
SORBI_3003G395800	-3.98779	down	3hours	hypothetical protein
SORBI_3008G117400	-3.97095	down	1day	hypothetical protein
SORBI_3003G256000	-3.96197	down	30mins	hypothetical protein
SORBI_3009G151900	-3.95936	down	1day3hours	hypothetical protein
SORBI_3005G111550	-3.95755	down	2days	hypothetical protein
SORBI_3007G080780	-3.95664	down	3hours	hypothetical protein
SORBI_3003G064600	-3.94872	down	1day30mins	hypothetical protein
SORBI_3008G036900	-3.94495	down	3hours	Nitrate-inducible and autorepressible transcriptional repressor, Nitrogen respons [Source: Projected from Oryza sativa (Os02g0325600)]
SORBI_3003G169200	-3.93902	down	3hours
SORBI_3003G244600	-3.93641	down	1day3hours	hypothetical protein
SORBI_3008G084300	-3.93132	down	3hours	hypothetical protein
SORBI_3002G245400	-3.92194	down	1day	hypothetical protein
SORBI_3004G279300	-3.91952	down	3hours	hypothetical protein
SORBI_3010G127600	-3.91936	down	1day3hours	hypothetical protein
SORBI_3005G097500	-3.8926	down	1day	hypothetical protein
SORBI_3010G273700	-3.87338	down	1day30mins	hypothetical protein
SORBI_3008G104701	-3.85297	down	1day3hours	hypothetical protein
SORBI_3004G250000	-3.84787	down	30mins	hypothetical protein
SORBI_3003G064600	-3.84539	down	1day3hours	hypothetical protein
SORBI_3003G244600	-3.8396	down	3hours	hypothetical protein
SORBI_3003G111200	-3.8375	down	1day30mins	hypothetical protein
SORBI_3007G049700	-3.82709	down	1day3hours	hypothetical protein
SORBI_3007G149400	-3.8243	down	1day	hypothetical protein
SORBI_3003G172450	-3.79697	down	1day	hypothetical protein
SORBI_3010G273700	-3.79673	down	1day3hours	hypothetical protein
SORBI_3001G397200	-3.79672	down	1day3hours	hypothetical protein
SORBI_3003G031600	-3.76439	down	1day	hypothetical protein
SORBI_3005G217900	-3.7614	down	1day3hours	hypothetical protein
SORBI_3001G260800	-3.75456	down	3hours	hypothetical protein
SORBI_3002G227800	-3.74718	down	1day	hypothetical protein
SORBI_3001G471100	-3.72991	down	1day30mins	EDTS5 [Source:Projected from Arabidopsis thaliana (AT2G13810) UniProtKB/TrEMBL;Acc:A0A178VQ02]
SORBI_3001G475400	-3.7298	down	1day3hours	hypothetical protein
SORBI_3002G245400	-3.7298	down	3hours	hypothetical protein
SORBI_3006G143100	-3.72749	down	3hours
SORBI_3008G060400	-3.72111	down	1day3hours	hypothetical protein
SORBI_3005G131600	-3.70799	down	1day3hours	hypothetical protein
SORBI_3003G154400	-3.70099	down	30mins	hypothetical protein
SORBI_3003G339800	-3.6957	down	30mins	hypothetical protein
SORBI_3003G172200	-3.68843	down	3hours	hypothetical protein
SORBI_3004G191200	-3.67491	down	1day	hypothetical protein
SORBI_3004G028200	-3.67447	down	30mins	hypothetical protein
SORBI_3005G017801	-3.67033	down	1day3hours	hypothetical protein
SORBI_3007G080780	-3.66993	down	1day3hours	hypothetical protein
SORBI_3002G327900	-3.66743	down	30mins	hypothetical protein
SORBI_3004G091700	-3.66342	down	1day3hours	hypothetical protein
SORBI_3007G123300	-3.663	down	1day3hours	hypothetical protein
SORBI_3001G388500	-3.65686	down	1day30mins	hypothetical protein
SORBI_3001G179680	-3.65644	down	1day3hours	hypothetical protein
SORBI_3008G060300	-3.65371	down	1day3hours	hypothetical protein
SORBI_3007G143400	-3.65348	down	1day3hours	hypothetical protein
SORBI_3009G028901	-3.64172	down	1day30mins	hypothetical protein
SORBI_3004G147900	-3.64075	down	1day3hours	hypothetical protein
SORBI_3006G124800	-3.63867	down	3hours	hypothetical protein
SORBI_3005G226100	-3.62679	down	1day3hours	hypothetical protein
SORBI_3007G048200	-3.62554	down	1day3hours	hypothetical protein
SORBI_3001G224700	-3.62386	down	1day	hypothetical protein
SORBI_3004G085600	-3.62079	down	1day	hypothetical protein
SORBI_3001G485100	-3.61427	down	1day	hypothetical protein
SORBI_3003G031600	-3.60709	down	1day3hours	hypothetical protein
SORBI_3010G193000	-3.60261	down	1day3hours	hypothetical protein
SORBI_3005G165850	-3.5847	down	1day3hours	hypothetical protein
SORBI_3009G240200	-3.58145	down	1day3hours	hypothetical protein
SORBI_3003G168800	-3.56434	down	3hours
SORBI_3002G025000	-3.5618	down	1day3hours	hypothetical protein
SORBI_3006G104200	-3.55975	down	1day3hours	hypothetical protein
SORBI_3008G183400	-3.54706	down	1day3hours	hypothetical protein
SORBI_3003G130200	-3.545	down	3hours	hypothetical protein
SORBI_3001G291600	-3.54271	down	1day30mins	hypothetical protein
SORBI_3007G057500	-3.54204	down	1day3hours	hypothetical protein
SORBI_3001G339300	-3.54196	down	3hours	hypothetical protein
SORBI_3003G228300	-3.54045	down	1day	hypothetical protein
SORBI_3002G202700	-3.53987	down	1day3hours	WRKY transcription factor, Transcriptional repressor, Pathogen defens [Source: Projected from Oryza sativa (Os09g0417600)]
SORBI_3006G113800	-3.53931	down	3hours	hypothetical protein
SORBI_3004G032400	-3.53783	down	3hours	L-aspartate oxidase, chloroplastic [Source:Projected from Arabidopsis thaliana (AT5G14760) UniProtKB/Swiss-Prot;Acc:Q94AY1]
SORBI_3003G168425	-3.53401	down	3hours	hypothetical protein
SORBI_3007G047450	-3.51556	down	3hours	hypothetical protein
SORBI_3002G290700	-3.51421	down	1day	hypothetical protein
SORBI_3006G101100	-3.51002	down	1day3hours	hypothetical protein
SORBI_3009G222100	-3.49766	down	30mins	hypothetical protein
SORBI_3007G055500	-3.49742	down	1day	hypothetical protein
SORBI_3003G422200	-3.49713	down	1day3hours	hypothetical protein
SORBI_3007G123300	-3.49591	down	3hours	hypothetical protein
SORBI_3007G029000	-3.4958	down	1day3hours	hypothetical protein
SORBI_3003G323700	-3.49466	down	1day	hypothetical protein
SORBI_3004G099700	-3.49355	down	1day30mins	hypothetical protein
SORBI_3004G182300	-3.48308	down	1day3hours
SORBI_3006G035200	-3.47868	down	3hours	hypothetical protein
SORBI_3003G228300	-3.47748	down	30mins	hypothetical protein
SORBI_3007G002100	-3.47719	down	3hours	hypothetical protein
SORBI_3001G291600	-3.47614	down	3hours	hypothetical protein
SORBI_3001G050900	-3.47217	down	1day3hours	hypothetical protein
SORBI_3003G037100	-3.46496	down	1day3hours	hypothetical protein
SORBI_3001G471100	-3.46322	down	1day	EDTS5 [Source:Projected from Arabidopsis thaliana (AT2G13810) UniProtKB/TrEMBL;Acc:A0A178VQ02]
SORBI_3001G516000	-3.45938	down	1day3hours	Similar to Chitinase 11 [Source: Projected from Oryza sativa (Os03g0132900)]
SORBI_3010G225400	-3.45673	down	1day3hours	hypothetical protein
SORBI_3002G269300	-3.45568	down	3hours	hypothetical protein
SORBI_3010G241400	-3.44433	down	3hours	hypothetical protein
SORBI_3K028200	-3.4339	down	1day3hours	hypothetical protein
SORBI_3002G253800	-3.42841	down	3hours	hypothetical protein
SORBI_3001G329400	-3.4094	down	30mins	hypothetical protein
SORBI_3010G201266	-3.40324	down	3hours	hypothetical protein
SORBI_3006G229500	-3.39525	down	1day3hours	hypothetical protein
SORBI_3003G339800	-3.39037	down	1day30mins	hypothetical protein
SORBI_3009G250000	-3.38351	down	1day	hypothetical protein
SORBI_3007G055500	-3.37519	down	1day3hours	hypothetical protein
SORBI_3010G023600	-3.3693	down	30mins	hypothetical protein
SORBI_3003G430400	-3.36185	down	1day3hours	hypothetical protein
SORBI_3001G231400	-3.35543	down	1day	hypothetical protein
SORBI_3010G172800	-3.35484	down	30mins	hypothetical protein
SORBI_3003G228300	-3.35257	down	1day30mins	hypothetical protein
SORBI_3006G243800	-3.33614	down	1day3hours	hypothetical protein
SORBI_3001G339300	-3.33136	down	1day3hours	hypothetical protein
SORBI_3003G228300	-3.33116	down	2days	hypothetical protein
SORBI_3005G122400	-3.32345	down	3hours	hypothetical protein
SORBI_3001G319100	-3.32272	down	1day	hypothetical protein
SORBI_3007G092900	-3.32163	down	30mins	hypothetical protein
SORBI_3010G191750	-3.32111	down	1day3hours	hypothetical protein
SORBI_3004G099700	-3.31784	down	1day3hours	hypothetical protein
SORBI_3003G037600	-3.31515	down	1day3hours	hypothetical protein
SORBI_3006G057733	-3.31483	down	1day3hours	hypothetical protein
SORBI_3010G206600	-3.30528	down	3hours	hypothetical protein
SORBI_3004G060400	-3.30467	down	1day3hours	hypothetical protein
SORBI_3010G117300	-3.30134	down	3hours	hypothetical protein
SORBI_3003G228300	-3.29683	down	3hours	hypothetical protein
SORBI_3007G080780	-3.2952	down	1day30mins	hypothetical protein
SORBI_3010G023600	-3.29284	down	1day3hours	hypothetical protein
SORBI_3003G421000	-3.28593	down	1day3hours	hypothetical protein
SORBI_3002G327900	-3.28506	down	3hours	hypothetical protein
SORBI_3001G325700	-3.2807	down	3hours	hypothetical protein
SORBI_3003G080600	-3.27766	down	1day3hours	hypothetical protein
SORBI_3004G166400	-3.27573	down	3hours	hypothetical protein
SORBI_3009G120800	-3.27552	down	3hours	hypothetical protein
SORBI_3008G117400	-3.26519	down	1day30mins	hypothetical protein
SORBI_3010G036000	-3.2623	down	1day3hours	hypothetical protein
SORBI_3004G028200	-3.25804	down	2days	hypothetical protein
SORBI_3003G060800	-3.25682	down	1day	hypothetical protein
SORBI_3010G226400	-3.25268	down	1day3hours	hypothetical protein
SORBI_3010G110601	-3.25238	down	2days	hypothetical protein
SORBI_3003G326400	-3.24414	down	1day	hypothetical protein
SORBI_3009G028901	-3.24327	down	1day3hours	hypothetical protein
SORBI_3003G168600	-3.24311	down	3hours	Cytochrome b6-f complex subunit 4 [Source:Projected from Arabidopsis thaliana (ATCG00730) UniProtKB/Swiss-Prot;Acc:P56774]
SORBI_3002G088900	-3.2371	down	1day3hours	hypothetical protein
SORBI_3004G151300	-3.23246	down	1day30mins	hypothetical protein
SORBI_3001G146400	-3.23103	down	2days	hypothetical protein
SORBI_3001G288000	-3.23046	down	1day3hours	hypothetical protein
SORBI_3010G105300	-3.22675	down	3hours	hypothetical protein
SORBI_3002G098200	-3.2258	down	1day3hours	hypothetical protein
SORBI_3005G207000	-3.22207	down	1day3hours	hypothetical protein
SORBI_3010G245500	-3.21994	down	1day3hours	hypothetical protein
SORBI_3006G273100	-3.21548	down	1day3hours	hypothetical protein
SORBI_3010G117300	-3.21509	down	1day3hours	hypothetical protein
SORBI_3002G211000	-3.21298	down	1day30mins	hypothetical protein
SORBI_3005G175800	-3.21135	down	1day3hours	hypothetical protein
SORBI_3001G011700	-3.20368	down	3hours	hypothetical protein
SORBI_3010G036000	-3.2031	down	30mins	hypothetical protein
SORBI_3010G110601	-3.19296	down	3hours	hypothetical protein
SORBI_3003G326400	-3.18377	down	1day3hours	hypothetical protein
SORBI_3003G125701	-3.17839	down	2days	hypothetical protein
SORBI_3005G055900	-3.17531	down	3hours	hypothetical protein
SORBI_3005G217900	-3.16871	down	1day30mins	hypothetical protein
SORBI_3006G101100	-3.16403	down	2days	hypothetical protein
SORBI_3010G117800	-3.16242	down	1day3hours	hypothetical protein
SORBI_3010G015300	-3.15183	down	1day3hours	hypothetical protein
SORBI_3003G229600	-3.15097	down	30mins	AT5g40850/MHK7_8 [Source:Projected from Arabidopsis thaliana (AT5G40850) UniProtKB/TrEMBL;Acc:Q42606]
SORBI_3001G301100	-3.14719	down	1day3hours	hypothetical protein
SORBI_3006G273800	-3.14655	down	1day3hours	hypothetical protein
SORBI_3009G210250	-3.14419	down	1day30mins	hypothetical protein
SORBI_3007G051800	-3.14318	down	1day3hours	hypothetical protein
SORBI_3001G485100	-3.14197	down	1day3hours	hypothetical protein
SORBI_3007G051800	-3.13456	down	2days	hypothetical protein
SORBI_3001G471100	-3.13255	down	3hours	EDTS5 [Source:Projected from Arabidopsis thaliana (AT2G13810) UniProtKB/TrEMBL;Acc:A0A178VQ02]
SORBI_3001G098600	-3.13254	down	30mins	hypothetical protein
SORBI_3002G289400	-3.1298	down	1day3hours	hypothetical protein
SORBI_3006G114200	-3.12336	down	3hours	hypothetical protein
SORBI_3005G188600	-3.11909	down	1day3hours	hypothetical protein
SORBI_3002G386000	-3.11862	down	2days	hypothetical protein
SORBI_3003G204501	-3.11722	down	30mins	hypothetical protein
SORBI_3001G031500	-3.11301	down	1day30mins	hypothetical protein
SORBI_3003G229000	-3.10983	down	1day3hours	hypothetical protein
SORBI_3005G216200	-3.10681	down	30mins	hypothetical protein
SORBI_3009G244200	-3.10296	down	2days	hypothetical protein
SORBI_3007G204100	-3.10152	down	2days	hypothetical protein
SORBI_3004G182300	-3.10099	down	3hours
SORBI_3005G216100	-3.09962	down	30mins	hypothetical protein
SORBI_3005G216200	-3.09525	down	1day30mins	hypothetical protein
SORBI_3007G179750	-3.09499	down	1day3hours	hypothetical protein
SORBI_3001G078200	-3.09476	down	3hours	hypothetical protein
SORBI_3001G485100	-3.09223	down	1day30mins	hypothetical protein
SORBI_3008G029000	-3.08567	down	1day3hours	hypothetical protein
SORBI_3008G026900	-3.08475	down	1day3hours	hypothetical protein
SORBI_3010G176600	-3.08317	down	1day3hours	hypothetical protein
SORBI_3006G185500	-3.081	down	2days	hypothetical protein
SORBI_3008G060200	-3.07849	down	1day3hours	hypothetical protein
SORBI_3005G052000	-3.07796	down	1day	hypothetical protein
SORBI_3006G124850	-3.07598	down	3hours	hypothetical protein
SORBI_3002G371800	-3.07281	down	1day3hours	hypothetical protein
SORBI_3001G217000	-3.06953	down	3hours	hypothetical protein
SORBI_3006G124700	-3.06393	down	3hours	hypothetical protein
SORBI_3002G202800	-3.05816	down	1day3hours	WRKY transcription factor, Transcriptional repressor, Pathogen defens [Source: Projected from Oryza sativa (Os09g0417800)]
SORBI_3004G210700	-3.05675	down	1day3hours	hypothetical protein
SORBI_3010G117200	-3.05622	down	3hours	hypothetical protein
SORBI_3008G104701	-3.05381	down	1day	hypothetical protein
SORBI_3005G216200	-3.04546	down	1day3hours	hypothetical protein
SORBI_3002G273800	-3.04283	down	30mins	hypothetical protein
SORBI_3005G153900	-3.03762	down	30mins	hypothetical protein
SORBI_3005G218400	-3.03211	down	1day3hours	hypothetical protein
SORBI_3010G047800	-3.02823	down	3hours	hypothetical protein
SORBI_3005G218700	-3.02784	down	1day3hours	hypothetical protein
SORBI_3010G102050	-3.02761	down	1day3hours	hypothetical protein
SORBI_3009G255100	-3.02593	down	1day30mins	hypothetical protein
SORBI_3002G031000	-3.02484	down	3hours	hypothetical protein
SORBI_3002G418500	-3.02089	down	1day3hours	hypothetical protein
SORBI_3005G103600	-3.01986	down	1day3hours	hypothetical protein
SORBI_3001G116400	-3.01978	down	1day	hypothetical protein
SORBI_3010G047800	-3.01897	down	1day	hypothetical protein
SORBI_3009G174500	-3.01688	down	1day3hours	hypothetical protein
SORBI_3008G160300	-3.01603	down	3hours
SORBI_3007G144700	-3.01539	down	1day3hours	hypothetical protein
SORBI_3002G217300	-3.00703	down	1day	hypothetical protein
SORBI_3002G335100	-3.00372	down	1day3hours	hypothetical protein
SORBI_3001G024500	-3.00197	down	1day3hours	hypothetical protein
SORBI_3007G077001	-2.99255	down	2days	hypothetical protein
SORBI_3001G040400	-2.99156	down	1day30mins	hypothetical protein
SORBI_3005G052000	-2.98796	down	1day30mins	hypothetical protein
SORBI_3009G030800	-2.98757	down	1day30mins	hypothetical protein
SORBI_3003G086200	-2.98197	down	1day3hours	hypothetical protein
SORBI_3003G348700	-2.97845	down	1day3hours	hypothetical protein
SORBI_3010G117200	-2.97297	down	1day3hours	hypothetical protein
SORBI_3004G160300	-2.97272	down	1day3hours	hypothetical protein
SORBI_3010G217532	-2.96402	down	2days	hypothetical protein
SORBI_3005G103700	-2.9616	down	1day30mins	hypothetical protein
SORBI_3005G216100	-2.96027	down	1day30mins	hypothetical protein
SORBI_3002G044500	-2.96024	down	3hours	30S ribosomal protein S16, chloroplastic [Source:Projected from Arabidopsis thaliana (ATCG00050) UniProtKB/Swiss-Prot;Acc:P56806]
SORBI_3009G115300	-2.95768	down	1day3hours	hypothetical protein
SORBI_3003G256000	-2.95456	down	1day	hypothetical protein
SORBI_3007G077100	-2.95455	down	3hours	hypothetical protein
SORBI_3010G105300	-2.95378	down	2days	hypothetical protein
SORBI_3003G314533	-2.95271	down	2days	hypothetical protein
SORBI_3006G149700	-2.9505	down	3hours	hypothetical protein
SORBI_3009G044400	-2.94832	down	1day3hours	hypothetical protein
SORBI_3007G077200	-2.9469	down	2days	hypothetical protein
SORBI_3007G123500	-2.94175	down	1day3hours	hypothetical protein
SORBI_3003G168700	-2.94128	down	3hours	hypothetical protein
SORBI_3003G241900	-2.93678	down	1day	Probable plastid-lipid-associated protein 14, chloroplastic [Source:Projected from Arabidopsis thaliana (AT5G53450) UniProtKB/Swiss-Prot;Acc:Q9LV04]
SORBI_3005G216100	-2.93267	down	1day3hours	hypothetical protein
SORBI_3003G154400	-2.92799	down	2days	hypothetical protein
SORBI_3006G169000	-2.92749	down	1day3hours	hypothetical protein
SORBI_3010G167800	-2.92703	down	1day3hours	hypothetical protein
SORBI_3001G146500	-2.92471	down	1day	hypothetical protein
SORBI_3006G235900	-2.92304	down	3hours	hypothetical protein
SORBI_3005G122400	-2.91469	down	1day3hours	hypothetical protein
SORBI_3001G032100	-2.90551	down	3hours	hypothetical protein
SORBI_3002G031000	-2.90542	down	1day30mins	hypothetical protein
SORBI_3003G290300	-2.90451	down	3hours	hypothetical protein
SORBI_3005G216200	-2.9025	down	3hours	hypothetical protein
SORBI_3005G188600	-2.90244	down	1day30mins	hypothetical protein
SORBI_3002G253800	-2.89845	down	1day	hypothetical protein
SORBI_3002G088900	-2.89536	down	3hours	hypothetical protein
SORBI_3010G169200	-2.89383	down	1day3hours	hypothetical protein
SORBI_3010G193000	-2.89097	down	1day30mins	hypothetical protein
SORBI_3008G106600	-2.89094	down	1day30mins	hypothetical protein
SORBI_3003G258800	-2.88718	down	3hours	hypothetical protein
SORBI_3006G235800	-2.8786	down	3hours	hypothetical protein
SORBI_3005G034000	-2.87661	down	1day3hours	hypothetical protein
SORBI_3001G397200	-2.87534	down	1day30mins	hypothetical protein
SORBI_3003G153100	-2.87494	down	1day3hours	hypothetical protein
SORBI_3001G314300	-2.87465	down	1day3hours	hypothetical protein
SORBI_3001G325700	-2.87406	down	1day	hypothetical protein
SORBI_3001G223550	-2.86931	down	1day3hours	hypothetical protein
SORBI_3003G241900	-2.86611	down	2days	Probable plastid-lipid-associated protein 14, chloroplastic [Source:Projected from Arabidopsis thaliana (AT5G53450) UniProtKB/Swiss-Prot;Acc:Q9LV04]
SORBI_3006G148500	-2.86534	down	30mins	hypothetical protein
SORBI_3004G127200	-2.86282	down	1day3hours	hypothetical protein
SORBI_3002G261000	-2.86165	down	2days	hypothetical protein
SORBI_3006G148500	-2.86005	down	1day3hours	hypothetical protein
SORBI_3004G087000	-2.85784	down	3hours	ATP synthase subunit beta, chloroplastic [Source:Projected from Arabidopsis thaliana (ATCG00480) UniProtKB/Swiss-Prot;Acc:P19366]
SORBI_3003G031500	-2.85573	down	1day30mins	hypothetical protein
SORBI_3004G249900	-2.85384	down	30mins	hypothetical protein
SORBI_3001G485100	-2.85333	down	2days	hypothetical protein
SORBI_3003G235500	-2.85088	down	1day30mins	hypothetical protein
SORBI_3001G319100	-2.84946	down	1day30mins	hypothetical protein
SORBI_3008G054200	-2.84615	down	3hours	hypothetical protein
SORBI_3010G105300	-2.84558	down	1day3hours	hypothetical protein
SORBI_3010G192800	-2.83594	down	1day3hours	hypothetical protein
SORBI_3003G366700	-2.82107	down	1day	hypothetical protein
SORBI_3010G275700	-2.82057	down	1day3hours	hypothetical protein
SORBI_3001G144100	-2.81622	down	1day30mins	hypothetical protein
SORBI_3006G021900	-2.81595	down	1day3hours	hypothetical protein
SORBI_3004G201700	-2.81332	down	1day3hours	hypothetical protein
SORBI_3008G007200	-2.81083	down	1day3hours	hypothetical protein
SORBI_3001G083701	-2.809	down	1day3hours	hypothetical protein
SORBI_3009G065500	-2.80383	down	1day30mins	hypothetical protein
SORBI_3001G331000	-2.80148	down	1day3hours	hypothetical protein
SORBI_3009G205100	-2.79938	down	1day30mins	hypothetical protein
SORBI_3010G110601	-2.79928	down	1day30mins	hypothetical protein
SORBI_3010G117300	-2.79621	down	1day30mins	hypothetical protein
SORBI_3009G177000	-2.79611	down	1day3hours	hypothetical protein
SORBI_3002G314300	-2.79497	down	3hours	hypothetical protein
SORBI_3003G276750	-2.78816	down	30mins	hypothetical protein
SORBI_3003G354900	-2.7863	down	1day3hours	hypothetical protein
SORBI_3004G088551	-2.78468	down	1day3hours	hypothetical protein
SORBI_3002G273300	-2.78083	down	1day3hours	hypothetical protein
SORBI_3003G169400	-2.78069	down	3hours
SORBI_3003G204501	-2.78044	down	1day30mins	hypothetical protein
SORBI_3010G192800	-2.77912	down	30mins	hypothetical protein
SORBI_3006G114200	-2.77782	down	1day	hypothetical protein
SORBI_3004G302550	-2.77078	down	1day3hours	hypothetical protein
SORBI_3009G241500	-2.76375	down	30mins	hypothetical protein
SORBI_3004G068800	-2.75903	down	2days	hypothetical protein
SORBI_3001G169200	-2.75747	down	3hours	hypothetical protein
SORBI_3002G031000	-2.75115	down	1day3hours	hypothetical protein
SORBI_3003G224600	-2.74991	down	3hours	hypothetical protein
SORBI_3005G108600	-2.74989	down	1day	hypothetical protein
SORBI_3002G034100	-2.74954	down	2days	hypothetical protein
SORBI_3009G031400	-2.74726	down	1day3hours	hypothetical protein
SORBI_3005G162900	-2.7471	down	1day3hours	hypothetical protein
SORBI_3003G078501	-2.74702	down	3hours	hypothetical protein
SORBI_3010G193000	-2.74156	down	1day	hypothetical protein
SORBI_3004G068800	-2.74087	down	1day	hypothetical protein
SORBI_3003G125701	-2.74073	down	1day3hours	hypothetical protein
SORBI_3009G052700	-2.73666	down	1day	hypothetical protein
SORBI_3009G071800	-2.73552	down	3hours
SORBI_3006G030800	-2.73477	down	3hours	hypothetical protein
SORBI_3003G172500	-2.72677	down	3hours	hypothetical protein
SORBI_3001G381300	-2.72329	down	1day3hours	hypothetical protein
SORBI_3008G188000	-2.71877	down	1day3hours	hypothetical protein
SORBI_3009G111800	-2.7165	down	1day3hours	hypothetical protein
SORBI_3003G314533	-2.70813	down	1day3hours	hypothetical protein
SORBI_3001G523000	-2.70336	down	3hours	hypothetical protein
SORBI_3002G011900	-2.70331	down	1day	hypothetical protein
SORBI_3006G228966	-2.70169	down	3hours	hypothetical protein
SORBI_3001G198000	-2.6968	down	30mins	hypothetical protein
SORBI_3003G204600	-2.69198	down	30mins	hypothetical protein
SORBI_3008G170800	-2.69003	down	1day3hours	hypothetical protein
SORBI_3005G218201	-2.68797	down	1day3hours	hypothetical protein
SORBI_3007G149500	-2.68079	down	1day3hours	hypothetical protein
SORBI_3007G212700	-2.67833	down	1day3hours	hypothetical protein
SORBI_3K028200	-2.67785	down	1day30mins	hypothetical protein
SORBI_3002G327900	-2.67526	down	1day	hypothetical protein
SORBI_3002G393900	-2.67518	down	30mins	hypothetical protein
SORBI_3004G242800	-2.6751	down	1day3hours	hypothetical protein
SORBI_3004G242850	-2.67499	down	1day3hours	hypothetical protein
SORBI_3009G241500	-2.67472	down	3hours	hypothetical protein
SORBI_3002G089100	-2.67202	down	1day3hours	hypothetical protein
SORBI_3003G229600	-2.67046	down	3hours	AT5g40850/MHK7_8 [Source:Projected from Arabidopsis thaliana (AT5G40850) UniProtKB/TrEMBL;Acc:Q42606]
SORBI_3007G049700	-2.66409	down	3hours	hypothetical protein
SORBI_3001G146400	-2.66322	down	1day	hypothetical protein
SORBI_3004G313750	-2.65992	down	1day3hours	hypothetical protein
SORBI_3006G064200	-2.65419	down	1day30mins	hypothetical protein
SORBI_3005G037100	-2.65067	down	1day3hours	hypothetical protein
SORBI_3003G123600	-2.6496	down	1day30mins	hypothetical protein
SORBI_3008G059000	-2.6493	down	2days	hypothetical protein
SORBI_3003G337900	-2.64758	down	1day3hours	hypothetical protein
SORBI_3003G241900	-2.64629	down	30mins	Probable plastid-lipid-associated protein 14, chloroplastic [Source:Projected from Arabidopsis thaliana (AT5G53450) UniProtKB/Swiss-Prot;Acc:Q9LV04]
SORBI_3002G314300	-2.63904	down	30mins	hypothetical protein
SORBI_3006G273100	-2.63852	down	2days	hypothetical protein
SORBI_3001G166401	-2.62972	down	1day3hours	hypothetical protein
SORBI_3009G243500	-2.62867	down	1day3hours	hypothetical protein
SORBI_3003G168500	-2.62666	down	3hours	hypothetical protein
SORBI_3007G158500	-2.62594	down	1day3hours	hypothetical protein
SORBI_3010G110601	-2.62295	down	1day3hours	hypothetical protein
SORBI_3003G204600	-2.62171	down	1day3hours	hypothetical protein
SORBI_3001G159200	-2.61905	down	1day30mins	hypothetical protein
SORBI_3007G107600	-2.61899	down	1day3hours	hypothetical protein
SORBI_3004G008200	-2.61818	down	1day3hours	hypothetical protein
SORBI_3004G060832	-2.61709	down	1day3hours	hypothetical protein
SORBI_3002G393900	-2.61667	down	3hours	hypothetical protein
SORBI_3002G023000	-2.61487	down	1day30mins	hypothetical protein
SORBI_3001G116400	-2.61284	down	1day30mins	hypothetical protein
SORBI_3007G213800	-2.61209	down	1day3hours	hypothetical protein
SORBI_3002G320800	-2.60717	down	1day3hours	hypothetical protein
SORBI_3009G052700	-2.60502	down	1day30mins	hypothetical protein
SORBI_3006G241400	-2.60391	down	3hours	hypothetical protein
SORBI_3002G018500	-2.60286	down	1day30mins	hypothetical protein
SORBI_3003G199600	-2.59735	down	1day3hours	hypothetical protein
SORBI_3002G289900	-2.59625	down	3hours	hypothetical protein
SORBI_3005G224800	-2.59206	down	1day3hours	hypothetical protein
SORBI_3004G178600	-2.59197	down	1day	hypothetical protein
SORBI_3010G047800	-2.59187	down	30mins	hypothetical protein
SORBI_3009G241500	-2.59004	down	1day3hours	hypothetical protein
SORBI_3004G236000	-2.58823	down	1day3hours	hypothetical protein
SORBI_3008G004700	-2.58633	down	1day30mins	hypothetical protein
SORBI_3003G156900	-2.5834	down	1day	hypothetical protein
SORBI_3001G493500	-2.58264	down	1day	hypothetical protein
SORBI_3003G158500	-2.57594	down	1day3hours	hypothetical protein
SORBI_3005G121800	-2.57448	down	1day30mins	hypothetical protein
SORBI_3010G275700	-2.57438	down	30mins	hypothetical protein
SORBI_3005G218600	-2.57152	down	1day3hours	hypothetical protein
SORBI_3001G259700	-2.57093	down	1day3hours	hypothetical protein
SORBI_3003G278600	-2.55625	down	3hours	Probable sulfate transporter 3.5 [Source:Projected from Arabidopsis thaliana (AT5G19600) UniProtKB/Swiss-Prot;Acc:Q94LW6]
SORBI_3004G087700	-2.55406	down	1day3hours	hypothetical protein
SORBI_3008G012100	-2.55263	down	1day3hours	hypothetical protein
SORBI_3003G169300	-2.55203	down	3hours
SORBI_3008G076500	-2.55142	down	1day3hours	hypothetical protein
SORBI_3007G057700	-2.55104	down	1day3hours	hypothetical protein
SORBI_3002G227800	-2.54994	down	1day3hours	hypothetical protein
SORBI_3006G064200	-2.54951	down	3hours	hypothetical protein
SORBI_3003G267300	-2.54821	down	1day3hours	hypothetical protein
SORBI_3009G145200	-2.5475	down	1day30mins	hypothetical protein
SORBI_3002G269300	-2.54478	down	1day	hypothetical protein
SORBI_3001G523000	-2.54288	down	1day30mins	hypothetical protein
SORBI_3005G205100	-2.53758	down	3hours	hypothetical protein
SORBI_3005G103700	-2.53724	down	1day	hypothetical protein
SORBI_3008G060300	-2.5352	down	30mins	hypothetical protein
SORBI_3001G339200	-2.52824	down	3hours	hypothetical protein
SORBI_3007G149400	-2.52612	down	2days	hypothetical protein
SORBI_3002G273300	-2.52537	down	3hours	hypothetical protein
SORBI_3002G419700	-2.52514	down	1day3hours	hypothetical protein
SORBI_3007G023800	-2.5247	down	30mins	hypothetical protein
SORBI_3001G037300	-2.52217	down	30mins	hypothetical protein
SORBI_3001G328500	-2.51307	down	3hours	hypothetical protein
SORBI_3006G241200	-2.5026	down	3hours	hypothetical protein
SORBI_3004G116300	-2.50186	down	1day3hours	hypothetical protein
SORBI_3001G476900	-2.50086	down	1day30mins	hypothetical protein
SORBI_3007G049700	-2.49946	down	1day	hypothetical protein
SORBI_3001G311900	-2.49462	down	1day3hours	hypothetical protein
SORBI_3005G217900	-2.48968	down	3hours	hypothetical protein
SORBI_3005G217900	-2.4895	down	30mins	hypothetical protein
SORBI_3005G028900	-2.48891	down	1day30mins	Cytochrome c biogenesis protein family [Source:Projected from Arabidopsis thaliana (AT5G54290) UniProtKB/TrEMBL;Acc:F4K0A8]
SORBI_3006G098600	-2.48757	down	1day3hours	hypothetical protein
SORBI_3010G105300	-2.48744	down	1day30mins	hypothetical protein
SORBI_3007G062100	-2.47852	down	1day3hours	hypothetical protein
SORBI_3001G078900	-2.47759	down	3hours	hypothetical protein
SORBI_3004G250000	-2.4769	down	2days	hypothetical protein
SORBI_3010G169200	-2.47174	down	3hours	hypothetical protein
SORBI_3009G210250	-2.46919	down	2days	hypothetical protein
SORBI_3005G097500	-2.46753	down	1day3hours	hypothetical protein
SORBI_3007G047400	-2.4671	down	1day3hours	hypothetical protein
SORBI_3009G100700	-2.46478	down	2days	hypothetical protein
SORBI_3004G149400	-2.46334	down	1day3hours	hypothetical protein
SORBI_3004G115100	-2.46078	down	3hours	hypothetical protein
SORBI_3003G172850	-2.45298	down	3hours	hypothetical protein
SORBI_3006G021900	-2.45136	down	1day30mins	hypothetical protein
SORBI_3003G241900	-2.45026	down	1day3hours	Probable plastid-lipid-associated protein 14, chloroplastic [Source:Projected from Arabidopsis thaliana (AT5G53450) UniProtKB/Swiss-Prot;Acc:Q9LV04]
SORBI_3002G165700	-2.4472	down	1day30mins	hypothetical protein
SORBI_3006G241200	-2.4404	down	1day	hypothetical protein
SORBI_3001G159200	-2.43464	down	1day3hours	hypothetical protein
SORBI_3003G265900	-2.43326	down	1day30mins	hypothetical protein
SORBI_3007G059000	-2.43276	down	1day3hours	hypothetical protein
SORBI_3010G172800	-2.43101	down	1day3hours	hypothetical protein
SORBI_3004G008800	-2.43097	down	1day3hours	hypothetical protein
SORBI_3003G204501	-2.4268	down	1day3hours	hypothetical protein
SORBI_3002G034700	-2.42371	down	1day3hours	Serine/threonine protein kinase, Pollination and drought stress responses, Reguration of potassium uptake by CBL1-CIPK23 comple [Source: Projected from Oryza sativa (Os07g0150700)]
SORBI_3006G113800	-2.41634	down	1day	hypothetical protein
SORBI_3007G121700	-2.41594	down	1day3hours	hypothetical protein
SORBI_3002G018500	-2.41367	down	1day3hours	hypothetical protein
SORBI_3008G032000	-2.41329	down	1day
SORBI_3010G103300	-2.41227	down	1day3hours	hypothetical protein
SORBI_3002G312500	-2.4096	down	1day3hours	hypothetical protein
SORBI_3001G339200	-2.40923	down	1day3hours	hypothetical protein
SORBI_3002G318000	-2.40901	down	3hours	hypothetical protein
SORBI_3006G259000	-2.4087	down	3hours	hypothetical protein
SORBI_3001G420100	-2.40669	down	1day3hours	hypothetical protein
SORBI_3003G100500	-2.40572	down	1day3hours	hypothetical protein
SORBI_3010G146700	-2.4028	down	1day	hypothetical protein
SORBI_3005G094800	-2.39825	down	1day3hours	hypothetical protein
SORBI_3005G121800	-2.39339	down	1day	hypothetical protein
SORBI_3005G131700	-2.3926	down	1day3hours	hypothetical protein
SORBI_3006G205100	-2.39171	down	30mins	hypothetical protein
SORBI_3002G024400	-2.38698	down	30mins	hypothetical protein
SORBI_3004G091900	-2.38624	down	1day3hours	hypothetical protein
SORBI_3003G159101	-2.3804	down	3hours	hypothetical protein
SORBI_3009G100700	-2.37378	down	1day3hours	hypothetical protein
SORBI_3010G217532	-2.36679	down	3hours	hypothetical protein
SORBI_3001G222700	-2.36145	down	1day30mins	hypothetical protein
SORBI_3005G075400	-2.36037	down	1day3hours	hypothetical protein
SORBI_3005G127800	-2.35301	down	1day30mins	hypothetical protein
SORBI_3005G127800	-2.34472	down	3hours	hypothetical protein
SORBI_3002G013300	-2.34377	down	1day30mins	hypothetical protein
SORBI_3001G381300	-2.34105	down	1day	hypothetical protein
SORBI_3010G209100	-2.33877	down	1day3hours	hypothetical protein
SORBI_3002G089100	-2.33737	down	1day30mins	hypothetical protein
SORBI_3010G023600	-2.3367	down	1day30mins	hypothetical protein
SORBI_3009G155800	-2.33364	down	3hours	hypothetical protein
SORBI_3006G054900	-2.3323	down	1day3hours	hypothetical protein
SORBI_3010G217532	-2.32681	down	1day	hypothetical protein
SORBI_3008G065200	-2.32437	down	1day	hypothetical protein
SORBI_3004G260700	-2.32366	down	2days	hypothetical protein
SORBI_3007G207100	-2.32269	down	3hours	hypothetical protein
SORBI_3001G318200	-2.32206	down	30mins	hypothetical protein
SORBI_3002G023000	-2.32019	down	1day	hypothetical protein
SORBI_3010G192800	-2.31943	down	1day30mins	hypothetical protein
SORBI_3001G200000	-2.31874	down	1day3hours	hypothetical protein
SORBI_3002G016300	-2.31653	down	3hours	hypothetical protein
SORBI_3006G028900	-2.31406	down	1day30mins	hypothetical protein
SORBI_3007G213300	-2.30964	down	1day30mins	hypothetical protein
SORBI_3004G148900	-2.30579	down	1day3hours	hypothetical protein
SORBI_3004G236300	-2.3014	down	3hours	hypothetical protein
SORBI_3009G057700	-2.30051	down	1day30mins	Transition metal ion transporter, Ion transpor [Source: Projected from Oryza sativa (Os05g0164800)]
SORBI_3003G325000	-2.30014	down	1day3hours	hypothetical protein
SORBI_3002G174300	-2.30008	down	1day3hours	hypothetical protein
SORBI_3002G199500	-2.29921	down	1day3hours	hypothetical protein
SORBI_3003G393500	-2.29548	down	1day3hours	hypothetical protein
SORBI_3002G269300	-2.29233	down	1day3hours	hypothetical protein
SORBI_3005G225500	-2.29076	down	1day3hours	hypothetical protein
SORBI_3008G007100	-2.29073	down	1day3hours	hypothetical protein
SORBI_3009G139100	-2.28889	down	1day30mins	hypothetical protein
SORBI_3005G041000	-2.28591	down	1day3hours	hypothetical protein
SORBI_3001G088300	-2.28519	down	1day	hypothetical protein
SORBI_3003G014000	-2.28265	down	1day3hours	hypothetical protein
SORBI_3002G233800	-2.27963	down	1day30mins	hypothetical protein
SORBI_3009G170000	-2.27775	down	1day	hypothetical protein
SORBI_3008G104801	-2.27717	down	30mins	hypothetical protein
SORBI_3001G185200	-2.27541	down	1day3hours	hypothetical protein
SORBI_3001G510600	-2.27259	down	3hours	hypothetical protein
SORBI_3010G146700	-2.26669	down	1day30mins	hypothetical protein
SORBI_3003G290300	-2.26238	down	1day	hypothetical protein
SORBI_3007G047450	-2.25682	down	1day3hours	hypothetical protein
SORBI_3002G023000	-2.25418	down	3hours	hypothetical protein
SORBI_3010G054500	-2.25206	down	30mins	hypothetical protein
SORBI_3003G161700	-2.24693	down	1day3hours	hypothetical protein
SORBI_3009G044600	-2.24397	down	1day3hours
SORBI_3001G406300	-2.23707	down	1day3hours	hypothetical protein
SORBI_3008G171200	-2.23629	down	1day3hours	hypothetical protein
SORBI_3005G103600	-2.23556	down	1day	hypothetical protein
SORBI_3001G198000	-2.23327	down	2days	hypothetical protein
SORBI_3001G043000	-2.23211	down	2days	hypothetical protein
SORBI_3003G192400	-2.22848	down	1day3hours	hypothetical protein
SORBI_3004G008100	-2.22752	down	1day3hours	hypothetical protein
SORBI_3005G217900	-2.22722	down	1day	hypothetical protein
SORBI_3003G272200	-2.22704	down	1day3hours	hypothetical protein
SORBI_3002G024400	-2.22445	down	1day3hours	hypothetical protein
SORBI_3009G254800	-2.22396	down	1day3hours	Heat shock protein Hsp70 family protein [Source: Projected from Oryza sativa (Os06g0212900)]
SORBI_3004G250000	-2.22347	down	1day3hours	hypothetical protein
SORBI_3006G066900	-2.22161	down	2days	hypothetical protein
SORBI_3001G381300	-2.22093	down	1day30mins	hypothetical protein
SORBI_3004G309300	-2.21675	down	3hours	Ferredoxin--nitrite reductase, chloroplastic [Source:Projected from Arabidopsis thaliana (AT2G15620) UniProtKB/Swiss-Prot;Acc:Q39161]
SORBI_3008G029000	-2.21643	down	30mins	hypothetical protein
SORBI_3001G406100	-2.21529	down	3hours	Mitochondrial succinate-fumarate transporter 1 [Source:Projected from Arabidopsis thaliana (AT5G01340) UniProtKB/Swiss-Prot;Acc:Q9M038]
SORBI_3001G476900	-2.21496	down	1day3hours	hypothetical protein
SORBI_3004G233800	-2.21481	down	2days	hypothetical protein
SORBI_3007G107600	-2.21445	down	30mins	hypothetical protein
SORBI_3001G493500	-2.21139	down	30mins	hypothetical protein
SORBI_3005G122300	-2.21038	down	1day3hours	hypothetical protein
SORBI_3008G082900	-2.20831	down	1day30mins	HINT3 [Source:Projected from Arabidopsis thaliana (AT5G48545) UniProtKB/TrEMBL;Acc:A0A178UAY8]
SORBI_3008G054200	-2.20696	down	1day3hours	hypothetical protein
SORBI_3007G123300	-2.20468	down	1day30mins	hypothetical protein
SORBI_3009G067400	-2.19953	down	1day3hours	hypothetical protein
SORBI_3007G213300	-2.1972	down	3hours	hypothetical protein
SORBI_3002G269032	-2.19242	down	1day3hours	hypothetical protein
SORBI_3005G218600	-2.18819	down	3hours	hypothetical protein
SORBI_3004G182300	-2.18715	down	1day
SORBI_3002G359700	-2.1845	down	1day	hypothetical protein
SORBI_3006G278900	-2.18207	down	1day3hours	hypothetical protein
SORBI_3005G210300	-2.18201	down	1day30mins	hypothetical protein
SORBI_3002G289900	-2.1805	down	1day3hours	hypothetical protein
SORBI_3001G331000	-2.17952	down	30mins	hypothetical protein
SORBI_3005G216800	-2.1743	down	1day3hours	hypothetical protein
SORBI_3003G149100	-2.17376	down	30mins	hypothetical protein
SORBI_3003G083300	-2.17299	down	3hours	hypothetical protein
SORBI_3010G207250	-2.17274	down	1day	hypothetical protein
SORBI_3003G354900	-2.17263	down	3hours	hypothetical protein
SORBI_3002G165200	-2.16664	down	1day30mins	hypothetical protein
SORBI_3007G212700	-2.1666	down	1day	hypothetical protein
SORBI_3002G230700	-2.16518	down	30mins	hypothetical protein
SORBI_3008G192500	-2.16343	down	1day30mins	hypothetical protein
SORBI_3006G086900	-2.15633	down	3hours	hypothetical protein
SORBI_3007G047400	-2.15597	down	3hours	hypothetical protein
SORBI_3003G149100	-2.15407	down	1day	hypothetical protein
SORBI_3005G222900	-2.15358	down	1day3hours	hypothetical protein
SORBI_3001G169200	-2.14891	down	1day	hypothetical protein
SORBI_3006G054900	-2.1487	down	1day30mins	hypothetical protein
SORBI_3003G263001	-2.14696	down	1day3hours	hypothetical protein
SORBI_3006G249400	-2.14521	down	3hours	Glutamine synthetase, chloroplastic/mitochondrial [Source:Projected from Arabidopsis thaliana (AT5G35630) UniProtKB/Swiss-Prot;Acc:Q43127]
SORBI_3003G047900	-2.14468	down	3hours	hypothetical protein
SORBI_3008G036400	-2.13807	down	1day3hours	hypothetical protein
SORBI_3003G123600	-2.13757	down	3hours	hypothetical protein
SORBI_3008G104801	-2.1373	down	1day3hours	hypothetical protein
SORBI_3009G136400	-2.13392	down	1day3hours	hypothetical protein
SORBI_3002G009700	-2.13383	down	1day	hypothetical protein
SORBI_3004G236100	-2.13198	down	1day3hours	hypothetical protein
SORBI_3002G023000	-2.12649	down	30mins	hypothetical protein
SORBI_3010G217532	-2.12522	down	1day3hours	hypothetical protein
SORBI_3009G249100	-2.12202	down	3hours	hypothetical protein
SORBI_3005G127800	-2.12092	down	1day3hours	hypothetical protein
SORBI_3002G253800	-2.12015	down	1day3hours	hypothetical protein
SORBI_3007G197450	-2.11853	down	1day30mins	hypothetical protein
SORBI_3005G218600	-2.11732	down	30mins	hypothetical protein
SORBI_3002G393900	-2.11384	down	1day	hypothetical protein
SORBI_3004G008200	-2.10889	down	1day30mins	hypothetical protein
SORBI_3003G393500	-2.10691	down	1day	hypothetical protein
SORBI_3006G235800	-2.10675	down	1day	hypothetical protein
SORBI_3001G228800	-2.1061	down	1day30mins	hypothetical protein
SORBI_3003G204501	-2.10205	down	1day	hypothetical protein
SORBI_3010G193200	-2.10171	down	1day3hours	hypothetical protein
SORBI_3002G018500	-2.08128	down	30mins	hypothetical protein
SORBI_3001G291200	-2.07813	down	1day30mins	hypothetical protein
SORBI_3010G275001	-2.07699	down	1day3hours	hypothetical protein
SORBI_3003G404200	-2.07686	down	1day30mins	hypothetical protein
SORBI_3009G171600	-2.07645	down	30mins	hypothetical protein
SORBI_3005G103600	-2.07483	down	30mins	hypothetical protein
SORBI_3003G354900	-2.07309	down	30mins	hypothetical protein
SORBI_3007G038600	-2.0724	down	3hours	MDAR6 [Source:Projected from Arabidopsis thaliana (AT1G63940) UniProtKB/TrEMBL;Acc:A0A178WFH3]
SORBI_3010G218200	-2.06908	down	1day	Cryptochrome DASH, chloroplastic/mitochondrial [Source:Projected from Arabidopsis thaliana (AT5G24850) UniProtKB/Swiss-Prot;Acc:Q84KJ5]
SORBI_3001G510600	-2.06623	down	2days	hypothetical protein
SORBI_3001G260800	-2.0655	down	1day30mins	hypothetical protein
SORBI_3010G242400	-2.06508	down	1day30mins	hypothetical protein
SORBI_3004G189500	-2.06492	down	1day3hours	hypothetical protein
SORBI_3003G267300	-2.06457	down	1day30mins	hypothetical protein
SORBI_3009G190000	-2.0555	down	30mins	hypothetical protein
SORBI_3010G225400	-2.05483	down	30mins	hypothetical protein
SORBI_3005G024200	-2.0522	down	3hours
SORBI_3010G224501	-2.0512	down	3hours	hypothetical protein
SORBI_3008G029000	-2.04577	down	3hours	hypothetical protein
SORBI_3004G030200	-2.04328	down	1day30mins	hypothetical protein
SORBI_3003G325300	-2.04324	down	1day3hours	hypothetical protein
SORBI_3001G223900	-2.04067	down	2days	hypothetical protein
SORBI_3004G052100	-2.04065	down	1day30mins	hypothetical protein
SORBI_3002G210901	-2.03921	down	1day3hours	hypothetical protein
SORBI_3003G314533	-2.03848	down	1day30mins	hypothetical protein
SORBI_3005G121800	-2.03695	down	3hours	hypothetical protein
SORBI_3010G225400	-2.03419	down	3hours	hypothetical protein
SORBI_3002G284600	-2.03273	down	1day30mins	SAUR family protein, Negative regulator of auxin synthesis and transpor [Source: Projected from Oryza sativa (Os09g0545300)]
SORBI_3005G103700	-2.03229	down	3hours	hypothetical protein
SORBI_3009G222100	-2.03226	down	3hours	hypothetical protein
SORBI_3007G141900	-2.02652	down	1day30mins	hypothetical protein
SORBI_3001G012000	-2.02436	down	1day3hours	hypothetical protein
SORBI_3006G107266	-2.02012	down	1day3hours	hypothetical protein
SORBI_3001G097700	-2.01897	down	1day3hours	hypothetical protein
SORBI_3007G126100	-2.0187	down	3hours	hypothetical protein
SORBI_3001G114300	-2.01264	down	1day30mins	hypothetical protein
SORBI_3001G476900	-2.01261	down	30mins	hypothetical protein
SORBI_3003G204900	-2.00951	down	1day3hours	hypothetical protein
SORBI_3009G044600	-2.00366	down	3hours
SORBI_3005G131700	-2.00356	down	1day30mins	hypothetical protein
SORBI_3004G025000	-2.00076	down	1day3hours	hypothetical protein
SORBI_3009G132600	-2.00011	down	2days	hypothetical protein
SORBI_3004G087800	-1.99563	down	1day3hours	hypothetical protein
SORBI_3006G201700	-1.99394	down	1day3hours	hypothetical protein
SORBI_3004G166400	-1.99358	down	1day30mins	hypothetical protein
SORBI_3001G318200	-1.99244	down	1day3hours	hypothetical protein
SORBI_3004G356100	-1.99123	down	1day	hypothetical protein
SORBI_3003G162400	-1.98965	down	1day30mins	hypothetical protein
SORBI_3007G141900	-1.9895	down	1day3hours	hypothetical protein
SORBI_3003G262200	-1.9887	down	1day30mins	hypothetical protein
SORBI_3003G204900	-1.98744	down	3hours	hypothetical protein
SORBI_3001G291300	-1.98642	down	1day30mins	hypothetical protein
SORBI_3002G318000	-1.98283	down	1day	hypothetical protein
SORBI_3004G087700	-1.9813	down	30mins	hypothetical protein
SORBI_3010G175200	-1.97994	down	1day3hours	hypothetical protein
SORBI_3004G312800	-1.97802	down	3hours	hypothetical protein
SORBI_3001G523000	-1.97357	down	1day	hypothetical protein
SORBI_3005G092600	-1.97256	down	1day3hours	hypothetical protein
SORBI_3002G233800	-1.97252	down	2days	hypothetical protein
SORBI_3003G425500	-1.97178	down	2days	hypothetical protein
SORBI_3001G390700	-1.96983	down	1day3hours	hypothetical protein
SORBI_3004G095600	-1.96855	down	1day3hours	hypothetical protein
SORBI_3003G393500	-1.9664	down	1day30mins	hypothetical protein
SORBI_3004G281800	-1.96371	down	1day3hours	hypothetical protein
SORBI_3002G393900	-1.96316	down	1day30mins	hypothetical protein
SORBI_3005G086250	-1.95795	down	1day30mins	hypothetical protein
SORBI_3001G410450	-1.9572	down	3hours	hypothetical protein
SORBI_3001G405800	-1.95486	down	30mins	TMS1 [Source:Projected from Arabidopsis thaliana (AT3G08970) UniProtKB/TrEMBL;Acc:A0A178VJB6]
SORBI_3008G123100	-1.94589	down	1day3hours	hypothetical protein
SORBI_3003G218000	-1.94499	down	1day3hours	hypothetical protein
SORBI_3010G174300	-1.94432	down	1day3hours	hypothetical protein
SORBI_3001G510600	-1.94235	down	1day	hypothetical protein
SORBI_3010G047800	-1.94163	down	2days	hypothetical protein
SORBI_3001G314700	-1.93806	down	1day3hours	hypothetical protein
SORBI_3006G148500	-1.93792	down	3hours	hypothetical protein
SORBI_3008G192500	-1.93754	down	1day3hours	hypothetical protein
SORBI_3005G142700	-1.93607	down	1day	hypothetical protein
SORBI_3008G060300	-1.93555	down	1day30mins	hypothetical protein
SORBI_3005G103700	-1.93538	down	1day3hours	hypothetical protein
SORBI_3001G043000	-1.93429	down	1day30mins	hypothetical protein
SORBI_3010G225400	-1.93144	down	1day30mins	hypothetical protein
SORBI_3005G119100	-1.93035	down	1day3hours	hypothetical protein
SORBI_3006G186000	-1.92843	down	30mins	hypothetical protein
SORBI_3007G144700	-1.924	down	2days	hypothetical protein
SORBI_3009G038200	-1.91932	down	1day	hypothetical protein
SORBI_3003G265900	-1.90814	down	1day3hours	hypothetical protein
SORBI_3005G142700	-1.90758	down	1day3hours	hypothetical protein
SORBI_3009G222100	-1.90746	down	1day3hours	hypothetical protein
SORBI_3004G008800	-1.90599	down	1day30mins	hypothetical protein
SORBI_3004G288200	-1.90562	down	1day3hours	hypothetical protein
SORBI_3002G009700	-1.90326	down	1day30mins	hypothetical protein
SORBI_3002G422000	-1.90162	down	30mins	hypothetical protein
SORBI_3001G075000	-1.90134	down	1day3hours	hypothetical protein
SORBI_3008G151000	-1.89934	down	1day30mins	hypothetical protein
SORBI_3006G113800	-1.89862	down	1day30mins	hypothetical protein
SORBI_3007G033100	-1.89694	down	3hours	hypothetical protein
SORBI_3005G121800	-1.89638	down	1day3hours	hypothetical protein
SORBI_3007G074400	-1.89619	down	3hours	hypothetical protein
SORBI_3010G233600	-1.89596	down	30mins	hypothetical protein
SORBI_3008G191300	-1.89489	down	1day	hypothetical protein
SORBI_3010G224501	-1.89431	down	30mins	hypothetical protein
SORBI_3003G224600	-1.89312	down	1day	hypothetical protein
SORBI_3009G171600	-1.89174	down	1day3hours	hypothetical protein
SORBI_3002G418900	-1.89058	down	1day3hours	hypothetical protein
SORBI_3009G205100	-1.88786	down	1day3hours	hypothetical protein
SORBI_3009G130900	-1.88463	down	3hours	hypothetical protein
SORBI_3001G410450	-1.88258	down	1day3hours	hypothetical protein
SORBI_3003G290100	-1.88092	down	3hours	hypothetical protein
SORBI_3007G213300	-1.87891	down	1day3hours	hypothetical protein
SORBI_3006G220300	-1.87724	down	2days	hypothetical protein
SORBI_3003G127001	-1.8771	down	1day30mins	hypothetical protein
SORBI_3002G208700	-1.86472	down	1day3hours	hypothetical protein
SORBI_3006G220300	-1.86062	down	1day3hours	hypothetical protein
SORBI_3002G376800	-1.85795	down	1day	hypothetical protein
SORBI_3003G192400	-1.85726	down	1day30mins	hypothetical protein
SORBI_3001G012500	-1.85468	down	1day	hypothetical protein
SORBI_3008G016200	-1.85199	down	3hours	hypothetical protein
SORBI_3004G260700	-1.84889	down	1day	hypothetical protein
SORBI_3001G260800	-1.84884	down	1day	hypothetical protein
SORBI_3001G483300	-1.84497	down	1day30mins	hypothetical protein
SORBI_3007G110200	-1.84437	down	1day30mins	hypothetical protein
SORBI_3010G055000	-1.84186	down	1day30mins	hypothetical protein
SORBI_3008G068400	-1.84121	down	1day30mins	hypothetical protein
SORBI_3005G062900	-1.83931	down	1day30mins	hypothetical protein
SORBI_3002G008300	-1.8374	down	1day3hours	hypothetical protein
SORBI_3006G235900	-1.83591	down	1day	hypothetical protein
SORBI_3004G088000	-1.83508	down	1day30mins	hypothetical protein
SORBI_3003G008000	-1.83326	down	3hours	hypothetical protein
SORBI_3001G406300	-1.83254	down	3hours	hypothetical protein
SORBI_3010G044700	-1.831	down	1day3hours	hypothetical protein
SORBI_3003G216166	-1.82925	down	1day3hours	hypothetical protein
SORBI_3007G073400	-1.82862	down	1day30mins	hypothetical protein
SORBI_3003G193800	-1.82293	down	1day3hours	hypothetical protein
SORBI_3005G218600	-1.82078	down	1day30mins	hypothetical protein
SORBI_3003G192400	-1.82065	down	30mins	hypothetical protein
SORBI_3002G209200	-1.81366	down	1day3hours	hypothetical protein
SORBI_3003G134400	-1.80977	down	1day3hours	hypothetical protein
SORBI_3003G034700	-1.80624	down	1day30mins
SORBI_3001G342800	-1.80527	down	1day	hypothetical protein
SORBI_3005G103600	-1.80374	down	3hours	hypothetical protein
SORBI_3006G186000	-1.80043	down	1day30mins	hypothetical protein
SORBI_3010G138400	-1.79922	down	1day30mins	hypothetical protein
SORBI_3003G380600	-1.79737	down	3hours	hypothetical protein
SORBI_3009G059000	-1.79464	down	1day30mins	hypothetical protein
SORBI_3007G002100	-1.79048	down	1day3hours	hypothetical protein
SORBI_3010G078600	-1.78189	down	1day3hours	hypothetical protein
SORBI_3006G173700	-1.78096	down	1day30mins	hypothetical protein
SORBI_3004G245800	-1.77993	down	1day	hypothetical protein
SORBI_3002G311601	-1.77905	down	2days	hypothetical protein
SORBI_3003G320600	-1.77815	down	1day	hypothetical protein
SORBI_3006G028900	-1.77656	down	1day3hours	hypothetical protein
SORBI_3004G070000	-1.77395	down	1day3hours	hypothetical protein
SORBI_3005G047700	-1.77071	down	1day30mins	hypothetical protein
SORBI_3009G163950	-1.76861	down	1day3hours	hypothetical protein
SORBI_3005G226100	-1.76839	down	1day30mins	hypothetical protein
SORBI_3001G462500	-1.76502	down	1day30mins	Integral membrane protein [Source: Projected from Oryza sativa (Os03g0208500)]
SORBI_3004G169600	-1.76302	down	1day3hours	hypothetical protein
SORBI_3001G334400	-1.76183	down	3hours	hypothetical protein
SORBI_3001G200000	-1.75975	down	2days	hypothetical protein
SORBI_3006G138300	-1.75888	down	3hours	hypothetical protein
SORBI_3006G148500	-1.7574	down	1day30mins	hypothetical protein
SORBI_3003G417500	-1.75442	down	3hours	hypothetical protein
SORBI_3002G199900	-1.75161	down	2days	hypothetical protein
SORBI_3010G015800	-1.75047	down	1day	hypothetical protein
SORBI_3007G026500	-1.74888	down	1day30mins	hypothetical protein
SORBI_3001G410500	-1.74767	down	30mins	hypothetical protein
SORBI_3001G406100	-1.74689	down	1day	Mitochondrial succinate-fumarate transporter 1 [Source:Projected from Arabidopsis thaliana (AT5G01340) UniProtKB/Swiss-Prot;Acc:Q9M038]
SORBI_3003G425500	-1.74682	down	1day3hours	hypothetical protein
SORBI_3006G026600	-1.74657	down	1day30mins	hypothetical protein
SORBI_3002G122700	-1.74316	down	30mins	hypothetical protein
SORBI_3004G091700	-1.74269	down	1day	hypothetical protein
SORBI_3008G027000	-1.74174	down	1day3hours	hypothetical protein
SORBI_3006G180432	-1.73712	down	3hours	hypothetical protein
SORBI_3004G298800	-1.7364	down	1day30mins	hypothetical protein
SORBI_3009G038200	-1.73559	down	2days	hypothetical protein
SORBI_3009G198200	-1.73423	down	1day	hypothetical protein
SORBI_3008G171200	-1.73367	down	1day	hypothetical protein
SORBI_3006G148500	-1.73312	down	1day	hypothetical protein
SORBI_3001G410500	-1.73215	down	1day30mins	hypothetical protein
SORBI_3007G213800	-1.73	down	1day	hypothetical protein
SORBI_3003G329700	-1.72674	down	1day3hours	hypothetical protein
SORBI_3004G116000	-1.72668	down	1day30mins	hypothetical protein
SORBI_3002G209100	-1.72597	down	1day3hours	hypothetical protein
SORBI_3004G299850	-1.72197	down	1day3hours	hypothetical protein
SORBI_3001G493500	-1.71866	down	1day30mins	hypothetical protein
SORBI_3001G481900	-1.718	down	1day3hours	hypothetical protein
SORBI_3004G312800	-1.71331	down	1day	hypothetical protein
SORBI_3009G163950	-1.70588	down	1day	hypothetical protein
SORBI_3010G019000	-1.70015	down	2days	hypothetical protein
SORBI_3007G069101	-1.69511	down	2days	hypothetical protein
SORBI_3002G086800	-1.69499	down	1day3hours	hypothetical protein
SORBI_3003G267300	-1.69263	down	1day	hypothetical protein
SORBI_3001G406300	-1.68712	down	1day	hypothetical protein
SORBI_3005G115600	-1.6868	down	3hours	hypothetical protein
SORBI_3003G229000	-1.68562	down	1day	hypothetical protein
SORBI_3002G208700	-1.68498	down	1day30mins	hypothetical protein
SORBI_3006G021900	-1.68489	down	3hours	hypothetical protein
SORBI_3005G038450	-1.68288	down	1day3hours	hypothetical protein
SORBI_3005G103600	-1.67969	down	1day30mins	hypothetical protein
SORBI_3002G318700	-1.67953	down	1day30mins	hypothetical protein
SORBI_3003G320600	-1.67914	down	3hours	hypothetical protein
SORBI_3001G426800	-1.67902	down	30mins	Serine/arginine-rich splicing factor SR45a [Source:Projected from Arabidopsis thaliana (AT1G07350) UniProtKB/Swiss-Prot;Acc:Q84TH4]
SORBI_3009G110366	-1.6779	down	1day30mins	hypothetical protein
SORBI_3004G281800	-1.67754	down	1day30mins	hypothetical protein
SORBI_3002G247000	-1.67723	down	1day3hours	hypothetical protein
SORBI_3008G027000	-1.67575	down	30mins	hypothetical protein
SORBI_3002G018500	-1.67571	down	3hours	hypothetical protein
SORBI_3009G092100	-1.67567	down	1day3hours	WRKY DNA-binding protein 55 [Source:Projected from Arabidopsis thaliana (AT2G40740) TAIR;Acc:AT2G40740]
SORBI_3001G406300	-1.6748	down	2days	hypothetical protein
SORBI_3009G100700	-1.67359	down	1day	hypothetical protein
SORBI_3009G163950	-1.67225	down	1day30mins	hypothetical protein
SORBI_3004G245800	-1.67145	down	1day3hours	hypothetical protein
SORBI_3005G076500	-1.6704	down	1day3hours	hypothetical protein
SORBI_3009G038100	-1.66806	down	2days	hypothetical protein
SORBI_3003G127001	-1.66728	down	1day3hours	hypothetical protein
SORBI_3007G214800	-1.66639	down	1day3hours	hypothetical protein
SORBI_3009G182900	-1.66499	down	1day	hypothetical protein
SORBI_3004G293500	-1.66269	down	1day	hypothetical protein
SORBI_3001G410500	-1.66257	down	1day3hours	hypothetical protein
SORBI_3002G376800	-1.66154	down	1day30mins	hypothetical protein
SORBI_3004G008100	-1.65963	down	1day30mins	hypothetical protein
SORBI_3003G385100	-1.65945	down	1day30mins	BTB/POZ and TAZ domain-containing protein 3 [Source:Projected from Arabidopsis thaliana (AT1G05690) UniProtKB/Swiss-Prot;Acc:Q9SYL0]
SORBI_3010G275001	-1.65919	down	1day30mins	hypothetical protein
SORBI_3010G209200	-1.65918	down	1day	hypothetical protein
SORBI_3003G014000	-1.65718	down	2days	hypothetical protein
SORBI_3010G185500	-1.65572	down	3hours	hypothetical protein
SORBI_3004G092000	-1.65315	down	1day3hours	hypothetical protein
SORBI_3009G242800	-1.65265	down	3hours	hypothetical protein
SORBI_3003G117000	-1.65207	down	3hours	hypothetical protein
SORBI_3002G427800	-1.65144	down	3hours	hypothetical protein
SORBI_3010G275001	-1.64952	down	30mins	hypothetical protein
SORBI_3009G190000	-1.64841	down	1day3hours	hypothetical protein
SORBI_3007G036550	-1.6474	down	1day30mins	hypothetical protein
SORBI_3001G291200	-1.6453	down	1day3hours	hypothetical protein
SORBI_3009G036000	-1.64518	down	1day	hypothetical protein
SORBI_3003G111100	-1.64385	down	1day3hours	hypothetical protein
SORBI_3001G223900	-1.64338	down	1day3hours	hypothetical protein
SORBI_3009G241500	-1.6432	down	1day30mins	hypothetical protein
SORBI_3001G125500	-1.64297	down	1day30mins	hypothetical protein
SORBI_3004G293500	-1.63851	down	3hours	hypothetical protein
SORBI_3003G428600	-1.63403	down	2days	Protein LONG AFTER FAR-RED 3 [Source:Projected from Arabidopsis thaliana (AT3G55850) UniProtKB/Swiss-Prot;Acc:A0A1I9LN01]
SORBI_3007G175900	-1.6336	down	1day3hours	hypothetical protein
SORBI_3002G052600	-1.63271	down	2days	hypothetical protein
SORBI_3002G148750	-1.63172	down	1day30mins	hypothetical protein
SORBI_3005G182400	-1.63088	down	1day30mins
SORBI_3006G002300	-1.63047	down	1day30mins	hypothetical protein
SORBI_3006G259000	-1.62611	down	2days	hypothetical protein
SORBI_3002G165300	-1.62606	down	3hours	hypothetical protein
SORBI_3004G116000	-1.62545	down	30mins	hypothetical protein
SORBI_3005G096600	-1.62476	down	1day3hours	hypothetical protein
SORBI_3007G126100	-1.62128	down	1day	hypothetical protein
SORBI_3001G405800	-1.61817	down	1day3hours	TMS1 [Source:Projected from Arabidopsis thaliana (AT3G08970) UniProtKB/TrEMBL;Acc:A0A178VJB6]
SORBI_3003G339900	-1.61296	down	1day30mins	hypothetical protein
SORBI_3003G414300	-1.60952	down	1day3hours	hypothetical protein
SORBI_3010G272200	-1.60944	down	1day30mins	hypothetical protein
SORBI_3003G210900	-1.60467	down	1day3hours	hypothetical protein
SORBI_3001G443100	-1.59696	down	1day3hours	hypothetical protein
SORBI_3002G393800	-1.59694	down	1day3hours	hypothetical protein
SORBI_3007G141420	-1.59632	down	1day3hours	hypothetical protein
SORBI_3005G182500	-1.59139	down	3hours	hypothetical protein
SORBI_3008G107000	-1.59028	down	30mins	hypothetical protein
SORBI_3003G225900	-1.58679	down	1day3hours	hypothetical protein
SORBI_3002G041200	-1.58678	down	1day3hours	hypothetical protein
SORBI_3001G012500	-1.58545	down	1day30mins	hypothetical protein
SORBI_3005G212500	-1.58418	down	1day3hours	hypothetical protein
SORBI_3001G071900	-1.58063	down	1day	hypothetical protein
SORBI_3004G087700	-1.57804	down	1day30mins	hypothetical protein
SORBI_3010G272200	-1.57733	down	2days	hypothetical protein
SORBI_3009G190500	-1.57716	down	1day3hours	hypothetical protein
SORBI_3001G078900	-1.57698	down	1day	hypothetical protein
SORBI_3010G272000	-1.57633	down	1day3hours	hypothetical protein
SORBI_3001G113900	-1.57625	down	1day30mins	hypothetical protein
SORBI_3010G224501	-1.57551	down	1day3hours	hypothetical protein
SORBI_3001G410450	-1.57539	down	30mins	hypothetical protein
SORBI_3003G329700	-1.57492	down	30mins	hypothetical protein
SORBI_3005G047700	-1.57351	down	1day	hypothetical protein
SORBI_3006G024400	-1.56915	down	1day3hours	hypothetical protein
SORBI_3002G209200	-1.56861	down	1day	hypothetical protein
SORBI_3009G092100	-1.5661	down	3hours	WRKY DNA-binding protein 55 [Source:Projected from Arabidopsis thaliana (AT2G40740) TAIR;Acc:AT2G40740]
SORBI_3005G085600	-1.56552	down	3hours	hypothetical protein
SORBI_3005G224800	-1.56116	down	2days	hypothetical protein
SORBI_3002G180200	-1.56022	down	1day30mins	hypothetical protein
SORBI_3010G256700	-1.55715	down	1day30mins	hypothetical protein
SORBI_3008G027000	-1.55578	down	1day30mins	hypothetical protein
SORBI_3002G326100	-1.5532	down	1day3hours	hypothetical protein
SORBI_3002G076200	-1.55114	down	30mins	hypothetical protein
SORBI_3006G211300	-1.55032	down	1day3hours	hypothetical protein
SORBI_3003G329700	-1.54665	down	1day30mins	hypothetical protein
SORBI_3010G185500	-1.54545	down	1day3hours	hypothetical protein
SORBI_3003G127001	-1.54351	down	2days	hypothetical protein
SORBI_3009G251200	-1.54345	down	1day30mins	hypothetical protein
SORBI_3003G250600	-1.54126	down	3hours	hypothetical protein
SORBI_3003G059300	-1.54082	down	1day3hours	hypothetical protein
SORBI_3007G086900	-1.53866	down	30mins	hypothetical protein
SORBI_3004G087700	-1.53825	down	1day	hypothetical protein
SORBI_3004G052100	-1.53822	down	1day3hours	hypothetical protein
SORBI_3008G068400	-1.53797	down	1day3hours	hypothetical protein
SORBI_3006G255000	-1.53512	down	3hours	hypothetical protein
SORBI_3004G224000	-1.53504	down	30mins	hypothetical protein
SORBI_3002G115500	-1.53469	down	1day3hours	hypothetical protein
SORBI_3008G151000	-1.53328	down	1day3hours	hypothetical protein
SORBI_3003G263100	-1.53146	down	1day3hours	hypothetical protein
SORBI_3009G222200	-1.53079	down	1day30mins	hypothetical protein
SORBI_3005G222900	-1.52943	down	3hours	hypothetical protein
SORBI_3005G142700	-1.52827	down	2days	hypothetical protein
SORBI_3006G271800	-1.52607	down	3hours	Potassium efflux antiporter, Chloroplast development, Drought toleranc [Source: Projected from Oryza sativa (Os04g0682800)]
SORBI_3007G099000	-1.52533	down	1day3hours	hypothetical protein
SORBI_3002G249200	-1.52268	down	1day30mins	hypothetical protein
SORBI_3008G007200	-1.52226	down	1day30mins	hypothetical protein
SORBI_3002G216400	-1.52121	down	1day3hours	hypothetical protein
SORBI_3010G225400	-1.52074	down	1day	hypothetical protein
SORBI_3010G224501	-1.51917	down	2days	hypothetical protein
SORBI_3003G346100	-1.51886	down	30mins	hypothetical protein
SORBI_3003G253700	-1.51575	down	1day	hypothetical protein
SORBI_3008G029000	-1.51507	down	1day30mins	hypothetical protein
SORBI_3007G016750	-1.50881	down	1day3hours	hypothetical protein
SORBI_3003G047900	-1.50621	down	1day3hours	hypothetical protein
SORBI_3006G084400	-1.50551	down	3hours	hypothetical protein
SORBI_3009G212800	-1.50396	down	1day3hours	hypothetical protein
SORBI_3004G104700	-1.50046	down	3hours	Aspartate aminotransferase, mitochondrial [Source:Projected from Arabidopsis thaliana (AT2G30970) UniProtKB/Swiss-Prot;Acc:P46643]
SORBI_3005G094800	-1.49901	down	1day30mins	hypothetical protein
SORBI_3003G117000	-1.49776	down	1day	hypothetical protein
SORBI_3007G197450	-1.49576	down	2days	hypothetical protein
SORBI_3005G031100	-1.49128	down	1day3hours	hypothetical protein
SORBI_3004G338000	-1.49028	down	1day30mins	hypothetical protein
SORBI_3002G381100	-1.48991	down	1day3hours	hypothetical protein
SORBI_3003G162400	-1.48821	down	1day3hours	hypothetical protein
SORBI_3003G388500	-1.48736	down	1day30mins	hypothetical protein
SORBI_3001G352400	-1.4872	down	1day3hours	hypothetical protein
SORBI_3008G016200	-1.48592	down	1day	hypothetical protein
SORBI_3003G312000	-1.48184	down	1day3hours	hypothetical protein
SORBI_3004G063400	-1.48008	down	3hours	hypothetical protein
SORBI_3005G047700	-1.479	down	3hours	hypothetical protein
SORBI_3009G183101	-1.47727	down	1day	hypothetical protein
SORBI_3008G128800	-1.47293	down	1day	hypothetical protein
SORBI_3010G133450	-1.47174	down	30mins	hypothetical protein
SORBI_3002G018300	-1.47095	down	1day30mins	hypothetical protein
SORBI_3005G094800	-1.46729	down	30mins	hypothetical protein
SORBI_3002G422000	-1.46657	down	1day30mins	hypothetical protein
SORBI_3001G420100	-1.46279	down	2days	hypothetical protein
SORBI_3005G045250	-1.4601	down	1day	hypothetical protein
SORBI_3008G191300	-1.45794	down	1day3hours	hypothetical protein
SORBI_3006G255000	-1.4576	down	1day	hypothetical protein
SORBI_3010G104100	-1.45723	down	30mins	hypothetical protein
SORBI_3003G014000	-1.45674	down	1day30mins	hypothetical protein
SORBI_3003G118000	-1.45534	down	3hours	hypothetical protein
SORBI_3010G055000	-1.45373	down	30mins	hypothetical protein
SORBI_3003G083300	-1.45238	down	1day3hours	hypothetical protein
SORBI_3003G008000	-1.4497	down	1day3hours	hypothetical protein
SORBI_3004G334501	-1.44815	down	1day3hours	hypothetical protein
SORBI_3009G190000	-1.4471	down	3hours	hypothetical protein
SORBI_3004G334601	-1.44629	down	1day	hypothetical protein
SORBI_3010G172900	-1.44599	down	1day30mins	hypothetical protein
SORBI_3009G071500	-1.44237	down	1day3hours	hypothetical protein
SORBI_3003G282000	-1.4415	down	1day3hours	hypothetical protein
SORBI_3006G173700	-1.44085	down	1day3hours	hypothetical protein
SORBI_3001G291200	-1.43297	down	1day	hypothetical protein
SORBI_3003G034700	-1.43237	down	1day
SORBI_3001G213400	-1.43127	down	1day30mins	hypothetical protein
SORBI_3004G008100	-1.42985	down	2days	hypothetical protein
SORBI_3006G194150	-1.42877	down	30mins	hypothetical protein
SORBI_3002G208700	-1.42845	down	30mins	hypothetical protein
SORBI_3003G008000	-1.42766	down	1day	hypothetical protein
SORBI_3009G241500	-1.42551	down	1day	hypothetical protein
SORBI_3007G145700	-1.42533	down	1day3hours	hypothetical protein
SORBI_3003G049500	-1.42519	down	1day	hypothetical protein
SORBI_3001G440200	-1.42517	down	3hours	hypothetical protein
SORBI_3002G209200	-1.42457	down	1day30mins	hypothetical protein
SORBI_3004G091700	-1.42286	down	1day30mins	hypothetical protein
SORBI_3007G086900	-1.41999	down	1day30mins	hypothetical protein
SORBI_3003G039900	-1.41897	down	1day30mins	hypothetical protein
SORBI_3005G222900	-1.41857	down	1day30mins	hypothetical protein
SORBI_3001G292900	-1.41852	down	1day3hours	hypothetical protein
SORBI_3007G083800	-1.418	down	2days	hypothetical protein
SORBI_3007G074400	-1.41515	down	1day	hypothetical protein
SORBI_3009G243500	-1.41433	down	30mins	hypothetical protein
SORBI_3002G266000	-1.41339	down	1day3hours	hypothetical protein
SORBI_3003G097100	-1.40975	down	1day	hypothetical protein
SORBI_3003G332200	-1.4096	down	30mins	hypothetical protein
SORBI_3002G322800	-1.40958	down	1day3hours	hypothetical protein
SORBI_3006G064100	-1.4093	down	3hours	hypothetical protein
SORBI_3009G182800	-1.40913	down	30mins	hypothetical protein
SORBI_3008G032000	-1.40632	down	3hours
SORBI_3009G190500	-1.40541	down	3hours	hypothetical protein
SORBI_3002G230700	-1.40298	down	1day	hypothetical protein
SORBI_3010G272200	-1.40204	down	1day3hours	hypothetical protein
SORBI_3008G022300	-1.40196	down	1day3hours	hypothetical protein
SORBI_3003G121600	-1.40146	down	1day30mins	hypothetical protein
SORBI_3003G352600	-1.39848	down	1day	hypothetical protein
SORBI_3002G165200	-1.39801	down	1day3hours	hypothetical protein
SORBI_3010G114100	-1.39751	down	1day3hours	hypothetical protein
SORBI_3007G026500	-1.39725	down	30mins	hypothetical protein
SORBI_3002G249200	-1.39457	down	1day	hypothetical protein
SORBI_3006G025300	-1.39227	down	1day3hours	hypothetical protein
SORBI_3002G173000	-1.39184	down	1day30mins	hypothetical protein
SORBI_3003G229000	-1.39181	down	3hours	hypothetical protein
SORBI_3003G228100	-1.38954	down	1day3hours	hypothetical protein
SORBI_3001G390700	-1.38697	down	1day	hypothetical protein
SORBI_3008G167700	-1.38504	down	30mins	hypothetical protein
SORBI_3010G275001	-1.38176	down	1day	hypothetical protein
SORBI_3004G052100	-1.37935	down	30mins	hypothetical protein
SORBI_3003G412700	-1.37892	down	1day3hours	hypothetical protein
SORBI_3006G135600	-1.37824	down	1day3hours	S-adenosylmethionine decarboxylase, Polyamine biosynthesis, Salt and drought stresses, Abiotic stres [Source: Projected from Oryza sativa (Os04g0498600)]
SORBI_3005G106101	-1.37811	down	30mins	hypothetical protein
SORBI_3003G303300	-1.37452	down	3hours	Aspartate aminotransferase 3, chloroplastic [Source:Projected from Arabidopsis thaliana (AT5G11520) UniProtKB/Swiss-Prot;Acc:P46644]
SORBI_3003G036000	-1.37405	down	3hours	hypothetical protein
SORBI_3003G083300	-1.37165	down	30mins	hypothetical protein
SORBI_3004G323800	-1.36896	down	1day30mins	hypothetical protein
SORBI_3003G346100	-1.36605	down	1day3hours	hypothetical protein
SORBI_3009G190000	-1.36574	down	1day	hypothetical protein
SORBI_3008G083600	-1.36467	down	1day3hours	hypothetical protein
SORBI_3008G051300	-1.36433	down	3hours	hypothetical protein
SORBI_3003G162400	-1.36325	down	1day	hypothetical protein
SORBI_3001G260800	-1.36325	down	30mins	hypothetical protein
SORBI_3007G022600	-1.36255	down	2days	hypothetical protein
SORBI_3009G222200	-1.36197	down	1day	hypothetical protein
SORBI_3004G125100	-1.35885	down	1day3hours	hypothetical protein
SORBI_3002G052600	-1.35828	down	1day3hours	hypothetical protein
SORBI_3002G247000	-1.35746	down	30mins	hypothetical protein
SORBI_3005G062900	-1.35541	down	30mins	hypothetical protein
SORBI_3001G037300	-1.35135	down	1day3hours	hypothetical protein
SORBI_3008G151000	-1.35094	down	3hours	hypothetical protein
SORBI_3003G356000	-1.35054	down	3hours	Similar to Delta 1-pyrroline-5-carboxylate synthetase (P5CS) [Includes: Glutamate 5-kinase (EC 2.7.2.11) (Gamma-glutamyl kinase) (GK); Gamma-glutamyl phosphate reductase (GPR) (EC 1.2.1.41) (Glutamate-5-semialdehyde dehydrogenase) (Glutamyl-gamma-semialdehyde dehydrogenase)] [Source: Projected from Oryza sativa (Os01g0848200)]
SORBI_3004G070000	-1.34794	down	1day30mins	hypothetical protein
SORBI_3009G222200	-1.34748	down	2days	hypothetical protein
SORBI_3008G007200	-1.34605	down	30mins	hypothetical protein
SORBI_3009G190000	-1.34535	down	1day30mins	hypothetical protein
SORBI_3010G218500	-1.34507	down	1day	hypothetical protein
SORBI_3006G091600	-1.34494	down	30mins	hypothetical protein
SORBI_3007G124100	-1.3432	down	1day	hypothetical protein
SORBI_3010G138400	-1.34153	down	1day	hypothetical protein
SORBI_3001G215900	-1.3414	down	1day30mins	hypothetical protein
SORBI_3003G251200	-1.34081	down	1day3hours	hypothetical protein
SORBI_3004G048700	-1.3405	down	3hours	Protein SCO1 homolog 1, mitochondrial [Source:Projected from Arabidopsis thaliana (AT3G08950) UniProtKB/Swiss-Prot;Acc:Q8VYP0]
SORBI_3001G192200	-1.33714	down	1day30mins	hypothetical protein
SORBI_3004G118000	-1.33708	down	1day30mins	hypothetical protein
SORBI_3001G376200	-1.33596	down	1day30mins	hypothetical protein
SORBI_3008G164800	-1.33468	down	1day3hours	hypothetical protein
SORBI_3007G006200	-1.33398	down	1day3hours	hypothetical protein
SORBI_3004G092000	-1.3336	down	1day30mins	hypothetical protein
SORBI_3001G334400	-1.33266	down	1day	hypothetical protein
SORBI_3001G213400	-1.33244	down	1day	hypothetical protein
SORBI_3004G037200	-1.33236	down	2days	hypothetical protein
SORBI_3008G022300	-1.33147	down	1day30mins	hypothetical protein
SORBI_3008G131500	-1.33091	down	1day30mins	hypothetical protein
SORBI_3007G189200	-1.33024	down	1day3hours	hypothetical protein
SORBI_3008G040000	-1.32654	down	1day30mins	hypothetical protein
SORBI_3006G064100	-1.32499	down	1day30mins	hypothetical protein
SORBI_3006G225100	-1.32345	down	1day3hours	hypothetical protein
SORBI_3008G104801	-1.32181	down	2days	hypothetical protein
SORBI_3003G263300	-1.32161	down	1day3hours	hypothetical protein
SORBI_3007G149500	-1.31917	down	2days	hypothetical protein
SORBI_3003G370100	-1.31909	down	30mins	Serine/threonine protein kinase, Hyperosmotic stress respons [Source: Projected from Oryza sativa (Os01g0869900)]
SORBI_3001G334400	-1.31821	down	1day30mins	hypothetical protein
SORBI_3010G112800	-1.31681	down	2days	hypothetical protein
SORBI_3008G119800	-1.31528	down	2days	hypothetical protein
SORBI_3001G261600	-1.31422	down	1day3hours	hypothetical protein
SORBI_3003G331600	-1.31403	down	1day3hours	hypothetical protein
SORBI_3001G447600	-1.31283	down	1day3hours	hypothetical protein
SORBI_3008G151000	-1.31089	down	30mins	hypothetical protein
SORBI_3002G212000	-1.30878	down	1day3hours	hypothetical protein
SORBI_3003G228100	-1.30815	down	2days	hypothetical protein
SORBI_3007G026500	-1.30661	down	1day3hours	hypothetical protein
SORBI_3003G290300	-1.30513	down	1day3hours	hypothetical protein
SORBI_3010G019000	-1.30346	down	1day3hours	hypothetical protein
SORBI_3004G253050	-1.30114	down	1day30mins	hypothetical protein
SORBI_3004G052100	-1.29758	down	2days	hypothetical protein
SORBI_3003G293900	-1.29675	down	3hours	hypothetical protein
SORBI_3003G352500	-1.29556	down	1day30mins	Ribonuclease II, chloroplastic/mitochondrial [Source:Projected from Arabidopsis thaliana (AT5G02250) UniProtKB/Swiss-Prot;Acc:Q6NQJ6]
SORBI_3001G331000	-1.29454	down	1day	hypothetical protein
SORBI_3003G192400	-1.29365	down	3hours	hypothetical protein
SORBI_3006G054900	-1.29305	down	1day	hypothetical protein
SORBI_3006G256200	-1.29101	down	3hours	hypothetical protein
SORBI_3001G235900	-1.28758	down	1day3hours	hypothetical protein
SORBI_3002G053000	-1.28704	down	30mins	hypothetical protein
SORBI_3005G205100	-1.28685	down	1day3hours	hypothetical protein
SORBI_3006G211300	-1.28432	down	30mins	hypothetical protein
SORBI_3003G044000	-1.28415	down	1day3hours	hypothetical protein
SORBI_3007G074400	-1.28354	down	1day3hours	hypothetical protein
SORBI_3010G015700	-1.28227	down	1day	Pentatricopeptide repeat-containing protein At5g08510 [Source:Projected from Arabidopsis thaliana (AT5G08510) UniProtKB/Swiss-Prot;Acc:Q9FNN7]
SORBI_3005G094800	-1.28223	down	1day	hypothetical protein
SORBI_3005G110541	-1.28184	down	1day3hours	hypothetical protein
SORBI_3003G228100	-1.28153	down	1day30mins	hypothetical protein
SORBI_3009G183101	-1.28037	down	3hours	hypothetical protein
SORBI_3002G122700	-1.27806	down	1day3hours	hypothetical protein
SORBI_3009G163950	-1.27773	down	2days	hypothetical protein
SORBI_3002G024300	-1.27502	down	30mins	hypothetical protein
SORBI_3008G029000	-1.27425	down	2days	hypothetical protein
SORBI_3003G282000	-1.2734	down	2days	hypothetical protein
SORBI_3007G060000	-1.27223	down	3hours	hypothetical protein
SORBI_3003G034700	-1.27131	down	2days
SORBI_3003G027500	-1.2704	down	2days	hypothetical protein
SORBI_3003G282000	-1.26981	down	3hours	hypothetical protein
SORBI_3008G083600	-1.26956	down	1day30mins	hypothetical protein
SORBI_3003G192400	-1.26947	down	1day	hypothetical protein
SORBI_3001G288700	-1.26908	down	1day30mins	hypothetical protein
SORBI_3004G008000	-1.26906	down	1day3hours	hypothetical protein
SORBI_3005G222900	-1.26891	down	1day	hypothetical protein
SORBI_3001G064500	-1.26812	down	30mins	hypothetical protein
SORBI_3002G381100	-1.26752	down	1day30mins	hypothetical protein
SORBI_3010G205100	-1.26661	down	3hours	hypothetical protein
SORBI_3002G248001	-1.26568	down	3hours	hypothetical protein
SORBI_3009G160500	-1.26294	down	3hours	hypothetical protein
SORBI_3005G030500	-1.25971	down	1day30mins	hypothetical protein
SORBI_3003G237900	-1.25948	down	3hours	hypothetical protein
SORBI_3001G064500	-1.25844	down	1day3hours	hypothetical protein
SORBI_3010G127100	-1.25775	down	2days	hypothetical protein
SORBI_3007G033100	-1.2576	down	1day	hypothetical protein
SORBI_3008G069700	-1.25492	down	1day30mins	hypothetical protein
SORBI_3005G185150	-1.24958	down	3hours	hypothetical protein
SORBI_3008G092532	-1.24879	down	1day30mins	hypothetical protein
SORBI_3002G207601	-1.24797	down	1day30mins	hypothetical protein
SORBI_3008G151432	-1.24637	down	1day30mins	hypothetical protein
SORBI_3010G039900	-1.24632	down	1day30mins	hypothetical protein
SORBI_3006G138200	-1.24501	down	1day	hypothetical protein
SORBI_3002G165140	-1.24325	down	1day30mins	hypothetical protein
SORBI_3004G008100	-1.24306	down	30mins	hypothetical protein
SORBI_3005G076500	-1.24225	down	30mins	hypothetical protein
SORBI_3006G257800	-1.24004	down	1day3hours	Actin-related protein 8 [Source:Projected from Arabidopsis thaliana (AT5G56180) UniProtKB/Swiss-Prot;Acc:Q9FKT0]
SORBI_3006G098600	-1.23907	down	1day	hypothetical protein
SORBI_3001G453100	-1.23524	down	3hours	Homocysteine S-methyltransferase 1 [Source:Projected from Arabidopsis thaliana (AT3G25900) UniProtKB/Swiss-Prot;Acc:Q9SDL7]
SORBI_3009G006000	-1.23475	down	1day30mins	hypothetical protein
SORBI_3006G047300	-1.23327	down	1day	hypothetical protein
SORBI_3006G271800	-1.23326	down	1day	Potassium efflux antiporter, Chloroplast development, Drought toleranc [Source: Projected from Oryza sativa (Os04g0682800)]
SORBI_3005G026400	-1.2315	down	1day30mins	hypothetical protein
SORBI_3001G331000	-1.23067	down	1day30mins	hypothetical protein
SORBI_3006G047300	-1.22655	down	1day30mins	hypothetical protein
SORBI_3001G113900	-1.22653	down	1day3hours	hypothetical protein
SORBI_3010G196300	-1.22631	down	1day30mins	hypothetical protein
SORBI_3001G066500	-1.22511	down	1day30mins	hypothetical protein
SORBI_3003G288500	-1.22495	down	1day30mins	hypothetical protein
SORBI_3008G131500	-1.22357	down	1day	hypothetical protein
SORBI_3004G147800	-1.22338	down	1day3hours	hypothetical protein
SORBI_3007G033100	-1.22291	down	1day30mins	hypothetical protein
SORBI_3010G055000	-1.22011	down	1day3hours	hypothetical protein
SORBI_3005G115400	-1.21944	down	1day30mins	hypothetical protein
SORBI_3009G101400	-1.21863	down	1day
SORBI_3003G101700	-1.21771	down	1day30mins	hypothetical protein
SORBI_3003G388100	-1.2172	down	1day30mins	hypothetical protein
SORBI_3009G092100	-1.21684	down	30mins	WRKY DNA-binding protein 55 [Source:Projected from Arabidopsis thaliana (AT2G40740) TAIR;Acc:AT2G40740]
SORBI_3001G150200	-1.21583	down	1day3hours	hypothetical protein
SORBI_3002G331050	-1.2142	down	1day30mins	hypothetical protein
SORBI_3005G062900	-1.21291	down	2days	hypothetical protein
SORBI_3K025800	-1.21236	down	2days	hypothetical protein
SORBI_3008G032000	-1.21015	down	1day30mins
SORBI_3006G267900	-1.20885	down	3hours
SORBI_3009G155800	-1.2084	down	2days	hypothetical protein
SORBI_3007G185200	-1.20814	down	1day	hypothetical protein
SORBI_3007G027100	-1.20745	down	1day3hours	hypothetical protein
SORBI_3004G237600	-1.20734	down	3hours	hypothetical protein
SORBI_3007G216800	-1.20653	down	2days	hypothetical protein
SORBI_3003G391900	-1.20463	down	30mins	hypothetical protein
SORBI_3002G339600	-1.20124	down	1day3hours	hypothetical protein
SORBI_3004G209300	-1.20104	down	1day3hours	hypothetical protein
SORBI_3009G241500	-1.19838	down	2days	hypothetical protein
SORBI_3001G243000	-1.19808	down	30mins	hypothetical protein
SORBI_3001G422100	-1.19788	down	1day3hours	hypothetical protein
SORBI_3002G209450	-1.19462	down	30mins	hypothetical protein
SORBI_3001G351700	-1.19386	down	1day3hours	hypothetical protein
SORBI_3005G100250	-1.19354	down	1day30mins	hypothetical protein
SORBI_3005G093500	-1.19267	down	2days	hypothetical protein
SORBI_3008G069700	-1.19145	down	3hours	hypothetical protein
SORBI_3003G110100	-1.19084	down	1day	hypothetical protein
SORBI_3001G213400	-1.19064	down	1day3hours	hypothetical protein
SORBI_3003G262200	-1.19006	down	2days	hypothetical protein
SORBI_3007G102700	-1.18905	down	1day30mins	hypothetical protein
SORBI_3001G064200	-1.18882	down	2days	hypothetical protein
SORBI_3003G259901	-1.18851	down	30mins	hypothetical protein
SORBI_3001G342800	-1.18751	down	1day30mins	hypothetical protein
SORBI_3008G027200	-1.18648	down	1day3hours
SORBI_3008G107000	-1.18364	down	1day3hours	hypothetical protein
SORBI_3009G101400	-1.18344	down	1day30mins
SORBI_3004G231850	-1.18282	down	1day30mins	hypothetical protein
SORBI_3005G061801	-1.18262	down	1day3hours	hypothetical protein
SORBI_3003G197000	-1.18196	down	1day3hours	hypothetical protein
SORBI_3008G151000	-1.18123	down	1day	hypothetical protein
SORBI_3007G046600	-1.1795	down	1day30mins	hypothetical protein
SORBI_3005G026400	-1.17836	down	2days	hypothetical protein
SORBI_3007G080500	-1.17834	down	1day3hours	hypothetical protein
SORBI_3009G190500	-1.17598	down	30mins	hypothetical protein
SORBI_3001G228701	-1.17317	down	1day30mins	hypothetical protein
SORBI_3002G409700	-1.17237	down	1day30mins	recovery protein 3 [Source:Projected from Arabidopsis thaliana (AT1G67500) TAIR;Acc:AT1G67500]
SORBI_3007G216800	-1.17189	down	30mins	hypothetical protein
SORBI_3008G069700	-1.17011	down	1day	hypothetical protein
SORBI_3010G081800	-1.16934	down	30mins	bZIP transcription factor, Positive regulator of ABA signaling, Drought toleranc [Source: Projected from Oryza sativa (Os06g0211200)]
SORBI_3002G335400	-1.16912	down	1day3hours	hypothetical protein
SORBI_3004G037200	-1.16868	down	1day3hours	hypothetical protein
SORBI_3003G153300	-1.16806	down	2days	hypothetical protein
SORBI_3008G180800	-1.16633	down	1day3hours	Similar to Phytoene synthase 1, chloroplast precursor (EC 2.5.1.-) (Fruit ripening specific protein pTOM5) [Source: Projected from Oryza sativa (Os12g0626400)]
SORBI_3002G034700	-1.16581	down	1day30mins	Serine/threonine protein kinase, Pollination and drought stress responses, Reguration of potassium uptake by CBL1-CIPK23 comple [Source: Projected from Oryza sativa (Os07g0150700)]
SORBI_3008G020800	-1.16425	down	1day3hours	hypothetical protein
SORBI_3010G086600	-1.16351	down	1day30mins	hypothetical protein
SORBI_3003G356000	-1.16159	down	1day	Similar to Delta 1-pyrroline-5-carboxylate synthetase (P5CS) [Includes: Glutamate 5-kinase (EC 2.7.2.11) (Gamma-glutamyl kinase) (GK); Gamma-glutamyl phosphate reductase (GPR) (EC 1.2.1.41) (Glutamate-5-semialdehyde dehydrogenase) (Glutamyl-gamma-semialdehyde dehydrogenase)] [Source: Projected from Oryza sativa (Os01g0848200)]
SORBI_3004G092000	-1.16145	down	1day	hypothetical protein
SORBI_3008G020800	-1.16123	down	30mins	hypothetical protein
SORBI_3001G113900	-1.15965	down	2days	hypothetical protein
SORBI_3001G342800	-1.15864	down	2days	hypothetical protein
SORBI_3005G020000	-1.15572	down	1day30mins	Pentatricopeptide repeat-containing protein At4g14820 [Source:Projected from Arabidopsis thaliana (AT4G14820) UniProtKB/Swiss-Prot;Acc:O23337]
SORBI_3003G134400	-1.15445	down	3hours	hypothetical protein
SORBI_3010G000100	-1.15398	down	1day30mins	hypothetical protein
SORBI_3004G092000	-1.15348	down	2days	hypothetical protein
SORBI_3003G109700	-1.15302	down	30mins	hypothetical protein
SORBI_3009G149900	-1.15171	down	1day3hours
SORBI_3008G131500	-1.15019	down	2days	hypothetical protein
SORBI_3003G313700	-1.14952	down	1day3hours	hypothetical protein
SORBI_3008G045000	-1.14726	down	1day30mins	hypothetical protein
SORBI_3009G190500	-1.14726	down	1day	hypothetical protein
SORBI_3001G405800	-1.14673	down	2days	TMS1 [Source:Projected from Arabidopsis thaliana (AT3G08970) UniProtKB/TrEMBL;Acc:A0A178VJB6]
SORBI_3006G214300	-1.14661	down	1day30mins	hypothetical protein
SORBI_3003G262200	-1.14624	down	1day	hypothetical protein
SORBI_3007G069600	-1.14524	down	2days	hypothetical protein
SORBI_3004G218400	-1.14411	down	1day3hours	hypothetical protein
SORBI_3001G353700	-1.14378	down	1day30mins	hypothetical protein
SORBI_3006G046400	-1.14258	down	1day30mins	hypothetical protein
SORBI_3005G053800	-1.14221	down	1day3hours	hypothetical protein
SORBI_3007G194700	-1.14206	down	1day	hypothetical protein
SORBI_3010G100800	-1.14016	down	2days	Alpha-mannosidase 2 [Source:Projected from Arabidopsis thaliana (AT5G14950) UniProtKB/Swiss-Prot;Acc:Q9LFR0]
SORBI_3003G164600	-1.13938	down	2days	hypothetical protein
SORBI_3004G044900	-1.13919	down	1day3hours	hypothetical protein
SORBI_3010G104100	-1.13878	down	1day3hours	hypothetical protein
SORBI_3005G010200	-1.13815	down	3hours	hypothetical protein
SORBI_3001G428500	-1.13741	down	3hours	hypothetical protein
SORBI_3010G127100	-1.13702	down	1day30mins	hypothetical protein
SORBI_3001G528400	-1.13353	down	1day30mins	hypothetical protein
SORBI_3004G231850	-1.13318	down	30mins	hypothetical protein
SORBI_3001G435800	-1.12945	down	2days	hypothetical protein
SORBI_3005G096300	-1.12842	down	1day3hours	hypothetical protein
SORBI_3010G103300	-1.12691	down	2days	hypothetical protein
SORBI_3010G054400	-1.12681	down	1day30mins	hypothetical protein
SORBI_3002G074700	-1.12478	down	1day3hours	hypothetical protein
SORBI_3006G271800	-1.12416	down	1day30mins	Potassium efflux antiporter, Chloroplast development, Drought toleranc [Source: Projected from Oryza sativa (Os04g0682800)]
SORBI_3007G194700	-1.12306	down	1day30mins	hypothetical protein
SORBI_3002G171300	-1.12239	down	2days	hypothetical protein
SORBI_3005G114600	-1.12235	down	3hours	hypothetical protein
SORBI_3010G019300	-1.1221	down	1day3hours	Nudix hydrolase 14, chloroplastic [Source:Projected from Arabidopsis thaliana (AT4G11980) UniProtKB/Swiss-Prot;Acc:Q9SZ63]
SORBI_3007G144900	-1.12055	down	3hours	hypothetical protein
SORBI_3001G143000	-1.12045	down	1day3hours	hypothetical protein
SORBI_3003G034700	-1.11786	down	30mins
SORBI_3007G189200	-1.11678	down	2days	hypothetical protein
SORBI_3002G340200	-1.11645	down	1day30mins	hypothetical protein
SORBI_3004G163200	-1.11607	down	1day	hypothetical protein
SORBI_3001G066500	-1.11276	down	2days	hypothetical protein
SORBI_3002G421600	-1.11275	down	3hours	hypothetical protein
SORBI_3006G043300	-1.11178	down	30mins	hypothetical protein
SORBI_3005G048800	-1.11135	down	1day30mins	hypothetical protein
SORBI_3009G186300	-1.11033	down	1day30mins	hypothetical protein
SORBI_3002G266000	-1.1103	down	2days	hypothetical protein
SORBI_3003G134400	-1.10771	down	30mins	hypothetical protein
SORBI_3002G105101	-1.10764	down	2days	hypothetical protein
SORBI_3006G138300	-1.10601	down	1day	hypothetical protein
SORBI_3010G232400	-1.10527	down	1day30mins	hypothetical protein
SORBI_3003G229000	-1.10381	down	2days	hypothetical protein
SORBI_3002G310800	-1.10279	down	30mins	hypothetical protein
SORBI_3008G119800	-1.10248	down	1day	hypothetical protein
SORBI_3001G318100	-1.10201	down	1day30mins	hypothetical protein
SORBI_3008G164700	-1.10185	down	1day30mins	hypothetical protein
SORBI_3007G029500	-1.10169	down	1day30mins	hypothetical protein
SORBI_3001G066500	-1.10086	down	1day	hypothetical protein
SORBI_3006G215000	-1.09978	down	30mins	hypothetical protein
SORBI_3008G069700	-1.09902	down	2days	hypothetical protein
SORBI_3010G089400	-1.09799	down	1day30mins	hypothetical protein
SORBI_3004G122600	-1.09764	down	1day30mins	hypothetical protein
SORBI_3002G115500	-1.09748	down	1day30mins	hypothetical protein
SORBI_3008G124766	-1.09683	down	2days	hypothetical protein
SORBI_3009G101400	-1.09634	down	1day3hours
SORBI_3002G310800	-1.09623	down	3hours	hypothetical protein
SORBI_3001G226700	-1.09485	down	1day30mins	WD repeat-containing protein WDS homolog [Source:Projected from Arabidopsis thaliana (AT5G43920) UniProtKB/Swiss-Prot;Acc:Q9FND4]
SORBI_3001G528500	-1.09324	down	1day30mins	hypothetical protein
SORBI_3004G279300	-1.09173	down	1day3hours	hypothetical protein
SORBI_3006G089500	-1.09159	down	1day3hours	hypothetical protein
SORBI_3006G131400	-1.08861	down	1day3hours	hypothetical protein
SORBI_3005G222900	-1.08783	down	30mins	hypothetical protein
SORBI_3007G063300	-1.08749	down	1day30mins	hypothetical protein
SORBI_3007G069600	-1.08679	down	1day3hours	hypothetical protein
SORBI_3007G132200	-1.08676	down	1day30mins	DNA repair protein RAD4 [Source:Projected from Arabidopsis thaliana (AT5G16630) UniProtKB/Swiss-Prot;Acc:Q8W489]
SORBI_3005G127800	-1.08671	down	30mins	hypothetical protein
SORBI_3008G014801	-1.0852	down	2days	hypothetical protein
SORBI_3009G035100	-1.08469	down	1day	hypothetical protein
SORBI_3005G160900	-1.08455	down	1day	hypothetical protein
SORBI_3009G092100	-1.08439	down	1day	WRKY DNA-binding protein 55 [Source:Projected from Arabidopsis thaliana (AT2G40740) TAIR;Acc:AT2G40740]
SORBI_3002G140600	-1.08339	down	1day3hours	hypothetical protein
SORBI_3009G210100	-1.08284	down	2days	hypothetical protein
SORBI_3004G338500	-1.08259	down	1day3hours	hypothetical protein
SORBI_3002G239601	-1.08237	down	1day30mins	hypothetical protein
SORBI_3001G303100	-1.08202	down	1day30mins	hypothetical protein
SORBI_3002G154551	-1.08109	down	1day30mins	hypothetical protein
SORBI_3001G523000	-1.0807	down	1day3hours	hypothetical protein
SORBI_3006G039900	-1.08035	down	1day	hypothetical protein
SORBI_3005G138200	-1.0788	down	1day3hours	hypothetical protein
SORBI_3010G235100	-1.07874	down	1day30mins	hypothetical protein
SORBI_3009G107300	-1.07854	down	1day30mins	hypothetical protein
SORBI_3002G299100	-1.0778	down	3hours	Protein SET DOMAIN GROUP 40 [Source:Projected from Arabidopsis thaliana (AT5G17240) UniProtKB/Swiss-Prot;Acc:Q6NQJ8]
SORBI_3010G272501	-1.0768	down	1day3hours	hypothetical protein
SORBI_3006G256200	-1.07633	down	1day	hypothetical protein
SORBI_3001G012600	-1.07582	down	1day	hypothetical protein
SORBI_3004G237600	-1.07499	down	1day30mins	hypothetical protein
SORBI_3009G152120	-1.07452	down	1day30mins	hypothetical protein
SORBI_3002G031400	-1.07343	down	1day30mins	hypothetical protein
SORBI_3009G215800	-1.07187	down	1day30mins	hypothetical protein
SORBI_3010G004300	-1.07038	down	1day30mins	hypothetical protein
SORBI_3002G234700	-1.0695	down	1day	hypothetical protein
SORBI_3002G376900	-1.06884	down	1day30mins	hypothetical protein
SORBI_3003G197000	-1.0678	down	1day30mins	hypothetical protein
SORBI_3003G370100	-1.06702	down	2days	Serine/threonine protein kinase, Hyperosmotic stress respons [Source: Projected from Oryza sativa (Os01g0869900)]
SORBI_3007G033100	-1.06696	down	1day3hours	hypothetical protein
SORBI_3002G115500	-1.06628	down	30mins	hypothetical protein
SORBI_3010G203200	-1.06566	down	1day30mins	hypothetical protein
SORBI_3002G317100	-1.06534	down	2days	hypothetical protein
SORBI_3001G470900	-1.06526	down	1day3hours	hypothetical protein
SORBI_3009G122900	-1.06455	down	3hours	hypothetical protein
SORBI_3004G065200	-1.06398	down	1day30mins	hypothetical protein
SORBI_3006G150400	-1.06346	down	30mins	hypothetical protein
SORBI_3006G073001	-1.06332	down	1day	hypothetical protein
SORBI_3008G121240	-1.06328	down	2days	hypothetical protein
SORBI_3004G323800	-1.06323	down	30mins	hypothetical protein
SORBI_3010G089400	-1.06311	down	1day3hours	hypothetical protein
SORBI_3009G053400	-1.06297	down	30mins	hypothetical protein
SORBI_3005G093500	-1.06277	down	1day3hours	hypothetical protein
SORBI_3003G262200	-1.06117	down	30mins	hypothetical protein
SORBI_3010G218500	-1.06023	down	3hours	hypothetical protein
SORBI_3007G045800	-1.05888	down	1day3hours	hypothetical protein
SORBI_3006G168500	-1.05853	down	1day30mins	hypothetical protein
SORBI_3002G303100	-1.05834	down	1day3hours	hypothetical protein
SORBI_3006G025300	-1.05793	down	1day	hypothetical protein
SORBI_3004G195000	-1.05787	down	1day30mins	hypothetical protein
SORBI_3007G073400	-1.0575	down	1day	hypothetical protein
SORBI_3005G076500	-1.05713	down	1day	hypothetical protein
SORBI_3007G006200	-1.05703	down	2days	hypothetical protein
SORBI_3002G310800	-1.05644	down	2days	hypothetical protein
SORBI_3001G261600	-1.05543	down	1day30mins	hypothetical protein
SORBI_3001G012600	-1.05518	down	2days	hypothetical protein
SORBI_3002G234700	-1.05462	down	1day30mins	hypothetical protein
SORBI_3003G049500	-1.05354	down	2days	hypothetical protein
SORBI_3009G101000	-1.05316	down	1day30mins	hypothetical protein
SORBI_3001G318100	-1.05312	down	2days	hypothetical protein
SORBI_3009G210100	-1.05275	down	1day30mins	hypothetical protein
SORBI_3009G053101	-1.05159	down	1day3hours	hypothetical protein
SORBI_3006G262200	-1.04902	down	1day30mins	hypothetical protein
SORBI_3001G318100	-1.04901	down	1day	hypothetical protein
SORBI_3003G233200	-1.049	down	1day3hours	Cinnamoyl-CoA reductase-like gene family member, Defense respons [Source: Projected from Oryza sativa (Os01g0639200)]
SORBI_3003G142000	-1.0477	down	1day3hours	hypothetical protein
SORBI_3010G055000	-1.04742	down	3hours	hypothetical protein
SORBI_3010G174500	-1.0466	down	1day3hours	hypothetical protein
SORBI_3004G231850	-1.04609	down	3hours	hypothetical protein
SORBI_3005G182500	-1.04543	down	1day3hours	hypothetical protein
SORBI_3008G121240	-1.04498	down	3hours	hypothetical protein
SORBI_3003G333100	-1.0426	down	30mins	hypothetical protein
SORBI_3008G106000	-1.04248	down	1day30mins	hypothetical protein
SORBI_3010G249000	-1.04203	down	1day30mins	hypothetical protein
SORBI_3009G189400	-1.04168	down	1day	hypothetical protein
SORBI_3003G328700	-1.0416	down	3hours	hypothetical protein
SORBI_3003G012600	-1.04133	down	30mins	hypothetical protein
SORBI_3008G027200	-1.04095	down	2days
SORBI_3006G043400	-1.03799	down	1day30mins	hypothetical protein
SORBI_3001G318100	-1.03788	down	3hours	hypothetical protein
SORBI_3004G297000	-1.03771	down	1day30mins	hypothetical protein
SORBI_3002G408300	-1.03732	down	2days	hypothetical protein
SORBI_3003G121600	-1.03722	down	3hours	hypothetical protein
SORBI_3002G209450	-1.03599	down	1day3hours	hypothetical protein
SORBI_3003G319100	-1.03478	down	3hours	hypothetical protein
SORBI_3004G027900	-1.03376	down	1day3hours	hypothetical protein
SORBI_3003G032600	-1.03352	down	1day30mins	hypothetical protein
SORBI_3005G053900	-1.03323	down	1day30mins	hypothetical protein
SORBI_3004G237600	-1.0322	down	30mins	hypothetical protein
SORBI_3003G182600	-1.03137	down	1day30mins	hypothetical protein
SORBI_3003G237600	-1.03007	down	2days	hypothetical protein
SORBI_3008G010100	-1.02852	down	1day30mins	hypothetical protein
SORBI_3009G252600	-1.02814	down	1day3hours	hypothetical protein
SORBI_3005G053501	-1.02586	down	1day3hours	hypothetical protein
SORBI_3003G373600	-1.02541	down	1day3hours	Serine hydroxymethyltransferase 7 [Source:Projected from Arabidopsis thaliana (AT1G36370) UniProtKB/Swiss-Prot;Acc:Q84WV0]
SORBI_3008G037800	-1.02513	down	1day30mins	ACR12 [Source:Projected from Arabidopsis thaliana (AT5G04740) UniProtKB/TrEMBL;Acc:A0A178UNY1]
SORBI_3009G155800	-1.02417	down	1day3hours	hypothetical protein
SORBI_3010G171200	-1.02181	down	2days	hypothetical protein
SORBI_3004G237600	-1.02144	down	1day	hypothetical protein
SORBI_3002G191800	-1.02109	down	1day30mins	hypothetical protein
SORBI_3005G188300	-1.0192	down	1day30mins	hypothetical protein
SORBI_3009G182800	-1.01915	down	3hours	hypothetical protein
SORBI_3009G093800	-1.01887	down	1day30mins	hypothetical protein
SORBI_3008G027200	-1.01861	down	30mins
SORBI_3003G340600	-1.0184	down	1day30mins	hypothetical protein
SORBI_3007G022600	-1.0177	down	3hours	hypothetical protein
SORBI_3010G077400	-1.01728	down	1day30mins	hypothetical protein
SORBI_3009G183000	-1.01693	down	1day	hypothetical protein
SORBI_3001G113900	-1.01597	down	3hours	hypothetical protein
SORBI_3001G447600	-1.01532	down	30mins	hypothetical protein
SORBI_3002G301800	-1.0148	down	30mins	hypothetical protein
SORBI_3003G362500	-1.01464	down	30mins	hypothetical protein
SORBI_3005G117500	-1.01422	down	1day30mins	hypothetical protein
SORBI_3009G078200	-1.01312	down	1day3hours	hypothetical protein
SORBI_3006G258800	-1.01245	down	1day30mins	hypothetical protein
SORBI_3001G428200	-1.01057	down	1day3hours	hypothetical protein
SORBI_3001G312500	-1.0104	down	1day3hours	hypothetical protein
SORBI_3010G196300	-1.01039	down	1day3hours	hypothetical protein
SORBI_3002G196200	-1.01026	down	1day3hours	hypothetical protein
SORBI_3003G070100	-1.00991	down	30mins	hypothetical protein
SORBI_3002G280200	-1.00977	down	30mins	hypothetical protein
SORBI_3009G053400	-1.00956	down	1day3hours	hypothetical protein
SORBI_3009G180900	-1.00899	down	1day3hours	hypothetical protein
SORBI_3001G243000	-1.00821	down	2days	hypothetical protein
SORBI_3002G055900	-1.0073	down	1day	hypothetical protein
SORBI_3009G145101	-1.00531	down	1day30mins	hypothetical protein
SORBI_3005G059200	-1.00395	down	1day30mins	hypothetical protein
SORBI_3001G066300	-1.00367	down	1day30mins	Putative ALA-interacting subunit 2 [Source:Projected from Arabidopsis thaliana (AT5G46150) UniProtKB/Swiss-Prot;Acc:Q67YS6]
SORBI_3004G037200	-1.00317	down	1day30mins	hypothetical protein
SORBI_3004G193200	-1.00294	down	1day30mins	hypothetical protein
SORBI_3005G138200	-1.00257	down	30mins	hypothetical protein
SORBI_3003G097200	-1.00224	down	30mins	hypothetical protein
SORBI_3009G209200	-1.00086	down	3hours	hypothetical protein
SORBI_3004G032100	1.00052	up	1day	hypothetical protein
SORBI_3003G031900	1.00066	up	2days	hypothetical protein
SORBI_3002G355300	1.00388	up	1day30mins	hypothetical protein
SORBI_3004G186300	1.00766	up	1day30mins	hypothetical protein
SORBI_3002G295700	1.00781	up	3hours	hypothetical protein
SORBI_3001G365000	1.00842	up	1day3hours	hypothetical protein
SORBI_3004G318200	1.00867	up	3hours	hypothetical protein
SORBI_3003G206700	1.00881	up	2days	hypothetical protein
SORBI_3002G034500	1.00889	up	3hours	Hyperosmolality-gated Ca2+ permeable channel 3.1 [Source:Projected from Arabidopsis thaliana (AT1G30360) UniProtKB/TrEMBL;Acc:A0A097NUQ9]
SORBI_3003G356900	1.00937	up	1day	hypothetical protein
SORBI_3001G435800	1.00981	up	1day30mins	hypothetical protein
SORBI_3001G427900	1.01249	up	30mins	LOH2 [Source:Projected from Arabidopsis thaliana (AT3G19260) UniProtKB/TrEMBL;Acc:A0A178VL39]
SORBI_3009G031100	1.01363	up	2days	hypothetical protein
SORBI_3001G408400	1.01574	up	30mins	LPPgamma [Source:Projected from Arabidopsis thaliana (AT5G03080) UniProtKB/TrEMBL;Acc:A0A178URC2]
SORBI_3010G275800	1.0166	up	1day3hours	hypothetical protein
SORBI_3003G336600	1.01673	up	30mins	hypothetical protein
SORBI_3010G183201	1.01699	up	1day30mins	hypothetical protein
SORBI_3009G025800	1.01866	up	3hours	hypothetical protein
SORBI_3003G203500	1.01933	up	1day	Aldehyde/histidinol dehydrogenase domain containing protein [Source: Projected from Oryza sativa (Os01g0591000)]
SORBI_3003G063200	1.0198	up	2days	hypothetical protein
SORBI_3003G119800	1.02016	up	30mins	hypothetical protein
SORBI_3002G354900	1.02133	up	1day30mins	Chitin-inducible gibberellin-responsive protein [Source: Projected from Oryza sativa (Os07g0583600)]
SORBI_3004G256200	1.02188	up	1day	CONSTANS-like protein, Heading promotion under long-day conditio [Source: Projected from Oryza sativa (Os02g0724000)]
SORBI_3004G124000	1.02303	up	1day30mins	hypothetical protein
SORBI_3003G031900	1.02432	up	1day	hypothetical protein
SORBI_3003G436200	1.02455	up	1day3hours	hypothetical protein
SORBI_3003G035700	1.02497	up	2days	hypothetical protein
SORBI_3003G397300	1.02569	up	1day	hypothetical protein
SORBI_3010G087400	1.02951	up	30mins	O-fucosyltransferase 7 [Source:Projected from Arabidopsis thaliana (AT1G22460) UniProtKB/Swiss-Prot;Acc:B7ZWR7]
SORBI_3001G037800	1.02954	up	2days	hypothetical protein
SORBI_3004G203900	1.03005	up	1day	hypothetical protein
SORBI_3004G157000	1.03009	up	30mins	hypothetical protein
SORBI_3009G142800	1.03046	up	1day30mins	hypothetical protein
SORBI_3001G380400	1.03128	up	30mins	hypothetical protein
SORBI_3003G126500	1.0327	up	2days	Hydroxymethylglutaryl-CoA lyase, mitochondrial [Source:Projected from Arabidopsis thaliana (AT2G26800) UniProtKB/Swiss-Prot;Acc:O81027]
SORBI_3004G059100	1.03291	up	1day3hours	hypothetical protein
SORBI_3008G005300	1.03622	up	3hours	hypothetical protein
SORBI_3007G059900	1.03732	up	30mins	hypothetical protein
SORBI_3001G389700	1.03739	up	1day3hours	hypothetical protein
SORBI_3009G063301	1.0398	up	1day30mins	hypothetical protein
SORBI_3009G031100	1.04017	up	1day	hypothetical protein
SORBI_3006G230400	1.04188	up	1day30mins	hypothetical protein
SORBI_3003G049600	1.04284	up	30mins	hypothetical protein
SORBI_3006G256200	1.04344	up	2days	hypothetical protein
SORBI_3009G024100	1.04352	up	1day	hypothetical protein
SORBI_3001G288100	1.0448	up	2days	hypothetical protein
SORBI_3004G203900	1.04637	up	1day30mins	hypothetical protein
SORBI_3005G054900	1.04822	up	2days	hypothetical protein
SORBI_3002G344100	1.04842	up	30mins	hypothetical protein
SORBI_3006G238500	1.0487	up	2days	hypothetical protein
SORBI_3002G387100	1.05425	up	1day3hours	hypothetical protein
SORBI_3007G198100	1.05477	up	2days	hypothetical protein
SORBI_3001G085000	1.05532	up	30mins	hypothetical protein
SORBI_3003G003300	1.05537	up	1day3hours	hypothetical protein
SORBI_3006G161900	1.05845	up	30mins	hypothetical protein
SORBI_3010G041800	1.05876	up	1day30mins
SORBI_3001G288900	1.05915	up	1day	hypothetical protein
SORBI_3009G234300	1.05919	up	1day30mins	hypothetical protein
SORBI_3006G266000	1.05934	up	1day	hypothetical protein
SORBI_3006G161900	1.05994	up	2days	hypothetical protein
SORBI_3009G157500	1.06017	up	1day30mins	hypothetical protein
SORBI_3008G116400	1.06046	up	1day3hours	hypothetical protein
SORBI_3003G098200	1.06132	up	1day3hours	hypothetical protein
SORBI_3007G019501	1.0622	up	1day30mins	hypothetical protein
SORBI_3009G165500	1.06359	up	1day3hours	hypothetical protein
SORBI_3002G324801	1.06431	up	1day3hours	hypothetical protein
SORBI_3003G070700	1.06556	up	30mins	hypothetical protein
SORBI_3007G019501	1.06586	up	1day	hypothetical protein
SORBI_3001G392600	1.06626	up	30mins	hypothetical protein
SORBI_3009G223300	1.06807	up	1day30mins	hypothetical protein
SORBI_3009G220200	1.06843	up	1day30mins	hypothetical protein
SORBI_3008G059900	1.06852	up	1day30mins	hypothetical protein
SORBI_3010G062500	1.06901	up	3hours	hypothetical protein
SORBI_3010G007200	1.07144	up	1day30mins	hypothetical protein
SORBI_3004G256200	1.07453	up	1day30mins	CONSTANS-like protein, Heading promotion under long-day conditio [Source: Projected from Oryza sativa (Os02g0724000)]
SORBI_3005G018050	1.07656	up	1day30mins	hypothetical protein
SORBI_3010G278000	1.07734	up	3hours	hypothetical protein
SORBI_3004G332500	1.07998	up	30mins	hypothetical protein
SORBI_3002G387100	1.08041	up	2days	hypothetical protein
SORBI_3004G065500	1.08141	up	1day30mins	hypothetical protein
SORBI_3002G270700	1.08218	up	30mins	hypothetical protein
SORBI_3008G068100	1.08279	up	1day3hours	hypothetical protein
SORBI_3007G198100	1.08282	up	3hours	hypothetical protein
SORBI_3002G411500	1.08298	up	30mins	hypothetical protein
SORBI_3010G266900	1.08529	up	1day30mins	hypothetical protein
SORBI_3001G204501	1.08763	up	2days	hypothetical protein
SORBI_3003G242000	1.09049	up	3hours	hypothetical protein
SORBI_3006G114600	1.09177	up	2days	hypothetical protein
SORBI_3006G120900	1.09447	up	1day3hours	hypothetical protein
SORBI_3003G286100	1.09454	up	2days	hypothetical protein
SORBI_3002G330300	1.09511	up	30mins	Similar to Chitin-inducible gibberellin-responsive protein [Source: Projected from Oryza sativa (Os07g0545800)]
SORBI_3002G088800	1.09545	up	1day3hours	hypothetical protein
SORBI_3001G482100	1.096	up	30mins	hypothetical protein
SORBI_3010G277800	1.09621	up	1day30mins	hypothetical protein
SORBI_3006G108500	1.09658	up	2days	hypothetical protein
SORBI_3004G084900	1.09748	up	1day3hours	hypothetical protein
SORBI_3002G363700	1.09832	up	30mins	hypothetical protein
SORBI_3003G286100	1.09969	up	1day3hours	hypothetical protein
SORBI_3008G008601	1.10171	up	1day3hours	hypothetical protein
SORBI_3010G185200	1.10212	up	1day3hours	hypothetical protein
SORBI_3006G192500	1.10277	up	1day30mins	hypothetical protein
SORBI_3004G047400	1.10497	up	30mins	Probable arabinose 5-phosphate isomerase [Source:Projected from Arabidopsis thaliana (AT3G54690) UniProtKB/Swiss-Prot;Acc:Q9M1T1]
SORBI_3004G184200	1.1055	up	3hours	hypothetical protein
SORBI_3001G086900	1.10586	up	30mins	Two-pore K+ channel family protein, K+ homeostasi [Source: Projected from Oryza sativa (Os03g0752300)]
SORBI_3006G096400	1.106	up	3hours	hypothetical protein
SORBI_3009G135100	1.10668	up	1day30mins	hypothetical protein
SORBI_3003G117000	1.10677	up	1day3hours	hypothetical protein
SORBI_3002G217200	1.10727	up	3hours	hypothetical protein
SORBI_3003G359800	1.10753	up	1day	hypothetical protein
SORBI_3006G192500	1.10848	up	30mins	hypothetical protein
SORBI_3002G009700	1.10866	up	1day3hours	hypothetical protein
SORBI_3007G107800	1.1088	up	1day3hours	hypothetical protein
SORBI_3008G145300	1.10994	up	1day3hours	hypothetical protein
SORBI_3004G237000	1.11282	up	1day3hours	Atypical basic helix-loop-helix protein, Control of cell elongation, Regulator of grain size and leaf angl [Source: Projected from Oryza sativa (Os02g0747900)]
SORBI_3003G252500	1.11341	up	30mins	hypothetical protein
SORBI_3001G297000	1.11401	up	2days	hypothetical protein
SORBI_3001G330000	1.11471	up	1day	KAI2 [Source:Projected from Arabidopsis thaliana (AT4G37470) UniProtKB/TrEMBL;Acc:A0A178V1E5]
SORBI_3007G171000	1.11628	up	1day30mins	hypothetical protein
SORBI_3006G086100	1.11629	up	2days	hypothetical protein
SORBI_3003G238600	1.11693	up	3hours	hypothetical protein
SORBI_3003G301700	1.12024	up	1day3hours	hypothetical protein
SORBI_3010G254300	1.12205	up	1day30mins	hypothetical protein
SORBI_3001G247400	1.12301	up	2days	hypothetical protein
SORBI_3009G105000	1.12323	up	1day	hypothetical protein
SORBI_3005G167300	1.1245	up	30mins	hypothetical protein
SORBI_3009G223300	1.1247	up	1day3hours	hypothetical protein
SORBI_3010G278000	1.12545	up	1day30mins	hypothetical protein
SORBI_3009G024100	1.12638	up	3hours	hypothetical protein
SORBI_3009G235700	1.12697	up	1day30mins	hypothetical protein
SORBI_3008G097100	1.12815	up	1day3hours	hypothetical protein
SORBI_3004G357000	1.12863	up	1day30mins	hypothetical protein
SORBI_3003G237600	1.12912	up	3hours	hypothetical protein
SORBI_3001G239400	1.12914	up	3hours	hypothetical protein
SORBI_3001G408400	1.12925	up	1day30mins	LPPgamma [Source:Projected from Arabidopsis thaliana (AT5G03080) UniProtKB/TrEMBL;Acc:A0A178URC2]
SORBI_3008G116400	1.12988	up	1day	hypothetical protein
SORBI_3008G160700	1.13005	up	30mins	Methylcrotonoyl-CoA carboxylase subunit alpha, mitochondrial [Source:Projected from Arabidopsis thaliana (AT1G03090) UniProtKB/Swiss-Prot;Acc:Q42523]
SORBI_3001G330700	1.13181	up	30mins	hypothetical protein
SORBI_3003G299800	1.13242	up	1day3hours	hypothetical protein
SORBI_3005G028700	1.13472	up	30mins	hypothetical protein
SORBI_3006G266000	1.13485	up	1day30mins	hypothetical protein
SORBI_3010G275800	1.13585	up	1day30mins	hypothetical protein
SORBI_3002G020500	1.13692	up	3hours	hypothetical protein
SORBI_3008G189100	1.13881	up	1day	hypothetical protein
SORBI_3010G116300	1.13895	up	1day30mins	hypothetical protein
SORBI_3006G114600	1.1393	up	1day30mins	hypothetical protein
SORBI_3001G330000	1.13935	up	3hours	KAI2 [Source:Projected from Arabidopsis thaliana (AT4G37470) UniProtKB/TrEMBL;Acc:A0A178V1E5]
SORBI_3005G044500	1.13968	up	1day3hours	hypothetical protein
SORBI_3009G165500	1.14022	up	1day30mins	hypothetical protein
SORBI_3003G359800	1.14209	up	3hours	hypothetical protein
SORBI_3003G003300	1.14272	up	30mins	hypothetical protein
SORBI_3010G170400	1.143	up	1day3hours
SORBI_3001G441500	1.14316	up	2days	hypothetical protein
SORBI_3009G016633	1.14316	up	2days	hypothetical protein
SORBI_3001G441500	1.14495	up	1day3hours	hypothetical protein
SORBI_3007G141200	1.14524	up	2days	hypothetical protein
SORBI_3001G439050	1.14562	up	1day3hours	hypothetical protein
SORBI_3007G115400	1.14712	up	1day3hours	hypothetical protein
SORBI_3009G134600	1.14797	up	30mins
SORBI_3010G013500	1.14828	up	1day3hours	hypothetical protein
SORBI_3004G237000	1.14919	up	1day30mins	Atypical basic helix-loop-helix protein, Control of cell elongation, Regulator of grain size and leaf angl [Source: Projected from Oryza sativa (Os02g0747900)]
SORBI_3010G050900	1.15011	up	1day3hours	hypothetical protein
SORBI_3004G177700	1.15208	up	30mins	hypothetical protein
SORBI_3003G286100	1.15268	up	1day30mins	hypothetical protein
SORBI_3006G176500	1.15315	up	1day3hours	hypothetical protein
SORBI_3003G093500	1.15358	up	2days	hypothetical protein
SORBI_3005G116300	1.15415	up	3hours	hypothetical protein
SORBI_3008G021800	1.15432	up	3hours	hypothetical protein
SORBI_3005G054900	1.15567	up	1day	hypothetical protein
SORBI_3004G025000	1.15671	up	1day30mins	hypothetical protein
SORBI_3005G004800	1.15821	up	1day	hypothetical protein
SORBI_3001G206000	1.15824	up	30mins	1-acyl-sn-glycerol-3-phosphate acyltransferase 1, chloroplastic [Source:Projected from Arabidopsis thaliana (AT4G30580) UniProtKB/Swiss-Prot;Acc:Q8GXU8]
SORBI_3001G185600	1.159	up	3hours	hypothetical protein
SORBI_3009G105000	1.15927	up	3hours	hypothetical protein
SORBI_3006G270100	1.16059	up	3hours	Allantoinase [Source:Projected from Arabidopsis thaliana (AT4G04955) UniProtKB/Swiss-Prot;Acc:Q94AP0]
SORBI_3001G028000	1.16186	up	1day30mins	hypothetical protein
SORBI_3007G178100	1.16255	up	2days	hypothetical protein
SORBI_3006G078400	1.16281	up	2days	hypothetical protein
SORBI_3004G284400	1.16369	up	30mins	hypothetical protein
SORBI_3009G157500	1.16398	up	3hours	hypothetical protein
SORBI_3009G191800	1.16422	up	1day30mins	Single-stranded DNA-binding protein, mitochondrial [Source:Projected from Arabidopsis thaliana (AT4G11060) UniProtKB/Swiss-Prot;Acc:Q84J78]
SORBI_3008G067800	1.16465	up	30mins	hypothetical protein
SORBI_3008G008601	1.16625	up	1day30mins	hypothetical protein
SORBI_3010G023700	1.16664	up	1day30mins	hypothetical protein
SORBI_3002G033700	1.16665	up	1day	Outer arm dynein light chain 1 protein [Source:Projected from Arabidopsis thaliana (AT2G34680) TAIR;Acc:AT2G34680]
SORBI_3002G057600	1.1675	up	2days	hypothetical protein
SORBI_3004G226400	1.1685	up	3hours	hypothetical protein
SORBI_3005G050200	1.16928	up	3hours	hypothetical protein
SORBI_3004G275800	1.17059	up	1day3hours	hypothetical protein
SORBI_3006G193900	1.17272	up	3hours	hypothetical protein
SORBI_3002G221400	1.17359	up	1day3hours	hypothetical protein
SORBI_3002G108600	1.17364	up	2days	hypothetical protein
SORBI_3003G287600	1.17466	up	1day3hours	hypothetical protein
SORBI_3007G073700	1.17595	up	1day	Equilibrative nucleotide transporter 1 [Source:Projected from Arabidopsis thaliana (AT1G70330) UniProtKB/Swiss-Prot;Acc:Q8VXY7]
SORBI_3007G051900	1.17638	up	30mins	hypothetical protein
SORBI_3010G090301	1.17967	up	3hours	hypothetical protein
SORBI_3001G103400	1.18024	up	2days	hypothetical protein
SORBI_3003G099000	1.18122	up	1day	hypothetical protein
SORBI_3009G142800	1.18151	up	1day3hours	hypothetical protein
SORBI_3002G066400	1.18167	up	2days	hypothetical protein
SORBI_3007G063100	1.18371	up	1day3hours	hypothetical protein
SORBI_3009G203500	1.1859	up	1day30mins	hypothetical protein
SORBI_3009G062800	1.18661	up	3hours	hypothetical protein
SORBI_3006G192600	1.18715	up	1day30mins	hypothetical protein
SORBI_3010G107100	1.1877	up	30mins	hypothetical protein
SORBI_3006G266000	1.18918	up	1day3hours	hypothetical protein
SORBI_3007G205700	1.18941	up	1day30mins	hypothetical protein
SORBI_3009G054800	1.18948	up	1day3hours	hypothetical protein
SORBI_3007G073700	1.19079	up	3hours	Equilibrative nucleotide transporter 1 [Source:Projected from Arabidopsis thaliana (AT1G70330) UniProtKB/Swiss-Prot;Acc:Q8VXY7]
SORBI_3001G103400	1.19082	up	1day30mins	hypothetical protein
SORBI_3003G397300	1.19144	up	1day30mins	hypothetical protein
SORBI_3002G379866	1.19159	up	1day30mins	Endoplasmic reticulum (ER) membrane protein, Early tapetum development and meiosi [Source: Projected from Oryza sativa (Os07g0622900)]
SORBI_3009G220200	1.19227	up	1day	hypothetical protein
SORBI_3001G539400	1.19346	up	3hours	hypothetical protein
SORBI_3007G177500	1.19471	up	2days	hypothetical protein
SORBI_3003G136500	1.19577	up	30mins	hypothetical protein
SORBI_3002G194600	1.19912	up	1day30mins	hypothetical protein
SORBI_3003G425300	1.19937	up	3hours	hypothetical protein
SORBI_3002G242800	1.20129	up	1day30mins	hypothetical protein
SORBI_3003G211200	1.20191	up	30mins	hypothetical protein
SORBI_3002G131000	1.20204	up	1day3hours	Chaperonin 60 subunit alpha 2, chloroplastic [Source:Projected from Arabidopsis thaliana (AT5G18820) UniProtKB/Swiss-Prot;Acc:Q56XV8]
SORBI_3010G072000	1.20226	up	3hours	hypothetical protein
SORBI_3004G063400	1.20255	up	1day3hours	hypothetical protein
SORBI_3004G343700	1.20327	up	1day30mins	hypothetical protein
SORBI_3007G178100	1.20398	up	1day30mins	hypothetical protein
SORBI_3010G170400	1.20466	up	2days
SORBI_3001G121700	1.20595	up	2days
SORBI_3002G239200	1.20705	up	30mins	hypothetical protein
SORBI_3006G192200	1.20945	up	1day	hypothetical protein
SORBI_3005G016300	1.20969	up	2days	hypothetical protein
SORBI_3001G247200	1.2101	up	30mins	hypothetical protein
SORBI_3002G321400	1.21031	up	1day3hours	hypothetical protein
SORBI_3003G420800	1.21076	up	1day3hours	hypothetical protein
SORBI_3002G056300	1.21162	up	2days	hypothetical protein
SORBI_3003G221200	1.21471	up	1day3hours	hypothetical protein
SORBI_3004G237000	1.21492	up	30mins	Atypical basic helix-loop-helix protein, Control of cell elongation, Regulator of grain size and leaf angl [Source: Projected from Oryza sativa (Os02g0747900)]
SORBI_3001G421500	1.21573	up	30mins	hypothetical protein
SORBI_3006G086100	1.21701	up	1day30mins	hypothetical protein
SORBI_3009G062800	1.21938	up	1day3hours	hypothetical protein
SORBI_3009G227000	1.22163	up	2days	hypothetical protein
SORBI_3010G250600	1.2217	up	30mins	hypothetical protein
SORBI_3003G081100	1.2238	up	2days	hypothetical protein
SORBI_3006G102300	1.22753	up	30mins	hypothetical protein
SORBI_3002G357000	1.2283	up	30mins	hypothetical protein
SORBI_3007G169700	1.2286	up	30mins	hypothetical protein
SORBI_3006G096400	1.23005	up	1day30mins	hypothetical protein
SORBI_3001G084400	1.23043	up	1day3hours	hypothetical protein
SORBI_3010G228000	1.2308	up	30mins	hypothetical protein
SORBI_3002G307500	1.23443	up	1day30mins	hypothetical protein
SORBI_3008G005300	1.2367	up	1day	hypothetical protein
SORBI_3006G256200	1.23812	up	1day3hours	hypothetical protein
SORBI_3010G081800	1.23919	up	3hours	bZIP transcription factor, Positive regulator of ABA signaling, Drought toleranc [Source: Projected from Oryza sativa (Os06g0211200)]
SORBI_3003G206900	1.23965	up	2days	hypothetical protein
SORBI_3010G254300	1.23974	up	1day	hypothetical protein
SORBI_3003G401400	1.23975	up	1day3hours	hypothetical protein
SORBI_3006G198500	1.23985	up	30mins	hypothetical protein
SORBI_3003G136500	1.23999	up	1day30mins	hypothetical protein
SORBI_3006G141800	1.24011	up	1day30mins	hypothetical protein
SORBI_3005G016300	1.24063	up	1day	hypothetical protein
SORBI_3003G360000	1.24081	up	1day3hours	hypothetical protein
SORBI_3003G286100	1.24146	up	1day	hypothetical protein
SORBI_3010G090301	1.24181	up	1day	hypothetical protein
SORBI_3006G176500	1.24216	up	1day30mins	hypothetical protein
SORBI_3005G168100	1.24252	up	1day30mins	ATARFC1 [Source:Projected from Arabidopsis thaliana (AT3G22950) UniProtKB/TrEMBL;Acc:A0A384KMJ2]
SORBI_3004G191700	1.24608	up	2days	hypothetical protein
SORBI_3007G126100	1.24614	up	1day3hours	hypothetical protein
SORBI_3003G347900	1.24817	up	1day3hours	hypothetical protein
SORBI_3008G005300	1.24822	up	1day30mins	hypothetical protein
SORBI_3002G057600	1.24862	up	1day30mins	hypothetical protein
SORBI_3003G129000	1.24907	up	1day3hours	hypothetical protein
SORBI_3003G409800	1.24964	up	1day30mins	hypothetical protein
SORBI_3001G146900	1.25077	up	1day	hypothetical protein
SORBI_3003G070700	1.25325	up	1day3hours	hypothetical protein
SORBI_3001G001200	1.25361	up	1day3hours	hypothetical protein
SORBI_3002G366500	1.25443	up	3hours	hypothetical protein
SORBI_3007G030900	1.25529	up	2days	E3 ubiquitin-protein ligase RGLG4 [Source:Projected from Arabidopsis thaliana (AT1G79380) UniProtKB/Swiss-Prot;Acc:Q9SAL0]
SORBI_3005G051600	1.25646	up	1day3hours	hypothetical protein
SORBI_3003G128800	1.25736	up	1day3hours	hypothetical protein
SORBI_3002G185500	1.25841	up	1day30mins	hypothetical protein
SORBI_3003G084800	1.25853	up	2days	hypothetical protein
SORBI_3003G390100	1.2586	up	30mins	hypothetical protein
SORBI_3004G257500	1.25979	up	1day3hours	hypothetical protein
SORBI_3007G141200	1.26278	up	1day3hours	hypothetical protein
SORBI_3003G222200	1.26419	up	1day3hours	hypothetical protein
SORBI_3004G214500	1.26455	up	1day30mins	hypothetical protein
SORBI_3005G195200	1.26541	up	30mins	hypothetical protein
SORBI_3001G107300	1.26571	up	1day3hours	WDR5a [Source:Projected from Arabidopsis thaliana (AT3G49660) UniProtKB/TrEMBL;Acc:A0A178VK59]
SORBI_3010G019900	1.26645	up	1day	hypothetical protein
SORBI_3001G298500	1.26755	up	1day	hypothetical protein
SORBI_3002G366500	1.26834	up	1day30mins	hypothetical protein
SORBI_3008G037500	1.27017	up	1day30mins	hypothetical protein
SORBI_3002G225300	1.27063	up	2days	Similar to Heat stress transcription factor Spl7 (Heat shock transcription factor) (Heat shock factor RHSF10) [Source: Projected from Oryza sativa (Os09g0456800)]
SORBI_3009G159700	1.27075	up	2days	hypothetical protein
SORBI_3003G244300	1.27138	up	1day3hours	hypothetical protein
SORBI_3003G264600	1.27141	up	3hours	hypothetical protein
SORBI_3008G095000	1.27375	up	30mins	hypothetical protein
SORBI_3006G008800	1.28009	up	30mins	E2FC [Source:Projected from Arabidopsis thaliana (AT1G47870) UniProtKB/TrEMBL;Acc:A0A178WB46]
SORBI_3004G332900	1.28181	up	1day30mins
SORBI_3008G144401	1.28257	up	2days	hypothetical protein
SORBI_3001G307200	1.28436	up	1day	hypothetical protein
SORBI_3001G159700	1.28441	up	1day	hypothetical protein
SORBI_3004G133500	1.28844	up	1day3hours	hypothetical protein
SORBI_3004G296200	1.2886	up	1day	hypothetical protein
SORBI_3001G405100	1.28887	up	1day	hypothetical protein
SORBI_3002G300400	1.29091	up	1day3hours	hypothetical protein
SORBI_3002G120200	1.29255	up	1day3hours	hypothetical protein
SORBI_3010G019900	1.29302	up	1day30mins	hypothetical protein
SORBI_3001G057600	1.29367	up	2days	hypothetical protein
SORBI_3005G050200	1.29469	up	30mins	hypothetical protein
SORBI_3004G086400	1.29471	up	1day30mins	hypothetical protein
SORBI_3003G443400	1.29653	up	1day30mins	Glycerol-3-phosphate dehydrogenase [NAD(+)] 1, chloroplastic [Source:Projected from Arabidopsis thaliana (AT5G40610) UniProtKB/Swiss-Prot;Acc:Q9SCX9]
SORBI_3007G177500	1.2994	up	1day3hours	hypothetical protein
SORBI_3001G203200	1.30082	up	30mins	hypothetical protein
SORBI_3010G050900	1.3011	up	1day	hypothetical protein
SORBI_3003G335300	1.3026	up	30mins	hypothetical protein
SORBI_3006G206800	1.30396	up	1day3hours	hypothetical protein
SORBI_3001G204601	1.3042	up	2days	hypothetical protein
SORBI_3002G057600	1.3073	up	1day3hours	hypothetical protein
SORBI_3001G173900	1.3085	up	3hours	hypothetical protein
SORBI_3009G231400	1.31028	up	1day	hypothetical protein
SORBI_3006G102300	1.31051	up	1day3hours	hypothetical protein
SORBI_3001G391000	1.31081	up	2days	hypothetical protein
SORBI_3003G147401	1.31179	up	2days	hypothetical protein
SORBI_3008G160700	1.31182	up	2days	Methylcrotonoyl-CoA carboxylase subunit alpha, mitochondrial [Source:Projected from Arabidopsis thaliana (AT1G03090) UniProtKB/Swiss-Prot;Acc:Q42523]
SORBI_3001G084400	1.31206	up	2days	hypothetical protein
SORBI_3003G239700	1.31256	up	1day	hypothetical protein
SORBI_3003G202200	1.31395	up	3hours	hypothetical protein
SORBI_3003G377200	1.31497	up	1day3hours	Pentatricopeptide repeat-containing protein At3g21470 [Source:Projected from Arabidopsis thaliana (AT3G21470) UniProtKB/Swiss-Prot;Acc:Q9LVF9]
SORBI_3002G221400	1.31583	up	2days	hypothetical protein
SORBI_3006G196200	1.31633	up	2days	hypothetical protein
SORBI_3007G030900	1.31871	up	1day3hours	E3 ubiquitin-protein ligase RGLG4 [Source:Projected from Arabidopsis thaliana (AT1G79380) UniProtKB/Swiss-Prot;Acc:Q9SAL0]
SORBI_3002G242800	1.31895	up	1day	hypothetical protein
SORBI_3002G366600	1.31977	up	3hours	hypothetical protein
SORBI_3003G203500	1.3205	up	3hours	Aldehyde/histidinol dehydrogenase domain containing protein [Source: Projected from Oryza sativa (Os01g0591000)]
SORBI_3009G156500	1.32064	up	1day3hours	hypothetical protein
SORBI_3009G069700	1.3214	up	2days	hypothetical protein
SORBI_3009G223900	1.32152	up	1day30mins	hypothetical protein
SORBI_3004G259800	1.32244	up	1day	hypothetical protein
SORBI_3002G420800	1.32294	up	2days	hypothetical protein
SORBI_3008G104500	1.32314	up	1day	hypothetical protein
SORBI_3001G239400	1.32358	up	30mins	hypothetical protein
SORBI_3009G031100	1.32359	up	1day30mins	hypothetical protein
SORBI_3006G176500	1.32369	up	1day	hypothetical protein
SORBI_3006G270500	1.32426	up	1day	hypothetical protein
SORBI_3003G229600	1.32456	up	1day30mins	AT5g40850/MHK7_8 [Source:Projected from Arabidopsis thaliana (AT5G40850) UniProtKB/TrEMBL;Acc:Q42606]
SORBI_3008G097100	1.32579	up	1day30mins	hypothetical protein
SORBI_3007G217700	1.3258	up	2days	hypothetical protein
SORBI_3004G296200	1.32627	up	1day30mins	hypothetical protein
SORBI_3007G013000	1.32698	up	1day	hypothetical protein
SORBI_3006G102300	1.32742	up	1day30mins	hypothetical protein
SORBI_3002G194600	1.33179	up	2days	hypothetical protein
SORBI_3001G330700	1.33183	up	1day3hours	hypothetical protein
SORBI_3002G001100	1.33304	up	3hours	hypothetical protein
SORBI_3003G142800	1.33591	up	1day3hours	hypothetical protein
[truncated: 4,716 more rows]
[truncated: 5 more columns]

## Sheet: b. Primary Roots
Table 14 Differentially Expression genes across all timepoints in Roots
Gene ID	log2FoldChange	Regulation	Samples	Description
SORBI_3001G002500	2.87756	up	3hours	hypothetical protein
SORBI_3001G003200	1.12319	up	3hours	RNA polymerase sigma factor sigF, chloroplastic [Source:Projected from Arabidopsis thaliana (AT2G36990) UniProtKB/Swiss-Prot;Acc:Q9LD95]
SORBI_3001G005300	1.27798	up	3hours	Gibberellin 20 oxidase 1 (EC 1.14.11.-) (Gibberellin C-20 oxidase 1) (GA 20-oxidase 1 [Source: Projected from Oryza sativa (Os03g0856700)]
SORBI_3001G005500	2.11474	up	3hours	hypothetical protein
SORBI_3001G011400	1.25788	up	3hours	hypothetical protein
SORBI_3001G011600	1.02557	up	3hours	hypothetical protein
SORBI_3001G011700	-1.92687	down	3hours	hypothetical protein
SORBI_3001G012000	-1.61173	down	3hours	hypothetical protein
SORBI_3001G014700	-1.58134	down	3hours	hypothetical protein
SORBI_3001G018000	1.54507	up	3hours	hypothetical protein
SORBI_3001G018300	-2.5959	down	3hours	hypothetical protein
SORBI_3001G019300	1.811	up	3hours	hypothetical protein
SORBI_3001G020350	1.10942	up	3hours	hypothetical protein
SORBI_3001G025500	-1.15309	down	3hours	hypothetical protein
SORBI_3001G026000	1.2095	up	3hours	hypothetical protein
SORBI_3001G026300	1.37578	up	3hours	hypothetical protein
SORBI_3001G028600	3.38406	up	3hours	hypothetical protein
SORBI_3001G028900	1.20764	up	3hours	hypothetical protein
SORBI_3001G029600	3.86039	up	3hours	hypothetical protein
SORBI_3001G033900	-1.12454	down	3hours	hypothetical protein
SORBI_3001G034100	-1.07535	down	3hours	Similar to TA11 protein (Fragment) [Source: Projected from Oryza sativa (Os03g0821300)]
SORBI_3001G035000	-2.73705	down	3hours	hypothetical protein
SORBI_3001G035100	-1.88549	down	3hours	hypothetical protein
SORBI_3001G041800	1.0119	up	3hours	Mg-protoporphyrin IX chelatase [Source:Projected from Arabidopsis thaliana (AT1G08520) UniProtKB/TrEMBL;Acc:A0A178W355]
SORBI_3001G045800	1.17388	up	3hours	hypothetical protein
SORBI_3001G046900	3.78321	up	3hours	hypothetical protein
SORBI_3001G048000	1.60802	up	3hours	hypothetical protein
SORBI_3001G048400	2.24981	up	3hours	hypothetical protein
SORBI_3001G048766	1.41264	up	3hours	hypothetical protein
SORBI_3001G049900	1.21608	up	3hours	hypothetical protein
SORBI_3001G050100	-1.09845	down	3hours	Similar to Germin-like protein subfamily T member 1 precursor [Source: Projected from Oryza sativa (Os03g0804500)]
SORBI_3001G050800	-1.02618	down	3hours	hypothetical protein
SORBI_3001G050900	-4.45929	down	3hours	hypothetical protein
SORBI_3001G051600	-1.37106	down	3hours	hypothetical protein
SORBI_3001G055700	-1.23687	down	3hours	DNA methyltransferase, Maintenance of methylation, Gene silencin [Source: Projected from Oryza sativa (Os03g0798300)]
SORBI_3001G056400	-3.24052	down	3hours	hypothetical protein
SORBI_3001G061600	1.09564	up	3hours	Probable zinc metalloprotease EGY1, chloroplastic [Source:Projected from Arabidopsis thaliana (AT5G35220) UniProtKB/Swiss-Prot;Acc:Q949Y5]
SORBI_3001G066600	2.76148	up	3hours	hypothetical protein
SORBI_3001G067100	-2.65588	down	3hours	hypothetical protein
SORBI_3001G068500	1.09555	up	3hours	hypothetical protein
SORBI_3001G069900	-1.0082	down	3hours	hypothetical protein
SORBI_3001G070100	-4.24971	down	3hours	hypothetical protein
SORBI_3001G070200	-1.17549	down	3hours	hypothetical protein
SORBI_3001G070500	3.37818	up	3hours	hypothetical protein
SORBI_3001G071300	-1.10437	down	3hours	hypothetical protein
SORBI_3001G073800	-1.84247	down	3hours	hypothetical protein
SORBI_3001G075800	-2.52784	down	3hours	hypothetical protein
SORBI_3001G076900	2.51587	up	3hours	hypothetical protein
SORBI_3001G077700	-2.38207	down	3hours	hypothetical protein
SORBI_3001G078000	3.44906	up	3hours	hypothetical protein
SORBI_3001G079300	-3.0301	down	3hours	hypothetical protein
SORBI_3001G081900	-1.33893	down	3hours	hypothetical protein
SORBI_3001G082400	1.92066	up	3hours	hypothetical protein
SORBI_3001G082800	-1.58943	down	3hours	origin recognition complex protein 5 [Source:Projected from Arabidopsis thaliana (AT4G29910) TAIR;Acc:AT4G29910]
SORBI_3001G083300	-1.59	down	3hours	Mitotic checkpoint protein BUB3.3 [Source:Projected from Arabidopsis thaliana (AT1G69400) UniProtKB/Swiss-Prot;Acc:F4I241]
SORBI_3001G083500	-1.08955	down	3hours	hypothetical protein
SORBI_3001G084700	1.25355	up	3hours
SORBI_3001G085200	-1.11279	down	3hours	hypothetical protein
SORBI_3001G093200	2.70227	up	3hours	hypothetical protein
SORBI_3001G093500	2.98348	up	3hours	hypothetical protein
SORBI_3001G097400	-1.03368	down	3hours	hypothetical protein
SORBI_3001G097600	-3.06698	down	3hours
SORBI_3001G097700	-1.2027	down	3hours	hypothetical protein
SORBI_3001G100000	2.76646	up	3hours	Glucose-1-phosphate adenylyltransferase large subunit 1, chloroplastic [Source:Projected from Arabidopsis thaliana (AT5G19220) UniProtKB/Swiss-Prot;Acc:P55229]
SORBI_3001G100600	-1.55261	down	3hours	hypothetical protein
SORBI_3001G101400	-1.04468	down	3hours	hypothetical protein
SORBI_3001G101700	-1.52774	down	3hours	GRF1-interacting factor 1 [Source:Projected from Arabidopsis thaliana (AT5G28640) UniProtKB/Swiss-Prot;Acc:Q8L8A5]
SORBI_3001G104600	2.63151	up	3hours	hypothetical protein
SORBI_3001G105800	-1.08335	down	3hours	hypothetical protein
SORBI_3001G106600	1.20997	up	3hours	hypothetical protein
SORBI_3001G106900	1.54096	up	3hours	hypothetical protein
SORBI_3001G107800	-1.78336	down	3hours	hypothetical protein
SORBI_3001G108800	-1.31418	down	3hours	hypothetical protein
SORBI_3001G108900	1.12595	up	3hours	hypothetical protein
SORBI_3001G111366	1.73301	up	3hours	hypothetical protein
SORBI_3001G111500	1.6691	up	3hours	Phytochrome A, Photorecepto [Source: Projected from Oryza sativa (Os03g0719800)]
SORBI_3001G113700	1.06641	up	3hours	Probable transmembrane ascorbate ferrireductase 3 [Source:Projected from Arabidopsis thaliana (AT1G14730) UniProtKB/Swiss-Prot;Acc:Q67ZF6]
SORBI_3001G118100	2.7082	up	3hours	hypothetical protein
SORBI_3001G118400	2.64428	up	3hours	hypothetical protein
SORBI_3001G118800	-1.22111	down	3hours	Homologous-pairing protein 2 homolog [Source:Projected from Arabidopsis thaliana (AT1G13330) UniProtKB/Swiss-Prot;Acc:Q9FX64]
SORBI_3001G120000	2.62886	up	3hours	hypothetical protein
SORBI_3001G124800	1.73628	up	3hours	hypothetical protein
SORBI_3001G125700	3.63551	up	3hours	hypothetical protein
SORBI_3001G126800	-1.05467	down	3hours	hypothetical protein
SORBI_3001G134500	-1.05311	down	3hours	hypothetical protein
SORBI_3001G134800	-2.23685	down	3hours	hypothetical protein
SORBI_3001G138000	6.49352	up	3hours	Phosphomethylpyrimidine synthase, chloroplastic [Source:Projected from Arabidopsis thaliana (AT2G29630) UniProtKB/Swiss-Prot;Acc:O82392]
SORBI_3001G138200	-2.80731	down	3hours	hypothetical protein
SORBI_3001G140101	1.18631	up	3hours	hypothetical protein
SORBI_3001G140800	1.7466	up	3hours	hypothetical protein
SORBI_3001G142000	-1.28128	down	3hours	dUTP-PYROPHOSPHATASE-LIKE 1 [Source:Projected from Arabidopsis thaliana (AT3G46940) UniProtKB/TrEMBL;Acc:A0A1I9LM85]
SORBI_3001G142800	4.74205	up	3hours	hypothetical protein
SORBI_3001G146400	-2.02976	down	3hours	hypothetical protein
SORBI_3001G146500	-2.7186	down	3hours	hypothetical protein
SORBI_3001G147400	2.16305	up	3hours	Ferredoxin C 1, chloroplastic [Source:Projected from Arabidopsis thaliana (AT4G14890) UniProtKB/Swiss-Prot;Acc:O23344]
SORBI_3001G148400	-1.26647	down	3hours
SORBI_3001G149100	-1.07809	down	3hours
SORBI_3001G149300	1.67824	up	3hours	hypothetical protein
SORBI_3001G149800	-3.83123	down	3hours	hypothetical protein
SORBI_3001G151400	1.67164	up	3hours	hypothetical protein
SORBI_3001G153200	-1.17544	down	3hours	hypothetical protein
SORBI_3001G155200	-1.00419	down	3hours	hypothetical protein
SORBI_3001G157300	-1.36002	down	3hours	hypothetical protein
SORBI_3001G159900	-1.05095	down	3hours	hypothetical protein
SORBI_3001G163600	2.90702	up	3hours	hypothetical protein
SORBI_3001G166100	-1.26665	down	3hours	hypothetical protein
SORBI_3001G167000	-1.37307	down	3hours	hypothetical protein
SORBI_3001G169200	-1.2491	down	3hours	hypothetical protein
SORBI_3001G175000	-1.72306	down	3hours	hypothetical protein
SORBI_3001G175700	1.75734	up	3hours	hypothetical protein
SORBI_3001G177000	3.81793	up	3hours	hypothetical protein
SORBI_3001G179100	3.53188	up	3hours	Post-illumination chlorophyll fluorescence increase [Source:Projected from Arabidopsis thaliana (AT3G15840) UniProtKB/TrEMBL;Acc:Q9LVZ5]
SORBI_3001G180200	1.09221	up	3hours	hypothetical protein
SORBI_3001G180400	2.93341	up	3hours	hypothetical protein
SORBI_3001G182600	2.75046	up	3hours	hypothetical protein
SORBI_3001G184000	1.53841	up	3hours	hypothetical protein
SORBI_3001G187000	1.21046	up	3hours	hypothetical protein
SORBI_3001G188800	-2.84393	down	3hours	hypothetical protein
SORBI_3001G189700	-1.60995	down	3hours	hypothetical protein
SORBI_3001G190100	-1.37008	down	3hours	hypothetical protein
SORBI_3001G192100	1.35521	up	3hours	hypothetical protein
SORBI_3001G193600	1.87082	up	3hours	Methionine gamma-lyase [Source:Projected from Arabidopsis thaliana (AT1G64660) UniProtKB/Swiss-Prot;Acc:Q9SGU9]
SORBI_3001G193900	-1.0081	down	3hours	hypothetical protein
SORBI_3001G194900	2.02945	up	3hours	Electron transfer flavoprotein-ubiquinone oxidoreductase, mitochondrial [Source:Projected from Arabidopsis thaliana (AT2G43400) UniProtKB/Swiss-Prot;Acc:O22854]
SORBI_3001G197800	-1.37097	down	3hours	hypothetical protein
SORBI_3001G198700	1.69322	up	3hours	hypothetical protein
SORBI_3001G200000	-1.78788	down	3hours	hypothetical protein
SORBI_3001G204501	1.15306	up	3hours	hypothetical protein
SORBI_3001G204601	1.58526	up	3hours	hypothetical protein
SORBI_3001G205700	1.66001	up	3hours	hypothetical protein
SORBI_3001G206200	4.11412	up	3hours	hypothetical protein
SORBI_3001G208166	9.65087	up	3hours	hypothetical protein
SORBI_3001G208200	1.99173	up	3hours	Alpha-galactosidase 1 [Source:Projected from Arabidopsis thaliana (AT5G08380) UniProtKB/Swiss-Prot;Acc:Q9FT97]
SORBI_3001G208401	1.68831	up	3hours	hypothetical protein
SORBI_3001G216500	-2.05624	down	3hours	hypothetical protein
SORBI_3001G217000	-1.72606	down	3hours	hypothetical protein
SORBI_3001G223100	1.36244	up	3hours	hypothetical protein
SORBI_3001G224700	1.76576	up	3hours	hypothetical protein
SORBI_3001G225200	3.91654	up	3hours	hypothetical protein
SORBI_3001G228200	-1.27312	down	3hours	hypothetical protein
SORBI_3001G228900	-1.29726	down	3hours	hypothetical protein
SORBI_3001G229000	-1.02744	down	3hours	hypothetical protein
SORBI_3001G231400	-1.11761	down	3hours	hypothetical protein
SORBI_3001G232000	-1.28049	down	3hours	hypothetical protein
SORBI_3001G233400	1.66622	up	3hours	hypothetical protein
SORBI_3001G234300	1.13436	up	3hours	hypothetical protein
SORBI_3001G240300	2.58069	up	3hours	hypothetical protein
SORBI_3001G243000	1.28562	up	3hours	hypothetical protein
SORBI_3001G247000	-1.45666	down	3hours	hypothetical protein
SORBI_3001G251300	-1.67801	down	3hours	hypothetical protein
SORBI_3001G251500	1.5946	up	3hours	hypothetical protein
SORBI_3001G254800	1.9392	up	3hours	Cytochrome P450 78A7 [Source:Projected from Arabidopsis thaliana (AT5G09970) UniProtKB/Swiss-Prot;Acc:Q9FIB0]
SORBI_3001G255700	2.84276	up	3hours	hypothetical protein
SORBI_3001G256900	1.25494	up	3hours	hypothetical protein
SORBI_3001G259600	-4.08974	down	3hours	hypothetical protein
SORBI_3001G259700	-4.70432	down	3hours	hypothetical protein
SORBI_3001G260600	-1.07308	down	3hours	hypothetical protein
SORBI_3001G260701	-1.07969	down	3hours	hypothetical protein
SORBI_3001G260800	-2.13907	down	3hours	hypothetical protein
SORBI_3001G261444	1.74899	up	3hours	hypothetical protein
SORBI_3001G274600	3.35678	up	3hours	hypothetical protein
SORBI_3001G275500	1.80385	up	3hours	hypothetical protein
SORBI_3001G276100	5.81384	up	3hours	hypothetical protein
SORBI_3001G277000	3.14242	up	3hours	hypothetical protein
SORBI_3001G277500	-1.20132	down	3hours	hypothetical protein
SORBI_3001G277600	-2.39647	down	3hours	hypothetical protein
SORBI_3001G277800	1.76407	up	3hours	hypothetical protein
SORBI_3001G280700	1.1682	up	3hours	hypothetical protein
SORBI_3001G280800	1.08893	up	3hours	hypothetical protein
SORBI_3001G283100	2.93414	up	3hours	hypothetical protein
SORBI_3001G284900	-1.05649	down	3hours	hypothetical protein
SORBI_3001G293200	-2.61091	down	3hours	hypothetical protein
SORBI_3001G295700	-4.66486	down	3hours	hypothetical protein
SORBI_3001G296700	1.65386	up	3hours	hypothetical protein
SORBI_3001G297000	1.00113	up	3hours	hypothetical protein
SORBI_3001G300201	2.6253	up	3hours	hypothetical protein
SORBI_3001G300301	4.39423	up	3hours	hypothetical protein
SORBI_3001G301500	-1.30502	down	3hours	hypothetical protein
SORBI_3001G301600	-1.13337	down	3hours	hypothetical protein
SORBI_3001G302500	1.02855	up	3hours	hypothetical protein
SORBI_3001G302600	-1.5166	down	3hours	hypothetical protein
SORBI_3001G302800	-2.07634	down	3hours	hypothetical protein
SORBI_3001G304700	1.64489	up	3hours	hypothetical protein
SORBI_3001G307700	1.18675	up	3hours	Divalent ion symporter domain containing protein [Source: Projected from Oryza sativa (Os10g0547500)]
SORBI_3001G309900	2.05865	up	3hours	hypothetical protein
SORBI_3001G314700	-1.18246	down	3hours	hypothetical protein
SORBI_3001G316500	1.08955	up	3hours	hypothetical protein
SORBI_3001G317000	-1.71059	down	3hours	hypothetical protein
SORBI_3001G317800	5.53157	up	3hours	hypothetical protein
SORBI_3001G318300	-1.41461	down	3hours	hypothetical protein
SORBI_3001G318900	1.1718	up	3hours	hypothetical protein
SORBI_3001G319300	-1.35667	down	3hours	hypothetical protein
SORBI_3001G319600	-1.43488	down	3hours	hypothetical protein
SORBI_3001G320500	-2.16831	down	3hours	hypothetical protein
SORBI_3001G320700	1.03457	up	3hours	hypothetical protein
SORBI_3001G320900	-1.98266	down	3hours	hypothetical protein
SORBI_3001G321600	1.1477	up	3hours	hypothetical protein
SORBI_3001G322400	-2.03748	down	3hours	hypothetical protein
SORBI_3001G323400	-1.1723	down	3hours	hypothetical protein
SORBI_3001G323900	-1.04537	down	3hours	hypothetical protein
SORBI_3001G328100	1.19088	up	3hours	hypothetical protein
SORBI_3001G328500	-1.57216	down	3hours	hypothetical protein
SORBI_3001G330100	-3.75228	down	3hours	hypothetical protein
SORBI_3001G330200	-2.39602	down	3hours	hypothetical protein
SORBI_3001G333400	1.23851	up	3hours	hypothetical protein
SORBI_3001G336200	1.722	up	3hours	hypothetical protein
SORBI_3001G336700	1.05005	up	3hours	BRITTLE CULM1 [Source: Projected from Oryza sativa (Os03g0416200)]
SORBI_3001G338600	-3.59566	down	3hours	hypothetical protein
SORBI_3001G339200	-1.74123	down	3hours	hypothetical protein
SORBI_3001G339300	-2.1543	down	3hours	hypothetical protein
SORBI_3001G341400	1.42849	up	3hours	hypothetical protein
SORBI_3001G344500	-1.78067	down	3hours	Sucrose synthase 2 (EC 2.4.1.13) (Sucrose-UDP glucosyltransferase 2) [Source: Projected from Oryza sativa (Os03g0401300)]
SORBI_3001G344600	1.02364	up	3hours	hypothetical protein
SORBI_3001G344700	1.66342	up	3hours	hypothetical protein
SORBI_3001G344900	2.17858	up	3hours	hypothetical protein
SORBI_3001G345400	2.08679	up	3hours	hypothetical protein
SORBI_3001G347800	-1.29536	down	3hours	Heme oxygenase 2 [Source:Projected from Arabidopsis thaliana (AT2G26550) UniProtKB/TrEMBL;Acc:F4IUM0]
SORBI_3001G348900	1.10254	up	3hours	hypothetical protein
SORBI_3001G349200	1.3764	up	3hours	hypothetical protein
SORBI_3001G353400	-1.59418	down	3hours	hypothetical protein
SORBI_3001G357800	1.42017	up	3hours	hypothetical protein
SORBI_3001G359200	2.2223	up	3hours	hypothetical protein
SORBI_3001G359300	4.6023	up	3hours	hypothetical protein
SORBI_3001G362500	1.15802	up	3hours	hypothetical protein
SORBI_3001G363300	1.05704	up	3hours	hypothetical protein
SORBI_3001G377000	1.42224	up	3hours	hypothetical protein
SORBI_3001G379600	2.22082	up	3hours
SORBI_3001G381100	-1.00909	down	3hours	hypothetical protein
SORBI_3001G381300	-1.73333	down	3hours	hypothetical protein
SORBI_3001G381700	-3.8316	down	3hours	hypothetical protein
SORBI_3001G382100	2.88626	up	3hours	Photosystem II repair protein PSB27-H1, chloroplastic [Source:Projected from Arabidopsis thaliana (AT1G03600) UniProtKB/Swiss-Prot;Acc:Q9LR64]
SORBI_3001G383400	1.13463	up	3hours	Similar to Cytochrome P450 CYP714B3 [Source: Projected from Oryza sativa (Os03g0332100)]
SORBI_3001G383700	-1.25672	down	3hours	hypothetical protein
SORBI_3001G388400	1.43531	up	3hours	hypothetical protein
SORBI_3001G395700	1.26833	up	3hours	hypothetical protein
SORBI_3001G397200	-3.91747	down	3hours	hypothetical protein
SORBI_3001G397600	1.16296	up	3hours	hypothetical protein
SORBI_3001G399900	-1.82386	down	3hours	hypothetical protein
SORBI_3001G400300	2.31608	up	3hours	hypothetical protein
SORBI_3001G401900	-2.71405	down	3hours	hypothetical protein
SORBI_3001G401975	-2.13167	down	3hours	hypothetical protein
SORBI_3001G404300	-1.02886	down	3hours	hypothetical protein
SORBI_3001G405500	-2.46803	down	3hours	hypothetical protein
SORBI_3001G405700	3.44824	up	3hours	hypothetical protein
SORBI_3001G406300	-1.96542	down	3hours	hypothetical protein
SORBI_3001G407900	1.92136	up	3hours	Rhodanese-like domain-containing protein 10 [Source:Projected from Arabidopsis thaliana (AT3G08920) UniProtKB/Swiss-Prot;Acc:Q9SR92]
SORBI_3001G410450	-1.26452	down	3hours	hypothetical protein
SORBI_3001G411100	1.53897	up	3hours	hypothetical protein
SORBI_3001G412700	-1.22082	down	3hours
SORBI_3001G413700	1.02527	up	3hours	hypothetical protein
SORBI_3001G416500	4.21982	up	3hours	hypothetical protein
SORBI_3001G417200	1.50675	up	3hours	hypothetical protein
SORBI_3001G423100	1.92094	up	3hours	Fes1B [Source:Projected from Arabidopsis thaliana (AT3G53800) UniProtKB/TrEMBL;Acc:Q9M346]
SORBI_3001G425400	3.28007	up	3hours	Fructose-1,6-bisphosphatase 1, chloroplastic [Source:Projected from Arabidopsis thaliana (AT3G54050) UniProtKB/Swiss-Prot;Acc:P25851]
SORBI_3001G426400	4.48307	up	3hours	hypothetical protein
SORBI_3001G426500	1.06894	up	3hours	hypothetical protein
SORBI_3001G428500	-1.1487	down	3hours	hypothetical protein
SORBI_3001G428600	1.16935	up	3hours	Scarecrow-like protein 26 [Source:Projected from Arabidopsis thaliana (AT4G08250) UniProtKB/Swiss-Prot;Acc:Q9SUF5]
SORBI_3001G431100	-1.70598	down	3hours	hypothetical protein
SORBI_3001G431200	-1.34537	down	3hours	hypothetical protein
SORBI_3001G431600	-1.17184	down	3hours	hypothetical protein
SORBI_3001G432700	-1.38499	down	3hours	hypothetical protein
SORBI_3001G432800	2.91825	up	3hours	hypothetical protein
SORBI_3001G435500	2.6958	up	3hours	Histone-fold domain containing protein [Source: Projected from Oryza sativa (Os03g0251350)]
SORBI_3001G438100	1.06522	up	3hours	hypothetical protein
SORBI_3001G439400	-1.35506	down	3hours	hypothetical protein
SORBI_3001G441100	-3.31673	down	3hours	hypothetical protein
SORBI_3001G443800	-2.67479	down	3hours	hypothetical protein
SORBI_3001G443900	1.08999	up	3hours	hypothetical protein
SORBI_3001G444500	1.9719	up	3hours	Similar to Peroxidase (EC 1.11.1.7) [Source: Projected from Oryza sativa (Os03g0234900)]
SORBI_3001G444700	-4.54593	down	3hours	hypothetical protein
SORBI_3001G448400	3.81627	up	3hours	hypothetical protein
SORBI_3001G449600	-2.64919	down	3hours	hypothetical protein
SORBI_3001G451500	-2.11078	down	3hours
SORBI_3001G451700	2.05492	up	3hours	hypothetical protein
SORBI_3001G453100	-1.09471	down	3hours	Homocysteine S-methyltransferase 1 [Source:Projected from Arabidopsis thaliana (AT3G25900) UniProtKB/Swiss-Prot;Acc:Q9SDL7]
SORBI_3001G453200	2.01332	up	3hours	hypothetical protein
SORBI_3001G454100	1.34644	up	3hours	hypothetical protein
SORBI_3001G463900	-1.54055	down	3hours	hypothetical protein
SORBI_3001G465600	-2.62378	down	3hours	hypothetical protein
SORBI_3001G466300	1.02135	up	3hours	hypothetical protein
SORBI_3001G466600	-1.22223	down	3hours	hypothetical protein
SORBI_3001G469600	2.11009	up	3hours	hypothetical protein
SORBI_3001G470000	-2.20494	down	3hours	hypothetical protein
SORBI_3001G470600	-1.07976	down	3hours	hypothetical protein
SORBI_3001G471100	-3.86825	down	3hours	EDTS5 [Source:Projected from Arabidopsis thaliana (AT2G13810) UniProtKB/TrEMBL;Acc:A0A178VQ02]
SORBI_3001G471300	-4.70581	down	3hours	hypothetical protein
SORBI_3001G472000	1.72024	up	3hours	hypothetical protein
SORBI_3001G473900	-1.96828	down	3hours	hypothetical protein
SORBI_3001G475800	1.69641	up	3hours	hypothetical protein
SORBI_3001G476400	-1.06864	down	3hours	hypothetical protein
SORBI_3001G477900	-1.04724	down	3hours	hypothetical protein
SORBI_3001G478100	-1.51933	down	3hours	Aspartyl protease AED3 [Source:Projected from Arabidopsis thaliana (AT1G09750) UniProtKB/Swiss-Prot;Acc:O04496]
SORBI_3001G480400	2.38845	up	3hours	hypothetical protein
SORBI_3001G481500	-1.52073	down	3hours	hypothetical protein
SORBI_3001G482000	-2.61284	down	3hours	hypothetical protein
SORBI_3001G482300	3.35169	up	3hours	3-ketoacyl-CoA synthase [Source:Projected from Arabidopsis thaliana (AT2G26250) UniProtKB/TrEMBL;Acc:A0A178VYA3]
SORBI_3001G483900	1.01561	up	3hours	hypothetical protein
SORBI_3001G487400	-1.24324	down	3hours	hypothetical protein
SORBI_3001G488200	1.31847	up	3hours	Alanine--glyoxylate aminotransferase 2 homolog 1, mitochondrial [Source:Projected from Arabidopsis thaliana (AT4G39660) UniProtKB/Swiss-Prot;Acc:Q940M2]
SORBI_3001G489500	-1.85967	down	3hours	hypothetical protein
SORBI_3001G491800	1.42442	up	3hours	hypothetical protein
SORBI_3001G491900	1.34839	up	3hours	hypothetical protein
SORBI_3001G493500	-1.86008	down	3hours	hypothetical protein
SORBI_3001G493800	1.31568	up	3hours	hypothetical protein
SORBI_3001G494150	-2.33773	down	3hours	hypothetical protein
SORBI_3001G495132	-7.31173	down	3hours	hypothetical protein
SORBI_3001G495850	-3.93778	down	3hours	hypothetical protein
SORBI_3001G498300	2.88639	up	3hours	NDH-dependent cyclic electron flow 1 [Source:Projected from Arabidopsis thaliana (AT1G64770) UniProtKB/TrEMBL;Acc:F4I890]
SORBI_3001G499100	1.98338	up	3hours	ABC transporter G family member 22 [Source:Projected from Arabidopsis thaliana (AT5G06530) UniProtKB/Swiss-Prot;Acc:Q93YS4]
SORBI_3001G504400	1.4122	up	3hours	hypothetical protein
SORBI_3001G506500	-1.45527	down	3hours	hypothetical protein
SORBI_3001G506900	-1.31355	down	3hours	hypothetical protein
SORBI_3001G507700	-1.5531	down	3hours	hypothetical protein
SORBI_3001G508700	-2.21064	down	3hours	hypothetical protein
SORBI_3001G512200	1.36037	up	3hours	hypothetical protein
SORBI_3001G514500	-1.37269	down	3hours	hypothetical protein
SORBI_3001G515300	1.23063	up	3hours	hypothetical protein
SORBI_3001G515350	1.32632	up	3hours	hypothetical protein
SORBI_3001G515600	1.90393	up	3hours	hypothetical protein
SORBI_3001G515800	-1.5763	down	3hours	hypothetical protein
SORBI_3001G517700	2.26371	up	3hours	Catalase, Hydrogen peroxide-induced leaf cell deat [Source: Projected from Oryza sativa (Os03g0131200)]
SORBI_3001G519800	3.55372	up	3hours	hypothetical protein
SORBI_3001G525900	1.13369	up	3hours	hypothetical protein
SORBI_3001G531200	1.05248	up	3hours	hypothetical protein
SORBI_3001G533900	-3.84199	down	3hours	hypothetical protein
SORBI_3001G535600	2.17835	up	3hours	hypothetical protein
SORBI_3001G541300	1.20585	up	3hours	hypothetical protein
SORBI_3001G542100	-1.25657	down	3hours	hypothetical protein
SORBI_3002G000500	1.36708	up	3hours	NAD(P)-binding domain containing protein [Source: Projected from Oryza sativa (Os10g0100300)]
SORBI_3002G001800	1.32711	up	3hours	hypothetical protein
SORBI_3002G001900	2.59807	up	3hours	hypothetical protein
SORBI_3002G003400	-1.17942	down	3hours	hypothetical protein
SORBI_3002G009700	-1.33096	down	3hours	hypothetical protein
SORBI_3002G012500	1.10944	up	3hours	hypothetical protein
SORBI_3002G012700	-3.03911	down	3hours	hypothetical protein
SORBI_3002G013000	-2.49541	down	3hours	hypothetical protein
SORBI_3002G014500	2.1319	up	3hours	hypothetical protein
SORBI_3002G017800	1.31373	up	3hours	hypothetical protein
SORBI_3002G018500	-1.02415	down	3hours	hypothetical protein
SORBI_3002G020200	1.00932	up	3hours	hypothetical protein
SORBI_3002G021132	1.6399	up	3hours	hypothetical protein
SORBI_3002G022800	1.26973	up	3hours	hypothetical protein
SORBI_3002G023000	-1.63552	down	3hours	hypothetical protein
SORBI_3002G023200	-1.61038	down	3hours	hypothetical protein
SORBI_3002G023900	2.0897	up	3hours	KNOTTED-type homeodomain protein, KNOX protein, Shoot formation during embryogenesis, Control of seed shattering, Control of internode development, Repression of lignin biosynthesi [Source: Projected from Oryza sativa (Os07g0129700)]
SORBI_3002G028500	1.25031	up	3hours	hypothetical protein
SORBI_3002G030200	3.38535	up	3hours	hypothetical protein
SORBI_3002G030800	1.1144	up	3hours	hypothetical protein
SORBI_3002G030900	3.48552	up	3hours	hypothetical protein
SORBI_3002G031000	-2.35335	down	3hours	hypothetical protein
SORBI_3002G033900	3.08378	up	3hours	hypothetical protein
SORBI_3002G035000	-2.92285	down	3hours	hypothetical protein
SORBI_3002G035200	1.1777	up	3hours	Probable inositol transporter 2 [Source:Projected from Arabidopsis thaliana (AT1G30220) UniProtKB/Swiss-Prot;Acc:Q9C757]
SORBI_3002G036000	2.03688	up	3hours	Similar to Glycolate oxidase (EC 1.1.3.15) (Fragment) [Source: Projected from Oryza sativa (Os07g0152900)]
SORBI_3002G038300	1.00709	up	3hours	RNA-binding protein CP33, chloroplastic [Source:Projected from Arabidopsis thaliana (AT3G52380) UniProtKB/Swiss-Prot;Acc:Q39061]
SORBI_3002G040100	4.37313	up	3hours	hypothetical protein
SORBI_3002G041000	2.79458	up	3hours	hypothetical protein
SORBI_3002G041800	1.67675	up	3hours	hypothetical protein
SORBI_3002G046800	2.08068	up	3hours	hypothetical protein
SORBI_3002G046900	3.06421	up	3hours	hypothetical protein
SORBI_3002G047400	2.33374	up	3hours	Protein MET1, chloroplastic [Source:Projected from Arabidopsis thaliana (AT1G55480) UniProtKB/Swiss-Prot;Acc:Q94BS2]
SORBI_3002G049400	3.13105	up	3hours	hypothetical protein
SORBI_3002G051300	1.98618	up	3hours	hypothetical protein
SORBI_3002G056500	1.14892	up	3hours	hypothetical protein
SORBI_3002G068600	-7.06382	down	3hours	hypothetical protein
SORBI_3002G076700	-1.32889	down	3hours	hypothetical protein
SORBI_3002G080100	-1.05291	down	3hours
SORBI_3002G084800	-1.0239	down	3hours	Protein RETICULATA, chloroplastic [Source:Projected from Arabidopsis thaliana (AT2G37860) UniProtKB/Swiss-Prot;Acc:B9DFK5]
SORBI_3002G085400	1.16835	up	3hours	hypothetical protein
SORBI_3002G088200	3.39622	up	3hours	hypothetical protein
SORBI_3002G088900	-2.48882	down	3hours	hypothetical protein
SORBI_3002G089100	-2.20592	down	3hours	hypothetical protein
SORBI_3002G090200	1.69592	up	3hours	hypothetical protein
SORBI_3002G090900	1.11605	up	3hours	hypothetical protein
SORBI_3002G092500	-2.06549	down	3hours	hypothetical protein
SORBI_3002G095300	-1.53707	down	3hours	hypothetical protein
SORBI_3002G096300	-7.40706	down	3hours	hypothetical protein
SORBI_3002G105300	-2.06041	down	3hours	hypothetical protein
SORBI_3002G107400	1.74162	up	3hours	hypothetical protein
SORBI_3002G107800	-2.68705	down	3hours	hypothetical protein
SORBI_3002G109500	2.00712	up	3hours	hypothetical protein
SORBI_3002G112400	4.10001	up	3hours	hypothetical protein
SORBI_3002G113100	1.46422	up	3hours	hypothetical protein
SORBI_3002G113400	-1.4119	down	3hours	hypothetical protein
SORBI_3002G115400	1.62532	up	3hours	hypothetical protein
SORBI_3002G118400	-2.02767	down	3hours	hypothetical protein
SORBI_3002G118900	-1.04862	down	3hours	hypothetical protein
SORBI_3002G119500	3.45228	up	3hours	hypothetical protein
SORBI_3002G125000	-1.43672	down	3hours	hypothetical protein
SORBI_3002G125200	-1.71446	down	3hours	hypothetical protein
SORBI_3002G125300	-2.09926	down	3hours	hypothetical protein
SORBI_3002G125900	1.69251	up	3hours	hypothetical protein
SORBI_3002G130000	1.19332	up	3hours	hypothetical protein
SORBI_3002G130200	1.99473	up	3hours	hypothetical protein
SORBI_3002G132400	1.45242	up	3hours	hypothetical protein
SORBI_3002G138800	-1.19248	down	3hours	Peptidyl-prolyl cis-trans isomerase CYP19-3 [Source:Projected from Arabidopsis thaliana (AT3G56070) UniProtKB/Swiss-Prot;Acc:Q38867]
SORBI_3002G141600	-1.43123	down	3hours	hypothetical protein
SORBI_3002G150766	3.12942	up	3hours	hypothetical protein
SORBI_3002G151800	-1.32485	down	3hours	hypothetical protein
SORBI_3002G154300	-1.73326	down	3hours	hypothetical protein
SORBI_3002G154900	2.27186	up	3hours	hypothetical protein
SORBI_3002G155900	3.66454	up	3hours	hypothetical protein
SORBI_3002G156700	2.56018	up	3hours	hypothetical protein
SORBI_3002G156750	-2.89875	down	3hours	hypothetical protein
SORBI_3002G160300	-1.77721	down	3hours
SORBI_3002G161400	1.51265	up	3hours	hypothetical protein
SORBI_3002G163600	-1.06431	down	3hours	hypothetical protein
SORBI_3002G171600	1.04619	up	3hours	hypothetical protein
SORBI_3002G172600	1.20438	up	3hours	Bifunctional protein FolD 1, mitochondrial [Source:Projected from Arabidopsis thaliana (AT2G38660) UniProtKB/Swiss-Prot;Acc:A2RVV7]
SORBI_3002G174300	-1.16332	down	3hours	hypothetical protein
SORBI_3002G175550	-1.10037	down	3hours	hypothetical protein
SORBI_3002G177300	1.09229	up	3hours	hypothetical protein
SORBI_3002G178101	-1.32485	down	3hours	hypothetical protein
SORBI_3002G178200	-1.71475	down	3hours	hypothetical protein
SORBI_3002G183100	-2.60578	down	3hours	hypothetical protein
SORBI_3002G183750	-1.48824	down	3hours	hypothetical protein
SORBI_3002G187600	-1.18671	down	3hours	hypothetical protein
SORBI_3002G189000	-1.35481	down	3hours	hypothetical protein
SORBI_3002G190000	-1.21026	down	3hours	hypothetical protein
SORBI_3002G194500	-1.20487	down	3hours	hypothetical protein
SORBI_3002G194600	1.46204	up	3hours	hypothetical protein
SORBI_3002G198600	2.7882	up	3hours	hypothetical protein
SORBI_3002G202700	-2.63577	down	3hours	WRKY transcription factor, Transcriptional repressor, Pathogen defens [Source: Projected from Oryza sativa (Os09g0417600)]
SORBI_3002G202800	-2.34327	down	3hours	WRKY transcription factor, Transcriptional repressor, Pathogen defens [Source: Projected from Oryza sativa (Os09g0417800)]
SORBI_3002G206500	-1.59516	down	3hours	hypothetical protein
SORBI_3002G207900	3.43524	up	3hours	hypothetical protein
SORBI_3002G208000	1.29178	up	3hours	hypothetical protein
SORBI_3002G209100	-1.03845	down	3hours	hypothetical protein
SORBI_3002G210800	-1.58861	down	3hours	hypothetical protein
SORBI_3002G210901	-1.78471	down	3hours	hypothetical protein
SORBI_3002G213400	1.19654	up	3hours	hypothetical protein
SORBI_3002G213500	1.13104	up	3hours	hypothetical protein
SORBI_3002G213800	2.06953	up	3hours	hypothetical protein
SORBI_3002G214500	-1.24109	down	3hours	hypothetical protein
SORBI_3002G215000	2.13743	up	3hours	Photosystem I chlorophyll a/b-binding protein 6, chloroplastic [Source:Projected from Arabidopsis thaliana (AT1G19150) UniProtKB/Swiss-Prot;Acc:Q8LCQ4]
SORBI_3002G216400	-1.07206	down	3hours	hypothetical protein
SORBI_3002G219200	-1.87181	down	3hours	hypothetical protein
SORBI_3002G220000	-1.89859	down	3hours	hypothetical protein
SORBI_3002G220600	-1.28498	down	3hours	hypothetical protein
SORBI_3002G221900	1.60658	up	3hours	hypothetical protein
SORBI_3002G222600	-1.25133	down	3hours	hypothetical protein
SORBI_3002G224800	1.38265	up	3hours	hypothetical protein
SORBI_3002G225600	4.66484	up	3hours	hypothetical protein
SORBI_3002G225700	-6.40975	down	3hours	hypothetical protein
SORBI_3002G227100	1.75818	up	3hours	hypothetical protein
SORBI_3002G230100	1.0535	up	3hours	hypothetical protein
SORBI_3002G230400	-1.21273	down	3hours	hypothetical protein
SORBI_3002G231000	1.03768	up	3hours	hypothetical protein
SORBI_3002G231800	4.12378	up	3hours	hypothetical protein
SORBI_3002G238600	-1.47007	down	3hours	hypothetical protein
SORBI_3002G242000	3.27115	up	3hours	hypothetical protein
SORBI_3002G245600	1.11162	up	3hours	hypothetical protein
SORBI_3002G246950	-1.25831	down	3hours	hypothetical protein
SORBI_3002G247200	1.39195	up	3hours	hypothetical protein
SORBI_3002G247600	2.45422	up	3hours	hypothetical protein
SORBI_3002G249000	1.05335	up	3hours	Protein of unknown function DUF296 domain containing protein [Source: Projected from Oryza sativa (Os09g0491708)]
SORBI_3002G253500	2.37008	up	3hours	hypothetical protein
SORBI_3002G263400	-2.22682	down	3hours	hypothetical protein
SORBI_3002G264800	4.678	up	3hours	hypothetical protein
SORBI_3002G265300	1.3847	up	3hours	hypothetical protein
SORBI_3002G265400	3.29248	up	3hours	hypothetical protein
SORBI_3002G265800	-1.0259	down	3hours	hypothetical protein
SORBI_3002G265900	-1.46865	down	3hours	hypothetical protein
SORBI_3002G268200	1.09181	up	3hours	hypothetical protein
SORBI_3002G269100	-6.37686	down	3hours	hypothetical protein
SORBI_3002G270766	1.16531	up	3hours	hypothetical protein
SORBI_3002G271600	1.60815	up	3hours	hypothetical protein
SORBI_3002G272700	1.76957	up	3hours	hypothetical protein
SORBI_3002G273300	-1.16219	down	3hours	hypothetical protein
SORBI_3002G274800	1.01131	up	3hours	Senescence-inducible chloroplast protein, Activation of the chlorophll-degrading pathway during leaf senescenc [Source: Projected from Oryza sativa (Os09g0532000)]
SORBI_3002G275100	1.39238	up	3hours	hypothetical protein
SORBI_3002G278800	7.33767	up	3hours	hypothetical protein
SORBI_3002G279600	-1.23896	down	3hours	hypothetical protein
SORBI_3002G281000	3.59131	up	3hours	hypothetical protein
SORBI_3002G282100	-1.21653	down	3hours	hypothetical protein
SORBI_3002G282300	-2.8951	down	3hours	hypothetical protein
SORBI_3002G286700	-1.15665	down	3hours	hypothetical protein
SORBI_3002G287000	2.44675	up	3hours	hypothetical protein
SORBI_3002G287100	1.0564	up	3hours	hypothetical protein
SORBI_3002G287900	-1.73324	down	3hours	hypothetical protein
SORBI_3002G288300	4.09723	up	3hours	Similar to Chlorophyll a-b binding protein, chloroplast precursor (LHCII type I CAB) (LHCP) [Source: Projected from Oryza sativa (Os09g0346500)]
SORBI_3002G289100	3.55642	up	3hours	Similar to Chlorophyll a-b binding protein, chloroplast precursor (LHCII type I CAB) (LHCP) [Source: Projected from Oryza sativa (Os09g0346500)]
SORBI_3002G292100	1.29995	up	3hours	hypothetical protein
SORBI_3002G292600	1.70608	up	3hours
SORBI_3002G294300	-2.04146	down	3hours	hypothetical protein
SORBI_3002G299200	-6.80542	down	3hours	hypothetical protein
SORBI_3002G300400	1.32797	up	3hours	hypothetical protein
SORBI_3002G302000	-1.71409	down	3hours	hypothetical protein
SORBI_3002G304400	-1.09002	down	3hours	hypothetical protein
SORBI_3002G311400	1.10305	up	3hours	hypothetical protein
SORBI_3002G314300	-2.04892	down	3hours	hypothetical protein
SORBI_3002G314800	-1.27932	down	3hours	hypothetical protein
SORBI_3002G316700	2.38472	up	3hours	hypothetical protein
SORBI_3002G319100	1.57704	up	3hours	hypothetical protein
SORBI_3002G322000	2.94174	up	3hours	hypothetical protein
SORBI_3002G322100	4.46648	up	3hours	hypothetical protein
SORBI_3002G322600	-1.03082	down	3hours	hypothetical protein
SORBI_3002G323400	-1.73781	down	3hours	hypothetical protein
SORBI_3002G323600	-1.90401	down	3hours	hypothetical protein
SORBI_3002G323900	-1.14392	down	3hours	hypothetical protein
SORBI_3002G324000	3.60628	up	3hours	Isocitrate lyase [Source:Projected from Arabidopsis thaliana (AT3G21720) UniProtKB/Swiss-Prot;Acc:P28297]
SORBI_3002G324500	2.06107	up	3hours	hypothetical protein
SORBI_3002G326000	-1.7177	down	3hours	hypothetical protein
SORBI_3002G326050	-1.31703	down	3hours	hypothetical protein
SORBI_3002G326100	-2.25647	down	3hours	hypothetical protein
SORBI_3002G326500	1.12246	up	3hours	hypothetical protein
SORBI_3002G327900	-1.1531	down	3hours	hypothetical protein
SORBI_3002G328800	-1.58899	down	3hours	hypothetical protein
SORBI_3002G329500	2.62586	up	3hours	hypothetical protein
SORBI_3002G329600	2.88365	up	3hours	hypothetical protein
SORBI_3002G334200	-1.27282	down	3hours	hypothetical protein
SORBI_3002G335100	-4.38742	down	3hours	hypothetical protein
SORBI_3002G337800	1.64327	up	3hours	hypothetical protein
SORBI_3002G338000	2.79505	up	3hours	hypothetical protein
SORBI_3002G339100	1.54954	up	3hours	hypothetical protein
SORBI_3002G339200	3.20075	up	3hours	Chlorophyll a-b binding protein 3, chloroplastic [Source:Projected from Arabidopsis thaliana (AT5G54270) UniProtKB/Swiss-Prot;Acc:Q9S7M0]
SORBI_3002G341900	-1.57474	down	3hours	hypothetical protein
SORBI_3002G342800	1.21059	up	3hours	Scarecrow-like protein 23 [Source:Projected from Arabidopsis thaliana (AT5G41920) UniProtKB/Swiss-Prot;Acc:Q9FHZ1]
SORBI_3002G345200	1.45476	up	3hours	hypothetical protein
SORBI_3002G345850	1.32698	up	3hours	hypothetical protein
SORBI_3002G352100	3.85542	up	3hours	Photosystem I chlorophyll a/b-binding protein 2, chloroplastic [Source:Projected from Arabidopsis thaliana (AT3G61470) UniProtKB/Swiss-Prot;Acc:Q9SYW8]
SORBI_3002G352800	1.07524	up	3hours	hypothetical protein
SORBI_3002G353800	2.52453	up	3hours	hypothetical protein
SORBI_3002G361500	-1.59758	down	3hours	hypothetical protein
SORBI_3002G365500	1.35476	up	3hours	hypothetical protein
SORBI_3002G365550	1.61941	up	3hours	hypothetical protein
SORBI_3002G365600	1.47168	up	3hours	hypothetical protein
SORBI_3002G366100	2.49468	up	3hours	hypothetical protein
SORBI_3002G367600	-2.37543	down	3hours	hypothetical protein
SORBI_3002G375900	-1.32309	down	3hours	hypothetical protein
SORBI_3002G376000	1.03707	up	3hours	hypothetical protein
SORBI_3002G376400	3.07248	up	3hours	hypothetical protein
SORBI_3002G377000	1.96025	up	3hours	hypothetical protein
SORBI_3002G381200	-3.05649	down	3hours	hypothetical protein
SORBI_3002G384000	1.14013	up	3hours	hypothetical protein
SORBI_3002G384400|THI1-2	6.02958	up	3hours	#N/A
SORBI_3002G386000	2.36559	up	3hours	hypothetical protein
SORBI_3002G386400	1.85724	up	3hours	hypothetical protein
SORBI_3002G388900	-4.0476	down	3hours	hypothetical protein
SORBI_3002G389000	-5.04735	down	3hours	hypothetical protein
SORBI_3002G389500	-1.05676	down	3hours	Uncharacterized protein At3g57150 (Fragment) [Source:Projected from Arabidopsis thaliana (AT3G57150) UniProtKB/TrEMBL;Acc:C0SVF3]
SORBI_3002G390500	1.34934	up	3hours	hypothetical protein
SORBI_3002G391200	-1.6174	down	3hours	hypothetical protein
SORBI_3002G392000	-1.57728	down	3hours	hypothetical protein
SORBI_3002G393400	-1.03346	down	3hours	hypothetical protein
SORBI_3002G393600	1.35695	up	3hours	hypothetical protein
SORBI_3002G393900	-2.05207	down	3hours	hypothetical protein
SORBI_3002G394100	2.77198	up	3hours	hypothetical protein
SORBI_3002G396600	2.12669	up	3hours	Protein DMP1 [Source:Projected from Arabidopsis thaliana (AT3G21520) UniProtKB/Swiss-Prot;Acc:Q9LVF4]
SORBI_3002G398400	-1.30732	down	3hours	hypothetical protein
SORBI_3002G400600	1.79	up	3hours	hypothetical protein
SORBI_3002G403000	-1.7355	down	3hours	hypothetical protein
SORBI_3002G403600	-1.18921	down	3hours	hypothetical protein
SORBI_3002G407200	2.0261	up	3hours	hypothetical protein
SORBI_3002G407500	1.43692	up	3hours	hypothetical protein
SORBI_3002G407700	1.38994	up	3hours	hypothetical protein
SORBI_3002G407800	-1.48538	down	3hours	hypothetical protein
SORBI_3002G409000	1.65459	up	3hours	hypothetical protein
SORBI_3002G412100	2.50062	up	3hours	hypothetical protein
SORBI_3002G414400	2.65817	up	3hours	hypothetical protein
SORBI_3002G414600	-1.05822	down	3hours	hypothetical protein
SORBI_3002G415600	-1.66428	down	3hours	Ethylene-responsive transcription factor ERF071 [Source:Projected from Arabidopsis thaliana (AT2G47520) UniProtKB/Swiss-Prot;Acc:O22259]
SORBI_3002G416500	2.03133	up	3hours	hypothetical protein
SORBI_3002G418500	-1.11075	down	3hours	hypothetical protein
SORBI_3002G418900	-3.60447	down	3hours	hypothetical protein
SORBI_3002G419700	-1.18887	down	3hours	hypothetical protein
SORBI_3002G420000	-1.25039	down	3hours	hypothetical protein
SORBI_3002G421200	1.34599	up	3hours
SORBI_3002G423600	2.91956	up	3hours	hypothetical protein
SORBI_3002G427800	-1.23826	down	3hours	hypothetical protein
SORBI_3003G000500	1.86562	up	3hours	hypothetical protein
SORBI_3003G002300	3.09041	up	3hours	hypothetical protein
SORBI_3003G002600	3.89267	up	3hours	hypothetical protein
SORBI_3003G005000	1.28783	up	3hours	hypothetical protein
SORBI_3003G005332	1.07781	up	3hours	hypothetical protein
SORBI_3003G005800	1.433	up	3hours	hypothetical protein
SORBI_3003G007800	7.02702	up	3hours	hypothetical protein
SORBI_3003G010600	1.97279	up	3hours	Chlorophyll b reductase, Leaf senescenc [Source: Projected from Oryza sativa (Os01g0227100)]
SORBI_3003G011600	5.51258	up	3hours	hypothetical protein
SORBI_3003G012400	-1.12216	down	3hours	hypothetical protein
SORBI_3003G013800	-1.09875	down	3hours	hypothetical protein
SORBI_3003G014600	-3.56292	down	3hours	hypothetical protein
SORBI_3003G015300	-1.21287	down	3hours	hypothetical protein
SORBI_3003G015600	1.24689	up	3hours	hypothetical protein
SORBI_3003G015700	-1.28679	down	3hours	hypothetical protein
SORBI_3003G018700	-1.23605	down	3hours	hypothetical protein
SORBI_3003G022600	1.21666	up	3hours	CAT5 [Source:Projected from Arabidopsis thaliana (AT2G34960) UniProtKB/TrEMBL;Acc:A0A178VPZ9]
SORBI_3003G024600	-3.06663	down	3hours	hypothetical protein
SORBI_3003G026700	1.74997	up	3hours	hypothetical protein
SORBI_3003G029000	1.38996	up	3hours	hypothetical protein
SORBI_3003G029200	1.1035	up	3hours	hypothetical protein
SORBI_3003G030400	1.46389	up	3hours	hypothetical protein
SORBI_3003G032200	-1.1803	down	3hours	At2g26180 [Source:Projected from Arabidopsis thaliana (AT2G26180) UniProtKB/TrEMBL;Acc:O64852]
SORBI_3003G033900	-1.29131	down	3hours	1-aminocyclopropane-1-carboxylate synthase 7 [Source:Projected from Arabidopsis thaliana (AT4G26200) UniProtKB/Swiss-Prot;Acc:Q9STR4]
SORBI_3003G036200	2.80478	up	3hours	hypothetical protein
SORBI_3003G036700	-1.17616	down	3hours	hypothetical protein
SORBI_3003G037600	-5.12157	down	3hours	hypothetical protein
SORBI_3003G039600	-1.06863	down	3hours	hypothetical protein
SORBI_3003G039800	-1.66056	down	3hours	hypothetical protein
SORBI_3003G040100	-1.21909	down	3hours	hypothetical protein
SORBI_3003G040900	1.00051	up	3hours	Orthologue of the Arabidopsis GIGANTEA, Regulation of circadian rhythm and flowering time, Photoperiodic control of flowering, Osmotic stress respons [Source: Projected from Oryza sativa (Os01g0182600)]
SORBI_3003G041400	-1.00851	down	3hours	hypothetical protein
SORBI_3003G042200	-1.44028	down	3hours	hypothetical protein
SORBI_3003G043900	-1.03573	down	3hours	hypothetical protein
SORBI_3003G050800	-1.08479	down	3hours	hypothetical protein
SORBI_3003G052500	3.65299	up	3hours	hypothetical protein
SORBI_3003G054200	1.11456	up	3hours	hypothetical protein
SORBI_3003G055300	3.22952	up	3hours	hypothetical protein
SORBI_3003G057800	2.45094	up	3hours	hypothetical protein
SORBI_3003G064300	3.42993	up	3hours	hypothetical protein
SORBI_3003G064500	-1.04172	down	3hours	hypothetical protein
SORBI_3003G065001	-1.0144	down	3hours	hypothetical protein
SORBI_3003G065600	1.06782	up	3hours	hypothetical protein
SORBI_3003G067800	-3.71056	down	3hours	hypothetical protein
SORBI_3003G068600	1.65109	up	3hours	hypothetical protein
SORBI_3003G070700	1.18735	up	3hours	hypothetical protein
SORBI_3003G073700	1.39343	up	3hours	hypothetical protein
SORBI_3003G075200	-1.2042	down	3hours	hypothetical protein
SORBI_3003G075400	-1.67694	down	3hours	hypothetical protein
SORBI_3003G078501	-1.96399	down	3hours	hypothetical protein
SORBI_3003G079100	-1.29926	down	3hours	Uncharacterized protein At3g18270 [Source:Projected from Arabidopsis thaliana (AT3G18270) UniProtKB/TrEMBL;Acc:Q94K39]
SORBI_3003G080600	-2.57254	down	3hours	hypothetical protein
SORBI_3003G080900	-1.82639	down	3hours	hypothetical protein
SORBI_3003G081900	2.70898	up	3hours	hypothetical protein
SORBI_3003G083000	-1.03083	down	3hours	hypothetical protein
SORBI_3003G083300	-1.57631	down	3hours	hypothetical protein
SORBI_3003G085400	2.56276	up	3hours	hypothetical protein
SORBI_3003G086200	-1.20102	down	3hours	hypothetical protein
SORBI_3003G088900	-1.54159	down	3hours	hypothetical protein
SORBI_3003G093100	-1.46995	down	3hours	hypothetical protein
SORBI_3003G094100	1.29521	up	3hours	hypothetical protein
SORBI_3003G098700	-1.32482	down	3hours	hypothetical protein
SORBI_3003G101000	-2.17388	down	3hours	hypothetical protein
SORBI_3003G104600	-1.66678	down	3hours	hypothetical protein
SORBI_3003G107300	4.60552	up	3hours	Light-regulated protein, Regulation of light-dependent attachment of LEAF-TYPE FERREDOXIN-NADP+ OXIDOREDUCTASE (LFNR) to the thylakoid membran [Source: Projected from Oryza sativa (Os01g0102900)]
SORBI_3003G110700	2.44034	up	3hours	hypothetical protein
SORBI_3003G115700	1.96008	up	3hours	hypothetical protein
SORBI_3003G117100	-1.17755	down	3hours	hypothetical protein
SORBI_3003G121400	-2.912	down	3hours	hypothetical protein
SORBI_3003G121700	1.56738	up	3hours	hypothetical protein
SORBI_3003G124700	1.92629	up	3hours	hypothetical protein
SORBI_3003G125000	1.04584	up	3hours	hypothetical protein
SORBI_3003G125701	1.10997	up	3hours	hypothetical protein
SORBI_3003G125900	-1.00774	down	3hours	hypothetical protein
SORBI_3003G126100	1.17442	up	3hours	hypothetical protein
SORBI_3003G126500	1.3788	up	3hours	Hydroxymethylglutaryl-CoA lyase, mitochondrial [Source:Projected from Arabidopsis thaliana (AT2G26800) UniProtKB/Swiss-Prot;Acc:O81027]
SORBI_3003G130100	2.00338	up	3hours	hypothetical protein
SORBI_3003G131000	2.51646	up	3hours	hypothetical protein
SORBI_3003G131500	-2.34441	down	3hours	hypothetical protein
SORBI_3003G132100	2.33511	up	3hours	Magnesium-protoporphyrin IX monomethyl ester [oxidative] cyclase, chloroplastic [Source:Projected from Arabidopsis thaliana (AT3G56940) UniProtKB/Swiss-Prot;Acc:Q9M591]
SORBI_3003G133700	3.45115	up	3hours	hypothetical protein
SORBI_3003G136800	1.12439	up	3hours	hypothetical protein
SORBI_3003G136900	2.19822	up	3hours	hypothetical protein
SORBI_3003G140200	-1.79275	down	3hours	hypothetical protein
SORBI_3003G144700	-1.41908	down	3hours	hypothetical protein
SORBI_3003G145200	-1.06939	down	3hours	hypothetical protein
SORBI_3003G145800	-1.45214	down	3hours	hypothetical protein
SORBI_3003G148600	-1.51201	down	3hours	hypothetical protein
SORBI_3003G148800	2.2611	up	3hours	hypothetical protein
SORBI_3003G149000	1.85207	up	3hours	hypothetical protein
SORBI_3003G149100	-2.06474	down	3hours	hypothetical protein
SORBI_3003G150400	-3.34865	down	3hours	hypothetical protein
SORBI_3003G151400	-1.22749	down	3hours	hypothetical protein
SORBI_3003G153100	-1.89937	down	3hours	hypothetical protein
SORBI_3003G153200	-1.47384	down	3hours	hypothetical protein
SORBI_3003G153400	1.76475	up	3hours	hypothetical protein
SORBI_3003G155600	-1.48646	down	3hours	hypothetical protein
SORBI_3003G161700	-1.91665	down	3hours	hypothetical protein
SORBI_3003G162100	2.22245	up	3hours	hypothetical protein
SORBI_3003G163500	3.42748	up	3hours	hypothetical protein
SORBI_3003G163700	7.48772	up	3hours	hypothetical protein
SORBI_3003G164800	-1.44058	down	3hours	hypothetical protein
SORBI_3003G172800	2.12406	up	3hours	hypothetical protein
SORBI_3003G173700	3.71103	up	3hours	hypothetical protein
SORBI_3003G176300	-2.16821	down	3hours	hypothetical protein
SORBI_3003G176350	-2.35866	down	3hours	hypothetical protein
SORBI_3003G182800|SWEET2A	1.00867	up	3hours	#N/A
SORBI_3003G183600	-1.04185	down	3hours	hypothetical protein
SORBI_3003G184765	1.17154	up	3hours	hypothetical protein
SORBI_3003G185100	6.10877	up	3hours	Protein NRT1/ PTR FAMILY 6.2 [Source:Projected from Arabidopsis thaliana (AT2G26690) UniProtKB/Swiss-Prot;Acc:Q9SZY4]
SORBI_3003G185900	1.79122	up	3hours	Protein phosphatase 2C 57 [Source:Projected from Arabidopsis thaliana (AT4G27800) UniProtKB/Swiss-Prot;Acc:P49599]
SORBI_3003G187000	1.39592	up	3hours	hypothetical protein
SORBI_3003G190100	2.51525	up	3hours	hypothetical protein
SORBI_3003G191000|THI1-1	3.42386	up	3hours	#N/A
SORBI_3003G192200	-1.20592	down	3hours	hypothetical protein
SORBI_3003G192500	-1.2953	down	3hours	hypothetical protein
SORBI_3003G195400	2.71051	up	3hours	hypothetical protein
SORBI_3003G197200	-3.46049	down	3hours	hypothetical protein
SORBI_3003G197300	-1.23531	down	3hours	hypothetical protein
SORBI_3003G199600	-2.25447	down	3hours	hypothetical protein
SORBI_3003G199800	3.23311	up	3hours	hypothetical protein
SORBI_3003G200700	-2.08552	down	3hours	hypothetical protein
SORBI_3003G201200	1.07346	up	3hours	hypothetical protein
SORBI_3003G201600	-1.37316	down	3hours	hypothetical protein
SORBI_3003G202300	-1.00402	down	3hours	hypothetical protein
SORBI_3003G204300	-4.04286	down	3hours	hypothetical protein
SORBI_3003G204501	-4.17851	down	3hours	hypothetical protein
SORBI_3003G204600	-4.1043	down	3hours	hypothetical protein
SORBI_3003G204750	-3.49465	down	3hours	hypothetical protein
SORBI_3003G204900	-2.78529	down	3hours	hypothetical protein
SORBI_3003G206900	2.34406	up	3hours	hypothetical protein
SORBI_3003G207900	-2.84305	down	3hours	hypothetical protein
SORBI_3003G209800	3.53202	up	3hours	hypothetical protein
SORBI_3003G209900	3.78919	up	3hours	hypothetical protein
SORBI_3003G212800	-1.15704	down	3hours	Kinesin-like protein KIN-8A [Source:Projected from Arabidopsis thaliana (AT1G18550) UniProtKB/Swiss-Prot;Acc:F4ICA0]
SORBI_3003G213000	1.1884	up	3hours	hypothetical protein
SORBI_3003G214000	8.64132	up	3hours	hypothetical protein
SORBI_3003G214200	-2.78803	down	3hours	hypothetical protein
SORBI_3003G215800	-1.89926	down	3hours	hypothetical protein
SORBI_3003G218100	-2.6067	down	3hours	hypothetical protein
SORBI_3003G218500	-1.16679	down	3hours	hypothetical protein
SORBI_3003G222300	1.23076	up	3hours	hypothetical protein
SORBI_3003G222600	1.50334	up	3hours	hypothetical protein
SORBI_3003G224200	-1.14783	down	3hours	hypothetical protein
SORBI_3003G224600	-1.95276	down	3hours	hypothetical protein
SORBI_3003G225900	-1.01344	down	3hours	hypothetical protein
SORBI_3003G226300	1.62858	up	3hours	hypothetical protein
SORBI_3003G226800	1.88013	up	3hours	Similar to Heat shock transcription factor 31 (Fragment) [Source: Projected from Oryza sativa (Os01g0625300)]
SORBI_3003G229600	-2.66328	down	3hours	AT5g40850/MHK7_8 [Source:Projected from Arabidopsis thaliana (AT5G40850) UniProtKB/TrEMBL;Acc:Q42606]
SORBI_3003G230100	-1.34228	down	3hours	hypothetical protein
SORBI_3003G232400	1.12544	up	3hours	hypothetical protein
SORBI_3003G233100	1.04232	up	3hours	hypothetical protein
SORBI_3003G234000	-1.70353	down	3hours	hypothetical protein
SORBI_3003G234200	3.41435	up	3hours
SORBI_3003G236450	-3.91445	down	3hours	hypothetical protein
SORBI_3003G237300	-1.20856	down	3hours	hypothetical protein
SORBI_3003G237600	1.1426	up	3hours	hypothetical protein
SORBI_3003G237700	-1.03416	down	3hours	hypothetical protein
SORBI_3003G241000	1.3286	up	3hours	hypothetical protein
SORBI_3003G253300	1.71034	up	3hours	Protein CONSERVED ONLY IN THE GREEN LINEAGE 160, chloroplastic [Source:Projected from Arabidopsis thaliana (AT2G31040) UniProtKB/Swiss-Prot;Acc:O82279]
SORBI_3003G254900	-1.03286	down	3hours	hypothetical protein
SORBI_3003G255900	4.42637	up	3hours	hypothetical protein
SORBI_3003G256000	-1.99267	down	3hours	hypothetical protein
SORBI_3003G258800	-2.29947	down	3hours	hypothetical protein
SORBI_3003G263701	-1.6797	down	3hours	hypothetical protein
SORBI_3003G268600	-5.163	down	3hours	hypothetical protein
SORBI_3003G271300	-7.87667	down	3hours	hypothetical protein
SORBI_3003G272200	-1.65616	down	3hours	hypothetical protein
SORBI_3003G272500	-1.01323	down	3hours	hypothetical protein
SORBI_3003G273800	-1.02354	down	3hours	hypothetical protein
SORBI_3003G277600	1.01052	up	3hours	hypothetical protein
SORBI_3003G278600	-1.14133	down	3hours	Probable sulfate transporter 3.5 [Source:Projected from Arabidopsis thaliana (AT5G19600) UniProtKB/Swiss-Prot;Acc:Q94LW6]
SORBI_3003G282300	-1.50753	down	3hours	hypothetical protein
SORBI_3003G282901	-2.25235	down	3hours	hypothetical protein
SORBI_3003G283750	-1.24853	down	3hours	hypothetical protein
SORBI_3003G283900	-3.15853	down	3hours	hypothetical protein
SORBI_3003G284800	4.19772	up	3hours	hypothetical protein
SORBI_3003G286700	3.34592	up	3hours	hypothetical protein
SORBI_3003G287000	3.3917	up	3hours	BURP domain protein RD22 [Source:Projected from Arabidopsis thaliana (AT5G25610) UniProtKB/Swiss-Prot;Acc:Q08298]
SORBI_3003G288100	1.10613	up	3hours	hypothetical protein
SORBI_3003G288200	3.10988	up	3hours	hypothetical protein
SORBI_3003G290100	-1.43341	down	3hours	hypothetical protein
SORBI_3003G290400	-1.21832	down	3hours	hypothetical protein
SORBI_3003G293700	-1.42108	down	3hours	hypothetical protein
SORBI_3003G295000	-1.24763	down	3hours	hypothetical protein
SORBI_3003G297200	-1.0831	down	3hours	hypothetical protein
SORBI_3003G299300	1.1303	up	3hours	hypothetical protein
SORBI_3003G303700	1.81136	up	3hours	hypothetical protein
SORBI_3003G304100	2.90889	up	3hours	hypothetical protein
SORBI_3003G307100	1.26208	up	3hours	hypothetical protein
SORBI_3003G309600	4.76133	up	3hours	hypothetical protein
SORBI_3003G315166	-1.29998	down	3hours	hypothetical protein
SORBI_3003G317900	4.29569	up	3hours	hypothetical protein
SORBI_3003G318900	-1.10583	down	3hours	hypothetical protein
SORBI_3003G323201	-1.07266	down	3hours	hypothetical protein
SORBI_3003G323700	-4.32471	down	3hours	hypothetical protein
SORBI_3003G324000	1.25211	up	3hours	hypothetical protein
SORBI_3003G327500	-2.74315	down	3hours	hypothetical protein
SORBI_3003G327900	-1.23336	down	3hours	hypothetical protein
SORBI_3003G328100	2.70877	up	3hours	hypothetical protein
SORBI_3003G329700	-1.1779	down	3hours	hypothetical protein
SORBI_3003G333700	-1.14053	down	3hours	Probable S-sulfocysteine synthase, chloroplastic [Source:Projected from Arabidopsis thaliana (AT3G03630) UniProtKB/Swiss-Prot;Acc:O22682]
SORBI_3003G335300	-1.40598	down	3hours	hypothetical protein
SORBI_3003G337400	3.12102	up	3hours	Cinnamate-4-hydroxylase [Source:Projected from Arabidopsis thaliana (AT2G30490) UniProtKB/TrEMBL;Acc:B1GV49]
SORBI_3003G338600	4.15489	up	3hours	hypothetical protein
SORBI_3003G339200	3.27834	up	3hours	hypothetical protein
SORBI_3003G339800	-1.72416	down	3hours	hypothetical protein
SORBI_3003G341900	-1.57781	down	3hours	hypothetical protein
SORBI_3003G342200	3.4599	up	3hours	hypothetical protein
SORBI_3003G343500	1.0521	up	3hours	hypothetical protein
SORBI_3003G345100	2.07001	up	3hours	hypothetical protein
SORBI_3003G346800	-6.72901	down	3hours	hypothetical protein
SORBI_3003G346901	-1.66704	down	3hours	hypothetical protein
SORBI_3003G347000	-3.46711	down	3hours	hypothetical protein
SORBI_3003G348100	1.67788	up	3hours	hypothetical protein
SORBI_3003G348600	-2.23332	down	3hours	hypothetical protein
SORBI_3003G348700	-1.3474	down	3hours	hypothetical protein
SORBI_3003G349100	1.71846	up	3hours	hypothetical protein
SORBI_3003G349200	-1.02757	down	3hours	MTP11 [Source:Projected from Arabidopsis thaliana (AT2G39450) UniProtKB/TrEMBL;Acc:A0A178VPD8]
SORBI_3003G350100	-1.07451	down	3hours	hypothetical protein
SORBI_3003G351000	-1.31912	down	3hours	hypothetical protein
SORBI_3003G353100	-1.47398	down	3hours	hypothetical protein
SORBI_3003G354900	-1.51323	down	3hours	hypothetical protein
SORBI_3003G355100	-2.71286	down	3hours	hypothetical protein
SORBI_3003G355800	1.62291	up	3hours	hypothetical protein
SORBI_3003G356000	-1.15487	down	3hours	Similar to Delta 1-pyrroline-5-carboxylate synthetase (P5CS) [Includes: Glutamate 5-kinase (EC 2.7.2.11) (Gamma-glutamyl kinase) (GK); Gamma-glutamyl phosphate reductase (GPR) (EC 1.2.1.41) (Glutamate-5-semialdehyde dehydrogenase) (Glutamyl-gamma-semialdehyde dehydrogenase)] [Source: Projected from Oryza sativa (Os01g0848200)]
SORBI_3003G356500	1.52565	up	3hours	hypothetical protein
SORBI_3003G357232	1.62374	up	3hours	hypothetical protein
SORBI_3003G357700	-1.31528	down	3hours	hypothetical protein
SORBI_3003G359100	3.41129	up	3hours	Sedoheptulose-1,7-bisphosphatase, chloroplastic [Source:Projected from Arabidopsis thaliana (AT3G55800) UniProtKB/Swiss-Prot;Acc:P46283]
SORBI_3003G359500	1.67894	up	3hours	hypothetical protein
SORBI_3003G360800	1.3163	up	3hours	hypothetical protein
SORBI_3003G361200	-1.13271	down	3hours	hypothetical protein
SORBI_3003G361900	1.33582	up	3hours	hypothetical protein
SORBI_3003G365200	3.08434	up	3hours	hypothetical protein
SORBI_3003G366400	-1.04255	down	3hours	hypothetical protein
SORBI_3003G367500	2.7193	up	3hours	hypothetical protein
SORBI_3003G368150	1.1875	up	3hours	hypothetical protein
SORBI_3003G369100	3.07489	up	3hours	hypothetical protein
SORBI_3003G370000	3.5114	up	3hours	hypothetical protein
SORBI_3003G370600	1.3947	up	3hours	hypothetical protein
SORBI_3003G370900	1.26731	up	3hours	hypothetical protein
SORBI_3003G371400	1.14942	up	3hours	hypothetical protein
SORBI_3003G374100	-1.24563	down	3hours	Beta-galactosidase 10 [Source:Projected from Arabidopsis thaliana (AT5G63810) UniProtKB/Swiss-Prot;Acc:Q9FN08]
SORBI_3003G377100	-6.20601	down	3hours	Stearoyl-[acyl-carrier-protein] 9-desaturase 6, chloroplastic [Source:Projected from Arabidopsis thaliana (AT1G43800) UniProtKB/Swiss-Prot;Acc:Q84VY3]
SORBI_3003G378500	1.37175	up	3hours	hypothetical protein
SORBI_3003G378600	3.23722	up	3hours	NdhN [Source:Projected from Arabidopsis thaliana (AT5G58260) UniProtKB/TrEMBL;Acc:A0A178UG88]
SORBI_3003G380300	-1.10982	down	3hours	hypothetical protein
SORBI_3003G381200	1.07581	up	3hours	hypothetical protein
SORBI_3003G385100	-1.03629	down	3hours	BTB/POZ and TAZ domain-containing protein 3 [Source:Projected from Arabidopsis thaliana (AT1G05690) UniProtKB/Swiss-Prot;Acc:Q9SYL0]
SORBI_3003G385500	1.23578	up	3hours	hypothetical protein
SORBI_3003G385900	1.33581	up	3hours	hypothetical protein
SORBI_3003G387200	-2.2082	down	3hours	hypothetical protein
SORBI_3003G387700	-1.1809	down	3hours	hypothetical protein
SORBI_3003G387800	1.77208	up	3hours	hypothetical protein
SORBI_3003G390300	-1.00953	down	3hours	hypothetical protein
SORBI_3003G390600	-1.0235	down	3hours	hypothetical protein
SORBI_3003G393500	-1.4293	down	3hours	hypothetical protein
SORBI_3003G393900	-1.17459	down	3hours	hypothetical protein
SORBI_3003G396600	-1.18054	down	3hours	hypothetical protein
SORBI_3003G397200	1.14489	up	3hours	hypothetical protein
SORBI_3003G398800	3.0835	up	3hours	hypothetical protein
SORBI_3003G399500	-1.7587	down	3hours	hypothetical protein
SORBI_3003G399600	-1.29544	down	3hours	hypothetical protein
SORBI_3003G399700	-1.27473	down	3hours	hypothetical protein
SORBI_3003G403300	1.83459	up	3hours	Sucrose phosphate synthase, Sucrose synthesis in pollen germinatio [Source: Projected from Oryza sativa (Os01g0919400)]
SORBI_3003G405000	-2.04952	down	3hours	hypothetical protein
SORBI_3003G408000	1.3548	up	3hours	50S ribosomal protein L27, chloroplastic [Source:Projected from Arabidopsis thaliana (AT5G40950) UniProtKB/Swiss-Prot;Acc:Q9FLN4]
SORBI_3003G410500	-1.37993	down	3hours	hypothetical protein
SORBI_3003G410900	1.33158	up	3hours	hypothetical protein
SORBI_3003G413800	2.0881	up	3hours	hypothetical protein
SORBI_3003G413900	1.09677	up	3hours	hypothetical protein
SORBI_3003G419400	-1.7776	down	3hours	hypothetical protein
SORBI_3003G419900	1.12156	up	3hours	Photosystem II protein Psb28, class 1 domain containing protein [Source: Projected from Oryza sativa (Os01g0938100)]
SORBI_3003G420800	1.09528	up	3hours	hypothetical protein
SORBI_3003G422700	1.17729	up	3hours	hypothetical protein
SORBI_3003G422800	1.49598	up	3hours	hypothetical protein
SORBI_3003G423700	-1.21454	down	3hours	hypothetical protein
SORBI_3003G430400	-2.69062	down	3hours	hypothetical protein
SORBI_3003G430600	-2.77778	down	3hours	hypothetical protein
SORBI_3003G431700	2.09425	up	3hours	hypothetical protein
SORBI_3003G431900	2.40463	up	3hours	hypothetical protein
SORBI_3003G433600	-1.42832	down	3hours	hypothetical protein
SORBI_3003G433900	3.10727	up	3hours	NAD(P)H-quinone oxidoreductase subunit O, chloroplastic [Source:Projected from Arabidopsis thaliana (AT1G74880) UniProtKB/Swiss-Prot;Acc:Q9S829]
SORBI_3003G435700	3.96532	up	3hours	hypothetical protein
SORBI_3003G436800	2.68456	up	3hours	hypothetical protein
SORBI_3003G437100	2.63471	up	3hours	hypothetical protein
SORBI_3003G437300	1.90602	up	3hours	hypothetical protein
SORBI_3003G437600	1.14345	up	3hours	hypothetical protein
SORBI_3003G438500	-1.54161	down	3hours	hypothetical protein
SORBI_3003G440300	1.8564	up	3hours	hypothetical protein
SORBI_3003G443601	3.96151	up	3hours	hypothetical protein
SORBI_3003G444900	1.77865	up	3hours	Zinc finger, RING/FYVE/PHD-type domain containing protein [Source: Projected from Oryza sativa (Os01g0974400)]
SORBI_3004G000300	1.07205	up	3hours	hypothetical protein
SORBI_3004G001300	2.38498	up	3hours	hydroxypyruvate reductase [Source:Projected from Arabidopsis thaliana (AT1G68010) TAIR;Acc:AT1G68010]
SORBI_3004G006400	3.92796	up	3hours	hypothetical protein
SORBI_3004G007500	2.55622	up	3hours	Probable inactive linolenate hydroperoxide lyase [Source:Projected from Arabidopsis thaliana (AT4G15440) UniProtKB/Swiss-Prot;Acc:B3LF83]
SORBI_3004G008200	-2.13297	down	3hours	hypothetical protein
SORBI_3004G008300	-3.42864	down	3hours	hypothetical protein
SORBI_3004G008800	-1.56714	down	3hours	hypothetical protein
SORBI_3004G008900	-1.57019	down	3hours	hypothetical protein
SORBI_3004G009200	2.84151	up	3hours	hypothetical protein
SORBI_3004G009400	1.2504	up	3hours	hypothetical protein
SORBI_3004G009500	1.33945	up	3hours	hypothetical protein
SORBI_3004G011201	1.47	up	3hours	hypothetical protein
SORBI_3004G018700	1.13689	up	3hours	hypothetical protein
SORBI_3004G019400	4.13481	up	3hours	hypothetical protein
SORBI_3004G020300	2.61083	up	3hours	hypothetical protein
SORBI_3004G021400	-1.0619	down	3hours	hypothetical protein
SORBI_3004G029300	-1.52774	down	3hours	hypothetical protein
SORBI_3004G032300	-2.10992	down	3hours	hypothetical protein
SORBI_3004G032400	-1.32344	down	3hours	L-aspartate oxidase, chloroplastic [Source:Projected from Arabidopsis thaliana (AT5G14760) UniProtKB/Swiss-Prot;Acc:Q94AY1]
SORBI_3004G034600	1.1625	up	3hours	pheophytinase [Source:Projected from Arabidopsis thaliana (AT5G13800) TAIR;Acc:AT5G13800]
SORBI_3004G035500	3.37953	up	3hours
SORBI_3004G036100	4.0623	up	3hours	hypothetical protein
SORBI_3004G038700	1.27109	up	3hours	hypothetical protein
SORBI_3004G040100	8.00479	up	3hours	hypothetical protein
SORBI_3004G044250	1.91352	up	3hours	hypothetical protein
SORBI_3004G046200	1.02824	up	3hours	hypothetical protein
SORBI_3004G049400	-2.86691	down	3hours	hypothetical protein
SORBI_3004G051100	4.06964	up	3hours	hypothetical protein
SORBI_3004G052401	1.40649	up	3hours	hypothetical protein
SORBI_3004G053100	-1.14906	down	3hours	Pentatricopeptide repeat-containing protein At4g20770 [Source:Projected from Arabidopsis thaliana (AT4G20770) UniProtKB/Swiss-Prot;Acc:Q9SVH0]
SORBI_3004G053200	-5.04528	down	3hours	hypothetical protein
SORBI_3004G056900	3.77733	up	3hours	hypothetical protein
SORBI_3004G065400	1.11487	up	3hours	hypothetical protein
SORBI_3004G067800	-1.08756	down	3hours	hypothetical protein
SORBI_3004G068800	1.45933	up	3hours	hypothetical protein
SORBI_3004G071800	8.41482	up	3hours	hypothetical protein
SORBI_3004G073600	1.19166	up	3hours	hypothetical protein
SORBI_3004G077100	-1.04129	down	3hours	BUBR1 [Source:Projected from Arabidopsis thaliana (AT2G33560) UniProtKB/TrEMBL;Acc:A0A178VU51]
SORBI_3004G078600	4.46191	up	3hours	hypothetical protein
SORBI_3004G082700	-1.09309	down	3hours	hypothetical protein
SORBI_3004G083100	1.16645	up	3hours	hypothetical protein
SORBI_3004G083900	1.75695	up	3hours	hypothetical protein
SORBI_3004G086800	-1.72117	down	3hours	hypothetical protein
SORBI_3004G087500	1.24531	up	3hours	hypothetical protein
SORBI_3004G087800	-1.78982	down	3hours	hypothetical protein
SORBI_3004G088100	1.49926	up	3hours	hypothetical protein
SORBI_3004G088551	-1.9143	down	3hours	hypothetical protein
SORBI_3004G091700	-1.23175	down	3hours	hypothetical protein
SORBI_3004G097100	-1.80361	down	3hours	hypothetical protein
SORBI_3004G100500	1.66704	up	3hours	hypothetical protein
SORBI_3004G102200	-2.95162	down	3hours	hypothetical protein
SORBI_3004G104700	-1.09089	down	3hours	Aspartate aminotransferase, mitochondrial [Source:Projected from Arabidopsis thaliana (AT2G30970) UniProtKB/Swiss-Prot;Acc:P46643]
SORBI_3004G107700	1.06726	up	3hours	hypothetical protein
SORBI_3004G108800	-1.181	down	3hours	hypothetical protein
SORBI_3004G109600	-1.94193	down	3hours	hypothetical protein
SORBI_3004G109900	1.29478	up	3hours	hypothetical protein
SORBI_3004G112300	-2.7066	down	3hours	hypothetical protein
SORBI_3004G114800	1.35681	up	3hours	hypothetical protein
SORBI_3004G119700	-1.09365	down	3hours	hypothetical protein
SORBI_3004G122200	2.18096	up	3hours	hypothetical protein
SORBI_3004G122500	2.25542	up	3hours	hypothetical protein
SORBI_3004G126200	-3.15419	down	3hours	hypothetical protein
SORBI_3004G126500	-1.45922	down	3hours	hypothetical protein
SORBI_3004G127200	-1.85391	down	3hours	hypothetical protein
SORBI_3004G128500	-1.08111	down	3hours	hypothetical protein
SORBI_3004G130600	1.27571	up	3hours
SORBI_3004G133500	1.9057	up	3hours	hypothetical protein
SORBI_3004G141200	-2.91553	down	3hours	hypothetical protein
SORBI_3004G142700	1.64853	up	3hours	hypothetical protein
SORBI_3004G142800	1.35664	up	3hours	hypothetical protein
SORBI_3004G147900	-4.5677	down	3hours	hypothetical protein
SORBI_3004G148000	-3.67008	down	3hours	hypothetical protein
SORBI_3004G148100	-2.10534	down	3hours	hypothetical protein
SORBI_3004G148200	-1.64407	down	3hours	hypothetical protein
SORBI_3004G153300	1.21686	up	3hours	hypothetical protein
SORBI_3004G153400	1.08838	up	3hours	hypothetical protein
SORBI_3004G153501	1.0734	up	3hours	hypothetical protein
SORBI_3004G154000	2.13862	up	3hours	hypothetical protein
SORBI_3004G154400	2.38553	up	3hours	hypothetical protein
SORBI_3004G154800	1.36523	up	3hours	hypothetical protein
SORBI_3004G160950	1.84863	up	3hours	hypothetical protein
SORBI_3004G161501	11.1239	up	3hours	hypothetical protein
SORBI_3004G165100	-2.03081	down	3hours	hypothetical protein
SORBI_3004G165600	-1.20872	down	3hours	hypothetical protein
SORBI_3004G165900	2.47737	up	3hours	hypothetical protein
SORBI_3004G167800	-1.31779	down	3hours	hypothetical protein
SORBI_3004G169300	-5.5016	down	3hours	hypothetical protein
SORBI_3004G170200	1.02536	up	3hours	hypothetical protein
SORBI_3004G173200	1.0427	up	3hours	hypothetical protein
SORBI_3004G177500	1.17946	up	3hours	hypothetical protein
SORBI_3004G178600	-3.7723	down	3hours	hypothetical protein
SORBI_3004G180700	1.14761	up	3hours	hypothetical protein
SORBI_3004G181300	-1.90604	down	3hours	hypothetical protein
SORBI_3004G181400	-1.93853	down	3hours	hypothetical protein
SORBI_3004G182300	-2.05729	down	3hours
SORBI_3004G184101	-2.65319	down	3hours	hypothetical protein
SORBI_3004G184800	-1.41727	down	3hours	hypothetical protein
SORBI_3004G189500	-1.78015	down	3hours	hypothetical protein
SORBI_3004G189600	-2.28075	down	3hours	hypothetical protein
SORBI_3004G193400	3.02735	up	3hours	hypothetical protein
SORBI_3004G195800	-2.04932	down	3hours	hypothetical protein
SORBI_3004G197400	-1.16135	down	3hours	hypothetical protein
SORBI_3004G198100	-1.17848	down	3hours	hypothetical protein
SORBI_3004G199400	-1.43461	down	3hours	hypothetical protein
SORBI_3004G201600	-1.27097	down	3hours	hypothetical protein
SORBI_3004G204500	2.09002	up	3hours	hypothetical protein
SORBI_3004G205100	-1.24438	down	3hours	hypothetical protein
SORBI_3004G208201	-2.33852	down	3hours	hypothetical protein
SORBI_3004G209900	1.07925	up	3hours	hypothetical protein
SORBI_3004G211600	2.52397	up	3hours	hypothetical protein
SORBI_3004G211866	1.85968	up	3hours	hypothetical protein
SORBI_3004G211900	1.64012	up	3hours	hypothetical protein
SORBI_3004G213200	-1.18181	down	3hours	hypothetical protein
SORBI_3004G213600	1.27865	up	3hours	hypothetical protein
SORBI_3004G215100	-1.02625	down	3hours	hypothetical protein
SORBI_3004G215500	4.24447	up	3hours	hypothetical protein
SORBI_3004G215800	3.3222	up	3hours	hypothetical protein
SORBI_3004G216700	2.07538	up	3hours	Two-component response regulator-like APRR1 [Source:Projected from Arabidopsis thaliana (AT5G61380) UniProtKB/Swiss-Prot;Acc:Q9LKL2]
SORBI_3004G217800	-1.31445	down	3hours
SORBI_3004G224200	-1.10358	down	3hours	hypothetical protein
SORBI_3004G229200	-1.06547	down	3hours	hypothetical protein
SORBI_3004G229400	-1.56036	down	3hours	hypothetical protein
SORBI_3004G229500	-1.27903	down	3hours	hypothetical protein
SORBI_3004G231700	1.58866	up	3hours	hypothetical protein
SORBI_3004G233400	-1.90388	down	3hours	hypothetical protein
SORBI_3004G234100	-1.08681	down	3hours	hypothetical protein
SORBI_3004G235200|ATPD	1.29548	up	3hours	#N/A
SORBI_3004G236100	-4.06271	down	3hours	hypothetical protein
SORBI_3004G241000	-1.49727	down	3hours	Putative pentatricopeptide repeat-containing protein At1g68930 [Source:Projected from Arabidopsis thaliana (AT1G68930) UniProtKB/Swiss-Prot;Acc:Q9CAA8]
SORBI_3004G245100	-1.24606	down	3hours	hypothetical protein
SORBI_3004G245700	-1.85997	down	3hours	hypothetical protein
SORBI_3004G245850	-1.98628	down	3hours	hypothetical protein
SORBI_3004G246600	-2.38583	down	3hours	hypothetical protein
SORBI_3004G248000	-2.04058	down	3hours	hypothetical protein
SORBI_3004G249800	2.8344	up	3hours	hypothetical protein
SORBI_3004G249900	1.63706	up	3hours	hypothetical protein
SORBI_3004G249950	1.31237	up	3hours	hypothetical protein
SORBI_3004G250000	1.25666	up	3hours	hypothetical protein
SORBI_3004G250700	1.18511	up	3hours	hypothetical protein
SORBI_3004G251000	2.31674	up	3hours	hypothetical protein
SORBI_3004G262600	-1.11579	down	3hours	hypothetical protein
SORBI_3004G266500	1.37279	up	3hours	hypothetical protein
SORBI_3004G267400	1.17765	up	3hours	hypothetical protein
SORBI_3004G267700	1.9904	up	3hours	hypothetical protein
SORBI_3004G268400	4.5574	up	3hours	hypothetical protein
SORBI_3004G268500	3.34701	up	3hours	Probable carotenoid cleavage dioxygenase 4, chloroplastic [Source:Projected from Arabidopsis thaliana (AT4G19170) UniProtKB/Swiss-Prot;Acc:O49675]
SORBI_3004G269500	1.07188	up	3hours	hypothetical protein
SORBI_3004G270500	1.02864	up	3hours	Homodimeric diiron-carboxylate protein, Cyanide-resistant respiration in mitochondria, Reactive oxygen species (ROS) scavengin [Source: Projected from Oryza sativa (Os02g0700400)]
SORBI_3004G271500	-1.09879	down	3hours	hypothetical protein
SORBI_3004G272100	3.07396	up	3hours	hypothetical protein
SORBI_3004G272700	1.25475	up	3hours	4-coumarate:coenzyme A ligase, Flavonoid biosynthesi [Source: Projected from Oryza sativa (Os02g0697400)]
SORBI_3004G273900	-2.06109	down	3hours	hypothetical protein
SORBI_3004G274700	1.3653	up	3hours	hypothetical protein
SORBI_3004G279200	-1.20536	down	3hours	hypothetical protein
SORBI_3004G279300	-2.53793	down	3hours	hypothetical protein
SORBI_3004G283900	1.68704	up	3hours	hypothetical protein
SORBI_3004G284200	7.84273	up	3hours	hypothetical protein
SORBI_3004G285800	1.09716	up	3hours	hypothetical protein
SORBI_3004G286600	1.24331	up	3hours
SORBI_3004G288900	-1.24952	down	3hours	hypothetical protein
SORBI_3004G294300	-1.56352	down	3hours	hypothetical protein
SORBI_3004G294400	-1.6956	down	3hours	hypothetical protein
SORBI_3004G294500	-1.25581	down	3hours	hypothetical protein
SORBI_3004G295600	-1.99445	down	3hours	hypothetical protein
SORBI_3004G297600	-1.22003	down	3hours	hypothetical protein
SORBI_3004G299500	1.23835	up	3hours	hypothetical protein
SORBI_3004G299600	2.64429	up	3hours	hypothetical protein
SORBI_3004G299850	-1.34735	down	3hours	hypothetical protein
SORBI_3004G300000	1.04154	up	3hours	hypothetical protein
SORBI_3004G302150	1.08549	up	3hours	hypothetical protein
SORBI_3004G302500	1.74461	up	3hours	Thylakoid lumenal protein TL20.3, chloroplastic [Source:Projected from Arabidopsis thaliana (AT1G12250) UniProtKB/Swiss-Prot;Acc:Q8H1Q1]
SORBI_3004G308500	-1.26765	down	3hours	hypothetical protein
SORBI_3004G308900	-5.04328	down	3hours	hypothetical protein
SORBI_3004G309300	-2.43914	down	3hours	Ferredoxin--nitrite reductase, chloroplastic [Source:Projected from Arabidopsis thaliana (AT2G15620) UniProtKB/Swiss-Prot;Acc:Q39161]
SORBI_3004G310000	1.15204	up	3hours	hypothetical protein
SORBI_3004G311000	-1.12009	down	3hours	hypothetical protein
SORBI_3004G312500	-1.16927	down	3hours	hypothetical protein
SORBI_3004G312700	-1.02901	down	3hours	hypothetical protein
SORBI_3004G312800	-2.04297	down	3hours	hypothetical protein
SORBI_3004G313100	1.40451	up	3hours	hypothetical protein
SORBI_3004G313750	-1.93023	down	3hours	hypothetical protein
SORBI_3004G314800	2.72289	up	3hours	hypothetical protein
SORBI_3004G315100	3.57782	up	3hours	WCRKC thioredoxin 1 [Source:Projected from Arabidopsis thaliana (AT5G06690) UniProtKB/TrEMBL;Acc:F4K3Y1]
SORBI_3004G317000	-1.12418	down	3hours	Transcription activator, Gibberellin (GA)-induced stem elongatio [Source: Projected from Oryza sativa (Os02g0776900)]
SORBI_3004G317401	-7.28894	down	3hours	hypothetical protein
SORBI_3004G319700	-8.05165	down	3hours	hypothetical protein
SORBI_3004G322800	1.00254	up	3hours	hypothetical protein
SORBI_3004G323300	-1.38168	down	3hours	hypothetical protein
SORBI_3004G325300	2.76866	up	3hours	hypothetical protein
SORBI_3004G326800	-1.14324	down	3hours	hypothetical protein
SORBI_3004G328000	1.32022	up	3hours	Ubiquitous nuclear protein, Regulation of photoperiodic flowerin [Source: Projected from Oryza sativa (Os02g0793900)]
SORBI_3004G328601	2.30006	up	3hours	hypothetical protein
SORBI_3004G328800	2.38112	up	3hours	hypothetical protein
SORBI_3004G328900	4.1048	up	3hours	hypothetical protein
SORBI_3004G331500	2.1677	up	3hours	hypothetical protein
SORBI_3004G332800	3.40005	up	3hours	hypothetical protein
SORBI_3004G335500	1.20299	up	3hours	hypothetical protein
SORBI_3004G338200	-1.69843	down	3hours	hypothetical protein
SORBI_3004G339900	-1.20712	down	3hours	hypothetical protein
SORBI_3004G343300	2.12347	up	3hours	hypothetical protein
SORBI_3004G346400	-1.40852	down	3hours	hypothetical protein
SORBI_3004G349175	1.13186	up	3hours	Similar to Ethylene receptor-like protein 2 [Source: Projected from Oryza sativa (Os02g0820900)]
SORBI_3004G352301	1.31718	up	3hours	hypothetical protein
SORBI_3004G353100	1.83201	up	3hours	hypothetical protein
SORBI_3004G357600	1.06189	up	3hours	Similar to Sucrose synthase [Source: Projected from Oryza sativa (Os02g0831500)]
SORBI_3004G359600	2.96087	up	3hours	NAD(P)-binding Rossmann-fold superfamily protein [Source:Projected from Arabidopsis thaliana (AT2G21280) TAIR;Acc:AT2G21280]
SORBI_3005G002700|DES3	3.6731	up	3hours	#N/A
SORBI_3005G003200	2.02477	up	3hours	DIN6 [Source:Projected from Arabidopsis thaliana (AT3G47340) UniProtKB/TrEMBL;Acc:A0A178VBT4]
SORBI_3005G005100	1.86619	up	3hours	hypothetical protein
SORBI_3005G007800	1.1818	up	3hours	hypothetical protein
SORBI_3005G011300	1.68009	up	3hours	hypothetical protein
SORBI_3005G014000	-1.93083	down	3hours	hypothetical protein
SORBI_3005G016300	-1.06581	down	3hours	hypothetical protein
SORBI_3005G021600	2.29238	up	3hours	hypothetical protein
SORBI_3005G021800	-1.28624	down	3hours	hypothetical protein
SORBI_3005G029800	1.34964	up	3hours	hypothetical protein
SORBI_3005G036000	1.82984	up	3hours	hypothetical protein
SORBI_3005G036100	1.20841	up	3hours	hypothetical protein
SORBI_3005G037000	-4.49803	down	3hours	hypothetical protein
SORBI_3005G038300	-1.12181	down	3hours	hypothetical protein
SORBI_3005G039600	2.36503	up	3hours	hypothetical protein
SORBI_3005G042000	3.43084	up	3hours
SORBI_3005G045900	2.86941	up	3hours	hypothetical protein
SORBI_3005G050200	1.52786	up	3hours	hypothetical protein
SORBI_3005G063300	1.04914	up	3hours	hypothetical protein
SORBI_3005G063400	1.06219	up	3hours	hypothetical protein
SORBI_3005G064500	-4.55157	down	3hours	hypothetical protein
SORBI_3005G064600	-1.55181	down	3hours	hypothetical protein
SORBI_3005G064900	1.07426	up	3hours	hypothetical protein
SORBI_3005G067200	2.38892	up	3hours	hypothetical protein
SORBI_3005G067300	2.20865	up	3hours	hypothetical protein
SORBI_3005G067500	2.11726	up	3hours	hypothetical protein
SORBI_3005G082820	2.20941	up	3hours	hypothetical protein
SORBI_3005G082860	2.14748	up	3hours	hypothetical protein
SORBI_3005G084300	1.7863	up	3hours	hypothetical protein
SORBI_3005G086400	-2.4185	down	3hours	hypothetical protein
SORBI_3005G086600	1.13029	up	3hours	hypothetical protein
SORBI_3005G087000	3.48559	up	3hours	hypothetical protein
SORBI_3005G087800	-4.83626	down	3hours	hypothetical protein
SORBI_3005G088800	1.3841	up	3hours	hypothetical protein
SORBI_3005G089600	1.82957	up	3hours	Probable sucrose-phosphate synthase 4 [Source:Projected from Arabidopsis thaliana (AT4G10120) UniProtKB/Swiss-Prot;Acc:F4JLK2]
SORBI_3005G093101	-1.41129	down	3hours	hypothetical protein
SORBI_3005G097600	1.63159	up	3hours	hypothetical protein
SORBI_3005G098000	-1.04538	down	3hours	hypothetical protein
SORBI_3005G099000	1.11246	up	3hours	hypothetical protein
SORBI_3005G100800	1.04433	up	3hours	hypothetical protein
SORBI_3005G101000	1.58689	up	3hours	hypothetical protein
SORBI_3005G101300	3.88001	up	3hours	NAD(P)H-quinone oxidoreductase subunit T, chloroplastic [Source:Projected from Arabidopsis thaliana (AT4G09350) UniProtKB/Swiss-Prot;Acc:Q9SMS0]
SORBI_3005G103300	-3.56698	down	3hours	hypothetical protein
SORBI_3005G103500	-4.42508	down	3hours	hypothetical protein
SORBI_3005G103800	-2.95777	down	3hours	hypothetical protein
SORBI_3005G107900	1.31467	up	3hours	hypothetical protein
SORBI_3005G108150	3.37061	up	3hours	hypothetical protein
SORBI_3005G108600	3.56753	up	3hours	hypothetical protein
SORBI_3005G110406	-1.48743	down	3hours	hypothetical protein
SORBI_3005G110469	-1.05709	down	3hours	hypothetical protein
SORBI_3005G110535	-1.10363	down	3hours
SORBI_3005G111400	-4.82965	down	3hours	hypothetical protein
SORBI_3005G115600	-1.86813	down	3hours	hypothetical protein
SORBI_3005G117100	1.15392	up	3hours	Regulation of shoot gravitropism and tiller angle, Regulation of polar auxin transpor [Source: Projected from Oryza sativa (Os11g0490600)]
SORBI_3005G119900	-1.7929	down	3hours	hypothetical protein
SORBI_3005G121500	1.56788	up	3hours	hypothetical protein
SORBI_3005G122400	-2.0784	down	3hours	hypothetical protein
SORBI_3005G126100	-2.99982	down	3hours	hypothetical protein
SORBI_3005G126200	-2.00938	down	3hours	hypothetical protein
SORBI_3005G127400	1.06809	up	3hours	hypothetical protein
SORBI_3005G127800	-1.52294	down	3hours	hypothetical protein
SORBI_3005G131200	-1.47572	down	3hours	hypothetical protein
SORBI_3005G131301	-1.88523	down	3hours	hypothetical protein
SORBI_3005G134600	1.04834	up	3hours	hypothetical protein
SORBI_3005G142700	-1.04355	down	3hours	hypothetical protein
SORBI_3005G145100	1.12197	up	3hours	hypothetical protein
SORBI_3005G145300	2.51185	up	3hours	FKF1 [Source:Projected from Arabidopsis thaliana (AT1G68050) UniProtKB/TrEMBL;Acc:A0A178W8F6]
SORBI_3005G160700	1.71548	up	3hours	hypothetical protein
SORBI_3005G164200	2.38746	up	3hours	hypothetical protein
SORBI_3005G164300	2.36983	up	3hours	hypothetical protein
SORBI_3005G164800	-2.7248	down	3hours	hypothetical protein
SORBI_3005G164900	-1.14807	down	3hours	hypothetical protein
SORBI_3005G165100	-2.69489	down	3hours	hypothetical protein
SORBI_3005G165900	-1.09295	down	3hours	hypothetical protein
SORBI_3005G166800	-2.74636	down	3hours	hypothetical protein
SORBI_3005G168700	1.41969	up	3hours	hypothetical protein
SORBI_3005G169800	1.44156	up	3hours	hypothetical protein
SORBI_3005G175500	2.88836	up	3hours	hypothetical protein
SORBI_3005G175600	2.38159	up	3hours	hypothetical protein
SORBI_3005G175800	-2.6443	down	3hours	hypothetical protein
SORBI_3005G177800	1.52591	up	3hours	Transcription factor bHLH47 [Source:Projected from Arabidopsis thaliana (AT3G47640) UniProtKB/Swiss-Prot;Acc:Q9SN74]
SORBI_3005G184100	1.06838	up	3hours	hypothetical protein
SORBI_3005G194100	4.2048	up	3hours	hypothetical protein
SORBI_3005G194400	2.21182	up	3hours	hypothetical protein
SORBI_3005G196700	1.78333	up	3hours	hypothetical protein
SORBI_3005G198300	1.29859	up	3hours	hypothetical protein
SORBI_3005G205100	-1.30222	down	3hours	hypothetical protein
SORBI_3005G205300	-1.55737	down	3hours	hypothetical protein
SORBI_3005G205400	-2.03589	down	3hours	hypothetical protein
SORBI_3005G206500	1.06295	up	3hours	Magnesium/proton exchanger [Source:Projected from Arabidopsis thaliana (AT2G47600) UniProtKB/Swiss-Prot;Acc:O22252]
SORBI_3005G207300	-1.25386	down	3hours	hypothetical protein
SORBI_3005G210100	1.72887	up	3hours	stachyose synthase [Source:Projected from Arabidopsis thaliana (AT4G01970) TAIR;Acc:AT4G01970]
SORBI_3005G213500	2.91018	up	3hours	hypothetical protein
SORBI_3005G215200	1.1019	up	3hours	hypothetical protein
SORBI_3005G216100	-2.22884	down	3hours	hypothetical protein
SORBI_3005G216200	-2.18747	down	3hours	hypothetical protein
SORBI_3005G218201	-1.39677	down	3hours	hypothetical protein
SORBI_3005G218500	-1.85404	down	3hours	hypothetical protein
SORBI_3005G218600	-1.48715	down	3hours	hypothetical protein
SORBI_3005G218800	-1.90881	down	3hours	hypothetical protein
SORBI_3005G220300	-1.08406	down	3hours	hypothetical protein
SORBI_3005G222500	-1.07822	down	3hours	hypothetical protein
SORBI_3005G224400|OMT2	1.1748	up	3hours	#N/A
SORBI_3005G224500	1.21774	up	3hours	hypothetical protein
SORBI_3005G226100	-1.63128	down	3hours	hypothetical protein
SORBI_3005G228250	1.2299	up	3hours	hypothetical protein
SORBI_3006G004900	-1.15618	down	3hours	hypothetical protein
SORBI_3006G005400	1.14045	up	3hours	hypothetical protein
SORBI_3006G007300	5.24533	up	3hours	hypothetical protein
SORBI_3006G007600	4.18452	up	3hours	hypothetical protein
SORBI_3006G007900|OMT3	1.82488	up	3hours	#N/A
SORBI_3006G008000	1.30919	up	3hours	hypothetical protein
SORBI_3006G011400	-2.20153	down	3hours	hypothetical protein
SORBI_3006G011900	5.24719	up	3hours	hypothetical protein
SORBI_3006G013800	2.89247	up	3hours	hypothetical protein
SORBI_3006G020300	3.61012	up	3hours	hypothetical protein
SORBI_3006G021900	-1.71267	down	3hours	hypothetical protein
SORBI_3006G024700	-1.21202	down	3hours	hypothetical protein
SORBI_3006G027000	1.22738	up	3hours	hypothetical protein
SORBI_3006G029300	-1.2251	down	3hours	DNA repair protein RAD5B [Source:Projected from Arabidopsis thaliana (AT5G43530) UniProtKB/Swiss-Prot;Acc:Q9FIY7]
SORBI_3006G030800	-2.76952	down	3hours	hypothetical protein
SORBI_3006G032700	-3.93274	down	3hours	hypothetical protein
SORBI_3006G039600	-3.77729	down	3hours	hypothetical protein
SORBI_3006G039700	-2.96276	down	3hours	hypothetical protein
SORBI_3006G041700	-1.61929	down	3hours	hypothetical protein
SORBI_3006G046500	2.63408	up	3hours	hypothetical protein
SORBI_3006G048100	-1.27624	down	3hours	hypothetical protein
SORBI_3006G052100	1.10919	up	3hours	hypothetical protein
SORBI_3006G052150	1.80827	up	3hours	hypothetical protein
SORBI_3006G054200	-1.551	down	3hours	hypothetical protein
SORBI_3006G054900	-1.45428	down	3hours	hypothetical protein
SORBI_3006G057300	1.08893	up	3hours	hypothetical protein
SORBI_3006G060200	3.41054	up	3hours	hypothetical protein
SORBI_3006G060800	3.56564	up	3hours	hypothetical protein
SORBI_3006G060900	-1.01422	down	3hours	hypothetical protein
SORBI_3006G064400	1.51921	up	3hours	hypothetical protein
SORBI_3006G065600	1.1288	up	3hours	hypothetical protein
SORBI_3006G065900	1.06503	up	3hours	hypothetical protein
SORBI_3006G069300	1.0739	up	3hours	hypothetical protein
SORBI_3006G070298	5.62806	up	3hours	hypothetical protein
SORBI_3006G072000	-1.87509	down	3hours	hypothetical protein
SORBI_3006G073400	-3.61762	down	3hours	hypothetical protein
SORBI_3006G073500	3.57278	up	3hours	hypothetical protein
SORBI_3006G076400	-1.29751	down	3hours	Histone H3 [Source:Projected from Arabidopsis thaliana (AT5G10400) UniProtKB/TrEMBL;Acc:Q0WRA9]
SORBI_3006G078500	2.48164	up	3hours	hypothetical protein
SORBI_3006G079100	-1.03927	down	3hours	hypothetical protein
SORBI_3006G079300	1.00863	up	3hours	hypothetical protein
SORBI_3006G080800	2.27662	up	3hours	hypothetical protein
SORBI_3006G087200	1.29299	up	3hours	hypothetical protein
SORBI_3006G092200	1.15849	up	3hours	hypothetical protein
SORBI_3006G093100	2.1013	up	3hours	hypothetical protein
SORBI_3006G093200	-1.18458	down	3hours	hypothetical protein
SORBI_3006G095400	-1.06791	down	3hours	hypothetical protein
SORBI_3006G096000	-3.31646	down	3hours	hypothetical protein
SORBI_3006G097500	1.27773	up	3hours	Zeaxanthin epoxidase, chloroplastic [Source:Projected from Arabidopsis thaliana (AT5G67030) UniProtKB/Swiss-Prot;Acc:Q9FGC7]
SORBI_3006G100900	2.9277	up	3hours	hypothetical protein
SORBI_3006G101900	1.87729	up	3hours	hypothetical protein
SORBI_3006G105900	3.51397	up	3hours	hypothetical protein
SORBI_3006G106700	1.57434	up	3hours	hypothetical protein
SORBI_3006G113100	-2.9271	down	3hours	hypothetical protein
SORBI_3006G113200	-1.96382	down	3hours	hypothetical protein
SORBI_3006G113800	-3.25156	down	3hours	hypothetical protein
SORBI_3006G114200	-2.30263	down	3hours	hypothetical protein
SORBI_3006G114700	1.77916	up	3hours
SORBI_3006G117100	1.26417	up	3hours	hypothetical protein
SORBI_3006G119300	-1.20621	down	3hours	hypothetical protein
SORBI_3006G120600	-1.29609	down	3hours	Similar to OSIGBa0116M22.9 protein [Source: Projected from Oryza sativa (Os04g0479000)]
SORBI_3006G121000	-4.11398	down	3hours	hypothetical protein
SORBI_3006G122400	1.37947	up	3hours	hypothetical protein
SORBI_3006G123500	4.13985	up	3hours	hypothetical protein
SORBI_3006G124200	-1.05016	down	3hours	hypothetical protein
SORBI_3006G125000	1.70595	up	3hours	hypothetical protein
SORBI_3006G125800	1.27884	up	3hours	hypothetical protein
SORBI_3006G126700	-1.03744	down	3hours	Mitotic spindle checkpoint protein MAD2 [Source:Projected from Arabidopsis thaliana (AT3G25980) UniProtKB/Swiss-Prot;Acc:Q9LU93]
SORBI_3006G128700	-1.09968	down	3hours	hypothetical protein
SORBI_3006G130300	2.10726	up	3hours	hypothetical protein
SORBI_3006G133000	-1.41962	down	3hours	hypothetical protein
SORBI_3006G133100	-1.32164	down	3hours	hypothetical protein
SORBI_3006G133200	-1.70869	down	3hours	hypothetical protein
SORBI_3006G135800	-1.18508	down	3hours	hypothetical protein
SORBI_3006G136500	3.37424	up	3hours	hypothetical protein
SORBI_3006G136600	-1.04889	down	3hours	hypothetical protein
SORBI_3006G137200	1.48299	up	3hours	hypothetical protein
SORBI_3006G140500	2.7569	up	3hours	hypothetical protein
SORBI_3006G140700	4.11195	up	3hours	hypothetical protein
SORBI_3006G142332	1.31275	up	3hours	hypothetical protein
SORBI_3006G143100	-1.19048	down	3hours
SORBI_3006G144700	-1.42077	down	3hours	ROW1 [Source:Projected from Arabidopsis thaliana (AT1G04020) UniProtKB/TrEMBL;Acc:A0A384KH31]
SORBI_3006G146500	-1.69223	down	3hours	hypothetical protein
SORBI_3006G147500	4.05024	up	3hours	hypothetical protein
SORBI_3006G148500	-3.06188	down	3hours	hypothetical protein
SORBI_3006G150800	1.03576	up	3hours	hypothetical protein
SORBI_3006G155200	2.42771	up	3hours	hypothetical protein
SORBI_3006G155700	2.79573	up	3hours	hypothetical protein
SORBI_3006G155900	-1.16041	down	3hours	hypothetical protein
SORBI_3006G156500	-1.51014	down	3hours	hypothetical protein
SORBI_3006G158200	-1.48975	down	3hours	hypothetical protein
SORBI_3006G158266	-1.178	down	3hours	hypothetical protein
SORBI_3006G158700	3.03005	up	3hours	hypothetical protein
SORBI_3006G160500	1.6842	up	3hours	hypothetical protein
SORBI_3006G161100	1.60954	up	3hours	hypothetical protein
SORBI_3006G163100	1.44608	up	3hours	hypothetical protein
SORBI_3006G165400	2.2124	up	3hours	Glutamate dehydrogenase [Source:Projected from Arabidopsis thaliana (AT5G07440) UniProtKB/TrEMBL;Acc:A0A178UEW8]
SORBI_3006G167400	-1.36209	down	3hours	hypothetical protein
SORBI_3006G168100	-1.65497	down	3hours	hypothetical protein
SORBI_3006G168300	1.12512	up	3hours	nudix hydrolase homolog 8 [Source:Projected from Arabidopsis thaliana (AT5G47240) TAIR;Acc:AT5G47240]
SORBI_3006G170400	1.216	up	3hours	hypothetical protein
SORBI_3006G173800	-1.38979	down	3hours	hypothetical protein
SORBI_3006G176100	1.32639	up	3hours	hypothetical protein
SORBI_3006G177000	1.37718	up	3hours	hypothetical protein
SORBI_3006G177800	-1.75421	down	3hours	hypothetical protein
SORBI_3006G179900	1.23645	up	3hours	hypothetical protein
SORBI_3006G181900	1.77357	up	3hours	hypothetical protein
SORBI_3006G183200	-1.18345	down	3hours	Similar to OCL1 homeobox protein [Source: Projected from Oryza sativa (Os04g0569100)]
SORBI_3006G184400	-2.32691	down	3hours	hypothetical protein
SORBI_3006G184800	-4.17979	down	3hours	hypothetical protein
SORBI_3006G187000	-1.03588	down	3hours	hypothetical protein
SORBI_3006G188200	1.44275	up	3hours	hypothetical protein
SORBI_3006G190100	-2.24938	down	3hours	hypothetical protein
SORBI_3006G193200	2.24722	up	3hours	hypothetical protein
SORBI_3006G194600	-2.26932	down	3hours	hypothetical protein
SORBI_3006G195200	1.02773	up	3hours	hypothetical protein
SORBI_3006G195800	-1.18874	down	3hours	hypothetical protein
SORBI_3006G196200	1.0826	up	3hours	hypothetical protein
SORBI_3006G196600	-1.25546	down	3hours	hypothetical protein
SORBI_3006G198800	1.20612	up	3hours	hypothetical protein
SORBI_3006G199100	-1.1861	down	3hours	hypothetical protein
SORBI_3006G201100	2.00995	up	3hours	hypothetical protein
SORBI_3006G201300	-1.04987	down	3hours	hypothetical protein
SORBI_3006G202500	1.31426	up	3hours	Homodimeric diiron-carboxylate protein, Cyanide-resistant respiration in mitochondria, Reactive oxygen species (ROS) scavengin [Source: Projected from Oryza sativa (Os04g0600200)]
SORBI_3006G202600	1.13768	up	3hours	hypothetical protein
SORBI_3006G204000	2.65034	up	3hours	ascorbate peroxidase 4 [Source:Projected from Arabidopsis thaliana (AT4G09010) TAIR;Acc:AT4G09010]
SORBI_3006G205500	-1.17387	down	3hours	hypothetical protein
SORBI_3006G205700	-1.27865	down	3hours	hypothetical protein
SORBI_3006G209300	1.27035	up	3hours	hypothetical protein
SORBI_3006G211000	1.04795	up	3hours	hypothetical protein
SORBI_3006G211300	-1.0214	down	3hours	hypothetical protein
SORBI_3006G211701	3.00299	up	3hours	hypothetical protein
SORBI_3006G214000	-1.20943	down	3hours	hypothetical protein
SORBI_3006G216400	1.20423	up	3hours	hypothetical protein
SORBI_3006G217900	-1.12699	down	3hours	Leucine-rich repeat receptor-like protein kinase (Fragment) [Source:Projected from Arabidopsis thaliana (AT5G46330) UniProtKB/TrEMBL;Acc:C0LGU8]
SORBI_3006G221101	-1.41133	down	3hours	hypothetical protein
SORBI_3006G223500	-1.3718	down	3hours	ABC transporter I family member 1 [Source:Projected from Arabidopsis thaliana (AT1G63270) UniProtKB/Swiss-Prot;Acc:Q9C8T1]
SORBI_3006G223900	1.05536	up	3hours	hypothetical protein
SORBI_3006G227300	1.59481	up	3hours	hypothetical protein
SORBI_3006G229300	3.62074	up	3hours	hypothetical protein
SORBI_3006G230800	-3.06923	down	3hours	hypothetical protein
SORBI_3006G231100	-2.12842	down	3hours	hypothetical protein
SORBI_3006G231200	-1.91814	down	3hours	hypothetical protein
SORBI_3006G231332	-2.9023	down	3hours	hypothetical protein
SORBI_3006G234100	1.20891	up	3hours	hypothetical protein
SORBI_3006G235350	3.08739	up	3hours	hypothetical protein
SORBI_3006G235800	-1.69131	down	3hours	hypothetical protein
SORBI_3006G235900	-1.76746	down	3hours	hypothetical protein
SORBI_3006G238200	3.00001	up	3hours	hypothetical protein
SORBI_3006G239000	-1.32008	down	3hours	hypothetical protein
SORBI_3006G239800	1.06575	up	3hours	Glycerol kinase [Source:Projected from Arabidopsis thaliana (AT1G80460) UniProtKB/Swiss-Prot;Acc:Q9M8L4]
SORBI_3006G241700	-1.26918	down	3hours	hypothetical protein
SORBI_3006G242000	1.06798	up	3hours	Probable cysteine protease RD21B [Source:Projected from Arabidopsis thaliana (AT5G43060) UniProtKB/Swiss-Prot;Acc:Q9FMH8]
SORBI_3006G246600	-6.89089	down	3hours	hypothetical protein
SORBI_3006G249400	-1.89354	down	3hours	Glutamine synthetase, chloroplastic/mitochondrial [Source:Projected from Arabidopsis thaliana (AT5G35630) UniProtKB/Swiss-Prot;Acc:Q43127]
SORBI_3006G251400	1.08412	up	3hours	hypothetical protein
SORBI_3006G257700	-1.3038	down	3hours	hypothetical protein
SORBI_3006G258700	2.13242	up	3hours	hypothetical protein
SORBI_3006G258800	1.08305	up	3hours	hypothetical protein
SORBI_3006G259000	-1.1908	down	3hours	hypothetical protein
SORBI_3006G264201	3.28741	up	3hours	Chlorophyll a-b binding protein, chloroplastic [Source:Projected from Arabidopsis thaliana (AT1G15820) UniProtKB/TrEMBL;Acc:Q9LMQ2]
SORBI_3006G264900	3.04364	up	3hours	hypothetical protein
SORBI_3006G265400	1.56976	up	3hours	Chaperone protein dnaJ C76, chloroplastic [Source:Projected from Arabidopsis thaliana (AT5G23240) UniProtKB/Swiss-Prot;Acc:Q9FMX6]
SORBI_3006G267000	-1.08876	down	3hours	hypothetical protein
SORBI_3006G271800	-1.14335	down	3hours	Potassium efflux antiporter, Chloroplast development, Drought toleranc [Source: Projected from Oryza sativa (Os04g0682800)]
SORBI_3006G271900	-1.43395	down	3hours	DNA mismatch repair protein MSH3 [Source:Projected from Arabidopsis thaliana (AT4G25540) UniProtKB/Swiss-Prot;Acc:O65607]
SORBI_3006G272900	8.07538	up	3hours	hypothetical protein
SORBI_3006G273800	-2.12472	down	3hours	hypothetical protein
SORBI_3006G275300	-8.35264	down	3hours	hypothetical protein
SORBI_3006G278800	2.0308	up	3hours	hypothetical protein
SORBI_3006G279600	1.10366	up	3hours	hypothetical protein
SORBI_3006G279800	1.5229	up	3hours	hypothetical protein
SORBI_3007G000500	-1.21695	down	3hours	hypothetical protein
SORBI_3007G002100	-5.56329	down	3hours	hypothetical protein
SORBI_3007G002200	1.21186	up	3hours	hypothetical protein
SORBI_3007G004600	3.2311	up	3hours	hypothetical protein
SORBI_3007G004700	3.6558	up	3hours	hypothetical protein
SORBI_3007G004800	3.38378	up	3hours	hypothetical protein
SORBI_3007G011200	-1.17214	down	3hours	hypothetical protein
SORBI_3007G012700	-1.37314	down	3hours	hypothetical protein
SORBI_3007G014100	-3.52419	down	3hours	hypothetical protein
SORBI_3007G015200	1.24792	up	3hours	hypothetical protein
SORBI_3007G016300	1.88521	up	3hours	hypothetical protein
SORBI_3007G016600	8.76779	up	3hours	hypothetical protein
SORBI_3007G020700	-1.73439	down	3hours	hypothetical protein
SORBI_3007G023300	3.38064	up	3hours	hypothetical protein
SORBI_3007G023700	1.25019	up	3hours	hypothetical protein
SORBI_3007G026600	-2.66401	down	3hours	hypothetical protein
SORBI_3007G034300	3.4658	up	3hours	hypothetical protein
SORBI_3007G034900	2.15238	up	3hours	hypothetical protein
SORBI_3007G038500	-2.19459	down	3hours	hypothetical protein
SORBI_3007G038600	-2.18314	down	3hours	MDAR6 [Source:Projected from Arabidopsis thaliana (AT1G63940) UniProtKB/TrEMBL;Acc:A0A178WFH3]
SORBI_3007G043000	-1.30154	down	3hours	hypothetical protein
SORBI_3007G045300	3.55998	up	3hours	hypothetical protein
SORBI_3007G046950	2.57692	up	3hours	hypothetical protein
SORBI_3007G047200	1.91264	up	3hours	hypothetical protein
SORBI_3007G047400	-1.39001	down	3hours	hypothetical protein
SORBI_3007G047450	-2.32889	down	3hours	hypothetical protein
SORBI_3007G048200	-1.2087	down	3hours	hypothetical protein
SORBI_3007G048600	-1.10663	down	3hours	hypothetical protein
SORBI_3007G049700	-6.89688	down	3hours	hypothetical protein
SORBI_3007G050500	-1.07315	down	3hours	hypothetical protein
SORBI_3007G051800	-4.66263	down	3hours	hypothetical protein
SORBI_3007G052400	2.09287	up	3hours	hypothetical protein
SORBI_3007G053800	2.22297	up	3hours	RNA polymerase sigma factor sigA [Source:Projected from Arabidopsis thaliana (AT1G64860) UniProtKB/Swiss-Prot;Acc:O24629]
SORBI_3007G057300	-2.79958	down	3hours	hypothetical protein
SORBI_3007G057400	-1.31622	down	3hours	hypothetical protein
SORBI_3007G057500	-4.9867	down	3hours	hypothetical protein
SORBI_3007G057600	-5.74068	down	3hours	hypothetical protein
SORBI_3007G057700	-3.28513	down	3hours	hypothetical protein
SORBI_3007G057800	-2.04222	down	3hours	hypothetical protein
SORBI_3007G060900	2.19685	up	3hours	hypothetical protein
SORBI_3007G061600	-1.47228	down	3hours	hypothetical protein
SORBI_3007G063100	-1.06535	down	3hours	hypothetical protein
SORBI_3007G065500	-1.88282	down	3hours	hypothetical protein
SORBI_3007G065900	-3.65916	down	3hours	hypothetical protein
SORBI_3007G066500	-3.448	down	3hours	hypothetical protein
SORBI_3007G066508	-3.89549	down	3hours	hypothetical protein
SORBI_3007G066600	-4.2012	down	3hours	hypothetical protein
SORBI_3007G066608	-2.99041	down	3hours	hypothetical protein
SORBI_3007G066800	-2.88188	down	3hours	hypothetical protein
SORBI_3007G066808	-3.57562	down	3hours	hypothetical protein
SORBI_3007G066816	-3.87493	down	3hours	hypothetical protein
SORBI_3007G066824	-2.87616	down	3hours	hypothetical protein
SORBI_3007G066832	-3.46506	down	3hours	hypothetical protein
SORBI_3007G066900	-3.67879	down	3hours	hypothetical protein
SORBI_3007G066932	-5.30398	down	3hours	hypothetical protein
SORBI_3007G067000	-3.86353	down	3hours	hypothetical protein
SORBI_3007G067008	-3.04858	down	3hours	hypothetical protein
SORBI_3007G067100	-3.05237	down	3hours	hypothetical protein
SORBI_3007G067108	-3.59424	down	3hours	hypothetical protein
SORBI_3007G067300	-6.65695	down	3hours	hypothetical protein
SORBI_3007G067350	-5.64824	down	3hours	hypothetical protein
SORBI_3007G067400	-7.2685	down	3hours	hypothetical protein
SORBI_3007G067600	-3.2046	down	3hours	hypothetical protein
SORBI_3007G067608	-3.64917	down	3hours	hypothetical protein
SORBI_3007G067616	-3.82653	down	3hours	hypothetical protein
SORBI_3007G071500	3.8758	up	3hours	hypothetical protein
SORBI_3007G077001	-2.48387	down	3hours	hypothetical protein
SORBI_3007G080780	-1.3678	down	3hours	hypothetical protein
SORBI_3007G086800	1.16715	up	3hours	hypothetical protein
SORBI_3007G089300	4.24382	up	3hours	hypothetical protein
SORBI_3007G097000	-1.17573	down	3hours	hypothetical protein
SORBI_3007G100600	-1.03292	down	3hours	hypothetical protein
SORBI_3007G107000	1.38158	up	3hours	hypothetical protein
SORBI_3007G109600	-1.23732	down	3hours	hypothetical protein
SORBI_3007G109900	-1.07961	down	3hours	hypothetical protein
SORBI_3007G110300	-1.62426	down	3hours	hypothetical protein
SORBI_3007G111500	3.27018	up	3hours	Photosynthetic NDH subunit of subcomplex B 1, chloroplastic [Source:Projected from Arabidopsis thaliana (AT1G15980) UniProtKB/Swiss-Prot;Acc:Q9S9N6]
SORBI_3007G111800	-1.10968	down	3hours	hypothetical protein
SORBI_3007G114700	-1.02414	down	3hours	hypothetical protein
SORBI_3007G115600	1.17031	up	3hours	hypothetical protein
SORBI_3007G118301	-2.34432	down	3hours	hypothetical protein
SORBI_3007G119400	1.16563	up	3hours	hypothetical protein
SORBI_3007G122500	-4.38235	down	3hours	hypothetical protein
SORBI_3007G123300	-2.99334	down	3hours	hypothetical protein
SORBI_3007G123800	1.27459	up	3hours	hypothetical protein
SORBI_3007G124301	1.31991	up	3hours	hypothetical protein
SORBI_3007G124400	1.43995	up	3hours	hypothetical protein
SORBI_3007G127000	1.39928	up	3hours	hypothetical protein
SORBI_3007G127600	1.24644	up	3hours	hypothetical protein
SORBI_3007G130000	-1.0608	down	3hours	hypothetical protein
SORBI_3007G131200	3.88525	up	3hours	Chaperonin-like RBCX protein 1, chloroplastic [Source:Projected from Arabidopsis thaliana (AT4G04330) UniProtKB/Swiss-Prot;Acc:Q94AU9]
SORBI_3007G135000	2.17236	up	3hours	hypothetical protein
SORBI_3007G135800	1.16274	up	3hours	hypothetical protein
SORBI_3007G136700	1.08797	up	3hours	hypothetical protein
SORBI_3007G136900	3.57457	up	3hours	hypothetical protein
SORBI_3007G137600	-1.49232	down	3hours	Malate dehydrogenase, chloroplastic [Source:Projected from Arabidopsis thaliana (AT3G47520) UniProtKB/Swiss-Prot;Acc:Q9SN86]
SORBI_3007G141700	-1.44474	down	3hours	hypothetical protein
SORBI_3007G141900	-1.41803	down	3hours	hypothetical protein
SORBI_3007G142200	2.59069	up	3hours	hypothetical protein
SORBI_3007G143400	-3.86097	down	3hours	hypothetical protein
SORBI_3007G144700	-2.44976	down	3hours	hypothetical protein
SORBI_3007G148200	1.09568	up	3hours	hypothetical protein
SORBI_3007G149300	-5.3423	down	3hours	hypothetical protein
SORBI_3007G149400	-4.27696	down	3hours	hypothetical protein
SORBI_3007G149500	-1.8104	down	3hours	hypothetical protein
SORBI_3007G149900	-1.20511	down	3hours	hypothetical protein
SORBI_3007G151700	-2.47322	down	3hours	hypothetical protein
SORBI_3007G152600	1.71908	up	3hours	hypothetical protein
SORBI_3007G153900	-1.67626	down	3hours	hypothetical protein
SORBI_3007G154100	-1.29676	down	3hours	hypothetical protein
SORBI_3007G154300	-1.20627	down	3hours	hypothetical protein
SORBI_3007G154500	-1.03694	down	3hours	hypothetical protein
SORBI_3007G155100	-3.67099	down	3hours	hypothetical protein
SORBI_3007G155200	-6.75764	down	3hours	hypothetical protein
SORBI_3007G156700	-7.29232	down	3hours	hypothetical protein
SORBI_3007G158000	-3.35014	down	3hours	hypothetical protein
SORBI_3007G158500	-1.54024	down	3hours	hypothetical protein
SORBI_3007G159600	1.17435	up	3hours	hypothetical protein
SORBI_3007G159650	1.01491	up	3hours	hypothetical protein
SORBI_3007G161500	2.40806	up	3hours	hypothetical protein
SORBI_3007G164000	1.0319	up	3hours	hypothetical protein
SORBI_3007G164400	-1.31403	down	3hours	hypothetical protein
SORBI_3007G165000	-2.7047	down	3hours	hypothetical protein
SORBI_3007G166300	1.87061	up	3hours	hypothetical protein
SORBI_3007G167100	1.58113	up	3hours	hypothetical protein
SORBI_3007G170800	2.83365	up	3hours	hypothetical protein
SORBI_3007G172100	1.45555	up	3hours	hypothetical protein
SORBI_3007G172900	-1.93311	down	3hours	hypothetical protein
SORBI_3007G173300	1.34475	up	3hours	hypothetical protein
SORBI_3007G175900	-1.304	down	3hours	hypothetical protein
SORBI_3007G178500	1.44023	up	3hours	hypothetical protein
SORBI_3007G180300	1.01636	up	3hours	hypothetical protein
SORBI_3007G181600	1.53935	up	3hours	hypothetical protein
SORBI_3007G191900	1.6543	up	3hours	hypothetical protein
SORBI_3007G196800	-1.09481	down	3hours	hypothetical protein
SORBI_3007G200200	-1.16331	down	3hours	hypothetical protein
SORBI_3007G210801	4.28587	up	3hours	hypothetical protein
SORBI_3007G213100	2.78241	up	3hours	hypothetical protein
SORBI_3007G213800	-3.96153	down	3hours	hypothetical protein
SORBI_3007G215900	-2.297	down	3hours	hypothetical protein
SORBI_3007G217700	1.63184	up	3hours	hypothetical protein
SORBI_3007G219900	1.25286	up	3hours	Probable galactinol--sucrose galactosyltransferase 1 [Source:Projected from Arabidopsis thaliana (AT1G55740) UniProtKB/Swiss-Prot;Acc:Q84VX0]
SORBI_3007G220000	1.88496	up	3hours	hypothetical protein
SORBI_3007G223500	1.75778	up	3hours	hypothetical protein
SORBI_3007G224800	1.14923	up	3hours	hypothetical protein
SORBI_3007G227600	2.13422	up	3hours	hypothetical protein
SORBI_3008G001000	2.6805	up	3hours	hypothetical protein
SORBI_3008G002800|DES1	3.33988	up	3hours	#N/A
SORBI_3008G004800	1.8859	up	3hours	hypothetical protein
SORBI_3008G006800	-1.07512	down	3hours	hypothetical protein
SORBI_3008G008801	-1.00767	down	3hours	hypothetical protein
SORBI_3008G015800	1.97864	up	3hours	hypothetical protein
SORBI_3008G019900	-1.03079	down	3hours	hypothetical protein
SORBI_3008G020000	-1.45598	down	3hours	hypothetical protein
SORBI_3008G020500	-1.13632	down	3hours	hypothetical protein
SORBI_3008G021300	3.57114	up	3hours	hypothetical protein
SORBI_3008G022100	1.00831	up	3hours	hypothetical protein
SORBI_3008G022400	-1.13601	down	3hours	hypothetical protein
SORBI_3008G025700	-1.06699	down	3hours	hypothetical protein
SORBI_3008G029000	-3.10933	down	3hours	hypothetical protein
SORBI_3008G029900	-1.15375	down	3hours	hypothetical protein
SORBI_3008G030501	-1.15394	down	3hours	hypothetical protein
SORBI_3008G030600	1.04688	up	3hours	hypothetical protein
SORBI_3008G030900	3.57509	up	3hours	hypothetical protein
SORBI_3008G031000	-1.03898	down	3hours	hypothetical protein
SORBI_3008G033100	-1.24454	down	3hours	hypothetical protein
SORBI_3008G033800	3.17426	up	3hours	hypothetical protein
SORBI_3008G035300	1.02496	up	3hours	hypothetical protein
SORBI_3008G035800	-1.27528	down	3hours	hypothetical protein
SORBI_3008G036800	1.42708	up	3hours	hypothetical protein
SORBI_3008G036900	-1.1356	down	3hours	Nitrate-inducible and autorepressible transcriptional repressor, Nitrogen respons [Source: Projected from Oryza sativa (Os02g0325600)]
SORBI_3008G037200	1.45144	up	3hours	hypothetical protein
SORBI_3008G038300	1.88524	up	3hours	hypothetical protein
SORBI_3008G040900	-1.02822	down	3hours	hypothetical protein
SORBI_3008G041400	-1.36252	down	3hours	hypothetical protein
SORBI_3008G044450	-1.00476	down	3hours	hypothetical protein
SORBI_3008G046800	1.43267	up	3hours	hypothetical protein
SORBI_3008G048400	-1.53654	down	3hours	hypothetical protein
SORBI_3008G049200	1.47574	up	3hours	hypothetical protein
SORBI_3008G049300	3.4272	up	3hours	hypothetical protein
SORBI_3008G059400	5.5692	up	3hours	hypothetical protein
SORBI_3008G060050	-1.60984	down	3hours	hypothetical protein
SORBI_3008G063100	3.91269	up	3hours	hypothetical protein
SORBI_3008G063500	3.58303	up	3hours	hypothetical protein
SORBI_3008G064500	5.49091	up	3hours	hypothetical protein
SORBI_3008G065000	2.25358	up	3hours	PsbP domain-containing protein 4, chloroplastic [Source:Projected from Arabidopsis thaliana (AT1G77090) UniProtKB/Swiss-Prot;Acc:O49292]
SORBI_3008G066000	-1.34041	down	3hours	hypothetical protein
SORBI_3008G066100	3.63805	up	3hours	chloroplast RNA binding [Source:Projected from Arabidopsis thaliana (AT1G09340) TAIR;Acc:AT1G09340]
SORBI_3008G066700	-1.44016	down	3hours	hypothetical protein
SORBI_3008G068100	-1.03041	down	3hours	hypothetical protein
SORBI_3008G068200	-1.3823	down	3hours	hypothetical protein
SORBI_3008G070350	-2.19427	down	3hours	hypothetical protein
SORBI_3008G073900	1.13313	up	3hours	hypothetical protein
SORBI_3008G074000	1.14147	up	3hours	hypothetical protein
SORBI_3008G074900	-1.57719	down	3hours	hypothetical protein
SORBI_3008G076500	-1.34206	down	3hours	hypothetical protein
SORBI_3008G076700	-1.52645	down	3hours	hypothetical protein
SORBI_3008G079100	-2.24118	down	3hours	hypothetical protein
SORBI_3008G080400	3.97852	up	3hours	hypothetical protein
SORBI_3008G081900	1.16118	up	3hours	hypothetical protein
SORBI_3008G084800	1.42813	up	3hours	hypothetical protein
SORBI_3008G087500	2.45138	up	3hours	hypothetical protein
SORBI_3008G094000	1.7999	up	3hours	hypothetical protein
SORBI_3008G094300	3.58954	up	3hours	hypothetical protein
SORBI_3008G097100	1.14771	up	3hours	hypothetical protein
SORBI_3008G099100	-1.1095	down	3hours	hypothetical protein
SORBI_3008G099600	-1.06861	down	3hours	hypothetical protein
SORBI_3008G102000	1.8937	up	3hours	hypothetical protein
SORBI_3008G104500	1.00053	up	3hours	hypothetical protein
SORBI_3008G109200	1.05476	up	3hours	hypothetical protein
SORBI_3008G113800	-1.43402	down	3hours	hypothetical protein
SORBI_3008G114900	-1.1751	down	3hours	hypothetical protein
SORBI_3008G117400	-2.19334	down	3hours	hypothetical protein
SORBI_3008G118700	-3.7638	down	3hours	hypothetical protein
SORBI_3008G122800	1.43132	up	3hours	hypothetical protein
SORBI_3008G124000	2.96912	up	3hours	hypothetical protein
SORBI_3008G124766	-1.0332	down	3hours	hypothetical protein
SORBI_3008G126200	1.19212	up	3hours	hypothetical protein
SORBI_3008G127700	2.95749	up	3hours	hypothetical protein
SORBI_3008G129200	-1.00324	down	3hours
SORBI_3008G131200	2.61022	up	3hours	hypothetical protein
SORBI_3008G131700	1.74581	up	3hours	PPD1 [Source:Projected from Arabidopsis thaliana (AT4G15510) UniProtKB/TrEMBL;Acc:A0A178UV94]
SORBI_3008G134300	1.64581	up	3hours	hypothetical protein
SORBI_3008G134800	1.48148	up	3hours	Probable inactive shikimate kinase like 1, chloroplastic [Source:Projected from Arabidopsis thaliana (AT3G26900) UniProtKB/Swiss-Prot;Acc:Q9LW20]
SORBI_3008G135600	1.71057	up	3hours	hypothetical protein
SORBI_3008G139900	2.55361	up	3hours	hypothetical protein
SORBI_3008G140100	-1.20311	down	3hours	hypothetical protein
SORBI_3008G140300	1.31475	up	3hours	hypothetical protein
SORBI_3008G142400	5.99628	up	3hours	hypothetical protein
SORBI_3008G145000	-2.39941	down	3hours	hypothetical protein
SORBI_3008G147000	1.10112	up	3hours	Serine/threonine protein kinase, Abscisic acid (ABA)-activated protein kinase, Hyperosmotic stress response, ABA signal transductio [Source: Projected from Oryza sativa (Os12g0586100)]
SORBI_3008G148400	3.03782	up	3hours	hypothetical protein
SORBI_3008G150100	-1.16722	down	3hours	hypothetical protein
SORBI_3008G151300	-1.16166	down	3hours	hypothetical protein
SORBI_3008G157100	1.32574	up	3hours	hypothetical protein
SORBI_3008G157600	2.78741	up	3hours	hypothetical protein
SORBI_3008G158200	1.74537	up	3hours	hypothetical protein
SORBI_3008G158501	1.3371	up	3hours	hypothetical protein
SORBI_3008G158600	1.05743	up	3hours	hypothetical protein
SORBI_3008G158732	1.27527	up	3hours	hypothetical protein
SORBI_3008G158800	2.03798	up	3hours	hypothetical protein
SORBI_3008G160700	1.33686	up	3hours	Methylcrotonoyl-CoA carboxylase subunit alpha, mitochondrial [Source:Projected from Arabidopsis thaliana (AT1G03090) UniProtKB/Swiss-Prot;Acc:Q42523]
SORBI_3008G161700	1.04253	up	3hours	Homocysteine S-methyltransferase 3 [Source:Projected from Arabidopsis thaliana (AT3G22740) UniProtKB/Swiss-Prot;Acc:Q8LAX0]
SORBI_3008G162700	2.57982	up	3hours	hypothetical protein
SORBI_3008G170800	-2.3214	down	3hours	hypothetical protein
SORBI_3008G171200	-1.90127	down	3hours	hypothetical protein
SORBI_3008G172500	1.77513	up	3hours	hypothetical protein
SORBI_3008G172700	1.59763	up	3hours	Protease Do-like 5, chloroplastic [Source:Projected from Arabidopsis thaliana (AT4G18370) UniProtKB/Swiss-Prot;Acc:Q9SEL7]
SORBI_3008G177800	-4.1513	down	3hours	hypothetical protein
SORBI_3008G177850	2.28991	up	3hours	hypothetical protein
SORBI_3008G177900	1.78091	up	3hours	hypothetical protein
SORBI_3008G183400	-1.99302	down	3hours	hypothetical protein
SORBI_3008G188000	-2.42365	down	3hours	hypothetical protein
SORBI_3008G189500	2.99594	up	3hours	hypothetical protein
SORBI_3008G191200	-1.63472	down	3hours	hypothetical protein
SORBI_3008G191300	-1.64741	down	3hours	hypothetical protein
SORBI_3009G003600	1.66872	up	3hours	hypothetical protein
SORBI_3009G006200	-1.41881	down	3hours	hypothetical protein
SORBI_3009G009200	1.24697	up	3hours	hypothetical protein
SORBI_3009G009500	1.23411	up	3hours	hypothetical protein
SORBI_3009G009700	1.31795	up	3hours	hypothetical protein
SORBI_3009G009800	3.09918	up	3hours	hypothetical protein
SORBI_3009G014200	-1.0062	down	3hours	hypothetical protein
SORBI_3009G014600	4.98226	up	3hours	hypothetical protein
SORBI_3009G015166	-1.30143	down	3hours	hypothetical protein
SORBI_3009G016000	1.07512	up	3hours	PPa4 [Source:Projected from Arabidopsis thaliana (AT3G53620) UniProtKB/TrEMBL;Acc:A0A178VKC0]
SORBI_3009G016300	-2.83684	down	3hours	hypothetical protein
SORBI_3009G026850	1.95116	up	3hours	hypothetical protein
SORBI_3009G026900	2.17248	up	3hours	hypothetical protein
SORBI_3009G027000	1.64231	up	3hours	Isovaleryl-CoA dehydrogenase, mitochondrial [Source:Projected from Arabidopsis thaliana (AT3G45300) UniProtKB/Swiss-Prot;Acc:Q9SWG0]
SORBI_3009G028400	2.53134	up	3hours	hypothetical protein
SORBI_3009G030600	-1.23595	down	3hours	hypothetical protein
SORBI_3009G031900	-3.72907	down	3hours	hypothetical protein
SORBI_3009G033500	-2.95589	down	3hours	hypothetical protein
SORBI_3009G036333	1.17404	up	3hours	hypothetical protein
SORBI_3009G036800	1.75402	up	3hours	hypothetical protein
SORBI_3009G038501	-2.09134	down	3hours	hypothetical protein
SORBI_3009G043000	1.95028	up	3hours	hypothetical protein
SORBI_3009G043700	-2.1203	down	3hours	hypothetical protein
SORBI_3009G044400	-1.91967	down	3hours	hypothetical protein
SORBI_3009G044600	-1.01744	down	3hours
SORBI_3009G046200	3.06186	up	3hours	TSPO [Source:Projected from Arabidopsis thaliana (AT2G47770) UniProtKB/TrEMBL;Acc:A0A178W1Q1]
SORBI_3009G048900	2.39363	up	3hours	hypothetical protein
SORBI_3009G050600	1.01725	up	3hours	hypothetical protein
SORBI_3009G055100	-1.00046	down	3hours	hypothetical protein
SORBI_3009G055800	1.87735	up	3hours	hypothetical protein
SORBI_3009G064500	-2.77625	down	3hours	hypothetical protein
SORBI_3009G065200	1.03629	up	3hours	hypothetical protein
SORBI_3009G065600	1.09788	up	3hours	hypothetical protein
SORBI_3009G065700	-1.83023	down	3hours	hypothetical protein
SORBI_3009G065800	-2.04874	down	3hours	hypothetical protein
SORBI_3009G066800	-2.01479	down	3hours	hypothetical protein
SORBI_3009G067400	-1.0703	down	3hours	hypothetical protein
SORBI_3009G069700	1.57661	up	3hours	hypothetical protein
SORBI_3009G069800	2.611	up	3hours	hypothetical protein
SORBI_3009G071800	-1.89444	down	3hours
SORBI_3009G075900	1.27619	up	3hours	hypothetical protein
SORBI_3009G076200	-1.53672	down	3hours	hypothetical protein
SORBI_3009G076300	-2.27234	down	3hours	hypothetical protein
SORBI_3009G078500	1.47059	up	3hours	hypothetical protein
SORBI_3009G085900	2.385	up	3hours	hypothetical protein
SORBI_3009G087000	-1.18758	down	3hours	minichromosome maintenance (MCM2/3/5) family protein [Source:Projected from Arabidopsis thaliana (AT5G44635) TAIR;Acc:AT5G44635]
SORBI_3009G088600	-1.00714	down	3hours	hypothetical protein
SORBI_3009G092100	-1.75701	down	3hours	WRKY DNA-binding protein 55 [Source:Projected from Arabidopsis thaliana (AT2G40740) TAIR;Acc:AT2G40740]
SORBI_3009G099000	1.14853	up	3hours	hypothetical protein
SORBI_3009G099700	1.40484	up	3hours	hypothetical protein
SORBI_3009G100200	1.315	up	3hours	hypothetical protein
SORBI_3009G100800	1.3082	up	3hours	hypothetical protein
SORBI_3009G102200	-1.19401	down	3hours	hypothetical protein
SORBI_3009G106800	-2.59664	down	3hours	hypothetical protein
SORBI_3009G111200	-1.84708	down	3hours	Ethylene-responsive transcription factor RAP2-3 [Source:Projected from Arabidopsis thaliana (AT3G16770) UniProtKB/Swiss-Prot;Acc:P42736]
SORBI_3009G111800	-5.60513	down	3hours	hypothetical protein
SORBI_3009G112500	1.04334	up	3hours	hypothetical protein
SORBI_3009G113400	1.2978	up	3hours	hypothetical protein
SORBI_3009G113800	2.23771	up	3hours	hypothetical protein
SORBI_3009G119600	-2.46918	down	3hours	hypothetical protein
SORBI_3009G122900	-1.38792	down	3hours	hypothetical protein
SORBI_3009G123400	-7.03745	down	3hours	hypothetical protein
SORBI_3009G128300	-1.61602	down	3hours	hypothetical protein
SORBI_3009G130700	3.10976	up	3hours	TLP18.3 [Source:Projected from Arabidopsis thaliana (AT1G54780) UniProtKB/TrEMBL;Acc:A0A178WHT4]
SORBI_3009G130900	-1.31122	down	3hours	hypothetical protein
SORBI_3009G139200	-1.01153	down	3hours	hypothetical protein
SORBI_3009G140000	3.996	up	3hours
SORBI_3009G140600	1.02583	up	3hours	hypothetical protein
SORBI_3009G142100	1.42645	up	3hours	hypothetical protein
SORBI_3009G142900	1.17828	up	3hours	hypothetical protein
SORBI_3009G143100	3.91071	up	3hours	Rieske [2Fe-2S] region domain containing protein [Source: Projected from Oryza sativa (Os07g0556200)]
SORBI_3009G143500	1.77337	up	3hours	hypothetical protein
SORBI_3009G144600	-4.25259	down	3hours	hypothetical protein
SORBI_3009G144700	-4.20843	down	3hours	hypothetical protein
SORBI_3009G144800	-3.29979	down	3hours	hypothetical protein
SORBI_3009G144900	-3.10678	down	3hours	hypothetical protein
SORBI_3009G145200	-4.69224	down	3hours	hypothetical protein
SORBI_3009G146400	1.33371	up	3hours	hypothetical protein
SORBI_3009G151900	-2.47587	down	3hours	hypothetical protein
SORBI_3009G154700	-3.34571	down	3hours	hypothetical protein
SORBI_3009G155800	-1.23963	down	3hours	hypothetical protein
SORBI_3009G158500	7.7521	up	3hours	hypothetical protein
SORBI_3009G161500	1.18124	up	3hours	hypothetical protein
SORBI_3009G168900	1.37963	up	3hours	hypothetical protein
SORBI_3009G171600	-1.78399	down	3hours	hypothetical protein
SORBI_3009G172500	1.81259	up	3hours	hypothetical protein
SORBI_3009G173300	-1.4059	down	3hours	hypothetical protein
SORBI_3009G173800	2.07953	up	3hours	hypothetical protein
SORBI_3009G174300	-2.1609	down	3hours	hypothetical protein
SORBI_3009G174700	1.79706	up	3hours	Serine/threonine-protein kinase STN8, chloroplastic [Source:Projected from Arabidopsis thaliana (AT5G01920) UniProtKB/Swiss-Prot;Acc:Q9LZV4]
SORBI_3009G175600	1.30996	up	3hours	hypothetical protein
SORBI_3009G177000	-5.70735	down	3hours	hypothetical protein
SORBI_3009G181500	-1.02814	down	3hours	hypothetical protein
SORBI_3009G181700	-1.88956	down	3hours	hypothetical protein
SORBI_3009G185201	4.83691	up	3hours	hypothetical protein
SORBI_3009G189400	-1.04307	down	3hours	hypothetical protein
SORBI_3009G190000	-1.05332	down	3hours	hypothetical protein
SORBI_3009G191300	2.54485	up	3hours	PSBW [Source:Projected from Arabidopsis thaliana (AT2G30570) UniProtKB/TrEMBL;Acc:A0A178VQ32]
SORBI_3009G192700	-1.0407	down	3hours	Protein BREAST CANCER SUSCEPTIBILITY 1 homolog [Source:Projected from Arabidopsis thaliana (AT4G21070) UniProtKB/Swiss-Prot;Acc:Q8RXD4]
SORBI_3009G194400	-2.51844	down	3hours	hypothetical protein
SORBI_3009G195100	-1.25624	down	3hours	hypothetical protein
SORBI_3009G196800	1.51705	up	3hours	hypothetical protein
SORBI_3009G199401	-2.01367	down	3hours	hypothetical protein
SORBI_3009G199601	-1.87255	down	3hours	hypothetical protein
SORBI_3009G201400	1.87224	up	3hours	hypothetical protein
SORBI_3009G203200	-1.59229	down	3hours	hypothetical protein
SORBI_3009G205100	-5.78695	down	3hours	hypothetical protein
SORBI_3009G206900	-1.54618	down	3hours	hypothetical protein
SORBI_3009G207900	1.12122	up	3hours	hypothetical protein
SORBI_3009G208600	-1.76866	down	3hours	hypothetical protein
SORBI_3009G208700	-1.52453	down	3hours	hypothetical protein
SORBI_3009G211000	-2.6555	down	3hours	hypothetical protein
SORBI_3009G213400	1.22442	up	3hours	hypothetical protein
SORBI_3009G213800	1.56322	up	3hours	hypothetical protein
SORBI_3009G216900	1.80015	up	3hours	hypothetical protein
SORBI_3009G217500	-3.43296	down	3hours	hypothetical protein
SORBI_3009G217700	1.84404	up	3hours	hypothetical protein
SORBI_3009G219100	1.58403	up	3hours	Serine/threonine-protein kinase STN7, chloroplastic [Source:Projected from Arabidopsis thaliana (AT1G68830) UniProtKB/Swiss-Prot;Acc:Q9S713]
SORBI_3009G222100	-1.91491	down	3hours	hypothetical protein
SORBI_3009G223500	2.30024	up	3hours	hypothetical protein
SORBI_3009G224200	-1.66965	down	3hours	hypothetical protein
SORBI_3009G224800	-1.70329	down	3hours	hypothetical protein
SORBI_3009G228500	-1.01009	down	3hours	hypothetical protein
SORBI_3009G229700	3.53584	up	3hours	Photosystem I reaction center subunit VI, chloroplast precursor (PSI- H) (Light-harvesting complex I 11 kDa protein) (GOS5 protein) [Source: Projected from Oryza sativa (Os05g0560000)]
SORBI_3009G230800	2.29326	up	3hours	hypothetical protein
SORBI_3009G231000	-1.86295	down	3hours	hypothetical protein
SORBI_3009G231200	-1.24209	down	3hours	hypothetical protein
SORBI_3009G233800	2.13787	up	3hours	hypothetical protein
SORBI_3009G234600	4.19317	up	3hours	hypothetical protein
SORBI_3009G237600	1.06996	up	3hours	hypothetical protein
SORBI_3009G238200	-1.75084	down	3hours	hypothetical protein
SORBI_3009G240100	-4.05577	down	3hours	hypothetical protein
SORBI_3009G240600	1.13371	up	3hours	hypothetical protein
SORBI_3009G241300	1.54243	up	3hours	hypothetical protein
SORBI_3009G241500	-1.39727	down	3hours	hypothetical protein
SORBI_3009G242700	-1.53938	down	3hours	hypothetical protein
SORBI_3009G244300	3.25943	up	3hours	hypothetical protein
SORBI_3009G245000	1.1734	up	3hours	hypothetical protein
SORBI_3009G246400	1.54218	up	3hours	hypothetical protein
SORBI_3009G248500	-2.6479	down	3hours	hypothetical protein
SORBI_3009G249100	-1.03727	down	3hours	hypothetical protein
SORBI_3009G249600	-2.63929	down	3hours	hypothetical protein
SORBI_3009G250400	1.40635	up	3hours	hypothetical protein
SORBI_3009G251700	1.5073	up	3hours	hypothetical protein
SORBI_3009G251800	1.20085	up	3hours	hypothetical protein
SORBI_3009G252100	2.03046	up	3hours	hypothetical protein
SORBI_3009G253000	7.50651	up	3hours	hypothetical protein
SORBI_3009G255500	-2.4575	down	3hours	hypothetical protein
SORBI_3010G000500	3.62014	up	3hours	hypothetical protein
SORBI_3010G005100	-1.26471	down	3hours	hypothetical protein
SORBI_3010G005500	1.63437	up	3hours	hypothetical protein
SORBI_3010G006700	1.77375	up	3hours	hypothetical protein
SORBI_3010G009900	-1.11163	down	3hours	hypothetical protein
SORBI_3010G013000	1.24033	up	3hours	Plant-specific protein with a short C-terminal coiled-coil domain and a functional NLS, Common symbiosis signaling (SYM) pathwa [Source: Projected from Oryza sativa (Os06g0115600)]
SORBI_3010G015300	-2.04985	down	3hours	hypothetical protein
SORBI_3010G021800	-1.55291	down	3hours	Arginine decarboxylase, Chilling stress respons [Source: Projected from Oryza sativa (Os06g0131300)]
SORBI_3010G022100	1.45598	up	3hours
SORBI_3010G022400	1.14148	up	3hours
SORBI_3010G023200	-1.05107	down	3hours
SORBI_3010G023300	-1.42793	down	3hours
SORBI_3010G023600	-4.25138	down	3hours	hypothetical protein
SORBI_3010G028100	-1.12806	down	3hours	hypothetical protein
SORBI_3010G030401	1.53269	up	3hours	hypothetical protein
SORBI_3010G030500	1.60573	up	3hours	hypothetical protein
SORBI_3010G030600	1.75686	up	3hours	hypothetical protein
SORBI_3010G031100	-5.73878	down	3hours	hypothetical protein
SORBI_3010G031900	-4.72848	down	3hours	hypothetical protein
SORBI_3010G032000	-3.42461	down	3hours	hypothetical protein
SORBI_3010G032700	-1.15042	down	3hours	PRMT10 [Source:Projected from Arabidopsis thaliana (AT1G04870) UniProtKB/TrEMBL;Acc:A0A178WKU5]
SORBI_3010G035500	1.21169	up	3hours	AT1G10500 protein [Source:Projected from Arabidopsis thaliana (AT1G10500) UniProtKB/TrEMBL;Acc:B9DF88]
SORBI_3010G036000	-2.12573	down	3hours	hypothetical protein
SORBI_3010G036200	-1.17939	down	3hours	hypothetical protein
SORBI_3010G039200	1.05782	up	3hours	hypothetical protein
SORBI_3010G044700	-1.30284	down	3hours	hypothetical protein
SORBI_3010G047200	-1.35169	down	3hours	hypothetical protein
SORBI_3010G047800	-3.04614	down	3hours	hypothetical protein
SORBI_3010G054600	-1.13246	down	3hours	hypothetical protein
SORBI_3010G055100	-1.18019	down	3hours	hypothetical protein
SORBI_3010G057300	2.12934	up	3hours	hypothetical protein
SORBI_3010G057400	2.24745	up	3hours	hypothetical protein
SORBI_3010G059800	1.58633	up	3hours	hypothetical protein
SORBI_3010G060300	1.24792	up	3hours	hypothetical protein
SORBI_3010G071000	-1.57397	down	3hours	hypothetical protein
SORBI_3010G071900	1.04009	up	3hours	hypothetical protein
SORBI_3010G072000	1.33776	up	3hours	hypothetical protein
SORBI_3010G072100	-4.09487	down	3hours	hypothetical protein
SORBI_3010G072300	-1.57994	down	3hours
SORBI_3010G072700	1.09861	up	3hours	hypothetical protein
SORBI_3010G074100	1.1819	up	3hours	Pentatricopeptide repeat-containing protein At3g18110, chloroplastic [Source:Projected from Arabidopsis thaliana (AT3G18110) UniProtKB/Swiss-Prot;Acc:Q5G1S8]
SORBI_3010G074800	-2.12247	down	3hours	hypothetical protein
SORBI_3010G078200	1.33694	up	3hours	hypothetical protein
SORBI_3010G079700	1.17049	up	3hours	hypothetical protein
SORBI_3010G082600	-1.45276	down	3hours	hypothetical protein
SORBI_3010G082800	4.19411	up	3hours	hypothetical protein
SORBI_3010G083600	-1.63574	down	3hours	hypothetical protein
SORBI_3010G087300	-1.8559	down	3hours	hypothetical protein
SORBI_3010G088700	1.69147	up	3hours	hypothetical protein
SORBI_3010G089600	1.2393	up	3hours	hypothetical protein
SORBI_3010G090100	1.34681	up	3hours	hypothetical protein
SORBI_3010G092200	-1.73034	down	3hours	hypothetical protein
SORBI_3010G094400	1.47862	up	3hours	hypothetical protein
SORBI_3010G096700	-1.41479	down	3hours	hypothetical protein
SORBI_3010G097300	4.09897	up	3hours	hypothetical protein
SORBI_3010G097700	-1.04225	down	3hours	Putative pentatricopeptide repeat-containing protein At5g13230, mitochondrial [Source:Projected from Arabidopsis thaliana (AT5G13230) UniProtKB/Swiss-Prot;Acc:Q9LYV3]
SORBI_3010G099400	-2.1554	down	3hours	hypothetical protein
SORBI_3010G102000	-2.93449	down	3hours	hypothetical protein
SORBI_3010G103300	-1.13711	down	3hours	hypothetical protein
SORBI_3010G103700	-1.02491	down	3hours	hypothetical protein
SORBI_3010G104600	1.92875	up	3hours	hypothetical protein
SORBI_3010G104700	3.31032	up	3hours	hypothetical protein
SORBI_3010G104800	2.96581	up	3hours	hypothetical protein
SORBI_3010G105500	-2.19051	down	3hours	hypothetical protein
SORBI_3010G109500	3.88579	up	3hours	hypothetical protein
SORBI_3010G110700	1.86222	up	3hours	hypothetical protein
SORBI_3010G112401	-1.13708	down	3hours	hypothetical protein
SORBI_3010G112500	-1.08893	down	3hours	hypothetical protein
SORBI_3010G113100	1.72786	up	3hours	hypothetical protein
SORBI_3010G115000	-1.13064	down	3hours	hypothetical protein
SORBI_3010G115700	1.09318	up	3hours	Peroxidase 11 [Source:Projected from Arabidopsis thaliana (AT1G68850) UniProtKB/Swiss-Prot;Acc:Q96519]
SORBI_3010G116500	2.07442	up	3hours	hypothetical protein
SORBI_3010G117100	-1.89818	down	3hours	hypothetical protein
SORBI_3010G117200	-2.34139	down	3hours	hypothetical protein
SORBI_3010G117300	-2.39292	down	3hours	hypothetical protein
SORBI_3010G117500	-2.71144	down	3hours	hypothetical protein
SORBI_3010G117600	-3.57474	down	3hours	hypothetical protein
SORBI_3010G117800	-3.13398	down	3hours	hypothetical protein
SORBI_3010G117850	-2.30283	down	3hours	hypothetical protein
SORBI_3010G120800	-1.39845	down	3hours	Leucine-rich repeat receptor-like serine/threonine/tyrosine-protein kinase SOBIR1 [Source:Projected from Arabidopsis thaliana (AT2G31880) UniProtKB/Swiss-Prot;Acc:Q9SKB2]
SORBI_3010G126800	-3.40016	down	3hours	hypothetical protein
SORBI_3010G126900	-1.5135	down	3hours	hypothetical protein
SORBI_3010G130400	-2.28954	down	3hours	hypothetical protein
SORBI_3010G136000	-1.33437	down	3hours	hypothetical protein
SORBI_3010G146100	1.75209	up	3hours	Aquaporin TIP2-1 [Source:Projected from Arabidopsis thaliana (AT3G16240) UniProtKB/Swiss-Prot;Acc:Q41951]
SORBI_3010G149700	-2.35326	down	3hours	hypothetical protein
SORBI_3010G150200	1.74214	up	3hours	hypothetical protein
SORBI_3010G150800	2.35641	up	3hours	hypothetical protein
SORBI_3010G152300	-1.01848	down	3hours	hypothetical protein
SORBI_3010G156500	-1.38274	down	3hours	hypothetical protein
SORBI_3010G157500	3.37116	up	3hours	hypothetical protein
SORBI_3010G160600	1.14468	up	3hours	hypothetical protein
SORBI_3010G160700	3.97434	up	3hours	hypothetical protein
SORBI_3010G161900	-1.47366	down	3hours	hypothetical protein
SORBI_3010G166100	-1.05901	down	3hours	hypothetical protein
SORBI_3010G168800	2.64826	up	3hours	myo-inositol oxygenase 1 [Source:Projected from Arabidopsis thaliana (AT1G14520) TAIR;Acc:AT1G14520]
SORBI_3010G170600	2.84349	up	3hours	hypothetical protein
SORBI_3010G171400	-1.32721	down	3hours	hypothetical protein
SORBI_3010G172800	-1.52257	down	3hours	hypothetical protein
SORBI_3010G173900	-1.47166	down	3hours	hypothetical protein
SORBI_3010G174300	-1.37729	down	3hours	hypothetical protein
SORBI_3010G174900	-1.20688	down	3hours	hypothetical protein
SORBI_3010G175200	-1.56735	down	3hours	hypothetical protein
SORBI_3010G181300	1.02882	up	3hours	hypothetical protein
SORBI_3010G182966	-1.32413	down	3hours	hypothetical protein
SORBI_3010G184600	1.14668	up	3hours	hypothetical protein
SORBI_3010G186400	2.26625	up	3hours	hypothetical protein
SORBI_3010G188300	1.13105	up	3hours	hypothetical protein
SORBI_3010G188900	-1.00717	down	3hours	hypothetical protein
SORBI_3010G189300	3.66879	up	3hours	hypothetical protein
SORBI_3010G189700	1.03202	up	3hours	hypothetical protein
SORBI_3010G191700	-1.02008	down	3hours	hypothetical protein
SORBI_3010G192800	-1.03147	down	3hours	hypothetical protein
SORBI_3010G192900	-1.12262	down	3hours	hypothetical protein
SORBI_3010G193300	-1.25706	down	3hours	hypothetical protein
SORBI_3010G196600	-2.53931	down	3hours	hypothetical protein
SORBI_3010G197700	1.68028	up	3hours	hypothetical protein
SORBI_3010G198500	-2.59383	down	3hours	hypothetical protein
SORBI_3010G198600	-1.70417	down	3hours	hypothetical protein
SORBI_3010G198800	-2.451	down	3hours	hypothetical protein
SORBI_3010G199500	-1.52865	down	3hours	hypothetical protein
SORBI_3010G199600	1.12853	up	3hours	nudix hydrolase homolog 10 [Source:Projected from Arabidopsis thaliana (AT4G25434) TAIR;Acc:AT4G25434]
SORBI_3010G204700	-1.41478	down	3hours	hypothetical protein
SORBI_3010G205500	1.05052	up	3hours	hypothetical protein
SORBI_3010G206800	-1.12528	down	3hours	hypothetical protein
SORBI_3010G210100	-1.52119	down	3hours	hypothetical protein
SORBI_3010G210700	1.3233	up	3hours	hypothetical protein
SORBI_3010G211900	1.13896	up	3hours	hypothetical protein
SORBI_3010G214300	1.46007	up	3hours	hypothetical protein
SORBI_3010G214700	2.0025	up	3hours	hypothetical protein
SORBI_3010G221800	-2.10377	down	3hours	hypothetical protein
SORBI_3010G223500	-1.21183	down	3hours	hypothetical protein
SORBI_3010G224501	-1.72594	down	3hours	hypothetical protein
SORBI_3010G225400	-1.31474	down	3hours	hypothetical protein
SORBI_3010G226400	-2.65683	down	3hours	hypothetical protein
SORBI_3010G226700	2.29716	up	3hours	hypothetical protein
SORBI_3010G231500	1.38233	up	3hours	hypothetical protein
SORBI_3010G231900	-1.284	down	3hours	hypothetical protein
SORBI_3010G234400	-1.10025	down	3hours	hypothetical protein
SORBI_3010G234600	-2.55104	down	3hours	hypothetical protein
SORBI_3010G241000	3.52113	up	3hours	hypothetical protein
SORBI_3010G244100	3.54715	up	3hours	hypothetical protein
SORBI_3010G244400	-1.33579	down	3hours	Pentatricopeptide repeat-containing protein At5g44230 [Source:Projected from Arabidopsis thaliana (AT5G44230) UniProtKB/Swiss-Prot;Acc:Q9FFG8]
SORBI_3010G245200	3.00527	up	3hours	hypothetical protein
SORBI_3010G245400	-1.44091	down	3hours	hypothetical protein
SORBI_3010G245500	-1.21727	down	3hours	hypothetical protein
SORBI_3010G246400	-1.28916	down	3hours	hypothetical protein
SORBI_3010G246700	1.22085	up	3hours	hypothetical protein
SORBI_3010G250900	-1.05244	down	3hours	Similar to P1B-type heavy metal transporting ATPase [Source: Projected from Oryza sativa (Os06g0700700)]
SORBI_3010G252200	-1.59768	down	3hours	hypothetical protein
SORBI_3010G255000	-1.16143	down	3hours	hypothetical protein
SORBI_3010G259800	-1.73304	down	3hours	hypothetical protein
SORBI_3010G265500	1.53557	up	3hours	hypothetical protein
SORBI_3010G267600	-1.25926	down	3hours	hypothetical protein
SORBI_3010G268200	1.07276	up	3hours	hypothetical protein
SORBI_3010G270900	1.51626	up	3hours	hypothetical protein
SORBI_3010G271000	-1.44624	down	3hours	hypothetical protein
SORBI_3010G275001	-1.72982	down	3hours	hypothetical protein
SORBI_3010G277700	-1.60818	down	3hours	hypothetical protein
SORBI_3K010100	-1.23684	down	3hours	hypothetical protein
SORBI_3K024500	1.37015	up	3hours	hypothetical protein
SORBI_3001G002400	-1.83063	down	30mins	hypothetical protein
SORBI_3001G005500	2.04926	up	30mins	hypothetical protein
SORBI_3001G006101	-1.43497	down	30mins	hypothetical protein
SORBI_3001G012000	-2.3727	down	30mins	hypothetical protein
SORBI_3001G015300	1.61145	up	30mins	hypothetical protein
SORBI_3001G017100	1.13349	up	30mins	hypothetical protein
SORBI_3001G017400	1.12014	up	30mins	hypothetical protein
SORBI_3001G019300	1.23166	up	30mins	hypothetical protein
SORBI_3001G019500	2.27805	up	30mins	hypothetical protein
SORBI_3001G020900	8.23071	up	30mins	hypothetical protein
SORBI_3001G026300	1.08539	up	30mins	hypothetical protein
SORBI_3001G028000	-1.09773	down	30mins	hypothetical protein
SORBI_3001G029600	2.34377	up	30mins	hypothetical protein
SORBI_3001G031700	1.27705	up	30mins	hypothetical protein
SORBI_3001G032000	1.57132	up	30mins	hypothetical protein
SORBI_3001G032100	2.03711	up	30mins	hypothetical protein
SORBI_3001G034900	2.49294	up	30mins	hypothetical protein
SORBI_3001G039200	-1.6469	down	30mins	hypothetical protein
SORBI_3001G044400	1.42395	up	30mins	hypothetical protein
SORBI_3001G045700	1.30912	up	30mins	hypothetical protein
SORBI_3001G045800	1.05777	up	30mins	hypothetical protein
SORBI_3001G047900	-1.08757	down	30mins	hypothetical protein
SORBI_3001G050100	-1.3684	down	30mins	Similar to Germin-like protein subfamily T member 1 precursor [Source: Projected from Oryza sativa (Os03g0804500)]
SORBI_3001G050900	-2.76731	down	30mins	hypothetical protein
SORBI_3001G052000	1.45185	up	30mins	hypothetical protein
SORBI_3001G055600	1.05123	up	30mins	PRA1 family protein [Source:Projected from Arabidopsis thaliana (AT1G08770) UniProtKB/TrEMBL;Acc:A0A178W4Z3]
SORBI_3001G070100	-3.31854	down	30mins	hypothetical protein
SORBI_3001G070500	2.22159	up	30mins	hypothetical protein
SORBI_3001G071700	1.32756	up	30mins	hypothetical protein
SORBI_3001G073800	-2.93521	down	30mins	hypothetical protein
SORBI_3001G076100	-1.00786	down	30mins	hypothetical protein
SORBI_3001G076200	1.60649	up	30mins	Cytochrome c biogenesis protein CCS1, chloroplastic [Source:Projected from Arabidopsis thaliana (AT1G49380) UniProtKB/Swiss-Prot;Acc:Q9XIA4]
SORBI_3001G076300	3.70646	up	30mins	hypothetical protein
SORBI_3001G076800	1.50218	up	30mins	hypothetical protein
SORBI_3001G078200	1.29942	up	30mins	hypothetical protein
SORBI_3001G078900	1.09125	up	30mins	hypothetical protein
SORBI_3001G079300	-1.90155	down	30mins	hypothetical protein
SORBI_3001G082300	1.60167	up	30mins	hypothetical protein
SORBI_3001G082400	2.33673	up	30mins	hypothetical protein
SORBI_3001G082600	-1.76349	down	30mins	hypothetical protein
SORBI_3001G082900	-1.0742	down	30mins	hypothetical protein
SORBI_3001G084300	1.18137	up	30mins
SORBI_3001G084400	1.76495	up	30mins	hypothetical protein
SORBI_3001G084500	1.12502	up	30mins	hypothetical protein
SORBI_3001G084600	2.46554	up	30mins
SORBI_3001G084700	1.18199	up	30mins
SORBI_3001G086900	1.13974	up	30mins	Two-pore K+ channel family protein, K+ homeostasi [Source: Projected from Oryza sativa (Os03g0752300)]
SORBI_3001G087700	-1.03724	down	30mins	oligopeptide transporter [Source:Projected from Arabidopsis thaliana (AT4G16370) TAIR;Acc:AT4G16370]
SORBI_3001G090700	1.56638	up	30mins	Psb27-H1 [Source:Projected from Arabidopsis thaliana (AT1G05385) UniProtKB/TrEMBL;Acc:A0A178WJM6]
SORBI_3001G091600	1.91806	up	30mins	hypothetical protein
SORBI_3001G093200	-2.6572	down	30mins	hypothetical protein
SORBI_3001G093600	1.58757	up	30mins	hypothetical protein
SORBI_3001G095750	1.40357	up	30mins	hypothetical protein
SORBI_3001G097600	-1.67418	down	30mins
SORBI_3001G098600	-1.60387	down	30mins	hypothetical protein
SORBI_3001G100501	-2.87091	down	30mins	hypothetical protein
SORBI_3001G100600	-1.492	down	30mins	hypothetical protein
SORBI_3001G101400	-2.33095	down	30mins	hypothetical protein
SORBI_3001G105900	1.594	up	30mins	1-aminocyclopropane-1-carboxylate synthase 11 [Source:Projected from Arabidopsis thaliana (AT4G08040) UniProtKB/Swiss-Prot;Acc:Q9S9U6]
SORBI_3001G107400	1.04845	up	30mins	hypothetical protein
SORBI_3001G107700	2.38898	up	30mins	hypothetical protein
SORBI_3001G107800	-1.67035	down	30mins	hypothetical protein
SORBI_3001G108800	-1.24312	down	30mins	hypothetical protein
SORBI_3001G111366	1.39911	up	30mins	hypothetical protein
SORBI_3001G111500	1.22014	up	30mins	Phytochrome A, Photorecepto [Source: Projected from Oryza sativa (Os03g0719800)]
SORBI_3001G114300	-1.9994	down	30mins	hypothetical protein
SORBI_3001G115001	-1.36392	down	30mins	hypothetical protein
SORBI_3001G118100	2.03014	up	30mins	hypothetical protein
SORBI_3001G118400	1.01522	up	30mins	hypothetical protein
SORBI_3001G119500	-1.31159	down	30mins	hypothetical protein
SORBI_3001G120000	2.65804	up	30mins	hypothetical protein
SORBI_3001G124500	1.04435	up	30mins	hypothetical protein
SORBI_3001G124800	1.2665	up	30mins	hypothetical protein
SORBI_3001G125000	1.20126	up	30mins	hypothetical protein
SORBI_3001G128900	5.50832	up	30mins	hypothetical protein
SORBI_3001G134100	1.12868	up	30mins	CBM48 domain-containing protein, Compound granule formation and starch synthesi [Source: Projected from Oryza sativa (Os03g0686900)]
SORBI_3001G134800	-1.81258	down	30mins	hypothetical protein
SORBI_3001G136300	-1.66438	down	30mins	hypothetical protein
SORBI_3001G138200	-2.07675	down	30mins	hypothetical protein
SORBI_3001G139700	-2.18307	down	30mins	hypothetical protein
SORBI_3001G141900	-1.56791	down	30mins	hypothetical protein
SORBI_3001G142900	-4.1297	down	30mins	hypothetical protein
SORBI_3001G144200	-1.09117	down	30mins	hypothetical protein
SORBI_3001G145700	-2.07923	down	30mins	hypothetical protein
SORBI_3001G146400	-2.69377	down	30mins	hypothetical protein
[truncated: 7,434 more rows]
