# Supplementary material for: Decoding nitrogen uptake efficiency in maize and sorghum: insights from comparative gene regulatory networks
Source: Plant J. 2025 Dec 18;124(6):e70631. doi: 10.1111/tpj.70631 (PMC12714369; doi:10.1111/tpj.70631)
Supplement: Supplementary file 16 — Table S15. Differential expressed genes of leaf and roots in sorghum with functional description for promoters/TFs within the GRN. [file TPJ-124-0-s014.xlsx]

## Sheet: a.Promoter-GRN expression
Table S15a.Differential expressed genes of leaf and roots in sorghum with functional description for promoters within the GRN																		Plant Hormone Signaling Pathways
Primary and Secondary Metabolic Pathways																						Leaf					Root
				Leaf					Root									Gene ID	Process	Gene Name	NodeType	0.5h	3h	24h	24.5h	48h	0.5h	3h	24h	24.5h	48h
Gene ID	Process	Gene Name	NodeType	0.5h	3h	24h	24.5h	48h	0.5h	3h	24h	24.5h	48h			down		SORBI_3006G092500	Auxin Signaling	ARGOS1	Promoter	-	-	-	-	-	-	-	-	-	-
SORBI_3001G260800	AminoAcid_Metabolism	AlaAT1	Promoter	-	down	down	down	down	-	down	-	-	-			up		SORBI_3009G123400	Auxin Signaling	ARGOS8	Promoter	-	-	-	-	-	down	down	up	-	up
SORBI_3002G375800	AminoAcid_Metabolism	AlaAT3	Promoter	-	-	-	-	-	-	-	-	-	-			no expression		SORBI_3009G179300	Auxin Signaling	AUF4	Promoter	-	-	-	-	up	up	-	-	-	-
SORBI_3010G110000	AminoAcid_Metabolism	ASN1	Promoter	-	-	-	-	-	-	-	-	-	-					SORBI_3005G126600	Auxin Signaling	TIR1	Promoter	-	-	-	-	-	-	-	-	-	-
SORBI_3001G406800	AminoAcid_Metabolism	ASN3	Promoter	-	down	down	down	-	-	-	-	-	-					SORBI_3003G202200	Cytokinin_Synthesis	LOG2	Promoter	-	-	-	-	down	up	-	-	-	-
SORBI_3006G243200	AminoAcid_Metabolism	AspAT	Promoter	-	up	up	up	up	-	-	-	-	down					SORBI_3003G033900	Ethylene_Biosynthesis	ACS1	Promoter	-	up	-	-	-	-	down	-	-	-
SORBI_3008G112000	AminoAcid_Metabolism	DOXC	Promoter	-	-	-	-	-	-	-	-	-	-					SORBI_3001G105900	Ethylene_Biosynthesis	ACS6	Promoter	-	-	-	-	-	up	-	up	up	up
SORBI_3001G059100	AminoAcid_Metabolism	GDH1	Promoter	-	-	-	-	-	-	-	-	-	-					SORBI_3006G187900	Ethylene_Biosynthesis	ACS7	Promoter	-	-	-	-	-	down	-	-	-	down
SORBI_3006G165400	AminoAcid_Metabolism	GDH2	Promoter	-	-	-	-	-	up	up	down	-	-		Node Type - There are two types of nodes: P:Promoter, T/P: TF and Promoter and T: TF.
SORBI_3006G030800	Carbon_Metabolism	G6PD1	Promoter	-	down	down	down	down	down	down	down	-	-
SORBI_3005G087000	Carbon_Metabolism	LHCB5	Promoter	-	-	-	-	-	up	up	-	up	-
SORBI_3002G167000	Carbon_Metabolism	PEPC6	Promoter	-	-	-	-	-	-	-	-	-	-
SORBI_3004G234100	Carbon_Metabolism	PGM	Promoter	-	-	-	-	-	-	down	-	up	-
SORBI_3009G132900	Carbon_Metabolism	PPDK2	Promoter	-	-	-	-	-	-	-	-	-	-
SORBI_3002G403600	Enzyme	HAD2	Promoter	-	-	-	-	-	down	down	-	-	-
SORBI_3001G367700	Enzyme	HAD5	Promoter	-	-	-	-	-	-	-	-	-	-
SORBI_3009G090700	N_linked	CRK	Promoter	-	-	-	-	-	-	-	-	-	-
SORBI_3003G088100	N_linked	CRK	Promoter	-	-	-	-	-	-	-	-	-	-
SORBI_3002G008500	N_linked	PAP7	Promoter	-	-	-	-	-	-	-	-	-	-
SORBI_3009G050000	N_linked	PP103	Promoter	-	-	-	-	-	-	-	-	-	-
SORBI_3004G348300	N_linked	PP96	Promoter	-	-	-	-	-	-	-	-	-	-
SORBI_3010G051500	N_linked	PP98	Promoter	-	-	-	-	-	-	-	-	-	-
SORBI_3006G153900	N_transporter	AMF1-2	Promoter	-	-	-	-	-	-	-	-	-	-
SORBI_3006G143100	N_transporter	AMT1.1a	Promoter	-	-	-	-	-	-	down	-	-	down
SORBI_3004G217800	N_transporter	AMT1.3	Promoter	-	-	-	-	-	-	down	down	-	down
SORBI_3004G173200	N_transporter	AMT2.3	Promoter	-	up	-	-	-	-	up	-	-	-
SORBI_3009G168700	N_transporter	AMT2.4	Promoter	-	-	-	-	-	-	-	-	-	-
SORBI_3004G202400	N_transporter	NAR2.1	Promoter	-	-	-	-	-	-	-	up	up	down
SORBI_3001G133900	N_transporter	NPF2.3	Promoter	-	-	-	-	-	-	-	-	-	-
SORBI_3009G136700	N_transporter	NPF3.6	Promoter	-	-	-	down	down	-	-	down	-	-
SORBI_3005G090600	N_transporter	NPF4.7	Promoter	-	-	-	-	up	-	-	-	-	-
SORBI_3006G130600	N_transporter	NPF4.9	Promoter	-	-	-	-	-	-	-	up	up	up
SORBI_3007G044300	N_transporter	NRT1.1	Promoter	-	-	-	-	-	-	-	-	-	-
SORBI_3004G193000	N_transporter	NRT1.3	Promoter	-	down	-	-	-	up	-	-	-	-
SORBI_3004G009500	N_transporter	NRT1	Promoter	-	-	-	-	-	-	up	up	up	down
SORBI_3004G009400	N_transporter	NRT2	Promoter	-	-	-	-	-	-	up	up	up	down
SORBI_3003G270800	N_transporter	NRT2.5	Promoter	-	-	-	up	-	-	-	up	up	-
SORBI_3002G402700	Nitrate_Assimilation	GOGAT1	Promoter	-	down	-	down	-	-	-	-	-	-
SORBI_3007G174600	Nitrate_Assimilation	GOGAT2	Promoter	-	-	-	-	-	-	-	-	-	-
SORBI_3K010300	Nitrate_Assimilation	GOGAT2	Promoter	-	-	-	-	-	-	-	-	-	-
SORBI_3004G209300	Nitrate_Assimilation	GOGAT2	Promoter	-	-	-	-	-	-	-	-	-	-
SORBI_3005G150250	Nitrate_Assimilation	GOGAT3	Promoter	-	-	-	-	-	-	-	-	-	-
SORBI_3009G225700	Nitrate_Assimilation	GOGAT4	Promoter	-	-	-	-	-	-	-	-	-	-
SORBI_3001G451500	Nitrate_Assimilation	GS1-1	Promoter	-	down	-	-	-	-	down	down	down	down
SORBI_3004G247000	Nitrate_Assimilation	GS1-3	Promoter	-	-	-	-	-	-	-	-	-	-
SORBI_3004G309300	Nitrate_Assimilation	NIR1	Promoter	-	down	down	down	down	-	down	-	up	-
SORBI_3007G153900	Nitrate_Assimilation	NR1	Promoter	-	down	-	-	-	-	down	-	up	-
SORBI_3004G312500	Nitrate_Assimilation	NR2	Promoter	-	down	down	-	-	down	down	-	up	-
SORBI_3004G196101	Nitrate_Assimilation	NR3	Promoter	-	-	-	-	-	down	-	down	-	down
SORBI_3001G067100	Nitrate_Assimilation	RFNR	Promoter	-	down	down	down	down	-	down	down	-	-
SORBI_3003G229600	Nitrate_Assimilation	UPM2	Promoter	-	down	down	-	-	down	down	-	up	-
SORBI_3001G449600	Stress_Response	GLB1	Promoter	-	down	down	down	down	-	down	down	down	-
SORBI_3001G145700	Stress_Response	OSM3	Promoter	-	-	-	-	-	down	-	-	-	-
SORBI_3002G358800	Stress_Response	SAT2	Promoter	-	-	-	-	-	-	-	-	-	-
SORBI_3002G239200	Stress_Response	XERICO2	Promoter	-	-	up	-	-	up	-	-	-	-
SORBI_3001G053900	Ubiquitination	DUB	Promoter	-	-	-	-	-	-	-	-	-	-
SORBI_3010G158100	Ubiquitination	RING	Promoter	-	-	-	up	up	-	-	-	-	-

## Sheet: b.TF-GRN expression
Table S15b. Differential expressed genes of leaf and roots in sorghum with functional description for TFs within the GRN
Transcription factors
				Leaf					Root
Gene ID	Process	Gene Name	NodeType	0.5h	3h	24h	24.5h	48h	0.5h	3h	24h	24.5h	48h			down
SORBI_3002G418200	Transcriptional_Regulation	ABI39	TF	-	-	-	-	-	-	-	-	-	-			up
SORBI_3008G041100	Transcriptional_Regulation	ABI41	TF	-	-	-	-	-	up	-	-	up	up			no expression
SORBI_3005G086200	Transcriptional_Regulation	ALF18	TF	-	-	-	-	-	-	-	-	-	-
SORBI_3004G182900	Transcriptional_Regulation	ALF2	TF	-	-	-	-	-	-	-	-	-	-
SORBI_3009G140700	Transcriptional_Regulation	ALF5	TF	-	-	-	-	-	-	-	-	-	-
SORBI_3008G073600	Transcriptional_Regulation	ALF6	TF	-	-	-	-	-	-	-	-	-	-
SORBI_3003G382100	Transcriptional_Regulation	ALF8	TF	-	-	-	-	-	-	-	-	-	-
SORBI_3003G251700	Transcriptional_Regulation	ARF12	TF	-	-	-	-	-	-	-	-	-	-
SORBI_3004G051900	Transcriptional_Regulation	ARF16	TFandPromoter	-	-	-	-	-	-	-	-	-	-
SORBI_3010G229000	Transcriptional_Regulation	ARF22	TFandPromoter	-	-	-	-	-	-	-	-	-	-
SORBI_3009G196900	Transcriptional_Regulation	ARF23	TF	-	-	up	-	-	-	-	-	-	-
SORBI_3008G096000	Transcriptional_Regulation	ARF28	TF	-	-	-	-	-	-	-	-	-	-
SORBI_3006G262100	Transcriptional_Regulation	ARF3	TFandPromoter	-	-	-	-	down	-	-	-	-	-
SORBI_3003G003800	Transcriptional_Regulation	ARF7	TFandPromoter	-	-	-	-	-	-	-	-	-	-
SORBI_3004G261700	Transcriptional_Regulation	ARID3	TF	-	-	-	-	-	-	-	-	-	-
SORBI_3010G194700	Transcriptional_Regulation	ARID8	TF	-	-	-	-	-	-	-	-	-	-
SORBI_3010G051800	Transcriptional_Regulation	bHLH125	TF	-	-	-	-	-	-	-	-	-	-
SORBI_3002G255200	Transcriptional_Regulation	bHLH136	TF	-	-	-	-	-	-	-	-	-	-
SORBI_3003G221900	Transcriptional_Regulation	bHLH166	TF	-	-	-	-	-	-	-	-	-	-
SORBI_3001G051300	Transcriptional_Regulation	bHLH17	TF	-	up	-	-	-	-	-	-	-	-
SORBI_3007G033800	Transcriptional_Regulation	bHLH172	TF	-	-	-	-	-	-	-	-	-	-
SORBI_3002G224500	Transcriptional_Regulation	bHLH20	TF	-	-	-	-	-	up	-	-	up	up
SORBI_3001G105000	Transcriptional_Regulation	bHLH27	TF	-	-	-	-	-	-	-	-	-	-
SORBI_3004G267400	Transcriptional_Regulation	bHLH29	TF	-	-	-	-	up	-	up	up	-	-
SORBI_3003G136900	Transcriptional_Regulation	bHLH68	TF	-	-	-	-	-	up	up	up	up	-
SORBI_3003G102200	Transcriptional_Regulation	bHLH76	TF	-	-	-	-	down	-	-	down	-	down
SORBI_3002G235700	Transcriptional_Regulation	bHLH86	TF	-	-	-	-	-	-	-	-	-	-
SORBI_3003G127400	Transcriptional_Regulation	BSD2	TF	-	-	-	-	-	-	-	-	-	-
SORBI_3009G152100	Transcriptional_Regulation	bZIP101	TF	-	-	-	-	-	-	-	-	-	-
SORBI_3003G332200	Transcriptional_Regulation	bZIP102	TF	-	-	-	-	-	-	-	-	-	-
SORBI_3004G059900	Transcriptional_Regulation	bZIP104	TF	-	-	-	-	-	-	-	-	-	-
SORBI_3010G267500	Transcriptional_Regulation	bZIP106	TF	-	-	-	-	-	-	-	-	-	-
SORBI_3005G046100	Transcriptional_Regulation	bZIP110	TF	-	-	-	-	-	-	-	-	-	-
SORBI_3008G157100	Transcriptional_Regulation	bZIP111	TFandPromoter	-	-	-	-	up	-	up	-	-	-
SORBI_3010G194900	Transcriptional_Regulation	bZIP112	TF	-	-	-	-	-	-	-	-	-	-
SORBI_3005G100600	Transcriptional_Regulation	bZIP119	TF	-	-	-	-	-	-	-	-	-	-
SORBI_3009G030100	Transcriptional_Regulation	bZIP12	TF	-	-	-	-	-	-	-	-	-	-
SORBI_3010G269000	Transcriptional_Regulation	bZIP15	TF	-	-	-	-	-	-	-	-	down	-
SORBI_3009G237600	Transcriptional_Regulation	bZIP18	TFandPromoter	-	-	-	-	-	up	up	-	up	-
SORBI_3003G183000	Transcriptional_Regulation	bZIP21	TF	-	-	-	-	-	down	-	-	-	-
SORBI_3001G396400	Transcriptional_Regulation	bZIP24	TF	-	-	-	-	-	-	-	up	-	-
SORBI_3006G233500	Transcriptional_Regulation	bZIP27	TF	-	-	-	-	-	-	-	-	-	-
SORBI_3002G076100	Transcriptional_Regulation	bZIP30	TF	-	-	-	-	-	-	-	-	-	-
SORBI_3004G200866	Transcriptional_Regulation	bZIP34	TF	down	-	-	-	-	-	-	-	-	-
SORBI_3009G137100	Transcriptional_Regulation	bZIP34	TF	-	-	-	-	-	-	-	-	-	-
SORBI_3008G083200	Transcriptional_Regulation	bZIP37	TF	-	-	-	-	-	-	-	-	-	-
SORBI_3004G001100	Transcriptional_Regulation	bZIP4	TF	-	-	-	-	-	-	-	-	-	-
SORBI_3002G418100	Transcriptional_Regulation	bZIP58	TF	-	-	-	-	-	-	-	-	-	-
SORBI_3004G031100	Transcriptional_Regulation	bZIP60	TF	-	-	-	-	-	-	-	-	-	-
SORBI_3002G264100	Transcriptional_Regulation	bZIP65	TF	-	-	-	-	-	-	-	-	-	-
SORBI_3003G081000	Transcriptional_Regulation	bZIP72	TF	-	-	-	-	-	-	-	-	-	-
SORBI_3005G038700	Transcriptional_Regulation	bZIP79	TF	-	-	-	-	-	-	-	-	-	-
SORBI_3008G046600	Transcriptional_Regulation	bZIP8	TF	-	-	-	-	-	-	-	-	-	-
SORBI_3002G395600	Transcriptional_Regulation	bZIP91	TF	-	-	-	-	-	-	-	-	-	-
SORBI_3010G207600	Transcriptional_Regulation	bZIP93	TF	-	down	-	-	-	-	-	-	-	-
SORBI_3003G368300	Transcriptional_Regulation	bZIP95	TF	-	-	-	-	-	-	-	-	-	-
SORBI_3001G380700	Transcriptional_Regulation	bZIP98	TF	-	-	-	-	-	-	-	-	-	-
SORBI_3001G020200	Transcriptional_Regulation	C2H5	TF	-	-	-	-	-	-	-	down	-	-
SORBI_3005G111700	Transcriptional_Regulation	C3H11	TF	-	-	-	-	-	-	-	-	-	-
SORBI_3002G343300	Transcriptional_Regulation	C3H15	TF	-	-	-	-	-	-	-	-	-	-
SORBI_3009G241600	Transcriptional_Regulation	C3H3	TF	-	-	-	-	-	-	-	up	up	-
SORBI_3004G078100	Transcriptional_Regulation	C3H38	TF	-	-	-	-	-	-	-	-	-	-
SORBI_3003G236701	Transcriptional_Regulation	C3H9	TF	-	-	-	-	-	-	-	up	up	-
SORBI_3010G221400	Transcriptional_Regulation	CA5P7	TF	-	-	-	-	-	-	-	-	-	-
SORBI_3010G108500	Transcriptional_Regulation	COL4	TFandPromoter	-	-	down	down	up	-	-	-	-	-
SORBI_3004G256200	Transcriptional_Regulation	COL5	TF	-	-	-	-	up	up	-	-	-	up
SORBI_3001G489900	Transcriptional_Regulation	DOF21	TF	-	-	-	-	-	-	-	-	-	-
SORBI_3006G267900	Transcriptional_Regulation	DOF41	TF	-	up	-	-	-	-	-	-	-	-
SORBI_3006G008800	Transcriptional_Regulation	E2F5	TF	-	-	-	-	-	-	-	-	-	-
SORBI_3002G247500	Transcriptional_Regulation	EIL4	TF	-	-	-	-	-	-	-	-	-	-
SORBI_3001G298100	Transcriptional_Regulation	EREB1	TF	-	-	-	-	-	-	-	-	-	-
SORBI_3002G212000	Transcriptional_Regulation	EREB102	TF	-	-	-	-	up	-	-	-	-	-
SORBI_3006G169900	Transcriptional_Regulation	EREB103	TF	-	-	-	-	-	-	-	-	-	-
SORBI_3004G296900	Transcriptional_Regulation	EREB107	TF	-	-	-	-	-	-	-	-	-	-
SORBI_3002G269400	Transcriptional_Regulation	EREB115	TF	-	-	-	-	up	-	-	-	-	-
SORBI_3010G052600	Transcriptional_Regulation	EREB122	TF	-	up	up	up	up	up	-	-	-	-
SORBI_3003G265200	Transcriptional_Regulation	EREB126	TF	-	-	-	up	up	up	-	down	-	-
SORBI_3004G283300	Transcriptional_Regulation	EREB127	TF	-	-	-	-	down	-	-	down	-	down
SORBI_3004G310600	Transcriptional_Regulation	EREB13	TFandPromoter	-	-	-	-	-	down	-	-	-	down
SORBI_3004G073100	Transcriptional_Regulation	EREB138	TF	-	down	-	-	-	-	-	-	-	-
SORBI_3003G442100	Transcriptional_Regulation	EREB141	TF	-	-	-	-	-	-	-	-	-	-
SORBI_3003G324400	Transcriptional_Regulation	EREB147	TF	-	-	-	-	-	-	-	-	-	down
SORBI_3001G039800	Transcriptional_Regulation	EREB159	TF	-	up	-	-	-	-	-	-	-	-
SORBI_3004G283201	Transcriptional_Regulation	EREB16	TF	-	-	down	-	down	-	-	-	-	-
SORBI_3010G071700	Transcriptional_Regulation	EREB160	TF	-	-	-	-	-	-	-	-	-	-
SORBI_3009G221400	Transcriptional_Regulation	EREB162	TF	-	-	-	-	up	up	-	-	-	-
SORBI_3004G233200	Transcriptional_Regulation	EREB17	TF	-	-	-	-	-	-	-	-	-	-
SORBI_3002G139400	Transcriptional_Regulation	EREB177	TF	-	-	-	-	-	-	-	down	-	down
SORBI_3003G028000	Transcriptional_Regulation	EREB186	TFandPromoter	-	-	-	-	-	-	-	-	-	-
SORBI_3010G240900	Transcriptional_Regulation	EREB19	TF	-	down	-	-	-	-	-	-	-	-
SORBI_3006G240700	Transcriptional_Regulation	EREB197	TF	-	-	-	-	-	-	-	-	-	-
SORBI_3006G167800	Transcriptional_Regulation	EREB198	TF	-	-	-	-	up	-	-	-	-	-
SORBI_3007G124100	Transcriptional_Regulation	EREB204	TF	-	-	-	-	-	up	-	-	-	-
SORBI_3009G101400	Transcriptional_Regulation	EREB22	TFandPromoter	-	-	-	-	-	-	-	-	-	-
SORBI_3006G245500	Transcriptional_Regulation	EREB24	TF	-	-	-	-	down	up	-	-	-	-
SORBI_3006G240500	Transcriptional_Regulation	EREB47	TF	-	-	-	up	up	up	-	-	-	-
SORBI_3006G168100	Transcriptional_Regulation	EREB61	TF	-	-	-	-	-	-	down	down	-	-
SORBI_3006G168200	Transcriptional_Regulation	EREB61	TF	-	-	-	-	-	-	-	-	-	-
SORBI_3003G380900	Transcriptional_Regulation	EREB63	TF	-	-	-	-	-	-	-	-	-	down
SORBI_3006G184700	Transcriptional_Regulation	EREB68	TF	-	-	-	up	-	-	-	-	-	-
SORBI_3001G473900	Transcriptional_Regulation	EREB71	TF	-	-	-	down	down	-	down	down	down	down
SORBI_3004G227400	Transcriptional_Regulation	EREB76	TF	-	-	-	down	down	up	-	down	-	-
SORBI_3003G243500	Transcriptional_Regulation	EREB80	TF	-	-	-	-	-	-	-	-	-	-
SORBI_3009G024600	Transcriptional_Regulation	EREB81	TF	-	-	-	-	-	-	-	-	-	-
SORBI_3005G021000	Transcriptional_Regulation	EREB85	TF	-	-	-	-	-	-	-	-	-	-
SORBI_3006G156100	Transcriptional_Regulation	EREB86	TF	-	-	-	-	-	-	-	down	-	down
SORBI_3001G378900	Transcriptional_Regulation	EREB89	TFandPromoter	-	-	-	-	-	-	-	-	-	-
SORBI_3007G162700	Transcriptional_Regulation	EREB89	TFandPromoter	-	-	-	-	-	-	-	-	-	-
SORBI_3004G321300	Transcriptional_Regulation	EREB90	TF	-	-	-	-	-	-	-	-	-	-
SORBI_3006G059800	Transcriptional_Regulation	EREB91	TF	-	-	-	-	-	up	-	-	up	-
SORBI_3006G210300	Transcriptional_Regulation	EREB97	TF	-	down	down	-	down	down	-	-	-	down
SORBI_3009G105800	Transcriptional_Regulation	FHA15	TF	-	-	-	-	-	-	-	-	-	-
SORBI_3008G021300	Transcriptional_Regulation	FHA9	TF	-	-	-	-	-	-	up	-	up	-
SORBI_3003G293100	Transcriptional_Regulation	GATA13	TF	-	-	-	-	-	-	-	-	-	-
SORBI_3004G337500	Transcriptional_Regulation	GATA24	TF	-	-	-	-	-	-	-	-	-	-
SORBI_3001G062700	Transcriptional_Regulation	GATA28	TF	-	-	-	-	-	-	-	-	-	-
SORBI_3006G162800	Transcriptional_Regulation	GATA6	TFandPromoter	-	-	-	-	-	-	-	-	-	-
SORBI_3002G389600	Transcriptional_Regulation	GBP12	TF	-	-	-	-	-	-	-	-	-	-
SORBI_3008G147101	Transcriptional_Regulation	GLK9	TF	-	-	-	-	-	up	-	-	up	up
SORBI_3001G033200	Transcriptional_Regulation	GRAS40	TF	-	-	-	-	-	-	-	-	-	-
SORBI_3002G330300	Transcriptional_Regulation	GRAS49	TF	-	-	-	-	-	-	-	-	-	-
SORBI_3002G354900	Transcriptional_Regulation	GRAS75	TF	-	-	-	-	-	-	-	down	-	-
SORBI_3005G046250	Transcriptional_Regulation	GRAS9	TF	-	-	-	-	-	-	-	-	-	-
SORBI_3001G104500	Transcriptional_Regulation	GRF1	TF	-	-	-	-	-	-	-	-	-	-
SORBI_3010G077200	Transcriptional_Regulation	GRF12	TF	-	-	-	up	-	-	-	-	-	-
SORBI_3005G150900	Transcriptional_Regulation	GRF15	TF	-	-	-	-	-	-	-	-	-	-
SORBI_3010G013500	Transcriptional_Regulation	GRF7	TF	-	-	-	-	-	-	-	-	-	-
SORBI_3006G203400	Transcriptional_Regulation	GRF8	TF	-	-	-	-	-	-	-	-	-	-
SORBI_3001G386600	Transcriptional_Regulation	HB130	TF	-	-	-	-	-	-	-	-	-	-
SORBI_3001G537300	Transcriptional_Regulation	HB133	TF	-	-	-	-	-	-	-	-	-	-
SORBI_3004G097700	Transcriptional_Regulation	HB2	TF	-	-	-	-	-	-	-	-	-	-
SORBI_3001G447400	Transcriptional_Regulation	HB62	TF	-	down	-	-	-	up	-	-	-	-
SORBI_3006G163900	Transcriptional_Regulation	HB66	TF	-	down	-	-	-	-	-	-	-	-
SORBI_3003G336600	Transcriptional_Regulation	HB88	TF	-	-	-	-	-	-	-	-	-	-
SORBI_3010G275200	Transcriptional_Regulation	HMG13	TF	-	-	-	-	-	-	-	-	-	-
SORBI_3002G271100	Transcriptional_Regulation	HSF10	TF	-	down	-	-	-	down	-	-	up	-
SORBI_3001G496200	Transcriptional_Regulation	HSF13	TF	-	down	-	down	down	down	-	-	up	down
SORBI_3006G182800	Transcriptional_Regulation	HSF20	TF	-	down	-	-	down	down	-	-	up	-
SORBI_3001G243000	Transcriptional_Regulation	HSF24	TF	-	-	-	-	down	-	up	-	up	-
SORBI_3003G295900	Transcriptional_Regulation	HSF26	TF	-	-	-	-	-	-	-	-	-	-
SORBI_3008G157000	Transcriptional_Regulation	IAA1	TF	-	-	-	-	up	-	-	-	-	-
SORBI_3001G161500	Transcriptional_Regulation	IAA15	TF	-	-	-	-	-	-	-	-	-	-
SORBI_3003G086600	Transcriptional_Regulation	LBD17	TF	-	-	-	-	-	-	-	up	-	up
SORBI_3006G107700	Transcriptional_Regulation	MADS	TFandPromoter	-	-	-	-	-	-	-	-	-	-
SORBI_3004G191901	Transcriptional_Regulation	MADS2	TFandPromoter	-	-	-	-	down	-	-	-	-	-
SORBI_3001G086500	Transcriptional_Regulation	MADS4	TFandPromoter	-	-	-	-	-	-	-	-	-	-
SORBI_3007G193300	Transcriptional_Regulation	MADS6	Promoter	-	-	-	-	-	-	-	-	-	-
SORBI_3002G368700	Transcriptional_Regulation	MADS67	TFandPromoter	-	-	-	-	-	-	-	-	-	-
SORBI_3001G478400	Transcriptional_Regulation	MADS68	TFandPromoter	-	-	-	-	-	-	-	-	-	-
SORBI_3010G085400	Transcriptional_Regulation	MADS74	TFandPromoter	-	-	-	-	-	-	-	-	-	-
SORBI_3009G131550	Transcriptional_Regulation	MTERF27	TF	-	-	-	-	-	-	-	-	-	-
SORBI_3001G020100	Transcriptional_Regulation	MTERF6	TF	-	-	-	-	-	-	-	-	-	-
SORBI_3002G337800	Transcriptional_Regulation	MYB105	TF	-	-	-	-	-	-	up	-	-	-
SORBI_3010G106601	Transcriptional_Regulation	MYB106	TF	-	-	-	-	-	-	-	-	-	-
SORBI_3008G112200	Transcriptional_Regulation	MYB109	TF	-	-	-	-	-	-	-	-	-	-
SORBI_3001G219200	Transcriptional_Regulation	MYB121	TF	-	-	-	-	-	-	-	-	-	down
SORBI_3003G270300	Transcriptional_Regulation	MYB124	TF	-	-	-	-	-	up	-	up	-	-
SORBI_3004G191800	Transcriptional_Regulation	MYB126	TF	-	-	-	-	-	-	-	-	-	-
SORBI_3003G136600	Transcriptional_Regulation	MYB128	TF	-	-	-	-	-	-	-	-	-	-
SORBI_3006G266600	Transcriptional_Regulation	MYB133	TF	-	-	-	-	-	-	-	-	-	-
SORBI_3002G141300	Transcriptional_Regulation	MYB139	TF	-	-	-	-	down	-	-	-	-	-
SORBI_3002G275500	Transcriptional_Regulation	MYB152	TF	-	-	-	-	-	-	-	-	-	-
SORBI_3007G178300	Transcriptional_Regulation	MYB167	TF	-	-	-	-	-	-	-	-	-	-
SORBI_3004G273800	Transcriptional_Regulation	MYB19	TF	-	-	-	-	-	-	-	up	-	-
SORBI_3003G357300	Transcriptional_Regulation	MYB36	TF	-	-	-	-	-	-	-	-	-	-
SORBI_3003G145100	Transcriptional_Regulation	MYB40	TF	-	-	-	-	down	-	-	-	-	-
SORBI_3003G129000	Transcriptional_Regulation	MYB43	TF	-	-	-	-	-	-	-	-	-	down
SORBI_3006G107500	Transcriptional_Regulation	MYB49	TF	-	-	-	-	-	-	-	-	-	-
SORBI_3004G070900	Transcriptional_Regulation	MYB50	TF	-	down	-	-	-	-	-	-	-	-
SORBI_3005G062000	Transcriptional_Regulation	MYB64	TF	-	down	-	-	down	-	-	up	-	-
SORBI_3002G196000	Transcriptional_Regulation	MYB66	TF	-	-	-	-	-	-	-	-	-	down
SORBI_3002G196100	Transcriptional_Regulation	MYB66	TF	-	down	-	-	-	-	-	-	-	down
SORBI_3001G391500	Transcriptional_Regulation	MYB75	TF	-	-	-	-	-	-	-	-	-	-
SORBI_3003G053300	Transcriptional_Regulation	MYB76	TF	-	-	-	-	-	-	-	-	-	-
SORBI_3001G110900	Transcriptional_Regulation	MYB77	TF	-	-	-	down	-	-	-	up	up	-
SORBI_3008G055800	Transcriptional_Regulation	MYB8	TF	-	-	-	-	-	down	-	-	-	-
SORBI_3003G076500	Transcriptional_Regulation	MYBR21	TF	-	-	-	-	-	-	-	-	-	-
SORBI_3009G157500	Transcriptional_Regulation	MYBR3	TF	-	-	-	-	-	-	-	-	-	-
SORBI_3003G202600	Transcriptional_Regulation	MYBR6	TF	-	-	-	-	-	-	-	-	-	-
SORBI_3007G047400	Transcriptional_Regulation	MYBR79	TFandPromoter	-	down	-	down	-	-	down	-	-	-
SORBI_3004G338800	Transcriptional_Regulation	NAC104	TF	-	-	-	-	-	-	-	up	-	-
SORBI_3008G164800	Transcriptional_Regulation	NAC108	TFandPromoter	-	-	up	up	up	-	-	-	-	-
SORBI_3003G379700	Transcriptional_Regulation	NAC109	TFandPromoter	-	-	-	-	up	-	-	-	-	-
SORBI_3001G386000	Transcriptional_Regulation	NAC11	TFandPromoter	-	up	-	up	-	up	-	-	-	-
SORBI_3007G071000	Transcriptional_Regulation	NAC110	TFandPromoter	-	-	up	up	up	-	-	-	-	-
SORBI_3007G209200	Transcriptional_Regulation	NAC114	TF	-	-	-	-	-	-	-	-	-	-
SORBI_3005G064600	Transcriptional_Regulation	NAC125	TFandPromoter	-	-	-	-	-	-	down	down	-	down
SORBI_3005G018700	Transcriptional_Regulation	NAC126	TFandPromoter	-	-	-	-	-	-	-	-	-	-
SORBI_3003G035100	Transcriptional_Regulation	NAC16	TF	-	-	-	-	-	-	-	-	-	-
SORBI_3009G142200	Transcriptional_Regulation	NAC20	TFandPromoter	-	-	-	-	-	up	-	-	-	-
SORBI_3006G218300	Transcriptional_Regulation	NAC22	TFandPromoter	-	-	-	-	-	-	-	-	-	-
SORBI_3002G253000	Transcriptional_Regulation	NAC24	TF	-	-	-	-	-	down	-	-	-	-
SORBI_3005G018500	Transcriptional_Regulation	NAC25	TF	-	-	-	-	-	-	-	-	-	-
SORBI_3008G021800	Transcriptional_Regulation	NAC25	TF	-	up	-	-	-	-	-	-	-	-
SORBI_3004G350300	Transcriptional_Regulation	NAC26	TF	-	-	-	-	-	-	-	-	-	-
SORBI_3006G107400	Transcriptional_Regulation	NAC32	TF	-	-	-	up	up	-	-	-	-	-
SORBI_3009G143700	Transcriptional_Regulation	NAC38	TF	-	-	-	-	-	-	-	-	-	-
SORBI_3002G080100	Transcriptional_Regulation	NAC4	TFandPromoter	-	-	-	-	-	down	down	down	-	down
SORBI_3004G191700	Transcriptional_Regulation	NAC40	TF	-	up	-	up	up	-	-	-	-	-
SORBI_3001G385800	Transcriptional_Regulation	NAC44	TFandPromoter	-	-	up	up	up	up	-	-	up	-
SORBI_3001G040200	Transcriptional_Regulation	NAC49	TFandPromoter	-	-	-	-	down	-	-	down	-	-
SORBI_3003G334600	Transcriptional_Regulation	NAC70	TF	-	down	-	-	-	-	-	-	-	-
SORBI_3001G529200	Transcriptional_Regulation	NAC78	TF	-	-	-	-	-	-	-	-	-	-
SORBI_3002G251700	Transcriptional_Regulation	NAC79	TF	-	-	-	-	-	-	-	-	-	-
SORBI_3003G251800	Transcriptional_Regulation	NAC82	TF	-	-	-	-	-	-	-	up	up	-
SORBI_3010G022400	Transcriptional_Regulation	NAC86	TF	-	-	-	-	-	-	up	up	-	down
SORBI_3009G231600	Transcriptional_Regulation	NAC87	TF	-	-	-	-	-	-	-	up	-	-
SORBI_3003G409800	Transcriptional_Regulation	NAC90	TF	-	down	-	-	-	-	-	-	-	-
SORBI_3003G119800	Transcriptional_Regulation	NAC97	TF	-	-	-	-	-	-	-	-	-	-
SORBI_3002G370800	Transcriptional_Regulation	NF-YA13	TFandPromoter	-	-	-	-	-	-	-	-	-	-
SORBI_3001G340200	Transcriptional_Regulation	NF-YA2	TFandPromoter	-	up	up	up	up	-	-	-	-	-
SORBI_3002G287400	Transcriptional_Regulation	NLP17	TFandPromoter	-	up	up	up	-	down	-	-	-	-
SORBI_3003G003600	Transcriptional_Regulation	NLP6	TFandPromoter	-	down	-	-	-	-	-	-	-	-
SORBI_3001G517800	Transcriptional_Regulation	NLP7	TFandPromoter	-	-	-	-	-	-	-	-	-	-
SORBI_3003G354000	Transcriptional_Regulation	Orphan11	TF	-	-	-	-	-	up	-	-	-	-
SORBI_3010G262200	Transcriptional_Regulation	Orphan149	TF	-	-	-	-	-	-	-	-	-	-
SORBI_3006G163100	Transcriptional_Regulation	Orphan175	TF	-	-	-	-	up	up	up	-	up	-
SORBI_3001G218400	Transcriptional_Regulation	Orphan207	TF	-	-	-	-	-	down	-	-	down	-
SORBI_3001G421000	Transcriptional_Regulation	Orphan22	TF	-	-	-	-	-	-	-	-	-	-
SORBI_3001G034100	Transcriptional_Regulation	Orphan220	TF	-	-	-	-	down	-	down	down	-	down
SORBI_3004G178000	Transcriptional_Regulation	Orphan235	TF	-	-	-	-	-	-	-	-	-	-
SORBI_3007G023100	Transcriptional_Regulation	Orphan26	TF	-	-	-	-	-	-	-	-	-	-
SORBI_3003G346000	Transcriptional_Regulation	Orphan53	TF	-	-	-	-	-	-	-	-	-	-
SORBI_3001G006700	Transcriptional_Regulation	RCD	TF	-	-	-	-	-	-	-	-	-	-
SORBI_3010G254200	Transcriptional_Regulation	SBP25	TF	-	-	-	-	up	-	-	-	-	-
SORBI_3003G408400	Transcriptional_Regulation	TCP20	TF	-	-	-	-	-	-	-	-	-	-
SORBI_3004G354700	Transcriptional_Regulation	TCP4	TF	-	down	-	-	-	-	-	-	-	-
SORBI_3004G300500	Transcriptional_Regulation	THX16	TF	-	-	up	up	-	-	-	-	-	-
SORBI_3006G094500	Transcriptional_Regulation	THX2	TF	-	-	-	-	-	-	-	-	-	-
SORBI_3007G225600	Transcriptional_Regulation	THX3	TF	-	-	-	-	-	-	-	-	-	-
SORBI_3009G028300	Transcriptional_Regulation	THX5	TF	-	-	-	-	-	up	-	-	-	-
SORBI_3003G278300	Transcriptional_Regulation	THX6	TF	-	-	-	-	-	-	-	-	-	-
SORBI_3004G205200	Transcriptional_Regulation	TPR-repeat	TF	-	-	-	-	-	-	-	-	-	-
SORBI_3004G267600	Transcriptional_Regulation	TUB6	TF	-	-	-	-	-	-	-	-	-	-
SORBI_3004G280800	Transcriptional_Regulation	WD40	TF	-	-	-	-	-	-	-	-	-	down
SORBI_3002G355000	Transcriptional_Regulation	WRKY1	TF	-	-	-	-	-	-	-	-	-	-
SORBI_3002G202800	Transcriptional_Regulation	WRKY104	TF	-	up	up	up	-	-	down	down	-	up
SORBI_3003G341100	Transcriptional_Regulation	WRKY115	TF	-	-	-	-	-	-	-	-	-	down
SORBI_3001G055400	Transcriptional_Regulation	WRKY12	TF	-	-	-	-	-	-	-	-	-	-
SORBI_3010G209100	Transcriptional_Regulation	WRKY124	TFandPromoter	-	down	-	-	-	-	-	-	-	-
SORBI_3010G209200	Transcriptional_Regulation	WRKY124	TFandPromoter	-	down	-	-	-	-	-	-	-	-
SORBI_3009G068900	Transcriptional_Regulation	WRKY125	TF	-	-	-	-	-	-	-	-	-	-
SORBI_3010G148600	Transcriptional_Regulation	WRKY13	TF	-	-	-	-	-	-	-	-	-	-
SORBI_3008G060300	Transcriptional_Regulation	WRKY15	TF	-	-	-	-	-	down	-	down	-	-
SORBI_3001G084000	Transcriptional_Regulation	WRKY30	TF	-	-	-	-	-	-	-	down	-	-
SORBI_3005G117400	Transcriptional_Regulation	WRKY36	TF	-	-	-	-	-	-	-	-	-	-
SORBI_3003G337800	Transcriptional_Regulation	WRKY40	TF	-	-	-	-	-	-	-	-	-	-
SORBI_3009G171600	Transcriptional_Regulation	WRKY57	TF	-	-	-	-	-	down	down	down	-	down
SORBI_3008G028600	Transcriptional_Regulation	WRKY63	TF	-	up	-	up	down	-	-	-	-	-
SORBI_3009G212800	Transcriptional_Regulation	WRKY82	TF	-	-	-	-	-	-	-	-	-	-
SORBI_3007G085300	Transcriptional_Regulation	WRKY94	TF	-	-	-	-	-	-	-	-	-	-
SORBI_3002G201400	Transcriptional_Regulation	ZHD2	TF	-	-	-	-	-	-	-	-	-	-
SORBI_3009G244200	Transcriptional_Regulation	ZHD6	TF	-	down	-	-	-	-	-	-	-	down
SORBI_3010G249200	Transcriptional_Regulation	ZIM20	TFandPromoter	-	-	-	-	-	-	-	-	-	-
SORBI_3002G214800	Transcriptional_Regulation	ZIM28	TF	-	-	down	-	down	-	-	-	-	down
Node Type - There are two types of nodes: P:Promoter, T/P: TF and Promoter and T: TF.
