# Supplementary material for: Decoding nitrogen uptake efficiency in maize and sorghum: insights from comparative gene regulatory networks
Source: Plant J. 2025 Dec 18;124(6):e70631. doi: 10.1111/tpj.70631 (PMC12714369; doi:10.1111/tpj.70631)
Supplement: Supplementary file 17 — Table S16. Clustering of the expression data (TPM) from leaf and root for maize and sorghum GRN. [file TPJ-124-0-s013.xlsx]

## Sheet: a. Maize Clustering Leaf
Table S16a Clustering of the expression data (TPM) of leaf for nodes of the maize GRN
Gene	0h	0.5h	3h	24h	24.5h	48h	Cluster	Gene Name	Process
Zm00001eb112260	1371.69	1161.86	659.259	845.882	766.309	660.396	0	LHCB5	Carbon_Metabolism
Zm00001eb160700	320.596	293.65	85.0853	259.612	175.063	191.173	1	LOG2	Cytokinin_Synthesis
Zm00001eb172450	337.954	51.3834	4.82781	160.706	120.495	136.44	2	MYBR79	Transcriptional_Regulation
Zm00001eb176470	374.193	132.003	20.3672	207.765	144.253	139.034	2	NR1	Nitrate_Assimilation
Zm00001eb408520	219.67	156.027	60.5874	300.51	146.674	160.801	2	WRKY15	Transcriptional_Regulation
Zm00001eb329780	507.487	274.701	39.3606	421.315	286.004	258.307	2	HAD2	Enzyme
Zm00001eb264930	84.2437	71.1948	41.4601	56.9828	73.558	65.6427	3	bZIP12	Transcriptional_Regulation
Zm00001eb162740	33.9883	46.0241	28.067	35.2018	31.2213	42.047	3	bZIP21	Transcriptional_Regulation
Zm00001eb265610	256.706	202.516	180.41	196.777	200.966	171.789	3	EREB81	Transcriptional_Regulation
Zm00001eb298570	72.652	61.2186	43.9709	37.6169	55.0059	48.7084	3	PAP7	N_linked
Zm00001eb326080	115.96	78.3195	51.9736	43.9851	79.0823	71.938	3	SAT2	Stress_Response
Zm00001eb193660	74.3321	36.6084	10.7484	36.9537	24.5958	25.2122	3	NIR1	Nitrate_Assimilation
Zm00001eb329710	309.119	294.489	206.968	273.879	304.779	279.967	3	GOGAT1	Nitrate_Assimilation
Zm00001eb013430	14.695	47.968	24.1228	5.83963	10.8859	23.496	3	ASN3	AminoAcid_Metabolism
Zm00001eb031190	25.122	58.4482	30.4849	22.7595	22.495	21.1396	3	IAA1	Transcriptional_Regulation
Zm00001eb063940	85.8398	68.01	43.5385	64.8044	64.1596	61.4344	3	MTERF6	Transcriptional_Regulation
Zm00001eb313850	73.3139	98.8242	73.0725	81.9584	97.5802	98.9681	3	EREB102	Transcriptional_Regulation
Zm00001eb314010	28.794	82.3316	53.0045	38.8163	24.979	35.5075	3	ZIM28	Transcriptional_Regulation
Zm00001eb135570	46.3473	54.3409	24.7424	43.3693	26.3012	18.216	3	IAA8	Transcriptional_Regulation
Zm00001eb163720	118.803	114.435	96.6513	111.395	97.384	85.2179	3	FHA9	Transcriptional_Regulation
Zm00001eb349810	90.2715	79.6148	50.37	53.3602	47.7785	32.19	3	PPDK2	Carbon_Metabolism
Zm00001eb097930	56.8664	49.0466	46.371	45.7427	47.7283	42.6943	4	bZIP40	Transcriptional_Regulation
Zm00001eb194260	12.3958	7.97076	5.13275	4.91327	9.22004	8.42787	4	PGM	Carbon_Metabolism
Zm00001eb231360	110.084	70.7965	53.2571	75.4333	68.1042	63.5099	4	bZIP60	Transcriptional_Regulation
Zm00001eb209670	0.0419813	0	0.0141157	0	1.41216	0.0852603	4	NRT2.1	N_transporter
Zm00001eb062170	21.6906	11.2357	13.4536	12.0014	11.9005	19.3716	4	NAC49	Transcriptional_Regulation
Zm00001eb095110	10.3824	11.9066	9.63681	8.36972	9.33478	9.31984	4	NAC5	Transcriptional_Regulation
Zm00001eb173070	118.653	88.1891	63.6967	89.992	90.9889	100.3	4	bHLH172	Transcriptional_Regulation
Zm00001eb182130	21.3985	14.9767	13.0541	15.1525	14.4315	10.9967	4	Orphan235	Transcriptional_Regulation
Zm00001eb217190	29.709	28.7703	18.7786	36.4195	27.3327	24.9388	4	NPF2.3	N_transporter
Zm00001eb233420	22.2794	10.6971	7.37179	12.6481	13.5127	15.2249	4	bZIP104	Transcriptional_Regulation
Zm00001eb247430	8.13702	2.72017	0.766446	2.51977	2.27931	3.91097	4	AMT1.3	N_transporter
Zm00001eb255880	11.0996	9.85146	5.11103	14.2047	9.89182	10.1387	4	NIR2	Nitrate_Assimilation
Zm00001eb319350	11.7829	6.03604	6.24083	7.65795	5.51328	9.60291	4	HSF10	Transcriptional_Regulation
Zm00001eb327530	34.7307	30.6135	32.1074	29.7023	36.0134	44.2999	4	AlaAT3	AminoAcid_Metabolism
Zm00001eb335690	20.1585	17.0209	15.9832	17.1436	15.2745	17.272	4	MYBR21	Transcriptional_Regulation
Zm00001eb363940	24.8348	17.2115	9.29213	13.3134	12.281	11.8827	4	NAC9	Transcriptional_Regulation
Zm00001eb399860	1.50123	0.421379	0.651926	0.886143	2.55536	2.33965	4	GS1-5	Nitrate_Assimilation
Zm00001eb430640	39.1566	28.9988	12.5994	31.2434	21.8164	26.316	4	EREB205	Transcriptional_Regulation
Zm00001eb191940	16.8256	30.7094	35.6401	21.0973	14.9914	18.7986	4	GATA4	Transcriptional_Regulation
Zm00001eb256260	1.41429	0.517631	0.349422	6.33775	2.14202	5.22262	4	NR2	Nitrate_Assimilation
Zm00001eb258290	5.41263	8.95663	9.53706	4.30524	4.3556	5.94526	4	GATA24	Transcriptional_Regulation
Zm00001eb318910	6.62268	3.48901	0.844306	0.365843	1.87488	1.62802	4	EREB115	Transcriptional_Regulation
Zm00001eb358930	9.37788	5.19973	3.47644	4.34434	7.8177	8.59225	4	UPM1	Nitrate_Assimilation
Zm00001eb045750	7.07827	4.25273	9.27989	10.5479	8.4369	6.5232	4	Orphan207	Transcriptional_Regulation
Zm00001eb004670	6.66271	4.30341	2.73889	9.67363	4.33001	8.23986	4	HSF13	Transcriptional_Regulation
Zm00001eb006480	31.0373	32.3509	29.2433	40.8549	35.4421	33.5633	4	MADS68	Transcriptional_Regulation
Zm00001eb017260	22.1482	14.2123	13.3004	24.4281	19.0361	18.3116	4	HAD5	Enzyme
Zm00001eb027860	10.555	7.07938	6.74835	11.6818	9.78036	6.95174	4	HB127	Transcriptional_Regulation
Zm00001eb040160	5.77258	4.61456	4.59299	12.3748	8.26954	7.2675	4	MYB167	Transcriptional_Regulation
Zm00001eb055540	4.91225	4.455	6.27539	6.74376	5.96225	5.33044	4	MYB77	Transcriptional_Regulation
Zm00001eb055950	0.265056	1.34473	0.041554	0	0.118767	0.190586	4	ACS6	Ethylene_Biosynthesis
Zm00001eb063910	6.52605	1.9345	1.12004	8.25446	3.89198	5.5858	4	AMT2.3	N_transporter
Zm00001eb066260	16.4637	21.2168	21.1288	23.2002	21.6685	19.2949	4	MYB133	Transcriptional_Regulation
Zm00001eb068520	5.12584	3.83266	6.39934	3.97961	3.87499	4.46492	4	EREB197	Transcriptional_Regulation
Zm00001eb071190	2.61405	1.99203	1.17423	1.04922	0.711854	1.33836	4	EREB97	Transcriptional_Regulation
Zm00001eb075320	8.71855	9.01436	8.66136	7.19361	7.66206	7.87891	4	GATA11	Transcriptional_Regulation
Zm00001eb095290	10.6602	10.2432	12.8598	12.4281	12.6581	12.1645	4	bZIP86	Transcriptional_Regulation
Zm00001eb099980	5.46336	10.0101	8.70845	7.4138	10.622	9.66151	4	EREB202	Transcriptional_Regulation
Zm00001eb100380	2.09057	3.67515	1.58322	0.416622	0.825248	2.34316	4	bHLH20	Transcriptional_Regulation
Zm00001eb101500	7.13164	11.0495	12.7403	7.89644	8.4386	7.54161	4	XERICO1	Stress_Response
Zm00001eb102780	13.5249	13.44	17.8404	16.0612	15.096	16.2092	4	bZIP65	Transcriptional_Regulation
Zm00001eb104260	7.87197	3.77449	3.76499	8.74818	7.91986	7.95909	4	NLP17	Transcriptional_Regulation
Zm00001eb107170	9.96621	12.1094	10.3184	7.56422	7.69622	10.4019	4	C3H15	Transcriptional_Regulation
Zm00001eb107900	8.2648	14.9816	22.0829	13.0989	17.5095	15.9423	4	MTERF9	Transcriptional_Regulation
Zm00001eb113950	1.34114	1.48203	2.70186	1.57456	2.15087	2.04595	4	GRF15	Transcriptional_Regulation
Zm00001eb121380	28.3169	32.334	40.0634	45.491	37.1578	30.5501	4	NAC16	Transcriptional_Regulation
Zm00001eb129490	4.72675	5.21757	2.7583	2.99262	3.17783	5.29526	4	MYB128	Transcriptional_Regulation
Zm00001eb138920	11.0712	10.117	4.8266	11.3214	7.49068	10.6684	4	MYB8	Transcriptional_Regulation
Zm00001eb139480	12.3543	10.593	10.4885	11.8902	10.6779	11.6384	4	bZIP8	Transcriptional_Regulation
Zm00001eb142960	15.9406	18.3886	19.1008	17.9176	16.8371	15.7275	4	TCP8	Transcriptional_Regulation
Zm00001eb146690	6.18881	7.4843	14.4067	8.76009	6.90083	7.28804	4	bZIP95	Transcriptional_Regulation
Zm00001eb149680	7.77569	6.4056	5.76321	5.27348	5.58782	5.86131	4	HB88	Transcriptional_Regulation
Zm00001eb150010	14.5278	12.1676	17.1863	19.1075	15.9751	20.4489	4	bZIP102	Transcriptional_Regulation
Zm00001eb157260	0.975501	1.34559	1.54211	2.01494	0.886635	1.41256	4	NAC82	Transcriptional_Regulation
Zm00001eb159750	14.1376	15.1274	20.0805	19.4867	21.2695	20.3714	4	bHLH166	Transcriptional_Regulation
Zm00001eb169460	7.09415	7.06809	6.75942	12.0864	9.17158	8.88135	4	WRKY36	Transcriptional_Regulation
Zm00001eb169920	46.0709	33.7674	22.9229	28.9641	31.4815	30.4792	4	C3H11	Transcriptional_Regulation
Zm00001eb178500	21.1152	18.9758	21.454	23.4886	20.801	21.3632	4	NF-YB10	Transcriptional_Regulation
Zm00001eb183200	13.8238	10.4384	13.5414	10.4971	17.6632	16.5668	4	MADS2	Transcriptional_Regulation
Zm00001eb191020	61.5329	52.591	55.3484	54.353	57.8329	60.7683	4	NAC26	Transcriptional_Regulation
Zm00001eb197040	3.75645	2.01965	2.12351	3.83222	4.60359	2.54842	4	bZIP79	Transcriptional_Regulation
Zm00001eb206080	1.10175	1.44046	3.71435	1.82954	2.80011	2.75311	4	C3H38	Transcriptional_Regulation
Zm00001eb207450	4.91673	4.97945	8.44247	7.82713	6.77433	6.64977	4	ARF16	Transcriptional_Regulation
Zm00001eb227180	14.1513	7.50118	8.39634	8.66584	11.2688	12.3662	4	SBP25	Transcriptional_Regulation
Zm00001eb234870	2.78341	3.71094	3.62405	2.47497	2.86161	2.99155	4	EREB138	Transcriptional_Regulation
Zm00001eb245250	11.1722	6.38796	3.87663	4.10335	2.43719	4.8506	4	NRT1.3	N_transporter
Zm00001eb252100	4.33446	3.24069	3.05215	4.36112	4.58829	4.27052	4	bHLH29	Transcriptional_Regulation
Zm00001eb259370	8.83522	9.89808	7.99077	9.77953	8.51227	7.62641	4	TCP4	Transcriptional_Regulation
Zm00001eb269150	4.1962	3.37263	4.74919	4.34481	4.01715	4.00919	4	GRF7	Transcriptional_Regulation
Zm00001eb273840	14.3156	9.73022	15.7063	13.4191	10.627	11.739	4	ARF22	Transcriptional_Regulation
Zm00001eb274340	4.55983	4.9832	4.4802	6.14649	6.4298	6.39349	4	CA5P3	Transcriptional_Regulation
Zm00001eb275130	5.29204	3.8531	2.47796	3.35168	2.30375	2.8063	4	bZIP76	Transcriptional_Regulation
Zm00001eb275690	7.39177	6.69229	8.9885	9.80495	9.4976	8.40525	4	ARID8	Transcriptional_Regulation
Zm00001eb287980	10.8562	2.15333	0.491916	7.82315	3.56756	6.46958	4	NPF3.6	N_transporter
Zm00001eb292830	3.17944	3.12725	3.13637	3.36546	4.56718	3.74412	4	ARF23	Transcriptional_Regulation
Zm00001eb303220	7.89759	5.83674	8.08665	8.48196	8.08799	9.12517	4	bZIP30	Transcriptional_Regulation
Zm00001eb303620	6.72561	6.15883	4.88431	4.93043	5.64355	6.28775	4	RD26	Transcriptional_Regulation
Zm00001eb315870	3.06356	3.20057	2.18848	4.07705	3.74539	3.99509	4	bHLH86	Transcriptional_Regulation
Zm00001eb316120	9.85443	10.023	7.70462	9.48007	9.3977	8.72513	4	XERICO2	Stress_Response
Zm00001eb316730	17.9942	17.4034	21.5173	18.604	22.1187	20.5208	4	EIL4	Transcriptional_Regulation
Zm00001eb330680	3.67785	3.07829	2.18957	5.26365	2.89238	3.08952	4	bZIP58	Transcriptional_Regulation
Zm00001eb332590	11.4219	11.0774	12.5339	13.5831	14.1521	13.6547	4	bZIP72	Transcriptional_Regulation
Zm00001eb349860	13.4318	9.32282	13.0667	10.0236	9.53282	10.9482	4	MTERF27	Transcriptional_Regulation
Zm00001eb361590	5.69238	6.14614	6.01656	8.41682	6.0954	6.06561	4	THX6	Transcriptional_Regulation
Zm00001eb365950	13.6329	17.0646	19.6034	20.2607	19.6171	17.8769	4	ALF8	Transcriptional_Regulation
Zm00001eb371000	10.6559	8.68104	7.61677	12.3171	11.612	10.7373	4	HSF26	Transcriptional_Regulation
Zm00001eb372960	24.6912	37.6584	39.4361	35.0785	34.5328	32.6001	4	MADS74	Transcriptional_Regulation
Zm00001eb374110	22.4045	21.9212	19.3183	24.0387	24.6883	24.6859	4	EREB160	Transcriptional_Regulation
Zm00001eb378150	1.02395	4.07853	2.00608	0.440932	0.592069	1.7517	4	NAC86	Transcriptional_Regulation
Zm00001eb383490	7.11912	8.44746	8.25528	9.47761	8.80648	8.21226	4	RING	Ubiquitination
Zm00001eb388060	13.2316	14.1621	16.8898	17.6938	19.6025	18.2294	4	ARID10	Transcriptional_Regulation
Zm00001eb391190	0.848945	2.00666	0.638974	0.213612	0.951621	0.539193	4	EREB1	Transcriptional_Regulation
Zm00001eb404260	14.8485	12.7113	12.3892	13.5571	14.672	13.8942	4	HB133	Transcriptional_Regulation
Zm00001eb408080	6.92042	6.86658	5.79918	5.04391	3.89375	4.13305	4	TCP12	Transcriptional_Regulation
Zm00001eb427580	15.2881	17.6113	16.5164	12.8665	10.9939	10.7351	4	GATA6	Transcriptional_Regulation
Zm00001eb430970	3.74991	3.11968	6.08676	1.23802	3.77038	4.68243	4	NF-YA14	Transcriptional_Regulation
Zm00001eb433500	11.1033	4.09419	7.63474	10.1424	10.4113	7.75585	4	Orphan259	Transcriptional_Regulation
Zm00001eb433840	4.57735	3.03026	1.8187	2.76926	3.07824	2.45611	4	DOF41	Transcriptional_Regulation
Zm00001eb009550	12.1101	5.97229	6.79764	8.35358	8.48879	9.59743	4	HB45	Transcriptional_Regulation
Zm00001eb015570	6.77499	7.58739	7.64752	6.16194	5.99714	7.1215	4	NAC11	Transcriptional_Regulation
Zm00001eb015630	6.49234	4.18746	4.68121	10.575	10.1401	11.3682	4	NAC44	Transcriptional_Regulation
Zm00001eb061150	17.7013	17.159	9.02694	12.8766	10.0629	12.0414	4	DUB	Ubiquitination
Zm00001eb061300	6.60459	7.57693	8.16296	6.40687	8.80554	9.49069	4	bHLH17	Transcriptional_Regulation
Zm00001eb062200	7.57504	9.30473	12.0483	13.0175	12.5006	10.0224	4	EREB159	Transcriptional_Regulation
Zm00001eb071590	13.0688	14.6385	14.3951	16.0704	11.4976	14.5978	4	WRKY50	Transcriptional_Regulation
Zm00001eb073560	0.657523	6.94118	0.0702067	0	0.476663	1.40054	4	EREB68	Transcriptional_Regulation
Zm00001eb074930	5.66449	7.5574	7.99607	8.93936	7.19143	6.86234	4	EREB198	Transcriptional_Regulation
Zm00001eb089380	4.65621	4.9577	8.17093	6.21649	5.44553	5.55578	4	E2F5	Transcriptional_Regulation
Zm00001eb095690	2.76582	6.43505	6.88832	4.70564	5.61958	6.84315	4	MYB139	Transcriptional_Regulation
Zm00001eb100610	10.5135	16.2364	12.4786	15.0949	11.7867	9.97402	4	GBP8	Transcriptional_Regulation
Zm00001eb101280	29.9085	41.9231	37.4542	23.2871	33.5963	29.2032	4	HB54	Transcriptional_Regulation
Zm00001eb107910	15.5394	23.9945	19.1926	15.4624	17.8585	23.5559	4	GRAS75	Transcriptional_Regulation
Zm00001eb108930	6.81422	7.28648	10.1798	9.71042	8.21705	10.6624	4	NF-YA7	Transcriptional_Regulation
Zm00001eb110370	27.4297	29.608	34.1915	31.6594	31.5902	35.2332	4	bZIP91	Transcriptional_Regulation
Zm00001eb118950	6.9254	7.39105	8.60763	7.00781	7.70651	8.65898	4	NLP6	Transcriptional_Regulation
Zm00001eb125540	1.28065	1.29705	2.38966	1.69735	1.51042	2.19831	4	CRK	N_linked
Zm00001eb128590	20.4814	30.3637	24.4427	28.5994	26.304	22.3851	4	BSD2	Transcriptional_Regulation
Zm00001eb130260	10.6241	21.5511	14.1671	8.58009	9.9505	18.0379	4	MYB40	Transcriptional_Regulation
Zm00001eb149570	12.0354	14.8154	2.31621	9.84036	9.18689	11.0263	4	WRKY40	Transcriptional_Regulation
Zm00001eb150840	16.1219	15.4738	13.4917	10.482	11.1825	13.3421	4	EREB147	Transcriptional_Regulation
Zm00001eb156040	6.92513	5.06097	1.79699	3.40101	2.72462	3.07251	4	EREB126	Transcriptional_Regulation
Zm00001eb160740	14.5711	13.43	17.8606	16.6485	18.1847	18.422	4	MYBR6	Transcriptional_Regulation
Zm00001eb168160	36.6443	47.6632	53.6117	56.7619	51.5994	49.385	4	ALF18	Transcriptional_Regulation
Zm00001eb187190	0.142779	1.65814	0.049469	0	0.0323597	0.752924	4	EREB127	Transcriptional_Regulation
Zm00001eb202260	8.18935	9.64588	9.92058	9.16789	6.91046	8.2939	4	bZIP110	Transcriptional_Regulation
Zm00001eb211690	2.79365	2.89125	3.71211	2.49441	2.78595	2.80712	4	Orphan220	Transcriptional_Regulation
Zm00001eb245070	1.0636	0.938832	0.792243	0.863623	1.82069	1.21514	4	ANR1	Transcriptional_Regulation
Zm00001eb250560	1.72806	7.18592	0.210474	0.045275	0.831407	2.7364	4	EREB16	Transcriptional_Regulation
Zm00001eb250740	6.25701	5.32713	5.569	4.79502	4.27945	5.71966	4	WD40	Transcriptional_Regulation
Zm00001eb272280	15.2508	13.1522	16.1966	15.905	17.9103	19.0632	4	bZIP106	Transcriptional_Regulation
Zm00001eb274210	12.8638	13.8836	16.8106	19.4555	17.3298	16.8124	4	MYBR77	Transcriptional_Regulation
Zm00001eb282840	8.82481	9.31811	10.3349	13.0927	14.8711	11.7722	4	WRKY125	Transcriptional_Regulation
Zm00001eb288060	13.9176	15.3844	21.6468	15.7959	17.6787	17.2945	4	bZIP34	Transcriptional_Regulation
Zm00001eb288360	4.04886	4.60903	6.43829	4.97361	4.05285	4.69184	4	NAC20	Transcriptional_Regulation
Zm00001eb288730	7.48365	8.63409	14.9429	13.7949	9.0737	7.62802	4	MYBR3	Transcriptional_Regulation
Zm00001eb289080	8.01919	8.6798	10.5881	17.6184	11.9257	9.89271	4	bZIP101	Transcriptional_Regulation
Zm00001eb289990	2.36505	2.98038	2.20762	1.88348	2.08206	2.99888	4	AMT2.4	N_transporter
Zm00001eb294180	10.5094	8.28115	5.51539	17.4549	12.6896	11.3062	4	WRKY82	Transcriptional_Regulation
Zm00001eb294830	3.53368	4.2816	5.13217	4.28314	4.3026	3.55313	4	EREB162	Transcriptional_Regulation
Zm00001eb312890	9.39364	2.09771	0.207981	9.39567	4.92887	4.29509	4	WRKY104	Transcriptional_Regulation
Zm00001eb316310	11.8015	12.1448	14.6097	15.2486	16.0547	13.8112	4	WRKY52	Transcriptional_Regulation
Zm00001eb323880	17.1788	16.5058	21.6667	26.4713	20.6069	19.6639	4	bHLH90	Transcriptional_Regulation
Zm00001eb333350	7.86146	11.8578	13.8096	7.2676	7.19289	9.48233	4	NAC97	Transcriptional_Regulation
Zm00001eb335200	18.9941	21.3883	20.3787	23.7258	24.0511	20.2075	4	EREB118	Transcriptional_Regulation
Zm00001eb346060	6.61762	10.4786	17.6326	3.59479	4.97085	7.12244	4	PP124	N_linked
Zm00001eb367660	5.39343	5.21019	4.76249	6.57078	5.64894	6.17216	4	MYB36	Transcriptional_Regulation
Zm00001eb367840	4.99181	5.45358	8.17782	4.39585	4.21342	5.05775	4	Orphan11	Transcriptional_Regulation
Zm00001eb368640	0.398717	0.309399	0.030983	1.02822	0.816919	1.52349	4	WRKY115	Transcriptional_Regulation
Zm00001eb375580	4.26928	13.3358	4.71253	7.16151	6.69748	5.95801	4	EREB122	Transcriptional_Regulation
Zm00001eb389900	9.5142	11.753	12.7698	14.8463	13.6471	14.0184	4	CA5P7	Transcriptional_Regulation
Zm00001eb401290	2.44363	3.17179	1.35017	0.413058	0.47208	0.845448	4	EREB71	Transcriptional_Regulation
Zm00001eb405590	3.723	3.91876	3.48849	3.11322	5.20894	3.06659	4	NAC25	Transcriptional_Regulation
Zm00001eb411700	12.7513	17.2287	21.9514	18.0688	19.7483	20.9183	4	bZIP37	Transcriptional_Regulation
Zm00001eb068530	9.37032	14.8544	8.44156	10.9721	7.13304	8.50031	4	EREB47	Transcriptional_Regulation
Zm00001eb212120	3.6741	10.0529	1.25937	0.520742	1.17199	3.42243	4	NAC6	Transcriptional_Regulation
Zm00001eb223680	38.1603	46.8612	34.8561	36.5944	49.3383	51.3744	4	AlaAT1	AminoAcid_Metabolism
Zm00001eb257170	65.0342	83.2361	90.6748	100.935	78.6166	84.8873	4	EREB90	Transcriptional_Regulation
Zm00001eb272230	4.45517	13.3592	8.84283	5.41488	10.3335	11.7792	4	bZIP15	Transcriptional_Regulation
Zm00001eb317460	70.3082	76.3738	59.035	81.8796	75.952	83.3429	4	bHLH136	Transcriptional_Regulation
Zm00001eb350280	10.2995	17.6014	23.9321	8.96415	9.32032	12.2855	4	WRKY92	Transcriptional_Regulation
Zm00001eb352260	16.0205	25.6977	22.1827	30.1436	29.7486	31.4022	4	AUF4	Auxin Signaling
Zm00001eb432090	2.54964	9.34709	4.85138	4.14767	3.86986	4.66344	4	EREB156	Transcriptional_Regulation
Zm00001eb075230	15.4409	9.21971	7.3105	12.8072	6.24443	9.61686	4	HB66	Transcriptional_Regulation
Zm00001eb157270	5.86393	5.45728	5.59564	4.50112	6.48123	7.46114	4	ARF12	Transcriptional_Regulation
Zm00001eb188950	10.1356	12.268	10.5147	14.0508	13.9335	11.2439	4	ARID3	Transcriptional_Regulation
Zm00001eb216410	109.782	93.1655	79.1201	114.99	93.0642	78.0861	4	COL8	Transcriptional_Regulation
Zm00001eb249320	3.54363	10.2037	1.62963	1.16467	1.58848	3.38542	4	EREB107	Transcriptional_Regulation
Zm00001eb252640	2.30654	3.07315	2.80026	3.81912	4.87633	4.749	4	ARID5	Transcriptional_Regulation
Zm00001eb280660	0.450513	2.18807	0.347421	0.252366	0.187374	0.783126	4	MYB106	Transcriptional_Regulation
Zm00001eb312620	22.3005	18.6049	14.7413	16.0635	12.2327	13.7766	4	ZHD2	Transcriptional_Regulation
Zm00001eb327230	2.23059	2.17779	0.759587	1.93068	2.53664	2.52563	4	NF-YA13	Transcriptional_Regulation
Zm00001eb406000	3.16714	0.325309	0.133055	1.45201	0.615222	0.868153	4	WRKY63	Transcriptional_Regulation
Zm00001eb399590	7.81137	3.37333	2.84195	3.83556	21.6496	12.0995	5	GLB1	Stress_Response
Zm00001eb194220	188.775	127.276	108.03	148.164	152.287	158.913	5	EREB17	Transcriptional_Regulation
Zm00001eb009090	49.3901	25.4346	37.1365	32.2825	47.8951	71.6408	5	GS1-1	Nitrate_Assimilation
Zm00001eb059850	22.8732	18.691	14.9284	35.091	32.3599	34.7324	5	RFNR	Nitrate_Assimilation
Zm00001eb201290	30.3944	20.8065	15.9437	18.8179	35.3007	30.466	5	NAC125	Transcriptional_Regulation
Zm00001eb288280	40.7131	42.5422	45.217	56.9216	55.0207	57.8051	5	ALF5	Transcriptional_Regulation
Zm00001eb339390	87.6914	76.7863	78.4723	91.3757	92.5165	88.0983	5	NLP4	Transcriptional_Regulation
Zm00001eb419510	29.3897	25.3879	28.2347	43.0698	48.9433	47.0185	5	G6PD1	Carbon_Metabolism
Zm00001eb002490	42.8976	43.5946	35.3718	57.7987	65.8593	56.435	5	NLP7	Transcriptional_Regulation
Zm00001eb019780	14.8354	9.24633	16.1989	19.0021	14.9977	14.7782	5	NF-YA2	Transcriptional_Regulation
Zm00001eb060520	156.002	107.577	113.429	112.358	124.227	110.63	5	GDH1	AminoAcid_Metabolism
Zm00001eb169130	41.5492	27.0489	19.9014	38.9383	35.5375	36.4197	5	bZIP119	Transcriptional_Regulation
Zm00001eb273020	53.2108	55.0154	66.6789	71.8852	68.4639	68.4369	5	ZIM20	Transcriptional_Regulation
Zm00001eb349140	33.2314	33.773	34.8943	45.3477	43.2101	44.3145	5	ALF11	Transcriptional_Regulation
Zm00001eb411150	28.5681	28.1014	42.5016	37.2439	43.1016	38.141	5	ALF6	Transcriptional_Regulation
Zm00001eb413540	29.4572	20.2416	14.3139	45.7203	31.4044	28.5141	5	NAC110	Transcriptional_Regulation
Zm00001eb042980	9.95399	7.96866	8.16613	17.3697	14.1279	15.978	5	GLK38	Transcriptional_Regulation
Zm00001eb068280	10.032	9.72908	4.97736	31.742	27.0546	38.5731	5	AspAT	AminoAcid_Metabolism
Zm00001eb076780	20.729	22.7751	33.8775	29.1398	33.2815	31.4446	5	AMF1-1	N_transporter
Zm00001eb113030	32.2863	30.2651	42.6957	52.394	45.6435	44.3057	5	TIR1	Auxin Signaling
Zm00001eb135910	14.6811	12.9661	20.6143	25.4783	22.8973	22.3862	5	NAC108	Transcriptional_Regulation
Zm00001eb156610	17.0807	13.3422	29.94	22.179	23.054	28.6422	5	GOGAT3	Nitrate_Assimilation
Zm00001eb286040	32.515	39.3312	40.16	51.4474	52.6433	44.3998	5	FHA15	Transcriptional_Regulation
Zm00001eb320950	14.9916	19.2083	30.0961	27.9959	28.2656	25.8545	5	NLP13	Transcriptional_Regulation
Zm00001eb325760	30.3461	31.0507	38.1663	44.0529	47.4068	47.2358	5	WRKY1	Transcriptional_Regulation
Zm00001eb380080	33.3995	33.9993	35.64	44.3359	48.2676	54.0624	5	ASN1	AminoAcid_Metabolism
Zm00001eb030400	63.7846	33.4281	43.1684	68.3412	45.7612	24.2224	5	GLK9	Transcriptional_Regulation
Zm00001eb312870	56.0365	13.7207	3.39939	33.9041	23.0796	24.5994	5	#N/A	#N/A
Zm00001eb159150	25.4721	10.1885	5.96996	41.7371	47.3587	23.8199	6	UPM2	Nitrate_Assimilation
Zm00001eb005380	169.318	132.138	153.392	196.306	162.112	138	6	DOF21	Transcriptional_Regulation
Zm00001eb191230	158.664	156.037	199.73	186.415	192.135	185.011	6	PP65	N_linked
Zm00001eb145580	139.922	127.266	127.283	183.689	184.74	158.039	6	NAC109	Transcriptional_Regulation
Zm00001eb011980	60.8741	72.4968	76.4183	102.236	105.858	94.8415	6	TOPP6	N_linked
Zm00001eb052520	17.1578	19.2107	24.2216	62.7893	28.4269	40.9135	6	OSM3	Stress_Response
Zm00001eb259130	116.654	118.284	155.834	154.624	163.417	146.048	6	PP96	N_linked
Zm00001eb047760	17.7681	24.2937	39.6533	18.2994	25.0827	26.6213	7	HSF24	Transcriptional_Regulation
Zm00001eb118970	6.97153	7.61886	16.701	9.99275	12.9836	12.8533	7	ARF7	Transcriptional_Regulation
Zm00001eb148890	33.173	32.0978	42.0309	38.0848	33.9419	33.5261	7	Orphan53	Transcriptional_Regulation
Zm00001eb360480	14.8058	12.2562	20.4625	14.5008	18.68	19.1541	7	GOGAT2	Nitrate_Assimilation
Zm00001eb416090	38.7196	21.689	36.6123	19.8509	17.4681	22.6139	7	NRT1.1	N_transporter
Zm00001eb062760	25.1802	29.2944	41.4016	33.3927	31.3446	25.7194	7	GRAS40	Transcriptional_Regulation
Zm00001eb309660	89.1927	66.8169	78.6	38.8442	48.4894	54.9663	7	PEPC6	Carbon_Metabolism
Zm00001eb253820	276.165	251.47	290.63	268.47	258.125	273.032	7	GS1-3	Nitrate_Assimilation
Zm00001eb129520	15.9919	17.9701	28.9336	14.2961	20.0455	17.6039	7	bHLH68	Transcriptional_Regulation
Zm00001eb133000	8.87584	14.3282	27.645	10.6409	17.032	18.3047	7	ARF8	Transcriptional_Regulation
Zm00001eb182490	47.8104	51.5181	68.0995	59.6326	60.8251	56.7275	7	ALF7	Transcriptional_Regulation
Zm00001eb214190	42.4363	39.5418	60.4232	43.4109	51.1142	40.056	7	GLK8	Transcriptional_Regulation
Zm00001eb244180	51.7341	51.8141	61.7252	51.0664	58.1208	55.9669	7	ALF2	Transcriptional_Regulation
Zm00001eb271450	31.5802	34.5047	44.4308	40.1643	38.9074	39.9296	7	PP98	N_linked
Zm00001eb347600	33.331	48.163	67.0262	40.1668	38.5152	41.7349	7	EREB22	Transcriptional_Regulation
Zm00001eb408800	11.0161	14.6425	24.1421	12.9063	18.9221	18.0614	7	ARF28	Transcriptional_Regulation
Zm00001eb042240	21.5211	25.2607	57.4814	23.8546	25.5223	31.8201	7	EREB204	Transcriptional_Regulation
Zm00001eb093650	3.96136	5.77298	14.9051	4.42412	3.28653	4.41157	7	NAC126	Transcriptional_Regulation
Zm00001eb184870	0.899183	5.87286	23.5481	4.35258	7.03563	8.17501	7	Orphan90	Transcriptional_Regulation
Zm00001eb210510	54.4508	53.4136	68.1549	63.8566	63.4002	58.2801	7	RCD	Transcriptional_Regulation
Zm00001eb255970	32.4984	36.1722	53.3793	41.8189	34.7184	33.9236	7	bZIP4	Transcriptional_Regulation
Zm00001eb282770	29.2326	28.309	40.9874	32.5859	32.2067	33.6511	7	PP103	N_linked
Zm00001eb296340	15.3075	9.36179	19.7471	12.7469	12.5249	12.2208	7	bZIP18	Transcriptional_Regulation
Zm00001eb317060	19.0014	21.3893	30.616	28.2006	27.5096	27.647	7	NAC79	Transcriptional_Regulation
Zm00001eb364110	8.52138	15.8469	25.4057	12.3047	13.6135	11.86	7	TCP20	Transcriptional_Regulation
Zm00001eb057820	10.1496	12.3859	31.5055	12.4811	13.112	17.0713	7	WRKY30	Transcriptional_Regulation
Zm00001eb106490	29.1447	37.7695	48.985	36.5667	40.0597	40.4331	7	GRAS49	Transcriptional_Regulation
Zm00001eb253150	9.92514	10.7484	50.4415	11.6289	16.7244	13.1907	7	COL5	Transcriptional_Regulation
Zm00001eb388050	26.6419	60.9761	104.96	44.4061	45.7504	42.0276	7	bZIP112	Transcriptional_Regulation
Zm00001eb427000	35.9964	42.1052	62.1098	42.6615	50.3296	51.2066	7	AMF1-2	N_transporter
Zm00001eb427810	8.38272	13.4108	26.1222	9.22503	12.6804	16.0736	7	GDH2	AminoAcid_Metabolism
Zm00001eb379950	2.92415	4.38544	13.081	1.01252	2.29077	2.15052	7	COL4	Transcriptional_Regulation
Zm00001eb031210	164.543	554.249	628.103	235.992	463.055	279.112	8	bZIP111	Transcriptional_Regulation
Zm00001eb228620	216.448	464.561	539.918	275.8	353.835	316.085	8	HMG13	Transcriptional_Regulation
Zm00001eb349010	214.396	181.157	311.68	292.033	288.745	272.698	9	NAC38	Transcriptional_Regulation

## Sheet: b. Sorghum Clustering Leaf
Table S16b Clustering of the expression data (TPM) of leaf for nodes of the sorghum GRN
Gene	0h	0.5h	3h	24h	24.5h	48h	Clusters	Gene Name	Process
SORBI_3009G132900	18123.9	17358.7	10344.9	18249.9	12214.3	18778.9	0	PPDK2	Carbon_Metabolism
SORBI_3002G403600	1711.41	1563.83	969.333	1961.95	1940.84	2656.31	1	HAD2	Enzyme
SORBI_3001G260800	582.305	344.18	50.486	163.959	92.0219	260.396	2	AlaAT1	AminoAcid_Metabolism
SORBI_3002G402700	657.668	502.097	192.248	500.942	288.755	494.505	2	GOGAT1	Nitrate_Assimilation
SORBI_3004G309300	815.888	641.885	135.86	317.46	417.208	367.196	2	NIR1	Nitrate_Assimilation
SORBI_3005G087000	5497.05	4868.99	4220.26	4759.75	4742.31	4729.39	2	LHCB5	Carbon_Metabolism
SORBI_3008G021300	1067.31	914.279	635.029	772.929	667.521	739.544	2	FHA9	Transcriptional_Regulation
SORBI_3004G247000	902.15	766.265	729.071	1293.39	1218.17	829.134	3	GS1-3	Nitrate_Assimilation
SORBI_3006G243200	82.6628	89.5605	224.378	233.803	387.478	184.456	3	AspAT	AminoAcid_Metabolism
SORBI_3007G047400	523.628	315.829	53.3082	689.821	257.128	426.145	3	MYBR79	Transcriptional_Regulation
SORBI_3007G153900	750.123	530.14	385.212	684.615	776.883	400.933	3	NR1	Nitrate_Assimilation
SORBI_3001G040200	77.1292	101.3	40.0009	49.9233	44.738	16.1065	4	NAC49	Transcriptional_Regulation
SORBI_3004G233200	300.043	330.257	219.671	341.033	240.08	241.393	4	EREB17	Transcriptional_Regulation
SORBI_3005G111700	189.703	166.185	114.15	170.998	117.274	123.876	4	C3H11	Transcriptional_Regulation
SORBI_3007G033800	318.543	258.176	193.415	251.001	203.36	249.527	4	bHLH172	Transcriptional_Regulation
SORBI_3001G020100	99.3472	88.8265	60.4571	86.3332	62.7721	63.0369	5	MTERF6	Transcriptional_Regulation
SORBI_3001G067100	66.9191	45.4052	18.7862	18.6402	28.1647	30.5279	5	RFNR	Nitrate_Assimilation
SORBI_3001G406800	19.9993	28.8124	5.09797	2.37499	1.6481	50.8534	5	ASN3	AminoAcid_Metabolism
SORBI_3001G496200	78.6183	55.0981	11.3417	62.0674	40.9983	26.1129	5	HSF13	Transcriptional_Regulation
SORBI_3003G145100	22.7743	34.6709	18.5697	13.7526	18.1974	4.22043	5	MYB40	Transcriptional_Regulation
SORBI_3003G229600	233.531	125.264	52.9704	79.8097	206.446	120.78	5	UPM2	Nitrate_Assimilation
SORBI_3003G324400	41.1546	58.3911	26.0943	40.4524	56.2741	29.1448	5	EREB147	Transcriptional_Regulation
SORBI_3004G031100	48.0286	57.7493	36.7408	42.6018	50.7285	65.0713	5	bZIP60	Transcriptional_Regulation
SORBI_3004G193000	38.8611	46.2464	20.6545	48.5451	41.7106	34.7777	5	NRT1.3	N_transporter
SORBI_3006G030800	45.2228	28.677	16.222	10.1339	13.7643	20.7807	5	G6PD1	Carbon_Metabolism
SORBI_3006G143100	250.704	260.757	182.662	207.277	334.268	280.47	5	AMT1.1a	N_transporter
SORBI_3006G210300	27.408	46.5257	13.2276	11.7083	24.4918	10.3016	5	EREB97	Transcriptional_Regulation
SORBI_3001G053900	32.1845	35.1432	34.2747	49.535	62.7855	62.3653	6	DUB	Ubiquitination
SORBI_3001G145700	179.242	138.568	123.237	183.964	204.445	197.862	6	OSM3	Stress_Response
SORBI_3001G478400	100.562	93.845	99.6811	123.263	124.629	123.101	6	MADS68	Transcriptional_Regulation
SORBI_3001G489900	95.9718	90.0698	116.015	133.078	126.725	144.47	6	DOF21	Transcriptional_Regulation
SORBI_3002G255200	69.2022	63.9929	54.4678	112.101	141.436	94.6096	6	bHLH136	Transcriptional_Regulation
SORBI_3002G269400	15.7186	12.7179	20.2306	10.1375	30.3497	69.9164	6	EREB115	Transcriptional_Regulation
SORBI_3002G418200	57.0732	50.6478	53.5289	87.3524	62.023	64.5839	6	ABI39	Transcriptional_Regulation
SORBI_3003G003600	130.697	105.835	51.9934	131.794	115.833	151.091	6	NLP6	Transcriptional_Regulation
SORBI_3003G379700	32.5566	29.1429	48.9166	56.7039	60.1582	73.2732	6	NAC109	Transcriptional_Regulation
SORBI_3004G182900	133.981	128.521	127.366	166.491	175.249	160.872	6	ALF2	Transcriptional_Regulation
SORBI_3004G348300	136.704	119.207	130.308	155.262	136.712	131.832	6	PP96	N_linked
SORBI_3005G086200	54.8676	56.674	66.4274	68.2674	77.9212	81.3005	6	ALF18	Transcriptional_Regulation
SORBI_3006G163900	117.666	97.9844	54.0823	150.717	121.387	130.201	6	HB66	Transcriptional_Regulation
SORBI_3006G167800	17.2389	14.2631	21.8805	16.5955	24.2109	52.1684	6	EREB198	Transcriptional_Regulation
SORBI_3006G240500	11.946	13.2551	14.9213	16.347	33.9074	54.2719	6	EREB47	Transcriptional_Regulation
SORBI_3007G044300	31.2273	36.4726	43.4368	56.2518	52.3556	57.7201	6	NRT1.1	N_transporter
SORBI_3007G071000	34.2845	31.6087	32.178	110.856	95.0662	120.104	6	NAC110	Transcriptional_Regulation
SORBI_3008G157100	53.1639	61.5682	46.0574	53.7009	73.2464	152.965	6	bZIP111	Transcriptional_Regulation
SORBI_3009G024600	74.2329	86.1443	89.5767	97.3227	126.57	142.153	6	EREB81	Transcriptional_Regulation
SORBI_3009G030100	132.326	114.983	88.1615	113.409	104.828	221.407	6	bZIP12	Transcriptional_Regulation
SORBI_3010G052600	9.73316	13.4686	30.314	25.3883	30.5421	48.2222	6	EREB122	Transcriptional_Regulation
SORBI_3010G108500	4.38411	2.86773	7.07686	1.22194	1.94563	50.3019	6	COL4	Transcriptional_Regulation
SORBI_3001G006700	30.1238	26.4958	22.6061	36.7676	27.9757	28.6991	7	RCD	Transcriptional_Regulation
SORBI_3001G033200	7.29667	7.37371	8.03653	10.6002	8.62555	7.19613	7	GRAS40	Transcriptional_Regulation
SORBI_3001G034100	24.9411	22.495	14.7802	24.5374	18.7466	12.2129	7	Orphan220	Transcriptional_Regulation
SORBI_3001G051300	0.247263	0.602164	1.98317	0.416325	0.266821	0.42301	7	bHLH17	Transcriptional_Regulation
SORBI_3001G059100	16.3938	17.9488	18.9045	18.0025	17.8213	13.3853	7	GDH1	AminoAcid_Metabolism
SORBI_3001G084000	4.18248	3.9103	4.63314	3.78257	5.50805	2.24401	7	WRKY30	Transcriptional_Regulation
SORBI_3001G105000	0.830998	1.0184	1.06002	2.07104	1.62582	1.43203	7	bHLH27	Transcriptional_Regulation
SORBI_3001G110900	15.2786	15.7853	16.9326	14.2997	8.12537	12.2563	7	MYB77	Transcriptional_Regulation
SORBI_3001G133900	14.2327	16.3144	23.1875	15.0456	14.2771	20.1153	7	NPF2.3	N_transporter
SORBI_3001G218400	3.38067	2.52916	2.80929	3.13567	4.71916	1.60668	7	Orphan207	Transcriptional_Regulation
SORBI_3001G243000	34.3929	21.5082	24.5798	40.2796	23.413	9.54623	7	HSF24	Transcriptional_Regulation
SORBI_3001G298100	1.54313	2.85725	2.84531	1.21279	2.06051	0.773467	7	EREB1	Transcriptional_Regulation
SORBI_3001G340200	3.35237	4.17079	7.76754	8.52186	9.61954	8.03751	7	NF-YA2	Transcriptional_Regulation
SORBI_3001G367700	13.048	12.9966	8.91272	9.24904	8.2448	8.48459	7	HAD5	Enzyme
SORBI_3001G380700	3.06501	4.86373	5.8454	3.58781	3.28986	1.87547	7	bZIP98	Transcriptional_Regulation
SORBI_3001G385800	1.81281	2.55686	1.48401	6.4033	8.35528	6.74706	7	NAC44	Transcriptional_Regulation
SORBI_3001G386000	10.8706	12.0125	24.908	17.6448	26.9407	13.3844	7	NAC11	Transcriptional_Regulation
SORBI_3001G447400	11.2381	10.8296	5.34834	13.7564	9.08604	9.43666	7	HB62	Transcriptional_Regulation
SORBI_3001G449600	11.3643	12.7708	3.82592	2.78878	6.0903	3.12423	7	GLB1	Stress_Response
SORBI_3001G451500	67.0757	61.1247	32.3467	110.847	81.8958	50.9736	7	GS1-1	Nitrate_Assimilation
SORBI_3001G473900	1.61062	1.66495	0.986979	0.740254	0.306871	0.200468	7	EREB71	Transcriptional_Regulation
SORBI_3001G517800	40.3519	47.2805	41.2816	71.7213	49.0126	46.8201	7	NLP7	Transcriptional_Regulation
SORBI_3001G537300	15.0733	16.4121	16.0236	21.5442	16.8731	16.7237	7	HB133	Transcriptional_Regulation
SORBI_3002G008500	29.6111	29.7315	37.5315	38.9407	36.6026	32.6302	7	PAP7	N_linked
SORBI_3002G076100	10.9352	12.1821	13.3191	15.4565	13.9682	14.7765	7	bZIP30	Transcriptional_Regulation
SORBI_3002G080100	38.1628	41.9876	47.1855	30.4476	71.3993	24.9961	7	NAC4	Transcriptional_Regulation
SORBI_3002G141300	19.6019	27.0631	36.1342	32.2408	28.2673	8.10361	7	MYB139	Transcriptional_Regulation
SORBI_3002G167000	12.24	14.8298	10.1918	12.2838	8.95859	17.3972	7	PEPC6	Carbon_Metabolism
SORBI_3002G196100	1.90683	1.30033	0.519368	3.31516	3.42635	1.10722	7	MYB66	Transcriptional_Regulation
SORBI_3002G201400	15.3075	18.7236	17.0441	25.8987	26.7908	27.0557	7	ZHD2	Transcriptional_Regulation
SORBI_3002G202800	0.713128	1.32399	2.82505	3.19724	2.81118	0.256232	7	WRKY104	Transcriptional_Regulation
SORBI_3002G214800	16.8833	26.4998	27.0759	8.43472	21.7423	4.22149	7	ZIM28	Transcriptional_Regulation
SORBI_3002G235700	0.610402	0.346401	0.597484	0.295079	0.268463	1.87247	7	bHLH86	Transcriptional_Regulation
SORBI_3002G239200	32.3044	50.6328	53.2858	76.3195	48.2663	45.4071	7	XERICO2	Stress_Response
SORBI_3002G247500	8.86256	7.94642	5.72316	6.92387	5.33683	6.11946	7	EIL4	Transcriptional_Regulation
SORBI_3002G251700	20.5022	19.2572	20.6193	21.8333	21.5916	17.6961	7	NAC79	Transcriptional_Regulation
SORBI_3002G253000	2.21764	2.83094	3.40652	1.21699	1.84268	2.55496	7	NAC24	Transcriptional_Regulation
SORBI_3002G264100	6.63545	7.32307	8.4267	9.65003	10.3096	8.66115	7	bZIP65	Transcriptional_Regulation
SORBI_3002G271100	4.9196	4.37697	2.00916	9.00968	7.13043	4.40935	7	HSF10	Transcriptional_Regulation
SORBI_3002G287400	3.339	5.44947	8.58164	14.2894	10.7625	3.88693	7	NLP17	Transcriptional_Regulation
SORBI_3002G330300	13.0193	12.7947	15.3612	13.6119	13.2949	13.816	7	GRAS49	Transcriptional_Regulation
SORBI_3002G343300	13.4291	18.8644	11.4485	18.9704	16.186	14.5436	7	C3H15	Transcriptional_Regulation
SORBI_3002G354900	12.7022	13.0545	10.8852	8.96517	14.3272	8.22462	7	GRAS75	Transcriptional_Regulation
SORBI_3002G355000	28.8732	27.4766	32.9948	41.5279	30.6717	24.3053	7	WRKY1	Transcriptional_Regulation
SORBI_3002G358800	44.3154	45.2976	28.7329	44.1854	35.9462	45.8286	7	SAT2	Stress_Response
SORBI_3002G368700	37.8427	32.7783	32.3979	55.7468	40.8983	29.6259	7	MADS67	Transcriptional_Regulation
SORBI_3002G370800	0.839602	0.600131	0.888409	1.66224	1.1961	1.05497	7	NF-YA13	Transcriptional_Regulation
SORBI_3002G375800	21.4629	25.4813	26.5423	25.5472	19.4474	15.5019	7	AlaAT3	AminoAcid_Metabolism
SORBI_3002G389600	2.30865	2.52973	2.08698	2.66055	3.07265	1.93103	7	GBP12	Transcriptional_Regulation
SORBI_3002G395600	19.0709	15.0221	16.2799	22.5937	20.4786	18.2476	7	bZIP91	Transcriptional_Regulation
SORBI_3003G003800	10.7347	10.5671	9.5264	16.2707	11.7886	9.83486	7	ARF7	Transcriptional_Regulation
SORBI_3003G033900	0.103538	1.06096	3.23758	0	0	0.125513	7	ACS1	Ethylene_Biosynthesis
SORBI_3003G035100	13.8042	13.1966	18.638	19.4285	13.6481	13.8167	7	NAC16	Transcriptional_Regulation
SORBI_3003G076500	33.0494	36.3882	31.5549	35.3599	30.3837	25.7448	7	MYBR21	Transcriptional_Regulation
SORBI_3003G081000	8.65886	8.37546	10.0962	11.3123	10.487	7.38577	7	bZIP72	Transcriptional_Regulation
SORBI_3003G088100	1.77153	1.62302	3.72678	1.15887	2.21186	1.14275	7	CRK	N_linked
SORBI_3003G102200	10.7199	11.7283	12.5501	6.55416	15.6462	2.835	7	bHLH76	Transcriptional_Regulation
SORBI_3003G119800	43.8223	32.7708	27.1946	30.9651	33.6258	26.7638	7	NAC97	Transcriptional_Regulation
SORBI_3003G127400	23.166	26.2043	20.9612	20.4731	24.7231	27.2816	7	BSD2	Transcriptional_Regulation
SORBI_3003G136600	3.10389	3.39917	6.75759	4.25944	2.37023	5.30471	7	MYB128	Transcriptional_Regulation
SORBI_3003G136900	45.7588	44.0778	48.3475	81.2123	42.6822	56.1023	7	bHLH68	Transcriptional_Regulation
SORBI_3003G183000	3.52504	4.56872	4.95929	6.31089	5.93161	3.73391	7	bZIP21	Transcriptional_Regulation
SORBI_3003G202200	50.6462	42.9827	57.7612	52.1103	74.6661	19.0897	7	LOG2	Cytokinin_Synthesis
SORBI_3003G202600	32.4246	35.8397	38.173	41.2568	33.5953	31.8767	7	MYBR6	Transcriptional_Regulation
SORBI_3003G221900	12.6632	13.3019	14.5844	15.6012	12.584	11.2376	7	bHLH166	Transcriptional_Regulation
SORBI_3003G265200	2.12961	2.96589	4.21759	3.18664	6.10895	8.11656	7	EREB126	Transcriptional_Regulation
SORBI_3003G270800	2.93203	2.13341	3.72448	5.41988	12.5612	2.33304	7	NRT2.5	N_transporter
SORBI_3003G295900	14.1908	12.9227	15.7566	18.4682	14.912	9.43607	7	HSF26	Transcriptional_Regulation
SORBI_3003G332200	12.2226	14.2793	18.5922	16.4416	17.4664	13.2138	7	bZIP102	Transcriptional_Regulation
SORBI_3003G334600	7.94096	10.4213	3.30747	3.51305	7.29354	7.07683	7	NAC70	Transcriptional_Regulation
SORBI_3003G336600	6.82278	5.14543	4.98279	7.0369	6.07633	5.55163	7	HB88	Transcriptional_Regulation
SORBI_3003G337800	0.684302	1.85368	0.314364	0.057158	1.58838	0.10833	7	WRKY40	Transcriptional_Regulation
SORBI_3003G341100	7.80084	8.06954	4.54123	4.67096	5.8567	3.18786	7	WRKY115	Transcriptional_Regulation
SORBI_3003G346000	30.4994	28.4197	28.7183	37.5025	30.174	29.2025	7	Orphan53	Transcriptional_Regulation
SORBI_3003G354000	21.6463	31.9365	31.2697	43.1793	44.176	27.1116	7	Orphan11	Transcriptional_Regulation
SORBI_3003G357300	2.15992	2.22352	3.25283	1.79635	2.3093	2.49926	7	MYB36	Transcriptional_Regulation
SORBI_3003G368300	0.843552	0.675907	1.24505	0.919365	1.78902	1.9664	7	bZIP95	Transcriptional_Regulation
SORBI_3003G382100	55.9187	58.6496	54.8839	67.2585	63.0361	47.5047	7	ALF8	Transcriptional_Regulation
SORBI_3003G408400	31.0505	31.6414	30.47	38.5383	47.663	38.6496	7	TCP20	Transcriptional_Regulation
SORBI_3003G409800	5.16058	6.07811	2.47186	4.47461	4.21704	5.67063	7	NAC90	Transcriptional_Regulation
SORBI_3004G009400	0.155148	0.495295	1.09912	0.544482	0.232585	0.034198	7	NRT2.1	N_transporter
SORBI_3004G009500	0.265263	0.509399	2.01255	0.264333	0.204483	0.078478	7	NRT2.1	N_transporter
SORBI_3004G051900	2.4175	3.34669	2.46486	1.52218	1.43436	1.58747	7	ARF16	Transcriptional_Regulation
SORBI_3004G059900	83.8495	71.417	57.8655	94.6336	72.2421	71.6045	7	bZIP104	Transcriptional_Regulation
SORBI_3004G070900	1.32674	1.86041	0.484308	0.937602	0.882844	0.625476	7	MYB50	Transcriptional_Regulation
SORBI_3004G073100	5.8484	5.18725	2.83358	7.88168	6.35942	4.6765	7	EREB138	Transcriptional_Regulation
SORBI_3004G078100	12.2041	16.0853	13.766	16.4913	16.42	14.2394	7	C3H38	Transcriptional_Regulation
SORBI_3004G173200	0.346372	0.609392	4.9869	0.183944	0.382769	0.592861	7	AMT2.3	N_transporter
SORBI_3004G178000	10.2338	15.5402	12.2054	14.6796	16.3267	20.1167	7	Orphan235	Transcriptional_Regulation
SORBI_3004G191700	4.47273	4.78765	14.763	8.86663	11.6194	19.472	7	NAC40	Transcriptional_Regulation
SORBI_3004G191901	2.61645	2.44323	2.91695	2.51307	1.82471	1.14099	7	MADS2	Transcriptional_Regulation
SORBI_3004G202400	0.71243	0.699619	1.83221	0.403376	0.47385	0.177743	7	NAR2.1	N_transporter
SORBI_3004G209300	5.87005	5.67938	5.38449	8.76111	8.37387	6.69639	7	GOGAT2	Nitrate_Assimilation
SORBI_3004G217800	9.46336	12.3373	12.2865	8.05671	10.2927	6.84971	7	AMT1.3	N_transporter
SORBI_3004G227400	3.45351	4.72802	5.60474	1.52363	1.55819	0.528685	7	EREB76	Transcriptional_Regulation
SORBI_3004G234100	13.86	13.5993	10.8568	13.8019	10.7806	10.4506	7	PGM	Carbon_Metabolism
SORBI_3004G256200	0.794589	0.501321	0.583852	0.97909	1.45142	2.66645	7	COL5	Transcriptional_Regulation
SORBI_3004G261700	7.17098	8.44847	10.8065	9.88231	7.13673	5.27912	7	ARID3	Transcriptional_Regulation
SORBI_3004G267400	2.45743	2.64536	4.02192	2.82022	2.75271	5.56611	7	bHLH29	Transcriptional_Regulation
SORBI_3004G267600	2.71511	2.50471	4.78867	2.24081	1.95635	1.97192	7	TUB6	Transcriptional_Regulation
SORBI_3004G280800	5.06932	4.27361	3.89931	4.83744	4.87099	3.39341	7	WD40	Transcriptional_Regulation
SORBI_3004G283201	2.56612	1.8056	0.730007	0.0214197	3.23849	0.131777	7	EREB16	Transcriptional_Regulation
SORBI_3004G283300	1.18308	1.58844	0.658189	0.238259	2.82845	0.220664	7	EREB127	Transcriptional_Regulation
SORBI_3004G312500	6.60181	7.88627	3.38684	2.82001	6.78296	6.82396	7	NR2	Nitrate_Assimilation
SORBI_3004G321300	42.5437	44.2065	59.6	46.0079	49.5685	47.7504	7	EREB90	Transcriptional_Regulation
SORBI_3004G337500	13.7302	13.6383	10.7623	8.68372	13.1132	6.81269	7	GATA24	Transcriptional_Regulation
SORBI_3004G350300	44.6895	35.4731	30.9394	45.3564	34.1676	43.2795	7	NAC26	Transcriptional_Regulation
SORBI_3004G354700	13.4309	9.48187	3.17778	13.4164	9.632	17.6579	7	TCP4	Transcriptional_Regulation
SORBI_3005G018700	2.45147	3.3202	1.75828	3.00197	2.52737	1.61698	7	NAC126	Transcriptional_Regulation
SORBI_3005G046100	15.1739	17.5208	19.9211	24.7002	25.9959	21.0493	7	bZIP110	Transcriptional_Regulation
SORBI_3005G062000	7.02322	6.43652	1.98971	7.53035	4.00278	1.445	7	MYB64	Transcriptional_Regulation
SORBI_3005G064600	19.3798	29.5013	15.5631	19.6032	24.1869	19.3299	7	NAC125	Transcriptional_Regulation
SORBI_3005G090600	7.28398	8.57367	9.49498	12.6494	11.7085	21.3609	7	NPF4.7	N_transporter
SORBI_3005G100600	34.4684	41.0649	34.8699	48.0069	44.5746	54.0227	7	bZIP119	Transcriptional_Regulation
SORBI_3005G117400	2.5022	1.68987	2.09404	1.98557	3.36994	2.2115	7	WRKY36	Transcriptional_Regulation
SORBI_3005G126600	19.6991	19.6889	16.8861	26.2585	22.3408	21.1149	7	TIR1	Auxin Signaling
SORBI_3005G150900	5.80311	8.15433	6.38479	9.94634	9.11721	7.82745	7	GRF15	Transcriptional_Regulation
SORBI_3006G008800	3.21111	3.54884	3.25681	5.66656	4.14581	2.16759	7	E2F5	Transcriptional_Regulation
SORBI_3006G094500	5.45176	6.35305	6.82983	6.7006	7.5	5.60301	7	THX2	Transcriptional_Regulation
SORBI_3006G107400	0.208835	0.403459	0.306677	1.12131	1.26832	2.02041	7	NAC32	Transcriptional_Regulation
SORBI_3006G107700	3.3488	3.87921	3.08926	4.01639	2.95004	2.08805	7	MADS	Transcriptional_Regulation
SORBI_3006G153900	28.7627	33.6411	53.956	45.0868	47.5477	52.8832	7	AMF1-2	N_transporter
SORBI_3006G162800	17.8546	20.2721	21.6739	23.3407	26.798	27.7813	7	GATA6	Transcriptional_Regulation
SORBI_3006G163100	1.94204	1.7869	3.4225	2.41297	1.76996	7.92061	7	Orphan175	Transcriptional_Regulation
SORBI_3006G165400	4.26976	6.58828	4.38029	3.08319	2.67203	3.25513	7	GDH2	AminoAcid_Metabolism
SORBI_3006G182800	6.33361	3.38299	1.20416	7.2722	5.42009	1.52207	7	HSF20	Transcriptional_Regulation
SORBI_3006G184700	0.239812	1.3657	0.185048	0.033865	2.06877	0.053516	7	EREB68	Transcriptional_Regulation
SORBI_3006G233500	49.6212	58.2839	52.5142	77.5528	65.1279	35.5565	7	bZIP27	Transcriptional_Regulation
SORBI_3006G240700	14.2418	18.0162	19.161	28.3948	29.4625	26.3456	7	EREB197	Transcriptional_Regulation
SORBI_3006G245500	3.48386	3.57854	2.48857	3.90177	4.47674	1.2506	7	EREB24	Transcriptional_Regulation
SORBI_3006G262100	16.1054	17.5091	24.112	17.9215	10.4081	4.72117	7	ARF3	Transcriptional_Regulation
SORBI_3006G266600	33.0218	37.9774	58.484	41.414	45.7998	42.8367	7	MYB133	Transcriptional_Regulation
SORBI_3006G267900	10.9263	20.0377	25.2446	24.4579	13.7898	11.8229	7	DOF41	Transcriptional_Regulation
SORBI_3007G023100	0.831951	0.39405	0.38939	0.481004	0.438779	1.43372	7	Orphan26	Transcriptional_Regulation
SORBI_3007G085300	7.24508	11.2163	5.74152	6.16191	5.78904	7.40493	7	WRKY94	Transcriptional_Regulation
SORBI_3007G124100	39.1823	61.5296	55.3377	58.6321	43.0857	38.1569	7	EREB204	Transcriptional_Regulation
SORBI_3007G174600	3.9968	5.3233	3.72949	6.51475	8.12048	7.16221	7	GOGAT2	Nitrate_Assimilation
SORBI_3007G178300	6.40703	5.65646	4.75754	7.82646	5.74386	4.98747	7	MYB167	Transcriptional_Regulation
SORBI_3007G193300	3.72931	3.60548	2.86004	2.75337	2.32623	2.49738	7	MADS6	Transcriptional_Regulation
SORBI_3007G225600	12.5952	11.2107	13.8152	11.7667	11.3626	11.5543	7	THX3	Transcriptional_Regulation
SORBI_3008G021800	1.32557	1.45586	5.85037	1.8886	1.5125	2.46926	7	NAC25	Transcriptional_Regulation
SORBI_3008G028600	1.28402	12.0407	11.131	2.65355	3.22608	0.359321	7	WRKY63	Transcriptional_Regulation
SORBI_3008G046600	15.2149	17.9273	16.8125	24.4577	23.4144	18.62	7	bZIP8	Transcriptional_Regulation
SORBI_3008G073600	40.6408	33.9074	41.1189	36.855	49.4867	56.9233	7	ALF6	Transcriptional_Regulation
SORBI_3008G083200	18.6542	20.3596	20.9577	22.2926	18.5401	17.8717	7	bZIP37	Transcriptional_Regulation
SORBI_3008G096000	36.4628	37.7905	49.9366	51.7705	47.7703	48.8705	7	ARF28	Transcriptional_Regulation
SORBI_3008G147101	15.7968	17.972	16.3972	22.111	27.7898	27.0463	7	GLK9	Transcriptional_Regulation
SORBI_3008G157000	3.86024	2.61938	4.87033	4.19549	4.61422	8.24056	7	IAA1	Transcriptional_Regulation
SORBI_3008G164800	5.17997	4.70936	4.43949	14.5682	16.1263	15.9064	7	NAC108	Transcriptional_Regulation
SORBI_3009G028300	1.24486	1.7983	1.01669	0.81189	1.28414	0.735724	7	THX5	Transcriptional_Regulation
SORBI_3009G050000	13.0753	10.5081	10.0264	11.1971	12.8599	9.13722	7	PP103	N_linked
SORBI_3009G068900	12.7958	12.7513	7.6153	9.20663	11.8856	11.1064	7	WRKY125	Transcriptional_Regulation
SORBI_3009G101400	43.949	53.096	66.4532	52.2324	57.7309	49.1268	7	EREB22	Transcriptional_Regulation
SORBI_3009G105800	16.7868	20.0136	19.1687	18.9585	17.2597	19.5198	7	FHA15	Transcriptional_Regulation
SORBI_3009G136700	2.0853	2.38138	2.02047	2.42992	0.976133	0.455904	7	NPF3.6	N_transporter
SORBI_3009G137100	20.1964	18.5095	17.9985	16.5266	16.1995	19.7161	7	bZIP34	Transcriptional_Regulation
SORBI_3009G140700	34.6459	34.4294	41.6488	35.7678	38.5063	35.5109	7	ALF5	Transcriptional_Regulation
SORBI_3009G142200	2.28081	6.32575	1.48377	2.98862	3.12962	3.03774	7	NAC20	Transcriptional_Regulation
SORBI_3009G143700	291.598	265.291	216.365	335.969	281.943	228.957	7	NAC38	Transcriptional_Regulation
SORBI_3009G152100	11.897	15.3039	13.3824	21.3985	20.0781	20.1906	7	bZIP101	Transcriptional_Regulation
SORBI_3009G157500	15.7522	13.9376	10.7458	24.7923	21.0256	17.7256	7	MYBR3	Transcriptional_Regulation
SORBI_3009G168700	5.92513	4.87937	4.85466	4.96145	7.54052	6.91357	7	AMT2.4	N_transporter
SORBI_3009G179300	9.02088	9.86575	14.8476	8.05131	18.312	20.0278	7	AUF4	Auxin Signaling
SORBI_3009G196900	2.72133	3.28093	3.54988	6.39698	5.23072	4.75361	7	ARF23	Transcriptional_Regulation
SORBI_3009G212800	12.3228	16.7978	8.06065	10.7438	20.8655	9.78971	7	WRKY82	Transcriptional_Regulation
SORBI_3009G221400	6.60652	6.90619	11.1034	7.91072	10.7646	17.1037	7	EREB162	Transcriptional_Regulation
SORBI_3009G231600	0.138108	0.144932	0.10978	0.412534	0.291062	1.26327	7	NAC87	Transcriptional_Regulation
SORBI_3009G237600	4.24958	3.24711	3.07378	5.06345	3.60603	5.4138	7	bZIP18	Transcriptional_Regulation
SORBI_3009G244200	9.90336	10.3891	2.13901	9.87013	9.27701	10.9178	7	ZHD6	Transcriptional_Regulation
SORBI_3010G013500	2.39635	2.57814	3.98811	3.10028	2.31955	3.25929	7	GRF7	Transcriptional_Regulation
SORBI_3010G051500	17.644	16.3227	24.7827	16.9032	16.7796	18.7213	7	PP98	N_linked
SORBI_3010G071700	35.6916	29.0064	42.5871	38.4357	30.9648	39.8538	7	EREB160	Transcriptional_Regulation
SORBI_3010G077200	0.991727	1.75674	2.00914	2.31813	4.87307	1.95916	7	GRF12	Transcriptional_Regulation
SORBI_3010G085400	1.28611	0.579792	1.28283	2.80306	2.48461	1.59348	7	MADS74	Transcriptional_Regulation
SORBI_3010G110000	31.8849	23.0847	18.596	20.0255	18.9614	31.9756	7	ASN1	AminoAcid_Metabolism
SORBI_3010G158100	2.7844	2.87556	4.72129	4.55204	6.81201	12.0571	7	RING	Ubiquitination
SORBI_3010G194700	13.1738	13.8353	16.0203	16.9288	16.4875	18.8801	7	ARID8	Transcriptional_Regulation
SORBI_3010G207600	23.4097	22.6268	12.1548	36.2555	24.8866	25.2964	7	bZIP93	Transcriptional_Regulation
SORBI_3010G221400	2.9487	2.73198	3.22117	5.14824	4.42735	4.30274	7	CA5P7	Transcriptional_Regulation
SORBI_3010G229000	9.02074	11.6314	12.3902	15.9556	13.1394	12.7433	7	ARF22	Transcriptional_Regulation
SORBI_3010G240900	17.7732	19.7942	7.817	24.2503	16.6424	17.9433	7	EREB19	Transcriptional_Regulation
SORBI_3010G249200	43.5778	44.3061	37.9966	38.414	46.4699	63.2913	7	ZIM20	Transcriptional_Regulation
SORBI_3010G254200	5.63279	5.35182	3.67141	9.57235	7.874	12.8784	7	SBP25	Transcriptional_Regulation
SORBI_3010G262200	2.13806	1.55369	1.53624	1.9655	1.19234	2.26596	7	Orphan149	Transcriptional_Regulation
SORBI_3010G267500	25.5643	23.4842	19.4481	28.5248	25.8766	21.7707	7	bZIP106	Transcriptional_Regulation
SORBI_3K010300	2.81275	2.82043	2.5803	4.92007	3.67435	2.65677	7	GOGAT2	Nitrate_Assimilation
SORBI_3001G039800	44.594	62.3985	147.001	57.7924	93.4728	53.1875	8	EREB159	Transcriptional_Regulation
SORBI_3008G060300	135.344	150.291	221.905	254.217	277.315	116.832	8	WRKY15	Transcriptional_Regulation
SORBI_3010G194900	94.9423	104.497	170.819	96.1304	153.128	112.13	8	bZIP112	Transcriptional_Regulation
SORBI_3002G212000	173.66	172.925	231.888	125.402	135.15	363.463	9	EREB102	Transcriptional_Regulation
SORBI_3010G275200	427.099	451.764	661.069	347.692	465.475	696.724	9	HMG13	Transcriptional_Regulation

## Sheet: c.Maize Clustering Roots
Table S16c Clustering of the expression data (TPM) of roots for nodes of the maize GRN
Gene Symbol	0h	0.5h	3h	24h	24.5h	48h	Cluster	Gene Name	Process
Zm00001eb399590	662.475	339.79	662.475	662.475	400.647	1084.24	0	GLB1	Stress_Response
Zm00001eb194260	144.093	90.0679	144.093	144.093	86.7786	71.2659	1	PGM	Carbon_Metabolism
Zm00001eb264930	210.587	135.137	210.587	210.587	126.789	132.343	1	bZIP12	Transcriptional_Regulation
Zm00001eb097930	178.315	60.7978	178.315	178.315	48.1425	122.889	1	bZIP40	Transcriptional_Regulation
Zm00001eb231360	146.135	83.7071	146.135	146.135	65.561	70.7857	1	bZIP60	Transcriptional_Regulation
Zm00001eb194220	330.373	210.405	330.373	330.373	237.304	295.468	1	EREB17	Transcriptional_Regulation
Zm00001eb209670	1.22194	4.5375	1.22194	1.22194	132.175	72.8037	2	NRT2.1	N_transporter
Zm00001eb009090	669.246	522.582	669.246	669.246	732.601	735.362	2	GS1-1	Nitrate_Assimilation
Zm00001eb059850	401.704	247.351	401.704	401.704	489.711	429.751	2	RFNR	Nitrate_Assimilation
Zm00001eb159150	44.8081	6.92435	44.8081	44.8081	163.88	55.3577	2	UPM2	Nitrate_Assimilation
Zm00001eb349010	317.289	308.282	317.289	317.289	447.399	361.331	2	NAC38	Transcriptional_Regulation
Zm00001eb327530	95.9261	65.2209	95.9261	95.9261	75.0372	64.7094	3	AlaAT3	AminoAcid_Metabolism
Zm00001eb419510	205.047	117.083	205.047	205.047	191.999	224.118	3	G6PD1	Carbon_Metabolism
Zm00001eb298570	51.6451	40.4255	51.6451	51.6451	34.5932	34.8886	3	PAP7	N_linked
Zm00001eb247430	34.3776	19.875	34.3776	34.3776	14.3902	35.3859	3	AMT1.3	N_transporter
Zm00001eb217190	111.962	97.3147	111.962	111.962	89.2362	78.1592	3	NPF2.3	N_transporter
Zm00001eb416090	85.5129	94.9536	85.5129	85.5129	57.0289	42.989	3	NRT1.1	N_transporter
Zm00001eb360480	65.8405	42.4721	65.8405	65.8405	35.4398	93.6192	3	GOGAT2	Nitrate_Assimilation
Zm00001eb399860	70.4167	50.5786	70.4167	70.4167	25.6748	74.6044	3	GS1-5	Nitrate_Assimilation
Zm00001eb255880	87.1026	30.9164	87.1026	87.1026	75.21	60.7523	3	NIR2	Nitrate_Assimilation
Zm00001eb326080	80.8998	48.3654	80.8998	80.8998	44.7603	33.8684	3	SAT2	Stress_Response
Zm00001eb288280	70.1071	49.0483	70.1071	70.1071	59.0546	63.3	3	ALF5	Transcriptional_Regulation
Zm00001eb118970	100.302	62.9644	100.302	100.302	47.9538	53.1266	3	ARF7	Transcriptional_Regulation
Zm00001eb173070	77.7626	59.6305	77.7626	77.7626	67.0072	70.9494	3	bHLH172	Transcriptional_Regulation
Zm00001eb233420	33.9554	20.8518	33.9554	33.9554	15.8017	23.9616	3	bZIP104	Transcriptional_Regulation
Zm00001eb162740	38.7743	17.8691	38.7743	38.7743	13.6715	37.9532	3	bZIP21	Transcriptional_Regulation
Zm00001eb430640	45.4206	20.1789	45.4206	45.4206	12.8785	20.9712	3	EREB205	Transcriptional_Regulation
Zm00001eb265610	177.444	133.348	177.444	177.444	163.685	140.398	3	EREB81	Transcriptional_Regulation
Zm00001eb319350	39.1764	14.5516	39.1764	39.1764	15.254	33.006	3	HSF10	Transcriptional_Regulation
Zm00001eb047760	49.2419	27.7208	49.2419	49.2419	18.4826	40.2267	3	HSF24	Transcriptional_Regulation
Zm00001eb335690	50.192	29.2023	50.192	50.192	33.1948	39.2008	3	MYBR21	Transcriptional_Regulation
Zm00001eb172450	33.9388	5.02437	33.9388	33.9388	5.12911	12.8205	3	MYBR79	Transcriptional_Regulation
Zm00001eb201290	68.9379	18.8097	68.9379	68.9379	62.2536	58.4783	3	NAC125	Transcriptional_Regulation
Zm00001eb062170	23.5539	10.9725	23.5539	23.5539	7.188	8.79503	3	NAC49	Transcriptional_Regulation
Zm00001eb095110	29.0494	11.8681	29.0494	29.0494	13.1834	10.8672	3	NAC5	Transcriptional_Regulation
Zm00001eb363940	26.051	11.7576	26.051	26.051	12.4281	17.3266	3	NAC9	Transcriptional_Regulation
Zm00001eb339390	51.9404	42.7652	51.9404	51.9404	35.4794	38.2551	3	NLP4	Transcriptional_Regulation
Zm00001eb182130	64.193	41.3425	64.193	64.193	40.2866	58.7685	3	Orphan235	Transcriptional_Regulation
Zm00001eb148890	51.59	35.4143	51.59	51.59	36.1622	41.0543	3	Orphan53	Transcriptional_Regulation
Zm00001eb309660	78.5176	65.2877	78.5176	78.5176	98.9827	68.1492	4	PEPC6	Carbon_Metabolism
Zm00001eb193660	55.855	33.6506	55.855	55.855	64.0825	30.8203	4	NIR1	Nitrate_Assimilation
Zm00001eb176470	18.4791	7.60475	18.4791	18.4791	30.9448	18.3358	4	NR1	Nitrate_Assimilation
Zm00001eb256260	30.0465	6.79087	30.0465	30.0465	69.5529	22.198	4	NR2	Nitrate_Assimilation
Zm00001eb358930	24.1823	10.6031	24.1823	24.1823	40.9155	24.0966	4	UPM1	Nitrate_Assimilation
Zm00001eb318910	33.942	23.1622	33.942	33.942	38.3004	3.74571	4	EREB115	Transcriptional_Regulation
Zm00001eb258290	41.3385	34.5121	41.3385	41.3385	45.5643	27.9396	4	GATA24	Transcriptional_Regulation
Zm00001eb191940	76.8108	63.5465	76.8108	76.8108	74.8142	41.2948	4	GATA4	Transcriptional_Regulation
Zm00001eb062760	44.7802	31.7577	44.7802	44.7802	46.2066	37.0327	4	GRAS40	Transcriptional_Regulation
Zm00001eb408520	46.59	19.2972	46.59	46.59	46.7087	28.2863	4	WRKY15	Transcriptional_Regulation
Zm00001eb253820	288.983	257.561	288.983	288.983	573.28	365.293	5	GS1-3	Nitrate_Assimilation
Zm00001eb045750	45.79	62.1747	45.79	45.79	221.811	128.651	5	Orphan207	Transcriptional_Regulation
Zm00001eb060520	290.447	332.903	290.447	290.447	227.259	299.952	6	GDH1	AminoAcid_Metabolism
Zm00001eb017260	12.9872	9.31098	12.9872	12.9872	11.9113	12.7322	6	HAD5	Enzyme
Zm00001eb073290	1.25556	0.535614	1.25556	1.25556	2.92471	0.646141	6	ACS2	Ethylene_Biosynthesis
Zm00001eb055950	2.13767	3.9455	2.13767	2.13767	3.04469	1.55955	6	ACS6	Ethylene_Biosynthesis
Zm00001eb428490	5.22603	4.6557	5.22603	5.22603	4.20354	2.48109	6	ACS7	Ethylene_Biosynthesis
Zm00001eb191230	201.928	179.772	201.928	201.928	196.555	211.371	6	PP65	N_linked
Zm00001eb271450	82.1899	84.0329	82.1899	82.1899	77.2672	94.8333	6	PP98	N_linked
Zm00001eb063910	6.39829	4.11458	6.39829	6.39829	9.64745	7.8988	6	AMT2.3	N_transporter
Zm00001eb287980	13.4231	15.4338	13.4231	13.4231	11.0817	14.2283	6	NPF3.6	N_transporter
Zm00001eb112180	16.9305	11.6667	16.9305	16.9305	8.70219	11.026	6	NPF4.7	N_transporter
Zm00001eb245250	0.756966	1.0964	0.756966	0.756966	1.76312	0.471092	6	NRT1.3	N_transporter
Zm00001eb361110	0.0387417	0.00931133	0.0387417	0.0387417	1.31195	0.66823	6	NRT2.5	N_transporter
Zm00001eb329710	82.4471	59.8397	82.4471	82.4471	76.7781	94.7584	6	GOGAT1	Nitrate_Assimilation
Zm00001eb037860	1.4489	0.337398	1.4489	1.4489	0.458129	0.878624	6	NR3	Nitrate_Assimilation
Zm00001eb101500	16.6386	20.316	16.6386	16.6386	13.7144	13.3913	6	XERICO1	Stress_Response
Zm00001eb316120	13.1944	10.2688	13.1944	13.1944	11.6967	13.0085	6	XERICO2	Stress_Response
Zm00001eb111570	10.5095	6.62654	10.5095	10.5095	8.77976	8.56895	6	ABI39	Transcriptional_Regulation
Zm00001eb349140	47.0656	40.382	47.0656	47.0656	48.8412	52.3501	6	ALF11	Transcriptional_Regulation
Zm00001eb244180	48.9072	39.6021	48.9072	48.9072	42.5334	54.7575	6	ALF2	Transcriptional_Regulation
Zm00001eb411150	59.745	56.2988	59.745	59.745	60.4191	63.6516	6	ALF6	Transcriptional_Regulation
Zm00001eb182490	48.4062	42.9692	48.4062	48.4062	43.9572	53.005	6	ALF7	Transcriptional_Regulation
Zm00001eb365950	33.459	24.5849	33.459	33.459	27.6997	30.388	6	ALF8	Transcriptional_Regulation
Zm00001eb207450	12.2027	15.118	12.2027	12.2027	8.66313	7.0618	6	ARF16	Transcriptional_Regulation
Zm00001eb273840	12.0856	7.34632	12.0856	12.0856	9.5838	9.4004	6	ARF22	Transcriptional_Regulation
Zm00001eb292830	10.5741	8.29436	10.5741	10.5741	11.1306	12.4725	6	ARF23	Transcriptional_Regulation
Zm00001eb408800	2.59828	2.9978	2.59828	2.59828	4.37454	4.62332	6	ARF28	Transcriptional_Regulation
Zm00001eb066640	16.0727	13.0673	16.0727	16.0727	17.5358	11.5519	6	ARF3	Transcriptional_Regulation
Zm00001eb133000	5.96845	3.86665	5.96845	5.96845	8.10457	7.30962	6	ARF8	Transcriptional_Regulation
Zm00001eb388060	14.3821	13.3576	14.3821	14.3821	17.299	15.94	6	ARID10	Transcriptional_Regulation
Zm00001eb275690	7.54278	8.41076	7.54278	7.54278	8.8665	8.93793	6	ARID8	Transcriptional_Regulation
Zm00001eb159750	14.9936	11.2143	14.9936	14.9936	14.6275	14.6233	6	bHLH166	Transcriptional_Regulation
Zm00001eb100380	6.57228	3.74118	6.57228	6.57228	6.05825	1.22191	6	bHLH20	Transcriptional_Regulation
Zm00001eb252100	13.6215	9.56893	13.6215	13.6215	8.27321	9.50387	6	bHLH29	Transcriptional_Regulation
Zm00001eb129520	3.43739	2.86698	3.43739	3.43739	4.07669	3.50516	6	bHLH68	Transcriptional_Regulation
Zm00001eb116410	15.6313	12.528	15.6313	15.6313	10.9924	9.59006	6	bHLH73	Transcriptional_Regulation
Zm00001eb315870	15.9039	18.7303	15.9039	15.9039	15.1052	12.7008	6	bHLH86	Transcriptional_Regulation
Zm00001eb150010	19.176	17.9409	19.176	19.176	17.1044	19.7522	6	bZIP102	Transcriptional_Regulation
Zm00001eb169130	18.1452	14.3767	18.1452	18.1452	17.3991	15.9715	6	bZIP119	Transcriptional_Regulation
Zm00001eb014590	34.0755	16.0902	34.0755	34.0755	28.2702	28.9596	6	bZIP24	Transcriptional_Regulation
Zm00001eb303220	12.6673	10.3085	12.6673	12.6673	12.0593	11.3366	6	bZIP30	Transcriptional_Regulation
Zm00001eb330680	15.5733	11.351	15.5733	15.5733	12.0497	11.1895	6	bZIP58	Transcriptional_Regulation
Zm00001eb102780	19.9261	17.7399	19.9261	19.9261	21.1711	20.6142	6	bZIP65	Transcriptional_Regulation
Zm00001eb332590	16.1137	13.8862	16.1137	16.1137	17.7505	16.8178	6	bZIP72	Transcriptional_Regulation
Zm00001eb275130	2.70517	2.45709	2.70517	2.70517	2.45282	1.20282	6	bZIP76	Transcriptional_Regulation
Zm00001eb197040	68.9698	57.9326	68.9698	68.9698	65.2099	69.2914	6	bZIP79	Transcriptional_Regulation
Zm00001eb139480	18.8585	15.9558	18.8585	18.8585	22.1299	14.8547	6	bZIP8	Transcriptional_Regulation
Zm00001eb095290	26.3458	23.7384	26.3458	26.3458	27.2985	21.5571	6	bZIP86	Transcriptional_Regulation
Zm00001eb386770	8.77465	6.75183	8.77465	8.77465	8.4621	4.45613	6	bZIP93	Transcriptional_Regulation
Zm00001eb146690	25.4956	27.6675	25.4956	25.4956	23.3416	20.5013	6	bZIP95	Transcriptional_Regulation
Zm00001eb016100	13.5013	7.51225	13.5013	13.5013	8.48236	8.27314	6	bZIP98	Transcriptional_Regulation
Zm00001eb169920	22.2098	17.5173	22.2098	22.2098	24.6455	19.5325	6	C3H11	Transcriptional_Regulation
Zm00001eb107170	13.9665	14.0097	13.9665	13.9665	17.401	10.9739	6	C3H15	Transcriptional_Regulation
Zm00001eb206080	11.4796	8.91715	11.4796	11.4796	11.9018	10.1537	6	C3H38	Transcriptional_Regulation
Zm00001eb359300	4.41823	1.99569	4.41823	4.41823	1.22793	0.698828	6	C3H9	Transcriptional_Regulation
Zm00001eb274340	20.8275	18.0239	20.8275	20.8275	18.8274	20.1592	6	CA5P3	Transcriptional_Regulation
Zm00001eb005380	30.6232	28.1863	30.6232	30.6232	16.5137	29.594	6	DOF21	Transcriptional_Regulation
Zm00001eb433840	8.93703	10.6829	8.93703	8.93703	3.07118	7.32532	6	DOF41	Transcriptional_Regulation
Zm00001eb316730	26.3502	21.0118	26.3502	26.3502	30.7861	22.1629	6	EIL4	Transcriptional_Regulation
Zm00001eb391190	2.9823	2.15074	2.9823	2.9823	4.22661	2.42029	6	EREB1	Transcriptional_Regulation
Zm00001eb007000	5.06338	3.03602	5.06338	5.06338	2.36607	2.20142	6	EREB101	Transcriptional_Regulation
Zm00001eb193550	4.83722	1.93176	4.83722	4.83722	8.83317	2.64757	6	EREB13	Transcriptional_Regulation
Zm00001eb234870	3.67503	4.11549	3.67503	3.67503	3.02064	4.01484	6	EREB138	Transcriptional_Regulation
Zm00001eb374110	81.5019	80.5874	81.5019	81.5019	85.0619	75.5493	6	EREB160	Transcriptional_Regulation
Zm00001eb185680	1.23918	3.07543	1.23918	1.23918	1.26183	0.656739	6	EREB170	Transcriptional_Regulation
Zm00001eb307550	2.70012	3.70472	2.70012	2.70012	2.76129	2.57465	6	EREB177	Transcriptional_Regulation
Zm00001eb273390	6.02151	6.49737	6.02151	6.02151	5.4049	5.51054	6	EREB19	Transcriptional_Regulation
Zm00001eb068520	4.01685	4.25748	4.01685	4.01685	5.59745	3.49297	6	EREB197	Transcriptional_Regulation
Zm00001eb429870	4.54679	5.74733	4.54679	4.54679	3.069	2.38709	6	EREB2	Transcriptional_Regulation
Zm00001eb099980	42.5299	42.2893	42.5299	42.5299	30.5322	49.0244	6	EREB202	Transcriptional_Regulation
Zm00001eb347600	25.5155	17.3359	25.5155	25.5155	22.2573	31.4719	6	EREB22	Transcriptional_Regulation
Zm00001eb067980	12.0172	9.40063	12.0172	12.0172	7.53962	7.93846	6	EREB24	Transcriptional_Regulation
Zm00001eb318890	2.99944	0.99415	2.99944	2.99944	2.99427	0.041799	6	EREB36	Transcriptional_Regulation
Zm00001eb206360	3.89211	2.38025	3.89211	3.89211	2.60303	2.58936	6	EREB8	Transcriptional_Regulation
Zm00001eb359500	1.48203	0.568289	1.48203	1.48203	0.518029	0.423203	6	EREB80	Transcriptional_Regulation
Zm00001eb093560	5.10954	3.73066	5.10954	5.10954	7.29229	4.34309	6	EREB85	Transcriptional_Regulation
Zm00001eb071190	10.2367	4.88734	10.2367	10.2367	4.13116	2.26369	6	EREB97	Transcriptional_Regulation
Zm00001eb075320	23.2025	22.674	23.2025	23.2025	23.1372	19.8178	6	GATA11	Transcriptional_Regulation
Zm00001eb371070	5.63729	4.98912	5.63729	5.63729	2.97059	4.30585	6	GATA13	Transcriptional_Regulation
Zm00001eb391280	18.2033	7.66102	18.2033	18.2033	7.75449	6.87113	6	GATA28	Transcriptional_Regulation
Zm00001eb427580	8.80713	5.90352	8.80713	8.80713	7.52827	6.18038	6	GATA6	Transcriptional_Regulation
Zm00001eb328650	4.13896	2.18492	4.13896	4.13896	3.12996	3.60088	6	GBP12	Transcriptional_Regulation
Zm00001eb214190	49.2559	38.4422	49.2559	49.2559	45.0705	45.2598	6	GLK8	Transcriptional_Regulation
Zm00001eb202270	7.97069	1.41798	7.97069	7.97069	1.0874	4.1502	6	GRAS9	Transcriptional_Regulation
Zm00001eb056050	15.8341	14.4393	15.8341	15.8341	16.6623	10.533	6	GRF1	Transcriptional_Regulation
Zm00001eb113950	4.40064	3.01173	4.40064	4.40064	2.74128	2.76104	6	GRF15	Transcriptional_Regulation
Zm00001eb269150	6.53263	3.03767	6.53263	6.53263	3.12386	3.41011	6	GRF7	Transcriptional_Regulation
Zm00001eb368970	4.74942	5.44589	4.74942	4.74942	6.45273	6.12297	6	HB109	Transcriptional_Regulation
Zm00001eb027860	36.1579	21.8118	36.1579	36.1579	21.4404	34.2002	6	HB127	Transcriptional_Regulation
Zm00001eb404260	24.6731	18.6571	24.6731	24.6731	22.1858	19.1654	6	HB133	Transcriptional_Regulation
Zm00001eb149680	18.7049	19.5254	18.7049	18.7049	18.2345	18.2681	6	HB88	Transcriptional_Regulation
Zm00001eb004670	6.82566	2.58424	6.82566	6.82566	2.1457	4.1046	6	HSF13	Transcriptional_Regulation
Zm00001eb428800	3.54474	0.61619	3.54474	3.54474	0.113261	2.95457	6	HSF20	Transcriptional_Regulation
Zm00001eb371000	9.20156	7.10322	9.20156	9.20156	9.92887	7.18538	6	HSF26	Transcriptional_Regulation
Zm00001eb218860	75.5493	69.4649	75.5493	75.5493	75.2787	64.0378	6	IAA2	Transcriptional_Regulation
Zm00001eb125420	9.4468	5.07572	9.4468	9.4468	3.82191	12.0973	6	LBD17	Transcriptional_Regulation
Zm00001eb080670	4.09393	2.83206	4.09393	4.09393	4.45002	3.5184	6	MADS	Transcriptional_Regulation
Zm00001eb183200	18.7769	16.9681	18.7769	18.7769	21.7301	17.6874	6	MADS2	Transcriptional_Regulation
Zm00001eb006480	23.0825	18.8243	23.0825	23.0825	17.8243	22.6489	6	MADS68	Transcriptional_Regulation
Zm00001eb372960	2.19838	3.62141	2.19838	2.19838	1.04298	1.07675	6	MADS74	Transcriptional_Regulation
Zm00001eb349860	22.5388	14.7513	22.5388	22.5388	16.7573	15.5261	6	MTERF27	Transcriptional_Regulation
Zm00001eb107900	3.68409	3.044	3.68409	3.68409	5.41276	4.01522	6	MTERF9	Transcriptional_Regulation
Zm00001eb045780	4.78718	2.11584	4.78718	4.78718	2.53768	2.26742	6	MYB121	Transcriptional_Regulation
Zm00001eb361040	5.0345	3.43519	5.0345	5.0345	2.81958	3.15456	6	MYB124	Transcriptional_Regulation
Zm00001eb129490	19.8105	11.9705	19.8105	19.8105	17.6507	15.8704	6	MYB128	Transcriptional_Regulation
Zm00001eb066260	15.3591	17.5015	15.3591	15.3591	15.0565	16.921	6	MYB133	Transcriptional_Regulation
Zm00001eb319620	19.5295	12.7369	19.5295	19.5295	13.5954	25.1215	6	MYB152	Transcriptional_Regulation
Zm00001eb040160	9.33282	7.03259	9.33282	9.33282	7.38526	12.1857	6	MYB167	Transcriptional_Regulation
Zm00001eb234690	17.5982	10.7691	17.5982	17.5982	7.48869	7.65007	6	MYB50	Transcriptional_Regulation
Zm00001eb055540	7.48843	3.83253	7.48843	7.48843	8.00075	8.86218	6	MYB77	Transcriptional_Regulation
Zm00001eb138920	11.251	6.30065	11.251	11.251	9.86121	16.3722	6	MYB8	Transcriptional_Regulation
Zm00001eb090750	0.0707957	0.0634883	0.0707957	0.0707957	1.13968	0.550018	6	MYBR73	Transcriptional_Regulation
Zm00001eb258400	7.65445	4.17685	7.65445	7.65445	4.72358	6.11793	6	NAC104	Transcriptional_Regulation
Zm00001eb413540	9.33268	5.73869	9.33268	9.33268	6.78685	11.0808	6	NAC110	Transcriptional_Regulation
Zm00001eb121380	19.407	12.3141	19.407	19.407	21.5374	29.5889	6	NAC16	Transcriptional_Regulation
Zm00001eb191020	74.4685	67.3604	74.4685	74.4685	80.5377	70.1699	6	NAC26	Transcriptional_Regulation
Zm00001eb080700	23.6871	24.5115	23.6871	23.6871	18.4738	20.0105	6	NAC32	Transcriptional_Regulation
Zm00001eb149810	4.36168	5.59571	4.36168	4.36168	6.07191	3.96797	6	NAC70	Transcriptional_Regulation
Zm00001eb157260	27.7997	18.7272	27.7997	27.7997	21.4072	18.765	6	NAC82	Transcriptional_Regulation
Zm00001eb378150	11.0103	8.40342	11.0103	11.0103	8.56098	4.48848	6	NAC86	Transcriptional_Regulation
Zm00001eb295810	7.72657	5.2189	7.72657	7.72657	4.64438	7.03121	6	NAC87	Transcriptional_Regulation
Zm00001eb142790	12.4918	6.88363	12.4918	12.4918	7.16152	6.16817	6	NAC90	Transcriptional_Regulation
Zm00001eb430970	3.92012	1.89983	3.92012	3.92012	3.77958	2.92082	6	NF-YA14	Transcriptional_Regulation
Zm00001eb019780	25.5843	16.3982	25.5843	25.5843	19.6326	24.7702	6	NF-YA2	Transcriptional_Regulation
Zm00001eb178500	33.3115	20.8252	33.3115	33.3115	25.3274	29.4582	6	NF-YB10	Transcriptional_Regulation
Zm00001eb104260	11.894	5.01232	11.894	11.894	11.3047	14.1594	6	NLP17	Transcriptional_Regulation
Zm00001eb002490	15.0467	10.1826	15.0467	15.0467	17.0495	20.1773	6	NLP7	Transcriptional_Regulation
Zm00001eb272430	6.2363	3.49931	6.2363	6.2363	3.86152	4.53886	6	Orphan149	Transcriptional_Regulation
Zm00001eb427600	10.9478	8.59783	10.9478	10.9478	7.78588	11.0368	6	Orphan175	Transcriptional_Regulation
Zm00001eb433500	19.2804	7.02121	19.2804	19.2804	7.69029	15.2577	6	Orphan259	Transcriptional_Regulation
Zm00001eb303620	14.0451	8.60421	14.0451	14.0451	15.5624	9.28651	6	RD26	Transcriptional_Regulation
Zm00001eb227180	13.6752	7.36138	13.6752	13.6752	9.86376	12.0034	6	SBP25	Transcriptional_Regulation
Zm00001eb040220	1.77213	0.656948	1.77213	1.77213	0.879599	0.665074	6	SRS1	Transcriptional_Regulation
Zm00001eb408080	16.2721	16.4131	16.2721	16.2721	12.2058	10.4323	6	TCP12	Transcriptional_Regulation
Zm00001eb259370	15.0774	8.63239	15.0774	15.0774	10.878	13.6071	6	TCP4	Transcriptional_Regulation
Zm00001eb142960	9.18336	10.6158	9.18336	9.18336	8.47988	11.3901	6	TCP8	Transcriptional_Regulation
Zm00001eb423330	4.7031	3.45656	4.7031	4.7031	5.34681	2.82329	6	THX2	Transcriptional_Regulation
Zm00001eb199110	0.431723	1.25599	0.431723	0.431723	0.172173	0.679425	6	THX3	Transcriptional_Regulation
Zm00001eb361590	6.95444	8.2256	6.95444	6.95444	7.40005	7.3038	6	THX6	Transcriptional_Regulation
Zm00001eb188370	11.273	12.8198	11.273	11.273	11.9783	9.60609	6	TUB6	Transcriptional_Regulation
Zm00001eb061030	5.08772	4.00348	5.08772	5.08772	2.96668	3.97919	6	WRKY12	Transcriptional_Regulation
Zm00001eb169460	1.72548	2.32462	1.72548	1.72548	2.83512	3.38157	6	WRKY36	Transcriptional_Regulation
Zm00001eb178160	8.98881	8.85448	8.98881	8.98881	5.6723	2.96433	6	WRKY94	Transcriptional_Regulation
Zm00001eb273020	70.7529	74.4913	70.7529	70.7529	67.6925	73.5194	6	ZIM20	Transcriptional_Regulation
Zm00001eb383490	6.73426	5.35586	6.73426	6.73426	6.22386	8.50356	6	RING	Ubiquitination
Zm00001eb380080	107.873	104.37	107.873	107.873	118.567	124.926	7	ASN1	AminoAcid_Metabolism
Zm00001eb013430	20.4008	41.5367	20.4008	20.4008	12.0838	28.5706	7	ASN3	AminoAcid_Metabolism
Zm00001eb068280	3.76341	3.13537	3.76341	3.76341	7.29457	4.96251	7	AspAT	AminoAcid_Metabolism
Zm00001eb423180	11.7557	15.0907	11.7557	11.7557	15.7195	13.017	7	ARGOS1	Auxin Signaling
Zm00001eb113030	31.2658	32.287	31.2658	31.2658	36.4776	44.6175	7	TIR1	Auxin Signaling
Zm00001eb112260	2.63102	4.44957	2.63102	2.63102	7.49291	6.99417	7	LHCB5	Carbon_Metabolism
Zm00001eb329780	10.8189	18.5041	10.8189	10.8189	15.1566	17.7102	7	HAD2	Enzyme
Zm00001eb121190	5.2408	9.82721	5.2408	5.2408	8.03501	3.67098	7	ACS1	Ethylene_Biosynthesis
Zm00001eb125540	6.2185	7.75657	6.2185	6.2185	9.38034	4.86866	7	CRK	N_linked
Zm00001eb282770	27.3441	35.4851	27.3441	27.3441	43.9439	32.007	7	PP103	N_linked
Zm00001eb346060	14.9188	23.6076	14.9188	14.9188	31.4421	10.9008	7	PP124	N_linked
Zm00001eb076780	22.4325	20.6786	22.4325	22.4325	30.8207	22.4769	7	AMF1-1	N_transporter
Zm00001eb289990	7.06386	8.80204	7.06386	7.06386	11.6538	7.344	7	AMT2.4	N_transporter
Zm00001eb246140	8.94463	8.06688	8.94463	8.94463	23.6329	13.6922	7	NAR2.1	N_transporter
Zm00001eb078860	3.02347	4.48911	3.02347	3.02347	8.16211	5.79355	7	NPF4.9	N_transporter
Zm00001eb156610	61.2092	53.6311	61.2092	61.2092	73.3208	95.8411	7	GOGAT3	Nitrate_Assimilation
Zm00001eb366760	0.966229	1.67163	0.966229	0.966229	8.93154	1.39256	7	NHL4	Stress_Response
Zm00001eb406950	15.4351	22.1321	15.4351	15.4351	17.6708	9.45878	7	ABI41	Transcriptional_Regulation
Zm00001eb168160	44.0753	45.7682	44.0753	44.0753	42.6152	54.4233	7	ALF18	Transcriptional_Regulation
Zm00001eb245070	32.0938	37.2044	32.0938	32.0938	38.9899	31.1824	7	ANR1	Transcriptional_Regulation
Zm00001eb375660	4.53553	4.03474	4.53553	4.53553	8.12382	6.3197	7	bHLH125	Transcriptional_Regulation
Zm00001eb061300	16.4413	23.6749	16.4413	16.4413	22.1255	19.5394	7	bHLH17	Transcriptional_Regulation
Zm00001eb055990	10.9055	10.7494	10.9055	10.9055	15.9364	14.6675	7	bHLH27	Transcriptional_Regulation
Zm00001eb431080	4.12719	4.19569	4.12719	4.12719	7.71316	8.3191	7	bHLH7	Transcriptional_Regulation
Zm00001eb323880	15.6622	18.2024	15.6622	15.6622	17.9938	16.8492	7	bHLH90	Transcriptional_Regulation
Zm00001eb128590	25.632	36.28	25.632	25.632	27.2278	23.9866	7	BSD2	Transcriptional_Regulation
Zm00001eb289080	15.2879	16.8309	15.2879	15.2879	15.5114	22.1889	7	bZIP101	Transcriptional_Regulation
Zm00001eb272280	23.0808	20.0024	23.0808	23.0808	28.0003	26.9495	7	bZIP106	Transcriptional_Regulation
Zm00001eb202260	12.7114	14.6089	12.7114	12.7114	18.3799	13.5711	7	bZIP110	Transcriptional_Regulation
Zm00001eb296340	14.3884	21.4085	14.3884	14.3884	18.8712	18.0148	7	bZIP18	Transcriptional_Regulation
Zm00001eb288060	22.6288	23.3856	22.6288	22.6288	29.862	25.3678	7	bZIP34	Transcriptional_Regulation
Zm00001eb411700	22.6846	24.7084	22.6846	22.6846	24.4138	25.9198	7	bZIP37	Transcriptional_Regulation
Zm00001eb255970	12.6318	22.8707	12.6318	12.6318	30.412	10.1667	7	bZIP4	Transcriptional_Regulation
Zm00001eb110370	39.3534	45.7638	39.3534	39.3534	58.8269	41.1759	7	bZIP91	Transcriptional_Regulation
Zm00001eb063930	3.71341	1.55545	3.71341	3.71341	13.8964	1.16466	7	C2H5	Transcriptional_Regulation
Zm00001eb389900	16.9632	18.2947	16.9632	16.9632	22.4613	21.1145	7	CA5P7	Transcriptional_Regulation
Zm00001eb089380	5.87203	7.19044	5.87203	5.87203	8.34089	6.21369	7	E2F5	Transcriptional_Regulation
Zm00001eb313850	122.86	125.646	122.86	122.86	130.858	154.995	7	EREB102	Transcriptional_Regulation
Zm00001eb335200	14.4277	15.5619	14.4277	14.4277	24.1528	15.9776	7	EREB118	Transcriptional_Regulation
Zm00001eb375580	2.34257	9.77261	2.34257	2.34257	6.01651	5.99169	7	EREB122	Transcriptional_Regulation
Zm00001eb156040	11.5111	12.3917	11.5111	11.5111	18.9599	5.45265	7	EREB126	Transcriptional_Regulation
Zm00001eb187190	1.20118	11.3897	1.20118	1.20118	10.1681	0.134939	7	EREB127	Transcriptional_Regulation
Zm00001eb139970	0.0611183	4.07195	0.0611183	0.0611183	1.0679	0	7	EREB141	Transcriptional_Regulation
Zm00001eb150840	43.2016	55.3298	43.2016	43.2016	47.9249	46.6745	7	EREB147	Transcriptional_Regulation
Zm00001eb062200	12.5749	15.2263	12.5749	12.5749	19.3442	16.8277	7	EREB159	Transcriptional_Regulation
Zm00001eb250560	2.08565	7.54135	2.08565	2.08565	10.044	0.190197	7	EREB16	Transcriptional_Regulation
Zm00001eb294830	2.36732	15.5266	2.36732	2.36732	9.58239	2.66396	7	EREB162	Transcriptional_Regulation
Zm00001eb074930	18.4829	39.9046	18.4829	18.4829	21.7661	11.6214	7	EREB198	Transcriptional_Regulation
Zm00001eb195920	1.57815	2.82525	1.57815	1.57815	6.61867	1.89772	7	EREB20	Transcriptional_Regulation
Zm00001eb042240	21.8032	43.2632	21.8032	21.8032	39.2601	13.0287	7	EREB204	Transcriptional_Regulation
Zm00001eb073560	1.04041	7.5152	1.04041	1.04041	6.97389	0.0179313	7	EREB68	Transcriptional_Regulation
Zm00001eb401290	2.94647	7.73875	2.94647	2.94647	4.20131	1.20129	7	EREB71	Transcriptional_Regulation
Zm00001eb248380	5.91196	18.9654	5.91196	5.91196	7.93603	12.278	7	EREB76	Transcriptional_Regulation
Zm00001eb286040	39.1797	48.9762	39.1797	39.1797	46.8353	39.4503	7	FHA15	Transcriptional_Regulation
Zm00001eb100610	17.4078	21.6033	17.4078	17.4078	20.4902	15.03	7	GBP8	Transcriptional_Regulation
Zm00001eb042980	13.3009	12.4822	13.3009	13.3009	15.2598	17.6151	7	GLK38	Transcriptional_Regulation
Zm00001eb107910	16.0774	25.5844	16.0774	16.0774	25.6657	16.888	7	GRAS75	Transcriptional_Regulation
Zm00001eb015500	6.1628	9.01378	6.1628	6.1628	14.6066	9.56203	7	HB130	Transcriptional_Regulation
Zm00001eb009550	9.2842	21.1606	9.2842	9.2842	12.0139	8.61406	7	HB45	Transcriptional_Regulation
Zm00001eb101280	19.6269	19.6023	19.6269	19.6269	47.976	14.4791	7	HB54	Transcriptional_Regulation
Zm00001eb399360	4.98992	6.73812	4.98992	4.98992	7.9322	4.63208	7	HB62	Transcriptional_Regulation
Zm00001eb031190	60.6833	74.7994	60.6833	60.6833	70.1804	64.8614	7	IAA1	Transcriptional_Regulation
Zm00001eb063940	13.07	15.7332	13.07	13.07	14.6372	17.6544	7	MTERF6	Transcriptional_Regulation
Zm00001eb095690	3.47276	5.13541	3.47276	3.47276	5.56941	3.68597	7	MYB139	Transcriptional_Regulation
Zm00001eb367660	7.18536	7.90327	7.18536	7.18536	10.301	9.03009	7	MYB36	Transcriptional_Regulation
Zm00001eb130260	6.37179	17.9268	6.37179	6.37179	3.1392	1.31545	7	MYB40	Transcriptional_Regulation
Zm00001eb312120	2.20526	4.84368	2.20526	2.20526	5.04054	2.98685	7	MYB66	Transcriptional_Regulation
Zm00001eb015120	12.0977	15.8737	12.0977	12.0977	26.2647	9.00911	7	MYB75	Transcriptional_Regulation
Zm00001eb336500	0.138568	2.87054	0.138568	0.138568	1.28371	0.324694	7	MYB76	Transcriptional_Regulation
Zm00001eb288730	4.86056	4.25496	4.86056	4.86056	9.86123	5.93069	7	MYBR3	Transcriptional_Regulation
Zm00001eb160740	17.8557	17.4349	17.8557	17.8557	28.1545	22.6461	7	MYBR6	Transcriptional_Regulation
Zm00001eb274210	17.9524	19.0758	17.9524	17.9524	20.9984	20.9811	7	MYBR77	Transcriptional_Regulation
Zm00001eb135910	15.6136	20.5118	15.6136	15.6136	21.5987	20.6074	7	NAC108	Transcriptional_Regulation
Zm00001eb145580	39.8028	81.2602	39.8028	39.8028	40.6687	38.9456	7	NAC109	Transcriptional_Regulation
Zm00001eb015570	12.0117	16.8294	12.0117	12.0117	18.8976	10.714	7	NAC11	Transcriptional_Regulation
Zm00001eb093650	12.6842	22.4047	12.6842	12.6842	34.1178	14.0028	7	NAC126	Transcriptional_Regulation
Zm00001eb288360	4.78895	8.77937	4.78895	4.78895	9.26484	6.39272	7	NAC20	Transcriptional_Regulation
Zm00001eb070490	2.58452	13.8949	2.58452	2.58452	4.88221	2.56927	7	NAC22	Transcriptional_Regulation
Zm00001eb102160	10.3147	11.7169	10.3147	10.3147	17.5237	23.2034	7	NAC24	Transcriptional_Regulation
Zm00001eb405590	6.21166	7.64633	6.21166	6.21166	11.011	10.6745	7	NAC25	Transcriptional_Regulation
Zm00001eb015630	5.76413	11.1726	5.76413	5.76413	16.7321	8.17733	7	NAC44	Transcriptional_Regulation
Zm00001eb001460	4.84655	8.52558	4.84655	4.84655	5.94921	5.02865	7	NAC78	Transcriptional_Regulation
Zm00001eb317060	25.3339	24.8337	25.3339	25.3339	33.6437	27.5688	7	NAC79	Transcriptional_Regulation
Zm00001eb333350	6.57932	10.9775	6.57932	6.57932	13.6324	8.19274	7	NAC97	Transcriptional_Regulation
Zm00001eb108930	11.7732	11.3764	11.7732	11.7732	19.7623	16.2331	7	NF-YA7	Transcriptional_Regulation
Zm00001eb320950	11.834	8.17184	11.834	11.834	16.142	21.1827	7	NLP13	Transcriptional_Regulation
Zm00001eb118950	16.1488	18.1187	16.1488	16.1488	19.4287	15.5252	7	NLP6	Transcriptional_Regulation
Zm00001eb367840	3.46725	7.26228	3.46725	3.46725	8.20272	2.53083	7	Orphan11	Transcriptional_Regulation
Zm00001eb211690	8.8019	12.1625	8.8019	8.8019	12.741	9.37244	7	Orphan220	Transcriptional_Regulation
Zm00001eb184870	4.92163	11.4188	4.92163	4.92163	16.084	10.703	7	Orphan90	Transcriptional_Regulation
Zm00001eb210510	73.7854	68.7013	73.7854	73.7854	84.8994	106.359	7	RCD	Transcriptional_Regulation
Zm00001eb364110	14.9685	21.2717	14.9685	14.9685	19.2672	18.3665	7	TCP20	Transcriptional_Regulation
Zm00001eb250740	9.34514	12.9572	9.34514	9.34514	14.3462	10.9449	7	WD40	Transcriptional_Regulation
Zm00001eb325760	41.5797	37.8427	41.5797	41.5797	51.6236	48.0482	7	WRKY1	Transcriptional_Regulation
Zm00001eb312890	0.172462	0.232252	0.172462	0.172462	3.4261	0.806764	7	WRKY104	Transcriptional_Regulation
Zm00001eb368640	2.59286	5.10301	2.59286	2.59286	8.87748	2.90822	7	WRKY115	Transcriptional_Regulation
Zm00001eb388620	2.10216	3.65844	2.10216	2.10216	4.90767	2.04508	7	WRKY124	Transcriptional_Regulation
Zm00001eb282840	4.26801	6.9468	4.26801	4.26801	12.0479	8.91148	7	WRKY125	Transcriptional_Regulation
Zm00001eb149570	1.06641	3.79044	1.06641	1.06641	3.72506	0.316878	7	WRKY40	Transcriptional_Regulation
Zm00001eb071590	28.3068	44.128	28.3068	28.3068	35.6149	21.1098	7	WRKY50	Transcriptional_Regulation
Zm00001eb316310	17.8194	19.5942	17.8194	17.8194	32.9336	22.8622	7	WRKY52	Transcriptional_Regulation
Zm00001eb290350	6.64484	9.75625	6.64484	6.64484	15.5954	6.39774	7	WRKY57	Transcriptional_Regulation
Zm00001eb294180	12.7102	17.6483	12.7102	12.7102	20.9886	17.2215	7	WRKY82	Transcriptional_Regulation
Zm00001eb223680	89.8481	100.056	89.8481	89.8481	107.103	213.265	8	AlaAT1	AminoAcid_Metabolism
Zm00001eb352260	7.9111	17.9739	7.9111	7.9111	39.0283	14.7413	8	AUF4	Auxin Signaling
Zm00001eb160700	24.9051	61.1119	24.9051	24.9051	68.361	10.6132	8	LOG2	Cytokinin_Synthesis
Zm00001eb259130	92.5898	95.2042	92.5898	92.5898	122.691	110.681	8	PP96	N_linked
Zm00001eb011980	160.431	183.963	160.431	160.431	191.526	202.353	8	TOPP6	N_linked
Zm00001eb427000	33.474	42.3721	33.474	33.474	55.938	50.9244	8	AMF1-2	N_transporter
Zm00001eb209690	0.651347	5.18025	0.651347	0.651347	95.7504	25.827	8	NRT2.2	N_transporter
Zm00001eb052520	16.1826	19.6507	16.1826	16.1826	76.6823	45.5619	8	OSM3	Stress_Response
Zm00001eb317460	43.1086	84.9144	43.1086	43.1086	78.6915	57.7588	8	bHLH136	Transcriptional_Regulation
Zm00001eb031210	27.0159	35.2097	27.0159	27.0159	66.3339	64.1409	8	bZIP111	Transcriptional_Regulation
Zm00001eb388050	63.0914	84.1196	63.0914	63.0914	114.595	92.4652	8	bZIP112	Transcriptional_Regulation
Zm00001eb272230	143.318	246.053	143.318	143.318	185.45	211.559	8	bZIP15	Transcriptional_Regulation
Zm00001eb253150	6.85666	30.436	6.85666	6.85666	26.5052	8.28269	8	COL5	Transcriptional_Regulation
Zm00001eb432090	16.9133	57.4066	16.9133	16.9133	28.7475	17.4054	8	EREB156	Transcriptional_Regulation
Zm00001eb068530	25.7561	75.5381	25.7561	25.7561	41.6378	21.2088	8	EREB47	Transcriptional_Regulation
Zm00001eb257170	69.7367	128.518	69.7367	69.7367	103.744	67.8469	8	EREB90	Transcriptional_Regulation
Zm00001eb030400	30.7386	33.6519	30.7386	30.7386	72.3401	21.4319	8	GLK9	Transcriptional_Regulation
Zm00001eb106490	32.5372	49.9033	32.5372	32.5372	59.2878	26.9021	8	GRAS49	Transcriptional_Regulation
Zm00001eb212120	9.86416	60.4403	9.86416	9.86416	29.3433	7.48699	8	NAC6	Transcriptional_Regulation
Zm00001eb057820	24.8478	31.4037	24.8478	24.8478	61.4853	20.5222	8	WRKY30	Transcriptional_Regulation
Zm00001eb350280	50.7271	108.642	50.7271	50.7271	52.0298	31.1652	8	WRKY92	Transcriptional_Regulation
Zm00001eb314010	13.244	44.5854	13.244	13.244	31.4523	8.5752	8	ZIM28	Transcriptional_Regulation
Zm00001eb427810	112.53	373.022	112.53	112.53	141.684	83.2925	9	GDH2	AminoAcid_Metabolism
Zm00001eb228620	585.32	875.474	585.32	585.32	684.582	827.795	9	HMG13	Transcriptional_Regulation
Zm00001eb135570	254.12	439.692	254.12	254.12	206.573	278.049	9	IAA8	Transcriptional_Regulation

## Sheet: d. Sorghum Clustering Roots
Table S16d Clustering of the expression data (TPM) of roots for nodes of the sorghum GRN
Gene	0h	0.5h	3h	24h	24.5h	48h	Cluster	Gene Name	Process
SORBI_3004G309300	545.035	264.893	99.9443	327.52	1314.5	451.669	0	NIR1	Nitrate_Assimilation
SORBI_3001G067100	588.313	387.852	92.5961	227.39	1043.38	532.641	0	RFNR	Nitrate_Assimilation
SORBI_3001G260800	323.422	191.323	70.8439	179.208	163.334	406.467	1	AlaAT1	AminoAcid_Metabolism
SORBI_3004G217800	240.103	119.467	96.1861	111.705	152.856	67.0862	1	AMT1.3	N_transporter
SORBI_3006G210300	151.684	61.5335	74.5895	51.206	127.269	23.9354	1	EREB97	Transcriptional_Regulation
SORBI_3006G030800	299.376	122.065	43.5936	76.1272	415.123	223.053	1	G6PD1	Carbon_Metabolism
SORBI_3002G402700	201.941	142.543	137.403	126.443	181.017	170.16	1	GOGAT1	Nitrate_Assimilation
SORBI_3007G047400	207.103	122.503	78.4757	152.085	122.49	227.741	1	MYBR79	Transcriptional_Regulation
SORBI_3005G064600	114.272	61.2733	38.9369	49.4686	207.392	60.1399	1	NAC125	Transcriptional_Regulation
SORBI_3009G143700	579.749	433.436	616.029	423.154	497.982	525.152	1	NAC38	Transcriptional_Regulation
SORBI_3002G080100	129.788	55.0912	62.4894	34.8446	188.617	64.9659	1	NAC4	Transcriptional_Regulation
SORBI_3001G218400	303.235	70.9457	198.114	210.876	83.8205	329.58	1	Orphan207	Transcriptional_Regulation
SORBI_3003G229600	149.302	24.1978	23.2787	74.7516	388.921	96.1196	1	UPM2	Nitrate_Assimilation
SORBI_3008G060300	137.244	28.6129	93.3036	63.9278	69.3402	191.918	1	WRKY15	Transcriptional_Regulation
SORBI_3002G212000	349.817	212.11	452.713	458.625	263.713	277.839	2	EREB102	Transcriptional_Regulation
SORBI_3001G133900	308.782	251.41	364.084	430.751	392.246	216.337	2	NPF2.3	N_transporter
SORBI_3001G449600	715.38	361.625	113.654	239.008	310.534	981.213	3	GLB1	Stress_Response
SORBI_3001G451500	791.752	963.302	182.371	201.946	327.627	415.895	3	GS1-1	Nitrate_Assimilation
SORBI_3004G247000	996.852	724.304	1130.52	1545.64	1221.25	926.564	4	GS1-3	Nitrate_Assimilation
SORBI_3004G202400	113.701	109.796	100.619	439.169	462.057	73.8692	4	NAR2.1	N_transporter
SORBI_3004G312500	155.04	30.3934	67.9865	283.699	370.199	121.078	4	NR2	Nitrate_Assimilation
SORBI_3004G009400	4.75577	3.2493	11.1071	124.408	242.29	0.875962	4	NRT2.1	N_transporter
SORBI_3004G009500	19.5436	9.32251	48.7876	253.009	373.231	3.75877	4	NRT2.1	N_transporter
SORBI_3009G132900	68.6664	73.5991	208.085	62.0406	562.169	91.7895	4	PPDK2	Carbon_Metabolism
SORBI_3002G418200	77.3774	71.4775	98.1315	97.624	71.6302	98.533	5	ABI39	Transcriptional_Regulation
SORBI_3003G033900	21.371	28.1354	8.67578	28.1317	35.981	39.6732	5	ACS1	Ethylene_Biosynthesis
SORBI_3001G105900	2.256	6.29313	2.79814	4.86875	4.90302	4.39292	5	ACS6	Ethylene_Biosynthesis
SORBI_3006G187900	38.2362	9.50367	24.3822	22.245	19.9089	15.5946	5	ACS7	Ethylene_Biosynthesis
SORBI_3002G375800	62.7212	60.4973	57.3238	57.5734	52.79	62.203	5	AlaAT3	AminoAcid_Metabolism
SORBI_3005G086200	74.3696	72.1847	90.2924	73.3911	63.3516	80.1724	5	ALF18	Transcriptional_Regulation
SORBI_3004G182900	89.2684	79.4489	92.7784	74.8149	67.9145	100.508	5	ALF2	Transcriptional_Regulation
SORBI_3009G140700	64.396	65.0301	70.9667	60.2262	52.687	69.3884	5	ALF5	Transcriptional_Regulation
SORBI_3008G073600	91.1974	87.5529	104.955	75.7501	66.2331	104.767	5	ALF6	Transcriptional_Regulation
SORBI_3003G382100	57.0141	55.3464	64.3929	51.2585	46.4785	61.5388	5	ALF8	Transcriptional_Regulation
SORBI_3006G153900	55.2336	54.1242	76.5885	63.5214	58.0728	66.7339	5	AMF1-2	N_transporter
SORBI_3006G143100	71.7101	33.3027	26.1457	36.3884	104.254	44.3523	5	AMT1.1a	N_transporter
SORBI_3004G173200	3.46548	2.3543	7.18722	5.08251	3.38675	4.50673	5	AMT2.3	N_transporter
SORBI_3009G168700	49.7289	35.676	40.4068	56.5482	55.5023	40.2452	5	AMT2.4	N_transporter
SORBI_3004G051900	33.083	33.5471	39.2407	20.8978	34.2288	27.4827	5	ARF16	Transcriptional_Regulation
SORBI_3010G229000	40.551	49.93	44.257	28.3803	30.8299	44.5261	5	ARF22	Transcriptional_Regulation
SORBI_3009G196900	1.63722	1.31086	1.70557	1.41567	2.20205	0.93381	5	ARF23	Transcriptional_Regulation
SORBI_3008G096000	1.74278	1.42206	2.77914	2.04263	5.01583	2.84978	5	ARF28	Transcriptional_Regulation
SORBI_3006G262100	26.5488	27.9354	27.8774	20.9152	25.9397	23.5323	5	ARF3	Transcriptional_Regulation
SORBI_3003G003800	74.4702	58.9916	71.7491	55.8716	43.2706	71.6656	5	ARF7	Transcriptional_Regulation
SORBI_3006G092500	24.6863	21.1363	34.5574	34.4037	24.165	40.6745	5	ARGOS1	Auxin Signaling
SORBI_3009G123400	0.851711	0.0932097	0	7.93903	0.68665	13.9284	5	ARGOS8	Auxin Signaling
SORBI_3004G261700	4.70014	3.93695	3.84223	3.29737	4.4029	3.83519	5	ARID3	Transcriptional_Regulation
SORBI_3010G194700	28.1375	27.8168	30.7127	25.067	25.985	29.2499	5	ARID8	Transcriptional_Regulation
SORBI_3010G110000	84.5271	77.3902	59.1723	71.9368	76.9068	67.2941	5	ASN1	AminoAcid_Metabolism
SORBI_3006G243200	58.5702	32.1356	60.4299	75.7557	95.8886	21.8204	5	AspAT	AminoAcid_Metabolism
SORBI_3010G051800	2.86729	2.18124	3.78999	5.02978	4.69781	2.99354	5	bHLH125	Transcriptional_Regulation
SORBI_3002G255200	163.102	125.871	186.237	141.098	136.169	97.7322	5	bHLH136	Transcriptional_Regulation
SORBI_3003G221900	10.4854	13.465	11.1592	7.82467	11.5799	10.2583	5	bHLH166	Transcriptional_Regulation
SORBI_3001G051300	15.4594	16.0723	12.0444	15.4708	15.092	16.2713	5	bHLH17	Transcriptional_Regulation
SORBI_3007G033800	181.285	173.778	212.37	159.578	169.276	174.795	5	bHLH172	Transcriptional_Regulation
SORBI_3002G224500	1.56679	6.83009	2.86327	1.13328	4.60355	5.41254	5	bHLH20	Transcriptional_Regulation
SORBI_3001G105000	10.9716	10.457	11.0801	11.9632	10.6047	11.5588	5	bHLH27	Transcriptional_Regulation
SORBI_3004G267400	3.73853	7.28966	8.63192	10.727	7.76593	5.66016	5	bHLH29	Transcriptional_Regulation
SORBI_3003G136900	2.13081	5.71404	9.66588	4.19237	9.34261	3.81076	5	bHLH68	Transcriptional_Regulation
SORBI_3003G102200	51.7206	55.3767	15.0781	4.04764	57.8652	4.0152	5	bHLH76	Transcriptional_Regulation
SORBI_3002G235700	16.1189	19.8852	16.0063	16.0004	16.856	16.0513	5	bHLH86	Transcriptional_Regulation
SORBI_3003G127400	40.022	44.8312	48.8186	40.7731	60.5646	36.4754	5	BSD2	Transcriptional_Regulation
SORBI_3009G152100	20.5462	21.2211	21.1838	20.8379	19.9713	23.977	5	bZIP101	Transcriptional_Regulation
SORBI_3003G332200	18.3631	10.7645	14.1131	17.2325	10.8796	17.0169	5	bZIP102	Transcriptional_Regulation
SORBI_3004G059900	101.604	78.5533	120.618	97.1105	101.411	99.7912	5	bZIP104	Transcriptional_Regulation
SORBI_3010G267500	26.7976	26.9955	26.7576	26.4538	25.5226	23.8505	5	bZIP106	Transcriptional_Regulation
SORBI_3005G046100	36.4393	32.2577	41.541	34.459	28.005	35.9418	5	bZIP110	Transcriptional_Regulation
SORBI_3008G157100	12.175	20.4512	30.2907	7.00612	9.98654	14.3409	5	bZIP111	Transcriptional_Regulation
SORBI_3010G194900	205.779	136.27	228.477	161.977	181.045	219.179	5	bZIP112	Transcriptional_Regulation
SORBI_3005G100600	39.6578	39.3089	40.7921	38.8067	34.3111	39.9608	5	bZIP119	Transcriptional_Regulation
SORBI_3010G269000	34.9871	31.7213	63.9355	20.2163	14.3081	27.9691	5	bZIP15	Transcriptional_Regulation
SORBI_3003G183000	43.2257	17.0614	66.7372	38.6007	18.8897	34.7185	5	bZIP21	Transcriptional_Regulation
SORBI_3001G396400	2.03447	1.25764	5.84755	8.10091	5.65551	3.50611	5	bZIP24	Transcriptional_Regulation
SORBI_3006G233500	108.718	85.4937	110.648	97.5334	73.0935	94.7682	5	bZIP27	Transcriptional_Regulation
SORBI_3002G076100	23.2313	28.3056	20.7716	18.8686	21.2274	19.8203	5	bZIP30	Transcriptional_Regulation
SORBI_3004G200866	0.630225	0.222813	0.308969	0.114944	1.71256	0.797021	5	bZIP34	Transcriptional_Regulation
SORBI_3009G137100	43.7871	36.3286	45.0926	35.276	37.8879	34.5396	5	bZIP34	Transcriptional_Regulation
SORBI_3008G083200	30.5577	29.1121	26.6686	25.2492	31.5919	26.9504	5	bZIP37	Transcriptional_Regulation
SORBI_3002G418100	15.2638	15.87	14.0517	16.6428	16.1564	16.7679	5	bZIP58	Transcriptional_Regulation
SORBI_3004G031100	49.8545	43.7491	53.3197	62.0633	46.1635	47.3876	5	bZIP60	Transcriptional_Regulation
SORBI_3002G264100	16.4137	16.9852	24.6544	20.1025	17.3854	16.3542	5	bZIP65	Transcriptional_Regulation
SORBI_3003G081000	13.0851	12.4103	16.7494	12.8099	12.0159	13.6959	5	bZIP72	Transcriptional_Regulation
SORBI_3005G038700	37.9488	26.1013	49.3599	45.4126	24.1362	47.5894	5	bZIP79	Transcriptional_Regulation
SORBI_3008G046600	43.9384	51.8396	55.2069	42.3757	36.6018	45.0868	5	bZIP8	Transcriptional_Regulation
SORBI_3002G395600	36.6621	36.2385	43.9513	36.2822	42.5819	40.3545	5	bZIP91	Transcriptional_Regulation
SORBI_3010G207600	26.9074	32.7942	26.0983	19.1932	25.7711	19.1238	5	bZIP93	Transcriptional_Regulation
SORBI_3003G368300	13.4751	11.1011	14.4166	14.5238	13.3365	12.4058	5	bZIP95	Transcriptional_Regulation
SORBI_3001G380700	22.7901	20.7889	19.9537	21.0119	22.9355	25.0931	5	bZIP98	Transcriptional_Regulation
SORBI_3001G020200	4.11978	1.4801	1.10811	0.684096	9.69626	1.47601	5	C2H5	Transcriptional_Regulation
SORBI_3005G111700	67.9626	63.3418	69.892	66.4335	61.4655	61.8561	5	C3H11	Transcriptional_Regulation
SORBI_3002G343300	23.9105	15.404	19.899	19.4226	26.8944	13.7891	5	C3H15	Transcriptional_Regulation
SORBI_3009G241600	2.0181	1.82409	2.59901	5.36409	4.87378	2.08855	5	C3H3	Transcriptional_Regulation
SORBI_3004G078100	17.75	17.9009	18.3754	14.8957	12.5372	16.4975	5	C3H38	Transcriptional_Regulation
SORBI_3003G236701	4.35078	5.37779	8.41758	16.0714	13.1516	4.39893	5	C3H9	Transcriptional_Regulation
SORBI_3010G221400	8.99847	8.13683	9.84817	8.44488	7.30575	13.0851	5	CA5P7	Transcriptional_Regulation
SORBI_3004G256200	2.94097	9.70973	5.03955	4.07181	3.67799	8.48064	5	COL5	Transcriptional_Regulation
SORBI_3003G088100	3.63684	1.71444	2.91132	4.16388	3.13108	3.56279	5	CRK	N_linked
SORBI_3001G489900	26.057	27.8599	19.1827	17.1103	22.0803	21.1001	5	DOF21	Transcriptional_Regulation
SORBI_3006G267900	32.1916	29.0563	17.5011	25.7123	43.3744	22.1735	5	DOF41	Transcriptional_Regulation
SORBI_3001G053900	22.471	22.5817	33.2457	20.206	23.4185	21.7222	5	DUB	Ubiquitination
SORBI_3006G008800	7.37145	11.1009	4.91296	4.87535	6.11019	4.75092	5	E2F5	Transcriptional_Regulation
SORBI_3002G247500	11.5489	10.0756	13.5104	8.29539	13.088	11.0938	5	EIL4	Transcriptional_Regulation
SORBI_3001G298100	3.45409	2.26602	3.0912	2.94076	2.5798	2.02461	5	EREB1	Transcriptional_Regulation
SORBI_3006G169900	16.7828	8.99452	20.7186	22.3488	17.5471	11.116	5	EREB103	Transcriptional_Regulation
SORBI_3004G310600	6.36136	2.46871	9.09523	5.63656	5.72633	1.8872	5	EREB13	Transcriptional_Regulation
SORBI_3003G442100	1.68678	1.44517	0	0	5.8906	0	5	EREB141	Transcriptional_Regulation
SORBI_3003G324400	116.392	110.004	92.8366	57.858	136.253	37.7032	5	EREB147	Transcriptional_Regulation
SORBI_3001G039800	55.6204	50.9018	64.8188	57.2216	47.9104	40.6306	5	EREB159	Transcriptional_Regulation
SORBI_3004G283201	5.19921	0.349871	0.098377	0.328849	1.11743	0.142684	5	EREB16	Transcriptional_Regulation
SORBI_3010G071700	112.835	125.721	184.509	148.683	101.332	115.332	5	EREB160	Transcriptional_Regulation
SORBI_3002G139400	4.75774	1.90573	4.22926	1.7634	2.33573	0.692735	5	EREB177	Transcriptional_Regulation
SORBI_3003G028000	3.08668	1.87092	2.74664	1.5873	3.83354	1.58235	5	EREB186	Transcriptional_Regulation
SORBI_3010G240900	20.6699	20.2684	19.5175	18.1616	20.5313	19.5849	5	EREB19	Transcriptional_Regulation
SORBI_3006G240700	26.2438	27.7091	29.5399	30.5065	26.822	23.9176	5	EREB197	Transcriptional_Regulation
SORBI_3006G167800	32.8661	48.0086	42.0169	24.2351	38.2367	29.5675	5	EREB198	Transcriptional_Regulation
SORBI_3009G101400	56.308	32.95	69.4398	29.3023	39.3172	41.5674	5	EREB22	Transcriptional_Regulation
SORBI_3006G245500	29.8578	60.3678	35.8709	19.8733	25.8865	24.4199	5	EREB24	Transcriptional_Regulation
SORBI_3006G168100	3.7239	1.62725	1.13827	1.57529	1.91468	2.08673	5	EREB61	Transcriptional_Regulation
SORBI_3003G380900	2.05217	1.75762	0.429781	0.320514	2.80455	0.103175	5	EREB63	Transcriptional_Regulation
SORBI_3001G473900	34.8651	29.3888	8.91577	9.04355	12.3128	16.9712	5	EREB71	Transcriptional_Regulation
SORBI_3004G227400	8.6579	19.408	11.5221	2.84764	16.4452	6.0435	5	EREB76	Transcriptional_Regulation
SORBI_3003G243500	21.7984	17.0593	13.4087	15.1421	11.6788	13.9854	5	EREB80	Transcriptional_Regulation
SORBI_3005G021000	7.94265	8.41759	7.83379	11.6538	9.81019	11.003	5	EREB85	Transcriptional_Regulation
SORBI_3006G156100	6.36856	3.43165	3.64092	2.95206	2.89312	2.36446	5	EREB86	Transcriptional_Regulation
SORBI_3006G059800	0.538832	3.66882	1.29793	0.912431	1.64486	1.18939	5	EREB91	Transcriptional_Regulation
SORBI_3009G105800	25.4941	24.3291	24.964	22.258	19.7003	22.9008	5	FHA15	Transcriptional_Regulation
SORBI_3008G021300	0.760025	1.92079	9.02219	1.19557	23.3427	2.45896	5	FHA9	Transcriptional_Regulation
SORBI_3003G293100	21.4416	14.0005	14.9953	22.9846	20.3491	22.1741	5	GATA13	Transcriptional_Regulation
SORBI_3004G337500	57.9331	39.5778	61.6288	57.852	49.6196	38.7902	5	GATA24	Transcriptional_Regulation
SORBI_3001G062700	8.80839	8.68081	9.54514	10.998	11.3114	14.4809	5	GATA28	Transcriptional_Regulation
SORBI_3006G162800	28.1713	32.1428	29.081	22.6835	26.5589	22.7951	5	GATA6	Transcriptional_Regulation
SORBI_3002G389600	6.21286	4.91488	7.09596	7.09153	5.98405	5.74648	5	GBP12	Transcriptional_Regulation
SORBI_3001G059100	120.723	111.714	105.517	59.7685	73.748	144.46	5	GDH1	AminoAcid_Metabolism
SORBI_3004G209300	6.74227	4.86106	5.90078	5.59308	5.75721	6.11796	5	GOGAT2	Nitrate_Assimilation
SORBI_3007G174600	4.31927	3.26939	4.18798	4.22653	3.48146	3.86382	5	GOGAT2	Nitrate_Assimilation
SORBI_3K010300	1.80507	1.38956	1.69503	1.54883	0.875776	2.11229	5	GOGAT2	Nitrate_Assimilation
SORBI_3001G033200	16.3223	13.4858	16.2117	12.8959	14.1575	16.0252	5	GRAS40	Transcriptional_Regulation
SORBI_3002G330300	40.7773	40.7397	30.4403	19.9135	29.3832	24.9422	5	GRAS49	Transcriptional_Regulation
SORBI_3002G354900	26.2452	42.2886	15.1844	10.9589	18.838	14.1721	5	GRAS75	Transcriptional_Regulation
SORBI_3005G046250	2.76362	2.54758	3.79724	3.0598	4.25984	2.74301	5	GRAS9	Transcriptional_Regulation
SORBI_3001G104500	41.483	35.1451	28.8948	36.6634	29.1715	35.5573	5	GRF1	Transcriptional_Regulation
SORBI_3010G077200	1.4307	1.5714	1.14516	2.42244	3.13517	1.58283	5	GRF12	Transcriptional_Regulation
SORBI_3005G150900	14.3514	13.889	14.759	15.0084	14.0365	17.439	5	GRF15	Transcriptional_Regulation
SORBI_3010G013500	18.5478	18.9043	17.0303	18.8205	21.4823	20.6914	5	GRF7	Transcriptional_Regulation
SORBI_3002G403600	46.1054	14.188	19.9785	66.7006	77.0931	112.589	5	HAD2	Enzyme
SORBI_3001G367700	4.63171	6.952	5.86197	7.94252	9.12607	5.28332	5	HAD5	Enzyme
SORBI_3001G386600	4.86995	4.69413	4.46022	4.00938	2.93098	2.02669	5	HB130	Transcriptional_Regulation
SORBI_3001G537300	32.1173	28.6967	34.3721	28.3862	31.672	23.0977	5	HB133	Transcriptional_Regulation
SORBI_3004G097700	1.01875	1.83882	0.905039	0.64456	2.17511	0.84679	5	HB2	Transcriptional_Regulation
SORBI_3006G163900	4.41157	6.14609	3.93436	3.02086	11.1601	1.468	5	HB66	Transcriptional_Regulation
SORBI_3003G336600	19.2208	28.4492	16.0091	13.7336	15.2281	13.3319	5	HB88	Transcriptional_Regulation
SORBI_3002G271100	9.48748	4.21944	13.8743	12.4019	21.4664	8.11631	5	HSF10	Transcriptional_Regulation
SORBI_3001G496200	2.58517	0.799834	3.32419	2.89722	12.985	1.22127	5	HSF13	Transcriptional_Regulation
SORBI_3006G182800	3.04775	0.581032	4.12949	3.95128	11.1389	2.08659	5	HSF20	Transcriptional_Regulation
SORBI_3003G295900	13.7924	10.5044	13.7514	11.7778	14.3974	13.0993	5	HSF26	Transcriptional_Regulation
SORBI_3008G157000	193.918	156.854	177.886	204.426	210.019	214.76	5	IAA1	Transcriptional_Regulation
SORBI_3003G086600	5.94534	5.94106	6.00384	11.4851	6.77411	27.0664	5	LBD17	Transcriptional_Regulation
SORBI_3006G107700	12.5264	14.6395	13.4223	13.3527	17.1098	12.7252	5	MADS	Transcriptional_Regulation
SORBI_3004G191901	29.5837	34.183	35.2208	27.2627	35.0145	36.8928	5	MADS2	Transcriptional_Regulation
SORBI_3001G086500	1.07544	1.96568	2.56705	1.62012	2.56075	2.96994	5	MADS4	Transcriptional_Regulation
SORBI_3002G368700	23.6873	18.7392	29.6726	23.5467	18.4292	29.7868	5	MADS67	Transcriptional_Regulation
SORBI_3001G478400	38.7268	35.1748	53.8179	38.7224	32.4067	65.2564	5	MADS68	Transcriptional_Regulation
SORBI_3001G020100	32.1777	28.7514	21.5176	25.483	57.2232	31.2676	5	MTERF6	Transcriptional_Regulation
SORBI_3002G337800	0.475382	1.29366	1.50217	0.741975	2.00212	0.354957	5	MYB105	Transcriptional_Regulation
SORBI_3010G106601	1.39027	1.21259	1.30678	0.840783	2.10045	1.19338	5	MYB106	Transcriptional_Regulation
SORBI_3008G112200	2.47897	1.95622	2.80835	3.57534	2.45112	2.92416	5	MYB109	Transcriptional_Regulation
SORBI_3001G219200	57.6512	30.1595	22.6665	15.9985	36.955	10.6928	5	MYB121	Transcriptional_Regulation
SORBI_3003G270300	8.98198	17.093	17.3822	26.3596	16.1745	7.7607	5	MYB124	Transcriptional_Regulation
SORBI_3003G136600	48.0428	44.4275	80.2561	52.4034	43.5616	36.697	5	MYB128	Transcriptional_Regulation
SORBI_3006G266600	44.5946	48.893	60.8088	42.0415	36.8261	48.1368	5	MYB133	Transcriptional_Regulation
SORBI_3002G141300	84.1641	75.1874	124.246	79.0905	82.0295	51.1468	5	MYB139	Transcriptional_Regulation
SORBI_3002G275500	9.43199	5.61223	9.95998	14.7738	6.45713	8.9006	5	MYB152	Transcriptional_Regulation
SORBI_3007G178300	4.53985	3.06078	4.26086	4.91846	3.87692	4.31277	5	MYB167	Transcriptional_Regulation
SORBI_3004G273800	1.96235	0.853099	2.49571	3.88192	3.29113	1.28234	5	MYB19	Transcriptional_Regulation
SORBI_3003G357300	5.73353	5.12443	6.27762	4.59484	5.54349	4.25586	5	MYB36	Transcriptional_Regulation
SORBI_3003G145100	7.59987	8.15263	9.40343	4.46518	11.5142	3.40641	5	MYB40	Transcriptional_Regulation
SORBI_3003G129000	1.98723	4.01527	3.7014	2.04145	1.24159	0.963769	5	MYB43	Transcriptional_Regulation
SORBI_3004G070900	31.2102	30.177	31.0793	23.9188	39.5146	21.5284	5	MYB50	Transcriptional_Regulation
SORBI_3005G062000	11.8123	9.91276	15.9171	23.4834	19.3159	7.12125	5	MYB64	Transcriptional_Regulation
SORBI_3002G196000	4.33954	1.90358	2.27135	2.51189	4.0585	2.02397	5	MYB66	Transcriptional_Regulation
SORBI_3002G196100	6.95573	4.29032	5.4601	5.92113	8.88705	3.26803	5	MYB66	Transcriptional_Regulation
SORBI_3001G391500	46.712	45.0435	18.3266	10.9012	35.3381	7.78604	5	MYB75	Transcriptional_Regulation
SORBI_3003G053300	2.45568	3.34633	2.54125	3.63336	4.67039	1.79342	5	MYB76	Transcriptional_Regulation
SORBI_3001G110900	3.27603	4.31506	5.88882	8.32657	9.25737	6.52055	5	MYB77	Transcriptional_Regulation
SORBI_3008G055800	10.7079	4.33936	13.8373	15.0125	7.89455	5.79007	5	MYB8	Transcriptional_Regulation
SORBI_3003G076500	86.4345	65.6287	68.2686	42.7945	81.37	71.0413	5	MYBR21	Transcriptional_Regulation
SORBI_3009G157500	39.7333	26.8928	48.5826	48.1559	54.4246	34.7742	5	MYBR3	Transcriptional_Regulation
SORBI_3003G202600	36.0927	34.0635	41.232	40.6526	36.0827	37.2055	5	MYBR6	Transcriptional_Regulation
SORBI_3004G338800	9.11332	10.113	16.4568	30.4262	12.3048	17.3158	5	NAC104	Transcriptional_Regulation
SORBI_3008G164800	16.6068	8.86975	18.131	13.6073	10.2532	12.351	5	NAC108	Transcriptional_Regulation
SORBI_3007G071000	20.9424	17.7063	37.8038	23.1605	16.0913	37.1429	5	NAC110	Transcriptional_Regulation
SORBI_3005G018700	27.7818	41.3315	30.2672	13.8043	20.5491	40.7463	5	NAC126	Transcriptional_Regulation
SORBI_3003G035100	10.1725	7.40007	12.109	13.4214	14.421	20.6889	5	NAC16	Transcriptional_Regulation
SORBI_3009G142200	11.7574	25.0444	19.4961	8.78176	22.2518	8.2918	5	NAC20	Transcriptional_Regulation
SORBI_3006G218300	0.658291	2.12301	0.65899	1.93122	3.06666	0.490682	5	NAC22	Transcriptional_Regulation
SORBI_3002G253000	10.8308	5.04235	9.87072	8.75264	8.35189	13.4675	5	NAC24	Transcriptional_Regulation
SORBI_3005G018500	13.556	20.2641	9.07181	6.77537	27.6939	13.0062	5	NAC25	Transcriptional_Regulation
SORBI_3008G021800	20.8565	31.5686	18.2419	11.4696	18.1374	9.6154	5	NAC25	Transcriptional_Regulation
SORBI_3004G350300	75.0066	74.4891	92.0318	80.6822	80.3412	77.9588	5	NAC26	Transcriptional_Regulation
SORBI_3006G107400	16.8452	21.8726	31.5392	29.008	15.1282	20.4255	5	NAC32	Transcriptional_Regulation
SORBI_3004G191700	58.5962	45.5774	96.0251	107.234	47.3218	79.9874	5	NAC40	Transcriptional_Regulation
SORBI_3001G385800	8.8325	25.7625	6.92894	6.02572	21.3953	7.68231	5	NAC44	Transcriptional_Regulation
SORBI_3003G334600	16.2522	26.0993	26.0541	15.3877	13.1908	16.2391	5	NAC70	Transcriptional_Regulation
SORBI_3001G529200	1.74822	1.88307	1.46254	1.49721	2.87	1.98901	5	NAC78	Transcriptional_Regulation
SORBI_3002G251700	38.002	37.905	46.7398	29.9001	38.4527	40.2826	5	NAC79	Transcriptional_Regulation
SORBI_3003G251800	7.84472	8.56246	9.63223	20.4132	17.7895	11.1021	5	NAC82	Transcriptional_Regulation
SORBI_3010G022400	8.21516	5.68651	18.1606	19.0032	12.2393	3.06985	5	NAC86	Transcriptional_Regulation
SORBI_3009G231600	2.5271	3.06876	3.02571	7.20064	4.77435	3.308	5	NAC87	Transcriptional_Regulation
SORBI_3003G409800	14.4611	16.8117	19.6469	20.9483	15.8711	12.3947	5	NAC90	Transcriptional_Regulation
SORBI_3003G119800	66.4011	91.2882	51.8774	33.9746	53.9277	52.7872	5	NAC97	Transcriptional_Regulation
SORBI_3002G370800	1.7284	1.66237	1.50957	2.04157	2.78697	2.39435	5	NF-YA13	Transcriptional_Regulation
SORBI_3001G340200	16.8517	18.4109	18.8454	19.9339	14.2644	23.1963	5	NF-YA2	Transcriptional_Regulation
SORBI_3002G287400	19.7056	5.19146	25.6147	31.4717	16.288	14.5421	5	NLP17	Transcriptional_Regulation
SORBI_3003G003600	88.4954	91.1827	73.2676	62.7606	67.6552	79.2382	5	NLP6	Transcriptional_Regulation
SORBI_3001G517800	24.6928	20.6729	37.7496	26.6249	20.2549	25.3479	5	NLP7	Transcriptional_Regulation
SORBI_3009G136700	1.82603	1.28748	1.43672	0.580704	1.26687	1.18236	5	NPF3.6	N_transporter
SORBI_3005G090600	45.9134	51.7111	55.0066	23.2303	25.452	37.8713	5	NPF4.7	N_transporter
SORBI_3006G130600	1.04611	1.56515	1.66079	3.19719	3.34882	3.47111	5	NPF4.9	N_transporter
SORBI_3004G196101	0.261234	0.0276263	0.0658487	0	1.62803	0.056862	5	NR3	Nitrate_Assimilation
SORBI_3004G193000	3.42093	11.9039	6.24889	1.61507	7.7688	2.05331	5	NRT1.3	N_transporter
SORBI_3010G262200	78.025	76.0982	96.1402	71.6465	46.7049	68.8801	5	Orphan149	Transcriptional_Regulation
SORBI_3006G163100	4.02267	24.1918	10.7961	4.10487	9.99103	3.41315	5	Orphan175	Transcriptional_Regulation
SORBI_3001G421000	7.24968	3.66818	6.63339	7.13015	6.48726	5.74484	5	Orphan22	Transcriptional_Regulation
SORBI_3001G034100	63.587	39.2583	30.1211	27.0005	33.5722	31.1608	5	Orphan220	Transcriptional_Regulation
SORBI_3004G178000	36.5033	25.5168	47.4873	40.4184	21.8656	44.2651	5	Orphan235	Transcriptional_Regulation
SORBI_3003G346000	68.0532	75.4613	79.0164	60.3768	58.7092	80.0065	5	Orphan53	Transcriptional_Regulation
SORBI_3001G145700	45.805	10.1087	82.1612	31.6593	27.6986	69.3328	5	OSM3	Stress_Response
SORBI_3002G008500	37.55	32.1031	46.0634	37.916	29.7314	41.0877	5	PAP7	N_linked
SORBI_3002G167000	75.2965	55.3642	82.502	67.4047	49.2112	74.9629	5	PEPC6	Carbon_Metabolism
SORBI_3009G050000	23.4958	38.5531	23.1663	18.2866	28.9265	28.3629	5	PP103	N_linked
SORBI_3004G348300	238.032	192.91	252.162	207.86	194.92	218	5	PP96	N_linked
SORBI_3010G051500	44.7102	44.5167	43.9666	42.9366	40.0454	41.0069	5	PP98	N_linked
SORBI_3001G006700	43.1854	34.3277	38.0049	33.7499	35.0309	51.4642	5	RCD	Transcriptional_Regulation
SORBI_3010G158100	17.9034	16.8915	24.5179	30.3472	16.2765	24.5867	5	RING	Ubiquitination
SORBI_3002G358800	36.9759	32.0661	38.9946	33.6644	32.6837	33.3767	5	SAT2	Stress_Response
SORBI_3010G254200	15.3518	16.0897	21.3059	19.5583	14.3316	19.0682	5	SBP25	Transcriptional_Regulation
SORBI_3003G408400	33.3273	40.0001	40.5103	32.0864	48.3853	37.3317	5	TCP20	Transcriptional_Regulation
SORBI_3004G354700	25.8567	23.3714	23.4424	26.4972	18.8765	30.2283	5	TCP4	Transcriptional_Regulation
SORBI_3004G300500	2.69834	3.20591	4.17941	4.63035	5.73838	2.73047	5	THX16	Transcriptional_Regulation
SORBI_3006G094500	14.8261	11.7801	15.7174	15.569	14.6513	12.8074	5	THX2	Transcriptional_Regulation
SORBI_3007G225600	29.9605	29.1378	27.3424	26.6234	31.363	24.7307	5	THX3	Transcriptional_Regulation
SORBI_3009G028300	3.88848	8.03016	6.93833	7.16641	8.12977	5.13547	5	THX5	Transcriptional_Regulation
SORBI_3003G278300	4.97171	5.58886	4.87288	4.80617	5.84132	4.66181	5	THX6	Transcriptional_Regulation
SORBI_3005G126600	12.7124	9.46633	14.1265	10.4064	8.91807	14.1676	5	TIR1	Auxin Signaling
SORBI_3004G267600	34.7597	34.6711	26.9719	38.1573	28.9819	32.9203	5	TUB6	Transcriptional_Regulation
SORBI_3004G280800	17.0705	8.86262	8.7022	9.09311	16.2631	8.92792	5	WD40	Transcriptional_Regulation
SORBI_3002G355000	50.8609	49.5955	55.3486	47.4389	45.4548	54.9134	5	WRKY1	Transcriptional_Regulation
SORBI_3002G202800	1.88728	0.555065	0.283984	0.706319	0.903254	6.16691	5	WRKY104	Transcriptional_Regulation
SORBI_3003G341100	36.3912	5.9305	7.97362	9.67871	11.6469	7.32466	5	WRKY115	Transcriptional_Regulation
SORBI_3001G055400	12.736	10.3386	14.2725	13.9385	9.74808	10.8928	5	WRKY12	Transcriptional_Regulation
SORBI_3010G209100	33.7696	4.46449	1.03762	1.82402	13.2199	1.03971	5	WRKY124	Transcriptional_Regulation
SORBI_3010G209200	38.1281	6.74489	2.49783	0.974473	18.5678	1.33821	5	WRKY124	Transcriptional_Regulation
SORBI_3009G068900	12.0642	5.47344	17.2727	9.59265	9.20826	10.0487	5	WRKY125	Transcriptional_Regulation
SORBI_3001G084000	12.3017	19.3818	9.51644	3.42295	8.3938	7.34099	5	WRKY30	Transcriptional_Regulation
SORBI_3005G117400	3.19105	2.15575	3.22893	4.03141	4.74024	3.3186	5	WRKY36	Transcriptional_Regulation
SORBI_3003G337800	13.8541	4.68499	0.721739	0.0572773	10.9463	0.257644	5	WRKY40	Transcriptional_Regulation
SORBI_3009G171600	6.43615	1.03097	1.85025	2.31662	2.54743	2.62025	5	WRKY57	Transcriptional_Regulation
SORBI_3009G212800	32.731	22.9107	34.692	22.4236	26.1515	19.0823	5	WRKY82	Transcriptional_Regulation
SORBI_3007G085300	85.3453	60.4942	51.1656	52.4186	49.9744	53.7737	5	WRKY94	Transcriptional_Regulation
SORBI_3002G201400	0.134216	0.283292	0.403963	0.13262	2.07637	0.388271	5	ZHD2	Transcriptional_Regulation
SORBI_3009G244200	3.7746	3.15716	4.70547	2.89753	6.64054	1.30981	5	ZHD6	Transcriptional_Regulation
SORBI_3010G249200	64.1307	65.9275	66.0336	62.6442	55.041	66.3341	5	ZIM20	Transcriptional_Regulation
SORBI_3008G041100	11.3064	26.8628	19.2357	14.1578	33.3469	22.5846	6	ABI41	Transcriptional_Regulation
SORBI_3009G179300	12.9824	34.7113	18.7808	11.4669	23.7858	13.9082	6	AUF4	Auxin Signaling
SORBI_3009G237600	9.75214	35.8621	20.2486	8.72801	19.4823	16.0277	6	bZIP18	Transcriptional_Regulation
SORBI_3002G269400	33.5178	104.929	13.7076	8.03489	73.9945	11.3768	6	EREB115	Transcriptional_Regulation
SORBI_3010G052600	39.7347	97.6828	37.8786	29.5186	65.0081	67.9429	6	EREB122	Transcriptional_Regulation
SORBI_3003G265200	25.7256	64.6451	26.7913	11.6772	26.7047	14.456	6	EREB126	Transcriptional_Regulation
SORBI_3009G221400	25.9339	79.9705	28.3111	17.5723	32.7835	18.0362	6	EREB162	Transcriptional_Regulation
SORBI_3007G124100	54.8931	114.127	78.6513	34.3091	63.2414	45.2826	6	EREB204	Transcriptional_Regulation
SORBI_3004G321300	171.925	176.526	213.087	183.203	201.385	174.614	6	EREB90	Transcriptional_Regulation
SORBI_3008G147101	27.8134	74.5827	27.8342	29.7053	61.142	57.3441	6	GLK9	Transcriptional_Regulation
SORBI_3001G447400	21.8467	83.1374	23.1952	17.3137	28.8764	30.632	6	HB62	Transcriptional_Regulation
SORBI_3001G243000	12.5585	6.01995	30.6394	13.4144	51.2023	7.51059	6	HSF24	Transcriptional_Regulation
SORBI_3001G161500	88.2806	122.034	87.7252	95.3608	133.07	97.1948	6	IAA15	Transcriptional_Regulation
SORBI_3005G087000	5.60989	15.2256	61.7421	7.80767	109.765	18.8888	6	LHCB5	Carbon_Metabolism
SORBI_3003G202200	54.3581	130.735	65.8121	27.5976	114.085	34.809	6	LOG2	Cytokinin_Synthesis
SORBI_3003G379700	45.3545	70.8776	71.8416	37.5491	69.1922	50.9804	6	NAC109	Transcriptional_Regulation
SORBI_3001G386000	33.3976	68.0689	50.786	26.3362	38.7419	37.9862	6	NAC11	Transcriptional_Regulation
SORBI_3001G040200	59.096	103.788	88.905	24.7595	99.4439	33.3006	6	NAC49	Transcriptional_Regulation
SORBI_3007G153900	130.193	80.2231	40.4869	103.352	263.722	116.137	6	NR1	Nitrate_Assimilation
SORBI_3007G044300	150.38	185.977	167.775	151.866	150.433	154.602	6	NRT1.1	N_transporter
SORBI_3003G270800	0.245227	0.145376	0.565089	42.8429	33.1693	0.289414	6	NRT2.5	N_transporter
SORBI_3003G354000	23.6493	49.3647	35.5816	11.9602	45.235	25.7188	6	Orphan11	Transcriptional_Regulation
SORBI_3004G234100	53.1503	30.9264	24.8438	40.526	142.58	33.9443	6	PGM	Carbon_Metabolism
SORBI_3002G214800	42.6384	84.1966	49.8314	19.094	99.7224	12.9293	6	ZIM28	Transcriptional_Regulation
SORBI_3010G275200	1030.18	1087.29	1642.11	927.629	775.739	1247	7	HMG13	Transcriptional_Regulation
SORBI_3004G283300	31.4694	149.147	4.22039	0.899686	23.6177	0.698524	8	EREB127	Transcriptional_Regulation
SORBI_3004G233200	520.174	641.46	488.819	447.328	450.396	514.774	8	EREB17	Transcriptional_Regulation
SORBI_3006G240500	71.1244	178.502	96.9752	90.4566	125.521	104.812	8	EREB47	Transcriptional_Regulation
SORBI_3009G024600	389.289	519.248	445.953	302.58	336.361	330.204	8	EREB81	Transcriptional_Regulation
SORBI_3006G165400	47.1931	236.144	216.2	21.8918	76.0644	88.0154	8	GDH2	AminoAcid_Metabolism
SORBI_3002G239200	79.5846	247.929	103.961	61.5622	138.014	59.5805	8	XERICO2	Stress_Response
SORBI_3001G406800	1007.48	1388.75	1049.2	507.9	750.724	869.872	9	ASN3	AminoAcid_Metabolism
SORBI_3009G030100	583.555	871.254	705.302	376.369	830.761	567.515	9	bZIP12	Transcriptional_Regulation
