# Supplementary material for: Decoding nitrogen uptake efficiency in maize and sorghum: insights from comparative gene regulatory networks
Source: Plant J. 2025 Dec 18;124(6):e70631. doi: 10.1111/tpj.70631 (PMC12714369; doi:10.1111/tpj.70631)
Supplement: Supplementary file 18 — Table S17. Gini correlation analysis in leaf and roots for sorghum. [file TPJ-124-0-s019.xlsx]

## Sheet: Gini
Table S17 Gini correlation analysis in leaf and roots for sorghum
		Leaf							Root
Source	Target	gini	PCC	PCC_pvalue	SCC	SCC_pvalue	KCC	KCC_pvalue	gini	PCC	PCC_pvalue	SCC	SCC_pvalue	KCC	KCC_pvalue
SORBI_3001G006700	SORBI_3K010300	0.409263	0.57479	0.00641874	0.241558	0.291471	0.152381	0.335175	0.732604	0.49025	0.0240575	0.707792	0.000331436	0.514286	0.00114343
SORBI_3001G006700	SORBI_3007G162700	0.414555	0.0158993	0.945466	0.392208	0.0786603	0.0761905	0.629898	0.313543	-0.0110146	0.962206	0.171429	0.457477	0.128571	0.416128
SORBI_3001G006700	SORBI_3007G174600	0.382165	0.312162	0.168318	0.264935	0.245793	0.190476	0.228328	0.349595	-0.0392265	0.865942	0.37013	0.0986265	0.228571	0.148286
SORBI_3001G006700	SORBI_3001G378900	0.489696	0.358582	0.11044	0.418182	0.0592258	0.238095	0.132107	0.619712	0.299509	0.187168	0.477922	0.028433	0.352381	0.025837
SORBI_3001G006700	SORBI_3004G209300	0.538499	0.55907	0.00842058	0.412987	0.0627844	0.285714	0.0707598	0.574382	0.439235	0.0463541	0.546753	0.0103241	0.390476	0.0135269
SORBI_3001G020100	SORBI_3006G165400	0.307228	0.274011	0.229379	0.227273	0.3218	0.142857	0.366256	-0.317032	-0.256082	0.262513	-0.188312	0.413664	-0.152381	0.335175
SORBI_3001G020100	SORBI_3004G009500	0.426761	0.0707784	0.760466	0.333766	0.139237	0.233333	0.140017	0.511059	0.686893	0.000582799	0.0012987	0.995542	0.00952381	0.951969
SORBI_3001G020100	SORBI_3002G375800	0.359828	0.325339	0.150124	0.306494	0.176594	0.228571	0.148286	-0.485469	-0.313598	0.166266	-0.0948052	0.682707	-0.0190476	0.904113
SORBI_3001G020100	SORBI_3005G126600	0.211628	0.211156	0.358197	0.0506494	0.827405	0.0285714	0.856602	-0.448606	-0.304935	0.178918	-0.267532	0.24102	-0.171429	0.278272
SORBI_3001G020100	SORBI_3004G009400	0.483762	0.115213	0.618974	0.503896	0.0198574	0.390476	0.0135269	0.519632	0.77714	3.40643e-05	-0.00779221	0.973258	-0.00952381	0.951969
SORBI_3001G020200	SORBI_3005G150250	0.673412	0.152172	0.510224	0.231169	0.313347	0.128571	0.416128	0.342272	0.229731	0.316451	0.0662338	0.775454	-0.047619	0.763285
SORBI_3001G020200	SORBI_3001G406800	-0.324671	-0.304968	0.178868	-0.0181818	0.93765	-0.0285714	0.856602	-0.144077	-0.149982	0.5164	0.0441558	0.849271	0.00952381	0.951969
SORBI_3001G033200	SORBI_3002G402700	-0.148211	-0.104453	0.652284	-0.162338	0.48202	-0.0666667	0.67329	0.562125	0.554479	0.00909321	0.502597	0.0202298	0.342857	0.0301268
SORBI_3001G034100	SORBI_3005G087000	-0.108521	-0.0314274	0.892428	0.0311688	0.893308	0	1	-0.276166	-0.155113	0.501983	0.109091	0.637844	0.047619	0.763285
SORBI_3001G039800	SORBI_3006G243200	0.579746	0.406367	0.0675521	0.564935	0.0076211	0.390476	0.0135269	0.325145	0.249863	0.274681	0.274026	0.229352	0.180952	0.25244
SORBI_3001G039800	SORBI_3004G193000	-0.604595	-0.517349	0.0163129	-0.298701	0.188418	-0.190476	0.228328	0.127554	-0.0217929	0.925297	0.0961039	0.678583	0.0666667	0.67329
SORBI_3001G040200	SORBI_3004G247000	-0.147505	-0.103635	0.654845	0.0233766	0.919885	0.0285714	0.856602	-0.514096	-0.360071	0.108861	-0.458442	0.0366045	-0.32381	0.0405648
SORBI_3001G051300	SORBI_3004G217800	0.584029	0.393286	0.0777692	0.420779	0.0575051	0.257143	0.103883	-0.278478	-0.201244	0.381712	-0.261039	0.253065	-0.142857	0.366256
SORBI_3001G051300	SORBI_3006G130600	0.46301	0.249055	0.276288	0.511688	0.0177364	0.32381	0.0405648	-0.107915	-0.0993915	0.668183	-0.0792208	0.732846	-0.0380952	0.809605
SORBI_3001G051300	SORBI_3001G478400	-0.478256	-0.331427	0.1422	-0.353247	0.116231	-0.247619	0.11733	-0.47931	-0.442461	0.0445903	-0.442857	0.044377	-0.371429	0.0188178
SORBI_3001G051300	SORBI_3005G126600	-0.491939	-0.35121	0.118498	-0.268831	0.238656	-0.238095	0.132107	-0.617742	-0.629303	0.00223965	-0.522078	0.0151958	-0.390476	0.0135269
SORBI_3001G051300	SORBI_3003G379700	-0.279722	-0.20061	0.383245	-0.276623	0.224791	-0.2	0.205903	-0.509808	-0.461297	0.0353037	-0.509091	0.0184221	-0.4	0.011412
SORBI_3001G055400	SORBI_3006G130600	0.382984	0.308388	0.173798	0.290909	0.200768	0.166667	0.291841	-0.289835	-0.252688	0.269111	-0.231169	0.313347	-0.104762	0.507604
SORBI_3001G055400	SORBI_3004G202400	0.272742	0.25329	0.267933	0.176623	0.443748	0.157143	0.320292	0.148077	0.0976664	0.673633	0.149351	0.518188	0.114286	0.469799
SORBI_3001G062700	SORBI_3001G378900	0.623969	0.25458	0.26542	0.68961	0.000542956	0.195238	0.216907	-0.123165	-0.0489454	0.833131	-0.120779	0.602015	-0.0952381	0.546949
SORBI_3001G062700	SORBI_3009G050000	0.605456	0.316045	0.162807	0.0363636	0.87565	0.190476	0.228328	-0.324033	-0.24638	0.281647	-0.287013	0.207141	-0.171429	0.278272
SORBI_3001G062700	SORBI_3007G162700	0.668405	0.507469	0.0188611	0.544156	0.0107672	0.204762	0.195311	0.359152	0.0670351	0.772805	0.271429	0.233974	0.0047619	0.975974
SORBI_3001G062700	SORBI_3008G112000	0.31131	0.109571	0.636356	0.0480519	0.836137	-0.0285714	0.856602	0.293074	0.061052	0.792636	0.161039	0.485579	0.0809524	0.60866
SORBI_3001G084000	SORBI_3005G126600	-0.374674	-0.338711	0.133115	-0.218182	0.342048	-0.171429	0.278272	0.101179	-0.00137767	0.995271	0.146753	0.525572	0.12381	0.433604
SORBI_3001G086500	SORBI_3010G209100	-0.639548	-0.505905	0.019292	-0.564935	0.0076211	-0.409524	0.00959603	0.144335	-0.0687798	0.767047	0.163636	0.478474	0.12381	0.433604
SORBI_3001G086500	SORBI_3010G209200	-0.55783	-0.381111	0.0882782	-0.336364	0.135997	-0.304762	0.0539194	0.177615	-0.0746058	0.747907	0.223377	0.330388	0.12381	0.433604
SORBI_3001G104500	SORBI_3009G132900	0.289235	0.250321	0.273773	0.297403	0.19044	0.242857	0.124547	-0.735934	-0.374832	0.0940918	-0.374026	0.0948581	-0.228571	0.148286
SORBI_3001G105000	SORBI_3004G196101	0.0408547	0.0374117	0.872093	-0.0142857	0.950993	-0.0619048	0.695413	-0.369355	0.0667265	0.773825	-0.348052	0.122077	-0.266667	0.0916903
SORBI_3001G105000	SORBI_3007G162700	-0.380984	-0.173549	0.451846	0.236364	0.302288	-0.00952381	0.951969	0.765615	0.260766	0.253579	-0.144156	0.533006	-0.147619	0.350497
SORBI_3001G105000	SORBI_3004G309300	-0.397722	-0.399872	0.0724895	-0.285714	0.209295	-0.228571	0.148286	-0.150864	-0.234471	0.306289	0.0285714	0.902156	0.0190476	0.904113
SORBI_3001G105000	SORBI_3004G312500	-0.313628	-0.298549	0.188654	-0.180519	0.433595	-0.133333	0.399075	0.240117	-0.0448836	0.846815	0.31039	0.170877	0.238095	0.132107
SORBI_3001G105000	SORBI_3004G217800	-0.493102	-0.34817	0.121942	-0.423377	0.0558229	-0.266667	0.0916903	-0.202638	-0.231525	0.312581	-0.0987013	0.670361	-0.047619	0.763285
SORBI_3001G105000	SORBI_3009G123400	-0.367701	-0.284899	0.210655	-0.0532468	0.818692	-0.204762	0.195311	0.486541	0.357845	0.111227	0.423377	0.0558229	0.27619	0.0806752
SORBI_3001G105000	SORBI_3004G247000	0.588124	0.568968	0.00710841	0.437662	0.0472335	0.266667	0.0916903	0.364084	0.290166	0.201973	0.331169	0.142531	0.266667	0.0916903
SORBI_3001G105000	SORBI_3001G378900	0.453476	0.251006	0.272418	0.367532	0.101199	0.0857143	0.587746	0.220289	0.124951	0.589434	-0.14026	0.544247	-0.12381	0.433604
SORBI_3001G105000	SORBI_3003G379700	0.485664	0.467425	0.0326346	0.47013	0.031508	0.314286	0.046843	-0.569862	-0.583066	0.00553419	-0.514286	0.0170714	-0.361905	0.0220859
SORBI_3001G105000	SORBI_3005G126600	0.706107	0.716137	0.000261028	0.592208	0.00467681	0.4	0.011412	-0.218487	-0.163514	0.478809	-0.257143	0.260473	-0.219048	0.165937
SORBI_3001G110900	SORBI_3004G234100	0.225011	0.18114	0.43199	0.248052	0.27829	0.152381	0.335175	0.405431	0.495835	0.0222607	0.155844	0.499944	0.0952381	0.546949
SORBI_3001G110900	SORBI_3006G243200	-0.640837	-0.494088	0.0228106	-0.620779	0.00267391	-0.466667	0.00316276	0.460851	0.456503	0.0375089	0.34026	0.131238	0.209524	0.185123
SORBI_3001G110900	SORBI_3006G165400	0.599204	0.449545	0.0408987	0.505195	0.0194904	0.361905	0.0220859	-0.409402	-0.3154	0.163714	-0.357143	0.111981	-0.228571	0.148286
SORBI_3001G110900	SORBI_3003G033900	0.746052	0.640953	0.0017431	0.41039	0.0646235	0.361905	0.0220859	0.420684	0.360094	0.108837	0.262338	0.250626	0.161905	0.305847
SORBI_3001G110900	SORBI_3K010300	-0.194484	-0.0542635	0.815286	-0.112987	0.62581	-0.047619	0.763285	-0.336643	-0.449071	0.0411377	-0.203896	0.375337	-0.142857	0.366256
SORBI_3001G110900	SORBI_3010G110000	-0.121021	-0.125106	0.588969	-0.0181818	0.93765	-0.00952381	0.951969	-0.247057	-0.0491171	0.832554	-0.315584	0.163454	-0.2	0.205903
SORBI_3001G110900	SORBI_3004G209300	-0.391488	-0.2535	0.267524	-0.302597	0.182441	-0.27619	0.0806752	0.0724084	0.0633946	0.784856	0.0636364	0.784054	0.0571429	0.717798
SORBI_3001G110900	SORBI_3005G090600	-0.645589	-0.513156	0.0173582	-0.635065	0.00198098	-0.447619	0.0046404	-0.64934	-0.583772	0.00546361	-0.546753	0.0103241	-0.390476	0.0135269
SORBI_3001G110900	SORBI_3007G174600	-0.618562	-0.553814	0.00919417	-0.554545	0.00908313	-0.428571	0.0067177	0.0424433	-0.00131146	0.995499	0.0415584	0.858048	0.0285714	0.856602
SORBI_3001G110900	SORBI_3009G225700	0.202035	0.192554	0.403027	0.0272727	0.906584	0.0904762	0.567172	0.0904467	0.110531	0.633385	0.0662338	0.775454	0.0380952	0.809605
SORBI_3001G110900	SORBI_3001G053900	-0.764527	-0.737784	0.000134951	-0.71039	0.000307959	-0.504762	0.00141098	0.301325	0.180207	0.434404	0.318182	0.159827	0.228571	0.148286
SORBI_3001G110900	SORBI_3002G008500	-0.243588	-0.174874	0.448348	-0.250649	0.273124	-0.171429	0.278272	-0.167817	-0.112996	0.62578	-0.0207792	0.928763	0.0190476	0.904113
SORBI_3001G110900	SORBI_3006G187900	0.47588	0.468318	0.0322593	0.394805	0.0765268	0.285714	0.0707598	-0.283282	-0.218347	0.341672	-0.15974	0.489151	-0.0761905	0.629898
SORBI_3001G110900	SORBI_3004G009500	0.843274	0.652432	0.00134802	0.316883	0.161633	0.233333	0.140017	0.739408	0.748179	9.6099e-05	0.502597	0.0202298	0.352381	0.025837
SORBI_3001G110900	SORBI_3010G158100	-0.588855	-0.441553	0.0450812	-0.632468	0.00209429	-0.466667	0.00316276	0.333023	0.178122	0.439829	0.331169	0.142531	0.219048	0.165937
SORBI_3001G110900	SORBI_3001G133900	0.0441112	0.124552	0.590632	-0.0844156	0.716005	-0.0857143	0.587746	0.413474	0.414895	0.0614587	0.267532	0.24102	0.190476	0.228328
SORBI_3001G110900	SORBI_3007G044300	-0.576308	-0.493665	0.0229455	-0.623377	0.00253469	-0.428571	0.0067177	-0.304175	-0.381998	0.0874793	-0.209091	0.363026	-0.152381	0.335175
SORBI_3001G110900	SORBI_3004G009400	0.688796	0.638043	0.00185748	0.402597	0.0703858	0.314286	0.046843	0.752109	0.744971	0.000106893	0.472727	0.0304552	0.352381	0.025837
SORBI_3001G110900	SORBI_3005G150250	-0.442854	0.144476	0.532087	-0.427273	0.0533704	0.0714286	0.651446	0.782529	0.521226	0.0153924	0.298701	0.188418	0.12381	0.433604
SORBI_3001G110900	SORBI_3004G196101	-0.0880384	-0.078358	0.735654	0.0506494	0.827405	0.0428571	0.786351	-0.166121	0.172782	0.453878	-0.322078	0.154492	-0.171429	0.278272
SORBI_3001G110900	SORBI_3001G367700	0.657447	0.535465	0.012364	0.657143	0.00120938	0.428571	0.0067177	0.588403	0.631328	0.0021457	0.492208	0.023415	0.333333	0.035015
SORBI_3001G110900	SORBI_3004G191901	0.365461	0.311472	0.169311	0.323377	0.152742	0.2	0.205903	0.213576	0.133316	0.564544	0.244156	0.286153	0.161905	0.305847
SORBI_3001G161500	SORBI_3002G080100	-0.263718	-0.23915	0.296457	-0.303896	0.180478	-0.161905	0.305847	0.351516	0.355264	0.114017	0.250649	0.273124	0.171429	0.278272
SORBI_3001G218400	SORBI_3004G009400	0.537487	0.370365	0.0983963	0.454545	0.0384394	0.32381	0.0405648	-0.4651	-0.395388	0.0760542	-0.31039	0.170877	-0.209524	0.185123
SORBI_3001G218400	SORBI_3004G247000	0.462151	0.466218	0.0331473	0.451948	0.039702	0.352381	0.025837	0.0374607	0.0162708	0.944193	0.0311688	0.893308	0.0380952	0.809605
SORBI_3001G218400	SORBI_3001G385800	0.272628	0.305454	0.178142	0.201299	0.381581	0.133333	0.399075	-0.678327	-0.591015	0.00478197	-0.549351	0.00989594	-0.361905	0.0220859
SORBI_3001G218400	SORBI_3003G229600	0.119728	0.0600302	0.796036	0.183117	0.426895	0.0857143	0.587746	0.202282	-0.204586	0.37369	0.267532	0.24102	0.238095	0.132107
SORBI_3001G218400	SORBI_3005G018700	0.402643	0.2455	0.283424	0.457143	0.0372084	0.352381	0.025837	0.237758	0.208071	0.365425	0.174026	0.450585	0.104762	0.507604
SORBI_3001G218400	SORBI_3004G234100	0.384295	0.326057	0.149174	0.335065	0.13761	0.2	0.205903	-0.421459	-0.372161	0.0966482	0.0402597	0.862442	0.047619	0.763285
SORBI_3001G218400	SORBI_3004G009500	0.782621	0.456002	0.037745	0.518182	0.0161116	0.395238	0.0124297	-0.41067	-0.36863	0.100106	-0.248052	0.27829	-0.190476	0.228328
SORBI_3001G218400	SORBI_3006G187900	0.4901	0.405088	0.0685032	0.516883	0.0164265	0.371429	0.0188178	0.426484	0.294083	0.195673	0.41039	0.0646235	0.27619	0.0806752
SORBI_3001G218400	SORBI_3003G202200	0.377064	0.332362	0.141011	0.276623	0.224791	0.228571	0.148286	-0.676543	-0.616547	0.00291447	-0.531169	0.0132217	-0.361905	0.0220859
SORBI_3001G218400	SORBI_3010G085400	0.249534	0.334091	0.138829	0.158442	0.492736	0.114286	0.469799	0.361975	0.401225	0.0714393	0.285714	0.209295	0.228571	0.148286
SORBI_3001G218400	SORBI_3001G067100	0.0753005	-0.0345069	0.881955	0.146753	0.525572	0.0857143	0.587746	-0.123537	-0.162762	0.480859	0.0545455	0.814343	0.0952381	0.546949
SORBI_3001G218400	SORBI_3004G312500	-0.0124531	-0.0547345	0.81371	0.0506494	0.827405	0.0285714	0.856602	0.136233	-0.114648	0.620708	0.177922	0.44035	0.142857	0.366256
SORBI_3001G219200	SORBI_3002G080100	0.559507	0.412326	0.0632489	0.520779	0.0154962	0.366667	0.0203948	0.636312	0.532419	0.0129673	0.503896	0.0198574	0.333333	0.035015
SORBI_3001G219200	SORBI_3004G234100	0.0726577	0.0096202	0.966988	0.0441558	0.849271	0.0428571	0.786351	0.593658	0.194217	0.398897	0.333766	0.139237	0.238095	0.132107
SORBI_3001G219200	SORBI_3K010300	-0.124241	-0.116133	0.616159	-0.00909091	0.968803	0.0333333	0.833029	-0.495126	-0.147109	0.524557	-0.506494	0.019129	-0.342857	0.0301268
SORBI_3001G219200	SORBI_3004G209300	-0.269095	-0.14232	0.538289	-0.184416	0.423566	-0.157143	0.320292	0.164099	0.103226	0.656127	-0.123377	0.594168	-0.104762	0.507604
SORBI_3001G219200	SORBI_3006G143100	-0.342025	-0.313413	0.166528	-0.287013	0.207141	-0.204762	0.195311	0.657798	0.438983	0.0464945	0.516883	0.0164265	0.352381	0.025837
SORBI_3001G219200	SORBI_3002G368700	0.181472	0.0640324	0.782742	0.275325	0.227064	0.185714	0.240171	-0.657204	-0.446878	0.0422592	-0.603896	0.00374398	-0.428571	0.0067177
SORBI_3001G219200	SORBI_3008G112000	-0.152033	0.020907	0.928326	0.012987	0.955444	0.0142857	0.928008	0.176174	0.0292541	0.89983	-0.158442	0.492736	-0.0428571	0.786351
SORBI_3001G219200	SORBI_3007G071000	-0.560512	-0.512036	0.0176461	-0.544156	0.0107672	-0.37619	0.0173485	-0.635768	-0.281118	0.217037	-0.611688	0.00321268	-0.447619	0.0046404
SORBI_3001G219200	SORBI_3001G478400	-0.338832	-0.195908	0.394722	-0.303896	0.180478	-0.242857	0.124547	-0.61496	-0.212394	0.35532	-0.592208	0.00467681	-0.409524	0.00959603
SORBI_3001G219200	SORBI_3007G174600	-0.432794	-0.287992	0.205527	-0.332468	0.140877	-0.22381	0.156923	-0.212693	-0.0211273	0.927573	-0.228571	0.318967	-0.171429	0.278272
SORBI_3001G219200	SORBI_3005G150250	-0.361467	0.00638616	0.978082	-0.346753	0.123571	0.0333333	0.833029	-0.620187	-0.028792	0.901404	-0.401299	0.0713826	-0.0285714	0.856602
SORBI_3001G219200	SORBI_3003G202200	0.678166	0.56701	0.00735365	0.674026	0.000807097	0.509524	0.00127072	0.740243	0.435228	0.0486202	0.7	0.000411294	0.514286	0.00114343
SORBI_3001G219200	SORBI_3003G270800	0.183397	0.100408	0.664977	0.0792208	0.732846	0.0619048	0.695413	0.00991762	-0.0699749	0.76311	-0.0025974	0.991085	0	1
SORBI_3001G219200	SORBI_3001G040200	0.454423	0.297614	0.190109	0.405195	0.0684236	0.252381	0.110445	0.504355	0.314501	0.164983	0.503896	0.0198574	0.352381	0.025837
SORBI_3001G219200	SORBI_3009G136700	0.409882	0.401886	0.0709302	0.376623	0.0924053	0.271429	0.0860404	0.18862	0.0273021	0.906484	0.0831169	0.720203	0.0571429	0.717798
SORBI_3001G243000	SORBI_3007G174600	-0.0717848	-0.065237	0.778751	-0.0220779	0.924323	-0.0380952	0.809605	-0.21036	-0.134242	0.56182	0.0506494	0.827405	0.047619	0.763285
SORBI_3001G243000	SORBI_3009G101400	0.064422	-0.00114918	0.996055	0.074026	0.749806	0.0571429	0.717798	0.381056	0.158768	0.491834	0.363636	0.105149	0.257143	0.103883
SORBI_3001G243000	SORBI_3006G187900	0.106992	0.0140447	0.951819	0.0961039	0.678583	0.0666667	0.67329	0.257143	-0.00362872	0.987545	0.444156	0.0436843	0.304762	0.0539194
SORBI_3001G243000	SORBI_3001G040200	0.524499	0.384398	0.085343	0.550649	0.00968737	0.390476	0.0135269	0.242089	0.244105	0.286256	0.138961	0.548018	0.0952381	0.546949
SORBI_3001G243000	SORBI_3008G164800	-0.258968	-0.196981	0.392087	-0.219481	0.339111	-0.142857	0.366256	0.373868	0.0328052	0.88774	0.380519	0.0888143	0.27619	0.0806752
SORBI_3001G243000	SORBI_3006G243200	-0.0831681	-0.0204021	0.930053	-0.114286	0.621818	-0.0952381	0.546949	0.808898	0.684171	0.000625184	0.798701	1.41896e-05	0.609524	0.000115745
SORBI_3001G243000	SORBI_3003G229600	0.266355	0.227973	0.32027	0.120779	0.602015	0.142857	0.366256	0.639455	0.716779	0.000256188	0.307792	0.174674	0.171429	0.278272
SORBI_3001G243000	SORBI_3K010300	0.443216	0.356529	0.112643	0.292208	0.198673	0.190476	0.228328	-0.435323	-0.397673	0.0742215	-0.297403	0.19044	-0.180952	0.25244
SORBI_3001G243000	SORBI_3004G348300	0.292829	0.266334	0.243214	0.249351	0.275699	0.171429	0.278272	0.307871	0.137588	0.552019	0.324675	0.151006	0.285714	0.0707598
SORBI_3001G243000	SORBI_3004G209300	0.26266	0.226089	0.324394	0.0558442	0.809999	0.0571429	0.717798	-0.12974	-0.0980675	0.672364	0.0506494	0.827405	0	1
SORBI_3001G298100	SORBI_3001G133900	0.168018	0.0658972	0.776567	0.0337662	0.884472	0.0380952	0.809605	0.342702	0.284745	0.210912	0.233766	0.307788	0.171429	0.278272
SORBI_3001G298100	SORBI_3004G009500	0.651528	0.254789	0.265015	0.425974	0.0541785	0.290476	0.0661903	0.184595	0.0639783	0.782921	0.148052	0.521874	0.104762	0.507604
SORBI_3001G298100	SORBI_3004G009400	0.460412	0.22333	0.33049	0.205195	0.372237	0.161905	0.305847	0.123968	0.0279827	0.904163	0.0766234	0.741311	0.047619	0.763285
SORBI_3001G298100	SORBI_3004G309300	-0.0260754	0.0462383	0.842246	-0.107792	0.641876	-0.0666667	0.67329	-0.0622103	-0.0901102	0.697688	0.0194805	0.933206	0.0285714	0.856602
SORBI_3001G298100	SORBI_3002G008500	0.0742491	0.0264187	0.909498	0.141558	0.540488	0.0857143	0.587746	0.260827	0.119462	0.606011	0.249351	0.275699	0.171429	0.278272
SORBI_3001G340200	SORBI_3006G130600	0.64419	0.604176	0.00372369	0.537662	0.0119433	0.361905	0.0220859	0.271108	0.170189	0.460785	0.31039	0.170877	0.247619	0.11733
SORBI_3001G340200	SORBI_3004G009500	-0.184482	-0.0305957	0.895259	-0.0987013	0.670361	-0.0619048	0.695413	-0.575268	-0.435588	0.0484132	-0.520779	0.0154962	-0.361905	0.0220859
SORBI_3001G340200	SORBI_3004G234100	-0.223237	-0.108707	0.639034	-0.296104	0.192476	-0.228571	0.148286	-0.690356	-0.610762	0.0032723	-0.42987	0.0517819	-0.295238	0.0618667
SORBI_3001G340200	SORBI_3003G270800	0.1953	0.178	0.440147	0.125974	0.586364	0.0952381	0.546949	-0.275247	-0.203485	0.376322	-0.224675	0.32751	-0.190476	0.228328
SORBI_3001G340200	SORBI_3009G123400	-0.369807	-0.299174	0.187687	0.135065	0.559402	-0.109524	0.488504	0.803554	0.517562	0.0162611	0.438961	0.0465065	0.295238	0.0618667
SORBI_3001G340200	SORBI_3004G009400	-0.227793	-0.0775878	0.738165	-0.279221	0.220289	-0.133333	0.399075	-0.597857	-0.454586	0.03842	-0.536364	0.0121906	-0.380952	0.0159808
SORBI_3001G380700	SORBI_3002G403600	-0.692085	-0.679873	0.000697458	-0.654545	0.00128424	-0.47619	0.00259795	-0.170874	-0.127222	0.582631	-0.0181818	0.93765	-0.0190476	0.904113
SORBI_3001G380700	SORBI_3001G260800	-0.511496	-0.477275	0.028679	-0.509091	0.0184221	-0.352381	0.025837	-0.21465	-0.145413	0.529401	0.153247	0.507204	0.152381	0.335175
SORBI_3001G380700	SORBI_3008G112000	0.195906	0.190419	0.40836	0.171429	0.457477	0.0952381	0.546949	0.145742	0.0269257	0.907768	0.0402597	0.862442	0.0809524	0.60866
SORBI_3001G380700	SORBI_3010G229000	-0.19773	-0.124676	0.59026	-0.167532	0.467916	-0.142857	0.366256	-0.0466471	0.00594153	0.979608	-0.0597403	0.797001	-0.0380952	0.809605
SORBI_3001G380700	SORBI_3004G312500	-0.117724	-0.0900749	0.697801	-0.12987	0.574741	-0.104762	0.507604	0.1886	0.0453057	0.84539	0.187013	0.416951	0.0952381	0.546949
SORBI_3001G380700	SORBI_3006G130600	0.0879819	-0.0291093	0.900323	0.0831169	0.720203	0.047619	0.763285	0.0493234	0.0866854	0.708685	-0.0103896	0.964349	-0.00952381	0.951969
SORBI_3001G380700	SORBI_3001G059100	0.711056	0.696832	0.000448182	0.65974	0.00113824	0.495238	0.00173525	0.471563	0.450828	0.0402564	0.446753	0.0423239	0.304762	0.0539194
SORBI_3001G380700	SORBI_3004G247000	-0.343925	-0.232505	0.31048	-0.319481	0.158035	-0.161905	0.305847	0.0589204	0.00733629	0.974822	0.0792208	0.732846	0.00952381	0.951969
SORBI_3001G380700	SORBI_3009G123400	-0.681114	-0.44492	0.0432808	-0.637662	0.00187288	-0.271429	0.0860404	0.201719	-0.10496	0.650702	0.142857	0.536741	0.12381	0.433604
SORBI_3001G380700	SORBI_3005G018700	0.243482	0.218846	0.340545	0.18961	0.410391	0.142857	0.366256	-0.401663	-0.347409	0.122815	-0.3	0.186411	-0.171429	0.278272
SORBI_3001G380700	SORBI_3005G126600	-0.323206	-0.257535	0.259722	-0.281818	0.215846	-0.2	0.205903	-0.539079	-0.448479	0.0414386	-0.493506	0.0229963	-0.342857	0.0301268
SORBI_3001G380700	SORBI_3004G234100	0.0536418	0.0735128	0.751487	0.0025974	0.991085	0.00952381	0.951969	0.236832	0.127849	0.580758	0.274026	0.229352	0.152381	0.335175
SORBI_3001G380700	SORBI_3009G237600	-0.579109	-0.447225	0.0420802	-0.55974	0.00832582	-0.419048	0.00804227	-0.422874	-0.407924	0.066407	-0.376623	0.0924053	-0.257143	0.103883
SORBI_3001G380700	SORBI_3002G287400	0.403292	0.337642	0.134423	0.412987	0.0627844	0.247619	0.11733	-0.195215	-0.160692	0.486531	-0.181818	0.430238	-0.114286	0.469799
SORBI_3001G385800	SORBI_3001G478400	0.818269	0.780371	3.00592e-05	0.763636	5.62443e-05	0.552381	0.000476619	-0.379419	-0.238937	0.2969	-0.328571	0.14588	-0.209524	0.185123
SORBI_3001G386000	SORBI_3005G018700	-0.104018	-0.122167	0.597817	-0.074026	0.749806	-0.0285714	0.856602	0.699706	0.685975	0.000596814	0.622078	0.00260352	0.47619	0.00259795
SORBI_3001G386000	SORBI_3004G309300	-0.317735	-0.174597	0.449077	-0.425974	0.0541785	-0.352381	0.025837	-0.467034	-0.238677	0.29744	-0.477922	0.028433	-0.27619	0.0806752
SORBI_3001G386000	SORBI_3005G126600	0.0358554	0.00173642	0.99404	0.0207792	0.928763	-0.00952381	0.951969	0.221941	0.059059	0.79927	0.225974	0.324648	0.190476	0.228328
SORBI_3001G386000	SORBI_3002G375800	0.248929	0.244889	0.284664	0.21039	0.359984	0.152381	0.335175	-0.233986	-0.201948	0.380015	-0.21039	0.359984	-0.114286	0.469799
SORBI_3001G386600	SORBI_3005G126600	0.704915	0.410077	0.0648476	0.628571	0.00227442	0.114286	0.469799	0.380447	0.222293	0.332801	0.298701	0.188418	0.238095	0.132107
SORBI_3001G386600	SORBI_3002G403600	0.659125	0.386992	0.0830784	0.694805	0.000473226	0.190476	0.228328	-0.162395	-0.167339	0.468437	-0.0415584	0.858048	-0.0285714	0.856602
SORBI_3001G391500	SORBI_3002G402700	-0.126473	-0.17069	0.459446	-0.0246753	0.915449	0	1	0.188931	0.123073	0.595084	0.0987013	0.670361	0.0857143	0.587746
SORBI_3001G391500	SORBI_3010G209200	-0.39972	-0.276738	0.22459	-0.0506494	0.827405	-0.0285714	0.856602	0.959106	0.910299	1.0364e-08	0.745455	0.000105202	0.6	0.000147802
SORBI_3001G391500	SORBI_3008G112000	0.520568	0.458661	0.0365033	0.445455	0.0429999	0.304762	0.0539194	0.324427	-0.0254925	0.912659	0.0961039	0.678583	0.0619048	0.695413
SORBI_3001G391500	SORBI_3010G229000	0.0963712	0.030673	0.894996	0.0194805	0.933206	-0.00952381	0.951969	0.0291124	-0.00876176	0.969932	0.025974	0.911015	0.0190476	0.904113
SORBI_3001G391500	SORBI_3002G358800	-0.0523791	-0.0854715	0.712596	0.0298701	0.897731	0.0380952	0.809605	0.196913	0.156941	0.496894	0.107792	0.641876	0.0666667	0.67329
SORBI_3001G391500	SORBI_3007G071000	-0.141521	-0.134272	0.561731	-0.0545455	0.814343	-0.0571429	0.717798	-0.365711	-0.288551	0.204608	-0.336364	0.135997	-0.228571	0.148286
SORBI_3001G391500	SORBI_3009G179300	-0.0882777	-0.128595	0.578533	-0.00909091	0.968803	0.0190476	0.904113	0.661167	0.339467	0.132197	0.703896	0.000369522	0.504762	0.00141098
SORBI_3001G391500	SORBI_3010G209100	0.139042	-0.0434964	0.851498	0.190909	0.407133	0.133333	0.399075	0.927118	0.886803	8.59831e-08	0.536364	0.0121906	0.409524	0.00959603
SORBI_3001G391500	SORBI_3009G136700	0.205326	0.309817	0.171709	0.0961039	0.678583	0.0761905	0.629898	0.00361268	-0.0801639	0.729779	0.0753247	0.745555	0.104762	0.507604
SORBI_3001G391500	SORBI_3002G287400	-0.289454	-0.25535	0.263927	-0.162338	0.48202	-0.114286	0.469799	-0.348786	-0.270526	0.235594	-0.327273	0.147574	-0.209524	0.185123
SORBI_3001G391500	SORBI_3005G126600	-0.147748	-0.187426	0.415903	-0.0220779	0.924323	-0.0571429	0.717798	-0.210837	-0.115088	0.619359	-0.162338	0.48202	-0.152381	0.335175
SORBI_3001G391500	SORBI_3001G451500	-0.293773	-0.288022	0.205478	-0.274026	0.229352	-0.238095	0.132107	0.495837	0.410137	0.0648046	0.436364	0.0479694	0.314286	0.046843
SORBI_3001G391500	SORBI_3010G110000	-0.0710909	-0.0082464	0.9717	-0.0038961	0.986627	0.00952381	0.951969	0.383371	0.160898	0.485966	0.205195	0.372237	0.12381	0.433604
SORBI_3001G391500	SORBI_3009G123400	-0.619683	-0.444277	0.0436202	-0.455844	0.03782	-0.247619	0.11733	-0.540756	-0.262677	0.249991	-0.577922	0.00607121	-0.371429	0.0188178
SORBI_3001G391500	SORBI_3004G193000	0.140526	0.0422349	0.85576	0.119481	0.605955	0.0952381	0.546949	0.802232	0.469365	0.0318235	0.809091	8.95836e-06	0.590476	0.000188089
SORBI_3001G396400	SORBI_3001G105900	0.304537	0.185127	0.42175	0.11039	0.633823	0.12381	0.433604	-0.026299	-0.00607826	0.979139	-0.0493506	0.831769	0	1
SORBI_3001G396400	SORBI_3002G167000	0.144044	0.0503457	0.828425	0.0701299	0.7626	-0.0142857	0.928008	0.0931118	0.0761155	0.74297	0.1	0.666264	0.0857143	0.587746
SORBI_3001G396400	SORBI_3005G126600	0.505873	0.276202	0.225527	0.466234	0.0331405	0.214286	0.175334	-0.0529116	0.0318658	0.890936	-0.0558442	0.809999	-0.047619	0.763285
SORBI_3001G421000	SORBI_3004G202400	-0.255213	0.00279952	0.990391	-0.21039	0.359984	-0.161905	0.305847	0.327772	0.268329	0.239569	0.312987	0.167137	0.190476	0.228328
SORBI_3001G421000	SORBI_3009G050000	-0.09911	-0.0335412	0.885237	-0.0571429	0.805661	-0.0619048	0.695413	-0.452253	-0.525723	0.0143774	-0.348052	0.122077	-0.238095	0.132107
SORBI_3001G447400	SORBI_3004G247000	0.606413	0.535476	0.0123619	0.494805	0.0225836	0.342857	0.0301268	-0.743499	-0.560183	0.00826374	-0.566234	0.0074528	-0.4	0.011412
SORBI_3001G447400	SORBI_3004G234100	0.231082	0.145886	0.528048	0.224675	0.32751	0.152381	0.335175	-0.345482	-0.157055	0.496578	-0.341558	0.129678	-0.257143	0.103883
SORBI_3001G447400	SORBI_3009G237600	0.523317	0.341919	0.129247	0.449351	0.0409967	0.333333	0.035015	0.892371	0.871264	2.74015e-07	0.802597	1.19793e-05	0.609524	0.000115745
SORBI_3001G447400	SORBI_3010G229000	-0.0920038	-0.0478293	0.836887	-0.0363636	0.87565	-0.0571429	0.717798	0.54296	0.366122	0.102616	0.403896	0.0693995	0.27619	0.0806752
SORBI_3001G447400	SORBI_3001G260800	0.437448	0.39185	0.0789576	0.425974	0.0541785	0.32381	0.0405648	0.241098	0.130581	0.572631	-0.0506494	0.827405	-0.00952381	0.951969
SORBI_3001G473900	SORBI_3007G193300	0.485701	0.299587	0.187048	0.507792	0.0187729	0.361905	0.0220859	-0.511631	-0.248722	0.276952	-0.0961039	0.678583	-0.0428571	0.786351
SORBI_3001G473900	SORBI_3001G040200	0.842832	0.81894	5.643e-06	0.753247	8.09609e-05	0.580952	0.000238535	0.285828	0.138091	0.55055	0.261039	0.253065	0.190476	0.228328
SORBI_3001G473900	SORBI_3002G008500	-0.282302	-0.216049	0.346905	-0.190909	0.407133	-0.142857	0.366256	-0.128862	-0.075022	0.746545	-0.107792	0.641876	-0.0761905	0.629898
SORBI_3001G473900	SORBI_3002G403600	-0.675442	-0.513893	0.0171707	-0.655844	0.00124633	-0.514286	0.00114343	-0.309567	-0.184184	0.424159	-0.0688312	0.766878	-0.0571429	0.717798
SORBI_3001G473900	SORBI_3001G053900	-0.567905	-0.471599	0.0309091	-0.511688	0.0177364	-0.32381	0.0405648	-0.268212	-0.177061	0.442601	-0.3	0.186411	-0.228571	0.148286
SORBI_3001G473900	SORBI_3009G225700	-0.581942	-0.308764	0.173247	-0.445455	0.0429999	-0.261905	0.0976345	0.0622769	0.0176251	0.939556	0.0948052	0.682707	0.0761905	0.629898
SORBI_3001G473900	SORBI_3002G375800	0.582324	0.244001	0.286467	0.55974	0.00832582	0.438095	0.0055926	0.422988	0.353815	0.115605	0.37013	0.0986265	0.247619	0.11733
SORBI_3001G473900	SORBI_3004G009400	0.57385	0.244724	0.284998	0.424675	0.054996	0.314286	0.046843	-0.620552	-0.464359	0.0339494	-0.542857	0.0109945	-0.27619	0.0806752
SORBI_3001G473900	SORBI_3005G018700	0.461389	0.268932	0.238473	0.493506	0.0229963	0.352381	0.025837	0.547784	0.443858	0.0438426	0.509091	0.0184221	0.380952	0.0159808
SORBI_3001G473900	SORBI_3003G003600	-0.463351	-0.273924	0.229533	-0.477922	0.028433	-0.342857	0.0301268	0.890365	0.835667	2.40816e-06	0.854545	8.16439e-07	0.67619	1.89766e-05
SORBI_3001G473900	SORBI_3004G009500	0.658086	0.251261	0.271916	0.264935	0.245793	0.17619	0.265139	-0.652047	-0.517671	0.016235	-0.553247	0.00928101	-0.295238	0.0618667
SORBI_3001G473900	SORBI_3006G243200	-0.50208	-0.401453	0.0712637	-0.344156	0.126598	-0.209524	0.185123	-0.460567	-0.398447	0.0736088	-0.418182	0.0592258	-0.209524	0.185123
SORBI_3001G473900	SORBI_3006G165400	0.778116	0.676731	0.000754687	0.754545	7.74317e-05	0.580952	0.000238535	0.19763	0.0459219	0.843312	0.176623	0.443748	0.152381	0.335175
SORBI_3001G489900	SORBI_3007G193300	-0.348305	-0.313026	0.167082	-0.332468	0.140877	-0.238095	0.132107	0.196652	0.144799	0.531161	0.0896104	0.699289	0.0238095	0.880303
SORBI_3001G489900	SORBI_3004G196101	-0.3435	-0.250919	0.272591	-0.371429	0.0973584	-0.280952	0.0755849	0.180428	0.081395	0.725782	0.225974	0.324648	0.190476	0.228328
SORBI_3001G496200	SORBI_3002G358800	0.257095	0.259665	0.255662	0.181818	0.430238	0.133333	0.399075	0.366284	0.0321152	0.890087	0.275325	0.227064	0.2	0.205903
SORBI_3001G517800	SORBI_3010G110000	-0.0491826	-0.012101	0.958481	-0.0532468	0.818692	-0.0190476	0.904113	-0.638837	-0.612242	0.00317747	-0.422078	0.0566592	-0.27619	0.0806752
SORBI_3001G517800	SORBI_3004G309300	-0.324802	-0.228277	0.319609	-0.155844	0.499944	-0.142857	0.366256	-0.522406	-0.43733	0.0474209	-0.342857	0.128131	-0.219048	0.165937
SORBI_3001G517800	SORBI_3009G225700	0.281062	0.497241	0.0218254	0.112987	0.62581	0.0619048	0.695413	0.0854872	0.0825246	0.722121	0.0935065	0.68684	0.0761905	0.629898
SORBI_3001G529200	SORBI_3006G243200	-0.683008	-0.565155	0.00759235	-0.662338	0.00107068	-0.466667	0.00316276	0.171453	0.22555	0.32558	0.105195	0.649967	0.0666667	0.67329
SORBI_3001G537300	SORBI_3004G234100	0.181503	0.278567	0.221416	0.0363636	0.87565	0.0285714	0.856602	0.311364	0.198669	0.387962	0.0948052	0.682707	0.0380952	0.809605
SORBI_3001G537300	SORBI_3004G247000	0.34251	0.382477	0.0870491	0.236364	0.302288	0.0857143	0.587746	0.313579	0.188911	0.412151	0.301299	0.184419	0.27619	0.0806752
SORBI_3002G076100	SORBI_3002G368700	0.495482	0.593336	0.00457911	0.280519	0.21806	0.209524	0.185123	-0.522975	-0.447305	0.042039	-0.453247	0.0390667	-0.32381	0.0405648
SORBI_3002G076100	SORBI_3004G009500	0.337677	0.0704849	0.761431	0.232468	0.31056	0.157143	0.320292	-0.298736	-0.311138	0.169793	-0.135065	0.559402	-0.104762	0.507604
SORBI_3002G076100	SORBI_3010G158100	0.171392	0.0814912	0.72547	0.220779	0.336188	0.190476	0.228328	-0.641243	-0.611941	0.00319654	-0.580519	0.00579491	-0.409524	0.00959603
SORBI_3002G076100	SORBI_3009G237600	0.246307	0.484495	0.026028	-0.0298701	0.897731	-0.0380952	0.809605	0.395442	0.499687	0.0210847	0.249351	0.275699	0.161905	0.305847
SORBI_3002G076100	SORBI_3005G126600	0.528144	0.637244	0.00188996	0.374026	0.0948581	0.257143	0.103883	-0.393866	-0.367607	0.101125	-0.333766	0.139237	-0.228571	0.148286
SORBI_3002G076100	SORBI_3007G162700	0.588031	0.0681554	0.769106	0.454545	0.0384394	0.152381	0.335175	0.563592	0.10077	0.663838	-0.0584416	0.801328	0.0904762	0.567172
SORBI_3002G076100	SORBI_3003G028000	0.371184	0.34756	0.122641	0.188312	0.413664	0.0571429	0.717798	0.146409	0.0602202	0.795403	0.128571	0.578604	0.047619	0.763285
SORBI_3002G076100	SORBI_3009G142200	0.346149	0.0284017	0.902735	0.219481	0.339111	0.152381	0.335175	0.359182	0.361424	0.107441	0.227273	0.3218	0.152381	0.335175
SORBI_3002G076100	SORBI_3008G157100	0.43781	0.261692	0.251836	0.458442	0.0366045	0.32381	0.0405648	0.281127	0.192416	0.403371	0.272727	0.231656	0.171429	0.278272
SORBI_3002G076100	SORBI_3004G348300	0.610735	0.650753	0.00140056	0.390909	0.0797436	0.285714	0.0707598	-0.418329	-0.368654	0.100082	-0.314286	0.165288	-0.209524	0.185123
SORBI_3002G076100	SORBI_3K010300	0.531048	0.63494	0.00198631	0.35974	0.109211	0.266667	0.0916903	-0.364614	-0.257701	0.259404	-0.307792	0.174674	-0.238095	0.132107
SORBI_3002G076100	SORBI_3005G087000	-0.468836	-0.252461	0.269556	-0.527273	0.0140406	-0.390476	0.0135269	0.274357	0.0517884	0.823581	0.146753	0.525572	0.12381	0.433604
SORBI_3002G076100	SORBI_3001G378900	0.622512	0.389444	0.0809791	0.498701	0.0213808	0.219048	0.165937	0.232935	0.0795722	0.731703	0.0623377	0.788364	0.047619	0.763285
SORBI_3002G076100	SORBI_3004G209300	0.701596	0.667039	0.000957022	0.627273	0.00233729	0.495238	0.00173525	-0.18628	-0.154373	0.50405	-0.0545455	0.814343	-0.0380952	0.809605
SORBI_3002G076100	SORBI_3001G105900	0.392996	0.306643	0.176372	0.363636	0.105149	0.204762	0.195311	0.119226	0.149276	0.5184	0.0311688	0.893308	-0.047619	0.763285
SORBI_3002G076100	SORBI_3003G033900	-0.201251	0.0129047	0.955726	-0.0311688	0.893308	-0.00952381	0.951969	-0.311283	-0.238502	0.297807	-0.12987	0.574741	-0.0857143	0.587746
SORBI_3002G076100	SORBI_3009G132900	-0.284689	-0.161995	0.482958	-0.332468	0.140877	-0.2	0.205903	0.376607	0.0776033	0.738114	-0.0350649	0.880059	-0.0190476	0.904113
SORBI_3002G076100	SORBI_3001G040200	-0.436814	-0.301253	0.184488	-0.262338	0.250626	-0.180952	0.25244	0.464579	0.350936	0.118805	0.371429	0.0973584	0.266667	0.0916903
SORBI_3002G076100	SORBI_3006G187900	-0.197473	-0.150628	0.514573	-0.0025974	0.991085	0.00952381	0.951969	-0.472678	-0.231796	0.311999	-0.335065	0.13761	-0.209524	0.185123
SORBI_3002G076100	SORBI_3006G130600	0.674699	0.747602	9.79674e-05	0.445455	0.0429999	0.333333	0.035015	-0.559249	-0.455311	0.0380735	-0.511688	0.0177364	-0.352381	0.025837
SORBI_3002G076100	SORBI_3008G112000	0.191354	0.11698	0.613571	0.0415584	0.858048	0.0380952	0.809605	0.433077	0.0780622	0.736618	-0.0883117	0.703456	0.0428571	0.786351
SORBI_3002G076100	SORBI_3010G229000	0.560605	0.572596	0.00667194	0.325974	0.149283	0.219048	0.165937	0.392955	0.329933	0.144118	0.287013	0.207141	0.190476	0.228328
SORBI_3002G076100	SORBI_3001G145700	-0.561534	-0.209663	0.361684	-0.390909	0.0797436	-0.285714	0.0707598	-0.273965	-0.207507	0.366754	-0.0961039	0.678583	-0.047619	0.763285
SORBI_3002G076100	SORBI_3005G018700	0.0473224	0.0618146	0.790101	0.00519481	0.98217	-0.00952381	0.951969	0.269912	0.185331	0.421229	0.188312	0.413664	0.114286	0.469799
SORBI_3002G076100	SORBI_3004G009400	0.2017	0.0460759	0.842793	0.164935	0.474942	0.114286	0.469799	-0.258552	-0.266934	0.242114	-0.119481	0.605955	-0.104762	0.507604
SORBI_3002G076100	SORBI_3004G193000	-0.367103	-0.290268	0.201808	-0.175325	0.44716	-0.104762	0.507604	0.536121	0.590791	0.00480193	0.437662	0.0472335	0.32381	0.0405648
SORBI_3002G076100	SORBI_3001G059100	0.428222	0.31955	0.157939	0.281818	0.215846	0.209524	0.185123	0.424305	0.342645	0.128383	0.348052	0.122077	0.266667	0.0916903
SORBI_3002G076100	SORBI_3004G247000	0.163773	0.261822	0.251593	-0.012987	0.955444	-0.0666667	0.67329	-0.448897	-0.471526	0.0309384	-0.354545	0.114802	-0.257143	0.103883
SORBI_3002G076100	SORBI_3003G270800	0.268424	0.0584271	0.801376	0.0597403	0.797001	0.047619	0.763285	-0.528792	-0.427618	0.0531569	-0.392208	0.0786603	-0.295238	0.0618667
SORBI_3002G076100	SORBI_3004G309300	-0.620896	-0.471083	0.0311183	-0.324675	0.151006	-0.219048	0.165937	-0.231844	-0.145541	0.529034	-0.131169	0.570889	-0.0857143	0.587746
SORBI_3002G076100	SORBI_3004G312500	-0.406627	-0.29786	0.189726	-0.0012987	0.995542	-0.00952381	0.951969	-0.534448	-0.401049	0.0715755	-0.38961	0.0808379	-0.285714	0.0707598
SORBI_3002G076100	SORBI_3005G150250	0.532831	0.103323	0.655822	0.324675	0.151006	0.0333333	0.833029	-0.314483	0.0281336	0.903649	-0.246753	0.280896	0.0380952	0.809605
SORBI_3002G076100	SORBI_3001G260800	-0.506274	-0.464243	0.0339998	-0.381818	0.0876405	-0.219048	0.165937	-0.27162	-0.200355	0.383863	0.0519481	0.823046	0.0380952	0.809605
SORBI_3002G076100	SORBI_3010G085400	0.54903	0.495899	0.0222405	0.384416	0.0853275	0.304762	0.0539194	-0.334131	-0.263388	0.248664	-0.320779	0.156257	-0.219048	0.165937
SORBI_3002G076100	SORBI_3005G064600	-0.392446	-0.0955154	0.680451	-0.0246753	0.915449	-0.047619	0.763285	0.231696	-0.0327818	0.88782	0.258442	0.257989	0.161905	0.305847
SORBI_3002G076100	SORBI_3010G110000	-0.105454	-0.0170677	0.941464	-0.0623377	0.788364	-0.0380952	0.809605	0.575194	0.49571	0.0222996	0.585714	0.00527342	0.390476	0.0135269
SORBI_3002G076100	SORBI_3004G234100	0.126481	0.178911	0.43777	0.0298701	0.897731	0.00952381	0.951969	-0.160612	-0.0413071	0.858898	-0.0480519	0.836137	-0.0571429	0.717798
SORBI_3002G076100	SORBI_3002G287400	0.684416	0.617704	0.00284696	0.585714	0.00527342	0.361905	0.0220859	-0.606278	-0.632569	0.00208976	-0.475325	0.0294304	-0.342857	0.0301268
SORBI_3002G076100	SORBI_3003G379700	0.269037	0.260239	0.254575	0.211688	0.356958	0.114286	0.469799	0.147792	0.11273	0.626601	0.061039	0.79268	0.047619	0.763285
SORBI_3002G076100	SORBI_3002G403600	0.446596	0.377681	0.0914204	0.302597	0.182441	0.209524	0.185123	-0.346546	-0.327367	0.14745	-0.176623	0.443748	-0.0761905	0.629898
SORBI_3002G076100	SORBI_3007G174600	0.476053	0.308945	0.172982	0.407792	0.066503	0.285714	0.0707598	-0.172957	-0.161768	0.48358	-0.0649351	0.779751	-0.047619	0.763285
SORBI_3002G076100	SORBI_3009G179300	0.408171	0.188161	0.414046	0.450649	0.0403453	0.314286	0.046843	0.538276	0.57492	0.00640403	0.423377	0.0558229	0.295238	0.0618667
SORBI_3002G076100	SORBI_3009G225700	0.665013	0.681702	0.000665876	0.328571	0.14588	0.166667	0.291841	0.507623	0.472379	0.0305947	0.422078	0.0566592	0.32381	0.0405648
SORBI_3002G080100	SORBI_3002G403600	-0.664439	-0.480707	0.0273934	-0.61039	0.00329657	-0.438095	0.0055926	0.109618	0.0101783	0.965074	0.0844156	0.716005	0.0285714	0.856602
SORBI_3002G080100	SORBI_3005G018700	0.150069	0.0851543	0.71362	0.18961	0.410391	0.12381	0.433604	-0.0265384	-0.105637	0.648586	0.0766234	0.741311	0.0285714	0.856602
SORBI_3002G080100	SORBI_3002G287400	0.520339	0.390003	0.0805063	0.337662	0.134397	0.228571	0.148286	-0.261535	-0.200533	0.383432	-0.18961	0.410391	-0.104762	0.507604
SORBI_3002G080100	SORBI_3003G270800	0.833143	0.877508	1.75245e-07	0.637662	0.00187288	0.485714	0.00212682	0.179309	0.0968066	0.676355	-0.0220779	0.924323	0	1
SORBI_3002G139400	SORBI_3004G348300	-0.0798309	0.0207322	0.928924	-0.0506494	0.827405	-0.0142857	0.928008	0.399237	0.333576	0.139476	0.383117	0.0864783	0.27619	0.0806752
SORBI_3002G141300	SORBI_3002G403600	-0.833145	-0.802864	1.18395e-05	-0.788312	2.19089e-05	-0.619048	9.0329e-05	-0.67365	-0.46489	0.0337186	-0.522078	0.0151958	-0.371429	0.0188178
SORBI_3002G196000	SORBI_3002G368700	0.151069	0.0854772	0.712578	0.0376623	0.871244	-0.0190476	0.904113	-0.374002	-0.369148	0.0995934	-0.223377	0.330388	-0.180952	0.25244
SORBI_3002G196000	SORBI_3004G209300	0.331071	0.175817	0.445864	0.353247	0.116231	0.209524	0.185123	0.422348	0.286182	0.208517	0.342857	0.128131	0.219048	0.165937
SORBI_3002G196000	SORBI_3K010300	0.252412	0.153171	0.507416	0.249351	0.275699	0.161905	0.305847	-0.352494	-0.336736	0.135537	-0.251948	0.270563	-0.171429	0.278272
SORBI_3002G196000	SORBI_3002G080100	-0.232959	-0.123661	0.593311	-0.179221	0.436965	-0.0952381	0.546949	0.482899	0.474618	0.0297064	0.327273	0.147574	0.2	0.205903
SORBI_3002G196000	SORBI_3003G270800	-0.124403	-0.0165274	0.943314	-0.0545455	0.814343	-0.0666667	0.67329	0.460012	0.217031	0.344664	0.532468	0.0129575	0.380952	0.0159808
SORBI_3002G196000	SORBI_3005G150250	0.897176	0.391587	0.0791767	0.554545	0.00908313	0.166667	0.291841	0.654049	0.346072	0.124359	-0.194805	0.397443	0.0571429	0.717798
SORBI_3002G196000	SORBI_3007G174600	0.245943	0.0828422	0.721092	0.274026	0.229352	0.12381	0.433604	-0.0533901	-0.0393436	0.865545	-0.0285714	0.902156	0	1
SORBI_3002G196100	SORBI_3005G150250	0.37506	0.152497	0.50931	0.276623	0.224791	0.0904762	0.567172	0.618565	0.406705	0.0673019	-0.235065	0.30503	0.0190476	0.904113
SORBI_3002G196100	SORBI_3007G174600	0.164869	0.0562942	0.808495	0.224675	0.32751	0.114286	0.469799	0.0888794	0.0724205	0.755071	0.0675325	0.771162	0.0952381	0.546949
SORBI_3002G196100	SORBI_3003G270800	0.619781	0.484731	0.0259447	0.607792	0.00346985	0.447619	0.0046404	0.569762	0.460384	0.0357158	0.558442	0.0085101	0.4	0.011412
SORBI_3002G196100	SORBI_3002G080100	0.26182	0.287306	0.206658	0.15974	0.489151	0.104762	0.507604	0.476461	0.437635	0.0472487	0.392208	0.0786603	0.257143	0.103883
SORBI_3002G196100	SORBI_3K010300	0.607453	0.536945	0.0120793	0.525974	0.0143225	0.342857	0.0301268	-0.394549	-0.462907	0.0345864	-0.251948	0.270563	-0.190476	0.228328
SORBI_3002G196100	SORBI_3002G368700	0.477072	0.463791	0.0341974	0.35974	0.109211	0.247619	0.11733	-0.362276	-0.389267	0.0811293	-0.284416	0.211464	-0.219048	0.165937
SORBI_3002G196100	SORBI_3004G209300	0.450122	0.437204	0.0474923	0.383117	0.0864783	0.266667	0.0916903	0.398916	0.312766	0.167452	0.41039	0.0646235	0.27619	0.0806752
SORBI_3002G201400	SORBI_3008G112000	0.346863	0.328981	0.145348	0.222078	0.333281	0.161905	0.305847	0.881269	0.969457	4.69906e-13	0.454545	0.0384394	0.219048	0.165937
SORBI_3002G201400	SORBI_3001G260800	-0.226739	-0.20888	0.363521	-0.101299	0.662176	-0.0571429	0.717798	0.26112	0.0088692	0.969564	-0.124675	0.590261	-0.0904762	0.567172
SORBI_3002G201400	SORBI_3004G247000	0.246639	0.249078	0.276241	0.203896	0.375337	0.114286	0.469799	-0.317035	0.024167	0.917185	-0.305195	0.178529	-0.204762	0.195311
SORBI_3002G202800	SORBI_3005G126600	0.0546926	-0.0378179	0.870716	0.0571429	0.805661	0.0285714	0.856602	0.289322	0.300724	0.185299	0.257143	0.260473	0.161905	0.305847
SORBI_3002G212000	SORBI_3006G243200	-0.180531	-0.0405327	0.861519	-0.133766	0.563219	-0.0761905	0.629898	0.290288	0.223215	0.330747	0.24026	0.294152	0.180952	0.25244
SORBI_3002G212000	SORBI_3006G165400	-0.157897	-0.138617	0.54902	0.0727273	0.754064	0.047619	0.763285	-0.367652	-0.255621	0.263405	-0.32987	0.144198	-0.257143	0.103883
SORBI_3002G212000	SORBI_3005G064600	0.207532	0.0939433	0.685449	0.0168831	0.942096	0.047619	0.763285	-0.34301	-0.130894	0.571704	-0.325974	0.149283	-0.171429	0.278272
SORBI_3002G212000	SORBI_3007G174600	0.205717	0.130037	0.574245	0.0142857	0.950993	-0.0380952	0.809605	0.292033	0.285883	0.209015	0.223377	0.330388	0.190476	0.228328
SORBI_3002G212000	SORBI_3K010300	-0.819929	-0.503405	0.0199976	-0.653247	0.00132312	-0.495238	0.00173525	0.218331	0.167641	0.467622	0.150649	0.514514	0.133333	0.399075
SORBI_3002G212000	SORBI_3004G193000	-0.40082	-0.244493	0.285467	-0.362338	0.106491	-0.27619	0.0806752	-0.503539	-0.354612	0.114728	-0.424675	0.054996	-0.314286	0.046843
SORBI_3002G212000	SORBI_3004G209300	-0.439965	-0.225043	0.326699	-0.184416	0.423566	-0.0761905	0.629898	0.170616	0.178323	0.439303	0.125974	0.586364	0.0666667	0.67329
SORBI_3002G214800	SORBI_3004G202400	0.574134	0.271261	0.234275	0.3	0.186411	0.280952	0.0755849	0.377258	0.193335	0.401084	0.264935	0.245793	0.180952	0.25244
SORBI_3002G224500	SORBI_3007G174600	0.0913102	0.0544449	0.814679	0.150649	0.514514	0.0571429	0.717798	-0.221112	-0.191941	0.404555	-0.196104	0.394242	-0.161905	0.305847
SORBI_3002G224500	SORBI_3009G225700	-0.143176	-0.104188	0.653113	-0.106494	0.645917	-0.119048	0.451496	0.254389	0.136073	0.556447	0.132468	0.567049	0.0761905	0.629898
SORBI_3002G224500	SORBI_3004G209300	0.111016	-0.00818559	0.971909	0.209091	0.363026	0.133333	0.399075	-0.067919	-0.0594227	0.798059	-0.0402597	0.862442	-0.0190476	0.904113
SORBI_3002G224500	SORBI_3001G053900	0.389181	0.288126	0.205306	0.390909	0.0797436	0.247619	0.11733	-0.173279	-0.167206	0.468797	-0.146753	0.525572	-0.0761905	0.629898
SORBI_3002G224500	SORBI_3K010300	-0.0340558	-0.0598966	0.796481	0.0493506	0.831769	0.0380952	0.809605	-0.109867	-0.0528277	0.820096	0.0519481	0.823046	0.047619	0.763285
SORBI_3002G235700	SORBI_3007G162700	0.474196	0.229371	0.31723	0.128571	0.578604	0.238095	0.132107	-0.541489	-0.115862	0.616986	0.224675	0.32751	-0.0047619	0.975974
SORBI_3002G235700	SORBI_3004G247000	-0.269849	-0.141661	0.540191	-0.236364	0.302288	-0.161905	0.305847	-0.51962	-0.403092	0.0700087	-0.519481	0.0158015	-0.342857	0.0301268
SORBI_3002G235700	SORBI_3005G126600	-0.424169	-0.212872	0.354213	-0.496104	0.0221768	-0.371429	0.0188178	-0.422309	-0.510432	0.0180653	-0.312987	0.167137	-0.219048	0.165937
SORBI_3002G235700	SORBI_3001G378900	0.424339	0.390968	0.0796942	0.0818182	0.72441	0.190476	0.228328	-0.413833	-0.301528	0.184069	-0.223377	0.330388	-0.2	0.205903
SORBI_3002G247500	SORBI_3006G187900	0.32751	0.26614	0.243572	0.331169	0.142531	0.228571	0.148286	0.408226	0.283953	0.21224	0.367532	0.101199	0.209524	0.185123
SORBI_3002G247500	SORBI_3009G225700	-0.0952292	0.128227	0.579631	-0.180519	0.433595	-0.109524	0.488504	0.33102	0.401144	0.0715024	0.136364	0.555595	0.0571429	0.717798
SORBI_3002G247500	SORBI_3008G112000	-0.339987	-0.275416	0.226903	-0.198701	0.387882	-0.142857	0.366256	0.885596	0.575182	0.00637441	0.303896	0.180478	0.233333	0.140017
SORBI_3002G247500	SORBI_3006G143100	-0.137222	-0.16266	0.481139	-0.0688312	0.766878	-0.0666667	0.67329	0.535247	0.450108	0.0406157	0.338961	0.132811	0.209524	0.185123
SORBI_3002G247500	SORBI_3009G123400	0.291928	0.407433	0.0667664	0.0220779	0.924323	0.052381	0.740428	-0.171542	-0.0739356	0.750102	-0.181818	0.430238	-0.142857	0.366256
SORBI_3002G247500	SORBI_3001G385800	-0.0806903	0.0154706	0.946934	-0.0337662	0.884472	-0.0285714	0.856602	0.271538	0.120918	0.601596	0.238961	0.296849	0.180952	0.25244
SORBI_3002G247500	SORBI_3001G378900	-0.259572	-0.088631	0.702431	-0.272727	0.231656	-0.0571429	0.717798	0.552068	0.554441	0.00909887	0.258442	0.257989	0.228571	0.148286
SORBI_3002G247500	SORBI_3003G003600	0.226896	0.0828573	0.721044	0.176623	0.443748	0.104762	0.507604	0.221416	0.172424	0.454829	0.220779	0.336188	0.12381	0.433604
SORBI_3002G247500	SORBI_3004G202400	0.455045	0.135211	0.558973	0.242857	0.288804	0.138095	0.38245	-0.147092	-0.0894625	0.699763	-0.0714286	0.758328	-0.0190476	0.904113
SORBI_3002G247500	SORBI_3007G162700	0.282939	0.180012	0.43491	-0.00649351	0.977714	0.114286	0.469799	0.939811	0.557198	0.00868971	0.146753	0.525572	0.17619	0.265139
SORBI_3002G247500	SORBI_3004G217800	-0.112369	0.13645	0.555344	-0.141558	0.540488	-0.0952381	0.546949	0.236556	0.183391	0.426192	0.255844	0.262973	0.152381	0.335175
SORBI_3002G247500	SORBI_3007G071000	-0.372712	-0.306392	0.176745	-0.205195	0.372237	-0.114286	0.469799	0.494427	0.401792	0.0710025	0.407792	0.066503	0.304762	0.0539194
SORBI_3002G251700	SORBI_3005G150250	0.235375	0.0975356	0.674047	0.12987	0.574741	0.052381	0.740428	0.0827801	0.0206266	0.929285	-0.0441558	0.849271	0	1
SORBI_3002G253000	SORBI_3002G287400	-0.558578	-0.420561	0.0576481	-0.454545	0.0384394	-0.295238	0.0618667	0.197623	0.196044	0.39439	0.177922	0.44035	0.114286	0.469799
SORBI_3002G253000	SORBI_3005G018700	-0.276174	-0.195132	0.396637	-0.27013	0.236308	-0.171429	0.278272	0.339516	0.317886	0.160237	0.316883	0.161633	0.228571	0.148286
SORBI_3002G255200	SORBI_3004G217800	-0.556408	-0.426033	0.0541417	-0.431169	0.0510014	-0.333333	0.035015	0.775998	0.599082	0.00410739	0.75974	6.46116e-05	0.619048	9.0329e-05
SORBI_3002G255200	SORBI_3005G126600	0.591574	0.56745	0.00729792	0.515584	0.0167464	0.371429	0.0188178	0.091773	0.0428094	0.853818	0.0467532	0.840511	0.047619	0.763285
SORBI_3002G264100	SORBI_3006G130600	0.407195	0.345598	0.124911	0.255844	0.262973	0.219048	0.165937	0.151461	-0.0388446	0.867236	0.15974	0.489151	0.0666667	0.67329
SORBI_3002G264100	SORBI_3009G142200	-0.235495	-0.136826	0.554243	0.0597403	0.797001	0.0380952	0.809605	0.183548	0.0485985	0.834298	0.0038961	0.986627	0.0190476	0.904113
SORBI_3002G264100	SORBI_3010G229000	0.628444	0.631238	0.00214977	0.577922	0.00607121	0.466667	0.00316276	-0.286948	-0.140626	0.543187	-0.307792	0.174674	-0.190476	0.228328
SORBI_3002G264100	SORBI_3001G260800	-0.51188	-0.487618	0.0249434	-0.446753	0.0423239	-0.314286	0.046843	-0.764015	-0.440889	0.0454429	-0.635065	0.00198098	-0.495238	0.00173525
SORBI_3002G264100	SORBI_3007G162700	0.252925	-0.107976	0.641305	0.25974	0.255519	0	1	-0.418044	-0.024946	0.914525	-0.341558	0.129678	-0.17619	0.265139
SORBI_3002G264100	SORBI_3006G243200	0.456743	0.429391	0.052072	0.462338	0.0348388	0.32381	0.0405648	0.345453	0.253575	0.267378	0.376623	0.0924053	0.247619	0.11733
SORBI_3002G264100	SORBI_3002G287400	0.626806	0.594209	0.00450467	0.566234	0.0074528	0.419048	0.00804227	0.665748	0.546863	0.0103056	0.65974	0.00113824	0.438095	0.0055926
SORBI_3002G264100	SORBI_3008G164800	0.724787	0.752764	8.23089e-05	0.662338	0.00107068	0.485714	0.00212682	0.492484	0.436297	0.0480076	0.355844	0.113385	0.27619	0.0806752
SORBI_3002G264100	SORBI_3009G237600	0.27556	0.305872	0.177518	0.114286	0.621818	0.0761905	0.629898	0.182943	0.0460199	0.842982	0.0415584	0.858048	0.047619	0.763285
SORBI_3002G264100	SORBI_3004G234100	0.0296628	0.0709686	0.75984	-0.0272727	0.906584	-0.00952381	0.951969	-0.427029	-0.189089	0.411705	-0.198701	0.387882	-0.152381	0.335175
SORBI_3002G264100	SORBI_3005G126600	0.526889	0.544435	0.0107189	0.420779	0.0575051	0.27619	0.0806752	0.321758	0.294758	0.194601	0.181818	0.430238	0.133333	0.399075
SORBI_3002G264100	SORBI_3004G348300	0.558846	0.537755	0.0119258	0.462338	0.0348388	0.285714	0.0707598	0.451459	0.388322	0.0819349	0.366234	0.102504	0.247619	0.11733
SORBI_3002G264100	SORBI_3009G123400	-0.533522	-0.398873	0.0732726	-0.0961039	0.678583	-0.252381	0.110445	-0.386772	-0.113194	0.625172	-0.209091	0.363026	-0.152381	0.335175
SORBI_3002G264100	SORBI_3004G247000	0.43092	0.507025	0.0189825	0.316883	0.161633	0.238095	0.132107	0.58126	0.428772	0.0524487	0.594805	0.00445441	0.409524	0.00959603
SORBI_3002G264100	SORBI_3004G193000	-0.268558	-0.178292	0.439384	-0.201299	0.381581	-0.12381	0.433604	-0.0754252	-0.0118098	0.959479	-0.0805195	0.728624	-0.0380952	0.809605
SORBI_3002G264100	SORBI_3001G378900	0.466895	0.255963	0.262744	0.5	0.0209915	0.180952	0.25244	-0.507445	-0.208726	0.363884	-0.31039	0.170877	-0.152381	0.335175
SORBI_3002G269400	SORBI_3004G009400	-0.614571	-0.247389	0.279617	-0.572727	0.00665652	-0.438095	0.0055926	0.177381	0.157238	0.49607	-0.0207792	0.928763	-0.0190476	0.904113
SORBI_3002G269400	SORBI_3003G003600	0.485255	0.420033	0.0579956	0.314286	0.165288	0.2	0.205903	0.32154	0.325394	0.150051	0.275325	0.227064	0.209524	0.185123
SORBI_3002G269400	SORBI_3008G112000	-0.114911	-0.135703	0.557531	-0.0467532	0.840511	-0.0285714	0.856602	0.640193	0.306733	0.176239	0.264935	0.245793	0.138095	0.38245
SORBI_3002G269400	SORBI_3001G053900	0.657891	0.583241	0.00551661	0.57013	0.00696617	0.390476	0.0135269	-0.132207	-0.145106	0.530282	0.0038961	0.986627	0.0285714	0.856602
SORBI_3002G269400	SORBI_3006G243200	0.362265	0.180096	0.434692	0.366234	0.102504	0.219048	0.165937	-0.0367663	-0.0143546	0.950757	-0.0181818	0.93765	-0.00952381	0.951969
SORBI_3002G269400	SORBI_3001G040200	-0.7995	-0.631758	0.00212618	-0.658442	0.00117335	-0.495238	0.00173525	0.65374	0.474591	0.0297171	0.709091	0.000319513	0.542857	0.000596216
SORBI_3002G269400	SORBI_3004G009500	-0.608848	-0.170428	0.460147	-0.541558	0.0112258	-0.414286	0.00878852	0.0509008	0.0747374	0.747476	-0.0519481	0.823046	-0.0571429	0.717798
SORBI_3002G271100	SORBI_3001G133900	-0.347791	-0.36084	0.108053	-0.290909	0.200768	-0.2	0.205903	0.755707	0.719303	0.000237901	0.68961	0.000542956	0.47619	0.00259795
SORBI_3002G271100	SORBI_3004G202400	-0.440376	-0.294664	0.19475	0.0246753	0.915449	0.052381	0.740428	0.644172	0.613448	0.00310185	0.38961	0.0808379	0.247619	0.11733
SORBI_3002G271100	SORBI_3002G287400	0.223969	0.216027	0.346956	0.174026	0.450585	0.0857143	0.587746	0.59019	0.406698	0.0673069	0.558442	0.0085101	0.4	0.011412
SORBI_3002G271100	SORBI_3005G090600	0.455857	0.208606	0.364165	0.480519	0.0274625	0.295238	0.0618667	-0.459285	-0.3262	0.148985	-0.316883	0.161633	-0.219048	0.165937
SORBI_3002G271100	SORBI_3002G403600	0.21744	0.175523	0.446637	0.181818	0.430238	0.0857143	0.587746	-0.147519	-0.0916618	0.692725	-0.125974	0.586364	-0.133333	0.399075
SORBI_3002G271100	SORBI_3005G018700	0.245434	0.1949	0.397209	0.181818	0.430238	0.133333	0.399075	-0.655369	-0.467594	0.0325633	-0.635065	0.00198098	-0.438095	0.0055926
SORBI_3002G271100	SORBI_3004G348300	0.0127411	-0.0175059	0.939964	0.0246753	0.915449	0.00952381	0.951969	0.238513	0.149869	0.516719	0.205195	0.372237	0.152381	0.335175
SORBI_3002G275500	SORBI_3001G040200	-0.0886262	-0.0101231	0.965263	-0.0636364	0.784054	-0.0571429	0.717798	-0.689732	-0.606308	0.00357224	-0.584416	0.0054	-0.419048	0.00804227
SORBI_3002G275500	SORBI_3002G403600	-0.0520868	-0.0442596	0.84892	0	1	-0.0285714	0.856602	0.456221	0.194791	0.397479	0.422078	0.0566592	0.32381	0.0405648
SORBI_3002G275500	SORBI_3006G130600	0.637382	0.589797	0.00489143	0.503896	0.0198574	0.361905	0.0220859	0.324655	0.244831	0.28478	0.177922	0.44035	0.142857	0.366256
SORBI_3002G275500	SORBI_3001G478400	0.086277	0.0508896	0.826598	0.0376623	0.871244	0.0190476	0.904113	0.297657	0.153279	0.507113	0.346753	0.123571	0.228571	0.148286
SORBI_3002G275500	SORBI_3007G174600	-0.0774729	0.00915638	0.968579	-0.128571	0.578604	-0.0857143	0.587746	0.465352	0.40091	0.0716829	0.462338	0.0348388	0.333333	0.035015
SORBI_3002G275500	SORBI_3K010300	0.2791	0.398339	0.073694	0.0935065	0.68684	0.0857143	0.587746	0.401268	0.239	0.296767	0.318182	0.159827	0.238095	0.132107
SORBI_3002G275500	SORBI_3004G348300	0.262196	0.331468	0.142148	0.196104	0.394242	0.12381	0.433604	0.555374	0.376582	0.0924441	0.558442	0.0085101	0.438095	0.0055926
SORBI_3002G275500	SORBI_3004G209300	0.143664	0.213487	0.352792	-0.0545455	0.814343	-0.0285714	0.856602	0.444318	0.250096	0.274218	0.405195	0.0684236	0.285714	0.0707598
SORBI_3002G275500	SORBI_3009G123400	-0.348438	-0.289696	0.202737	-0.288312	0.205002	-0.195238	0.216907	0.519026	0.400384	0.0720908	0.450649	0.0403453	0.314286	0.046843
SORBI_3002G275500	SORBI_3010G110000	-0.287141	-0.278373	0.221751	-0.184416	0.423566	-0.12381	0.433604	-0.321306	-0.219606	0.338828	-0.350649	0.119128	-0.238095	0.132107
SORBI_3002G275500	SORBI_3002G287400	0.433425	0.481982	0.0269278	0.390909	0.0797436	0.27619	0.0806752	0.849734	0.869003	3.20345e-07	0.787013	2.30928e-05	0.609524	0.000115745
SORBI_3002G275500	SORBI_3004G234100	-0.126791	0.0389998	0.86671	-0.185714	0.420251	-0.152381	0.335175	-0.448851	-0.290488	0.20145	-0.0298701	0.897731	-0.0190476	0.904113
SORBI_3002G275500	SORBI_3003G270800	0.129334	0.0583419	0.80166	0.0896104	0.699289	0.0761905	0.629898	0.509647	0.464844	0.0337388	0.361039	0.107844	0.314286	0.046843
SORBI_3002G275500	SORBI_3005G150250	0.356943	0.199078	0.386964	0.0831169	0.720203	0.1	0.527089	-0.328745	-0.115765	0.617285	-0.12987	0.574741	-0.047619	0.763285
SORBI_3002G275500	SORBI_3001G133900	0.238194	0.145938	0.5279	0.15974	0.489151	0.104762	0.507604	0.497009	0.476099	0.0291301	0.406494	0.0674582	0.266667	0.0916903
SORBI_3002G287400	SORBI_3004G309300	-0.36544	-0.176476	0.444135	-0.419481	0.0583606	-0.285714	0.0707598	-0.0946931	-0.0761683	0.742798	-0.025974	0.911015	0.0571429	0.717798
SORBI_3002G287400	SORBI_3004G009400	0.421984	0.146916	0.525107	0.362338	0.106491	0.247619	0.11733	0.560207	0.296667	0.191591	0.580519	0.00579491	0.4	0.011412
SORBI_3002G287400	SORBI_3001G449600	-0.258995	-0.0618977	0.789825	-0.248052	0.27829	-0.180952	0.25244	-0.41837	-0.256291	0.26211	-0.397403	0.0744368	-0.228571	0.148286
SORBI_3002G287400	SORBI_3004G009500	0.370087	0.0648852	0.779916	0.34026	0.131238	0.261905	0.0976345	0.615022	0.408378	0.0660754	0.641558	0.00172007	0.457143	0.00383743
SORBI_3002G287400	SORBI_3006G130600	0.209807	0.198565	0.388214	0.132468	0.567049	0.0952381	0.546949	0.196694	0.157798	0.494516	0.116883	0.613866	0.133333	0.399075
SORBI_3002G330300	SORBI_3001G133900	0.256232	0.21387	0.351908	0.158442	0.492736	0.104762	0.507604	-0.427257	-0.272237	0.232529	-0.377922	0.0911966	-0.266667	0.0916903
SORBI_3002G337800	SORBI_3005G150250	0.701648	0.299188	0.187665	0.488312	0.0247075	0.138095	0.38245	0.63193	0.726	0.000194714	-0.00519481	0.98217	0.0857143	0.587746
SORBI_3002G337800	SORBI_3007G174600	-0.283378	-0.16926	0.463271	0.128571	0.578604	-0.114286	0.469799	-0.220976	-0.0321819	0.88986	-0.196104	0.394242	-0.12381	0.433604
SORBI_3002G337800	SORBI_3006G130600	0.706464	0.563562	0.00780235	0.681818	0.000663911	0.409524	0.00959603	0.215053	0.274067	0.22928	0.0012987	0.995542	-0.00952381	0.951969
SORBI_3002G337800	SORBI_3005G090600	-0.571237	-0.391721	0.0790654	-0.0753247	0.745555	-0.247619	0.11733	-0.189183	-0.151227	0.512885	-0.0038961	0.986627	0.00952381	0.951969
SORBI_3002G337800	SORBI_3003G202200	-0.214442	-0.0015319	0.994742	-0.216883	0.345	0	1	0.598372	0.423834	0.0555304	0.611688	0.00321268	0.428571	0.0067177
SORBI_3002G337800	SORBI_3003G270800	-0.1865	-0.0319959	0.890493	-0.250649	0.273124	-0.0761905	0.629898	0.391175	0.297487	0.190309	0.296104	0.192476	0.2	0.205903
SORBI_3002G337800	SORBI_3002G287400	0.298776	0.26692	0.242141	0.22987	0.31615	0.152381	0.335175	0.0284745	-0.0105642	0.96375	0.0207792	0.928763	0	1
SORBI_3002G337800	SORBI_3004G234100	0.410109	0.396145	0.075443	0.194805	0.397443	0.209524	0.185123	0.279792	0.495831	0.0222617	-0.209091	0.363026	-0.152381	0.335175
SORBI_3002G337800	SORBI_3009G123400	-0.380996	-0.213547	0.352653	-0.0948052	0.682707	-0.0809524	0.60866	-0.407082	-0.220216	0.337453	-0.590909	0.00479142	-0.457143	0.00383743
SORBI_3002G337800	SORBI_3002G368700	0.342431	0.356017	0.113198	0.203896	0.375337	0.190476	0.228328	-0.391527	-0.338788	0.133021	-0.354545	0.114802	-0.247619	0.11733
SORBI_3002G337800	SORBI_3004G209300	0.212165	0.0117327	0.959744	0.227273	0.3218	-0.0190476	0.904113	-0.274453	0.0220903	0.924281	-0.242857	0.288804	-0.152381	0.335175
SORBI_3002G337800	SORBI_3001G059100	0.725077	0.599013	0.00411282	0.354545	0.114802	0.361905	0.0220859	-0.448833	-0.354912	0.1144	-0.420779	0.0575051	-0.32381	0.0405648
SORBI_3002G337800	SORBI_3005G018700	0.409874	0.348927	0.121078	0.276623	0.224791	0.219048	0.165937	-0.179417	-0.0569405	0.806336	-0.0324675	0.888889	-0.0190476	0.904113
SORBI_3002G337800	SORBI_3K010300	0.132808	0.109399	0.636891	0.0246753	0.915449	-0.00952381	0.951969	-0.625218	-0.743444	0.00011239	-0.467532	0.0325891	-0.314286	0.046843
SORBI_3002G343300	SORBI_3004G009500	-0.582351	-0.310653	0.170495	-0.0194805	0.933206	-0.0619048	0.695413	0.75706	0.602702	0.00383149	0.774026	3.83541e-05	0.552381	0.000476619
SORBI_3002G343300	SORBI_3004G009400	0.378071	-0.145365	0.529538	0.4	0.07239	0.257143	0.103883	0.744326	0.606411	0.00356506	0.758442	6.76305e-05	0.533333	0.00074328
SORBI_3002G354900	SORBI_3009G136700	0.253608	0.157206	0.496157	0.27013	0.236308	0.2	0.205903	-0.0898943	-0.132054	0.568269	0.106494	0.645917	0.0857143	0.587746
SORBI_3002G354900	SORBI_3002G287400	0.189752	0.0630074	0.786141	0.316883	0.161633	0.209524	0.185123	-0.656394	-0.590125	0.00486178	-0.583117	0.00552908	-0.457143	0.00383743
SORBI_3002G355000	SORBI_3006G130600	0.0795861	0.134603	0.560758	0.0662338	0.775454	0.0190476	0.904113	0.124104	0.0508162	0.826844	0.0792208	0.732846	0.0380952	0.809605
SORBI_3002G370800	SORBI_3002G080100	-0.193966	-0.152308	0.509839	-0.201299	0.381581	-0.152381	0.335175	0.269529	0.240021	0.294648	0.225974	0.324648	0.142857	0.366256
SORBI_3002G370800	SORBI_3006G165400	-0.570772	-0.401727	0.0710525	-0.47013	0.031508	-0.342857	0.0301268	-0.31934	-0.303923	0.180437	-0.276623	0.224791	-0.161905	0.305847
SORBI_3002G370800	SORBI_3003G270800	0.398693	0.110837	0.632441	0.402597	0.0703858	0.285714	0.0707598	0.535664	0.411396	0.0639063	0.188312	0.413664	0.114286	0.469799
SORBI_3002G370800	SORBI_3004G193000	0.194187	0.183776	0.425205	-0.0012987	0.995542	-0.0190476	0.904113	-0.221332	-0.129779	0.575011	-0.22987	0.31615	-0.180952	0.25244
SORBI_3002G370800	SORBI_3009G225700	0.31887	0.117133	0.613102	0.241558	0.291471	0.17619	0.265139	0.247998	0.292826	0.19768	0.164935	0.474942	0.0857143	0.587746
SORBI_3002G389600	SORBI_3005G126600	0.484244	0.334431	0.138402	0.462338	0.0348388	0.32381	0.0405648	0.235809	0.223409	0.330315	0.205195	0.372237	0.152381	0.335175
SORBI_3002G389600	SORBI_3004G009500	-0.531407	-0.294116	0.195622	0.0948052	0.682707	0.0809524	0.60866	0.460524	0.314954	0.164343	0.427273	0.0533704	0.295238	0.0618667
SORBI_3002G389600	SORBI_3004G234100	0.154096	0.067417	0.771544	0.123377	0.594168	0.114286	0.469799	0.142435	0.0109187	0.962535	0.163636	0.478474	0.133333	0.399075
SORBI_3002G389600	SORBI_3009G123400	-0.372689	-0.180604	0.433376	-0.284416	0.211464	-0.157143	0.320292	0.185928	0.0977526	0.67336	0.114286	0.621818	0.0761905	0.629898
SORBI_3002G389600	SORBI_3004G247000	0.567178	0.55671	0.00876101	0.490909	0.0238397	0.380952	0.0159808	0.692095	0.666963	0.000958774	0.668831	0.000916479	0.485714	0.00212682
SORBI_3002G389600	SORBI_3004G209300	0.584196	0.501526	0.0205413	0.41039	0.0646235	0.27619	0.0806752	0.212557	0.178711	0.438292	0.163636	0.478474	0.114286	0.469799
SORBI_3002G389600	SORBI_3004G009400	-0.220715	-0.209286	0.362569	0.332468	0.140877	0.247619	0.11733	0.417439	0.224719	0.327414	0.371429	0.0973584	0.238095	0.132107
SORBI_3002G389600	SORBI_3005G018700	0.443692	0.283275	0.213381	0.433766	0.0494675	0.285714	0.0707598	-0.528607	-0.454978	0.0382323	-0.520779	0.0154962	-0.380952	0.0159808
SORBI_3002G389600	SORBI_3001G451500	0.611365	0.487031	0.0251444	0.57013	0.00696617	0.4	0.011412	-0.408045	-0.297801	0.189819	-0.37013	0.0986265	-0.257143	0.103883
SORBI_3002G389600	SORBI_3K010300	0.749927	0.441164	0.0452931	0.680519	0.000686149	0.504762	0.00141098	0.196061	0.146668	0.525815	0.115584	0.617837	0.0857143	0.587746
SORBI_3002G389600	SORBI_3002G375800	0.139088	0.0237507	0.918607	0.205195	0.372237	0.161905	0.305847	-0.0855701	-0.114793	0.620262	0.0012987	0.995542	-0.0190476	0.904113
SORBI_3002G389600	SORBI_3007G174600	0.345664	0.289966	0.202297	0.319481	0.158035	0.219048	0.165937	0.184198	0.16747	0.468083	0.145455	0.529283	0.104762	0.507604
SORBI_3002G389600	SORBI_3004G312500	0.203437	0.0688108	0.766945	0.124675	0.590261	0.0761905	0.629898	0.445912	0.381465	0.0879583	0.376623	0.0924053	0.304762	0.0539194
SORBI_3002G389600	SORBI_3002G403600	-0.0913046	-0.0911721	0.69429	-0.0701299	0.7626	-0.0857143	0.587746	0.0307213	-0.000473134	0.998376	0.0857143	0.711814	0.0761905	0.629898
SORBI_3002G395600	SORBI_3002G403600	0.371555	0.347703	0.122477	0.353247	0.116231	0.228571	0.148286	-0.269319	-0.072282	0.755525	-0.216883	0.345	-0.161905	0.305847
SORBI_3002G395600	SORBI_3009G132900	0.056841	0.0328931	0.887441	0.0428571	0.853657	0.047619	0.763285	0.539057	-0.0740948	0.749581	0.432468	0.0502299	0.314286	0.046843
SORBI_3002G395600	SORBI_3004G009400	-0.503608	-0.301775	0.183692	0.074026	0.749806	0.0666667	0.67329	0.228505	0.16955	0.462495	0.132468	0.567049	0.114286	0.469799
SORBI_3002G395600	SORBI_3001G449600	-0.184472	-0.102439	0.658595	-0.0753247	0.745555	0	1	-0.154867	0.00499284	0.982863	-0.119481	0.605955	-0.0571429	0.717798
SORBI_3002G395600	SORBI_3004G009500	-0.603239	-0.28051	0.218077	0.0844156	0.716005	0.0904762	0.567172	0.20417	0.152115	0.510383	0.114286	0.621818	0.0952381	0.546949
SORBI_3002G395600	SORBI_3003G270800	0.491706	0.292852	0.197639	0.315584	0.163454	0.257143	0.103883	0.34239	0.0226505	0.922366	0.31039	0.170877	0.266667	0.0916903
SORBI_3002G395600	SORBI_3008G157100	0.312284	0.12433	0.591299	0.351948	0.117673	0.247619	0.11733	0.261898	0.274006	0.229387	0.154545	0.503568	0.0857143	0.587746
SORBI_3002G418100	SORBI_3009G168700	-0.30885	-0.26759	0.240915	-0.27013	0.236308	-0.2	0.205903	-0.149109	-0.067285	0.77198	-0.109091	0.637844	-0.0761905	0.629898
SORBI_3002G418100	SORBI_3009G136700	0.180831	0.180917	0.432565	0.119481	0.605955	0.0857143	0.587746	-0.277414	-0.159956	0.488556	-0.25974	0.255519	-0.152381	0.335175
SORBI_3002G418200	SORBI_3004G247000	0.753429	0.674571	0.000796286	0.636364	0.0019263	0.485714	0.00212682	0.21408	0.189774	0.40998	0.166234	0.471422	0.133333	0.399075
SORBI_3002G418200	SORBI_3004G348300	0.368668	0.410599	0.0644739	0.133766	0.563219	0.114286	0.469799	0.416739	0.406603	0.0673776	0.397403	0.0744368	0.27619	0.0806752
SORBI_3003G003600	SORBI_3004G009500	-0.753822	-0.472695	0.0304682	-0.184416	0.423566	-0.138095	0.38245	-0.759501	-0.572438	0.00669042	-0.527273	0.0140406	-0.314286	0.046843
SORBI_3003G003600	SORBI_3004G009400	-0.665048	-0.464601	0.033844	-0.141558	0.540488	-0.114286	0.469799	-0.743819	-0.521768	0.015267	-0.523377	0.0149	-0.314286	0.046843
SORBI_3003G003600	SORBI_3004G309300	0.322458	0.134871	0.559971	0.255844	0.262973	0.171429	0.278272	-0.218618	-0.133504	0.563991	0.0207792	0.928763	0.047619	0.763285
SORBI_3003G003800	SORBI_3004G247000	0.448893	0.516243	0.0165835	0.338961	0.132811	0.219048	0.165937	-0.486736	-0.477405	0.0286294	-0.45974	0.0360083	-0.304762	0.0539194
SORBI_3003G003800	SORBI_3002G358800	0.240243	0.289844	0.202497	0.151948	0.510853	0.104762	0.507604	0.204556	0.168918	0.464188	0.0909091	0.695131	0.0761905	0.629898
SORBI_3003G003800	SORBI_3005G150250	0.287902	0.170123	0.460962	0.257143	0.260473	0.0904762	0.567172	-0.799393	-0.420672	0.0575752	-0.236364	0.302288	-0.228571	0.148286
SORBI_3003G003800	SORBI_3004G348300	0.562375	0.616831	0.0028978	0.441558	0.0450783	0.304762	0.0539194	0.388617	0.399218	0.0730014	0.346753	0.123571	0.257143	0.103883
SORBI_3003G003800	SORBI_3002G239200	0.603766	0.604786	0.00367983	0.493506	0.0229963	0.371429	0.0188178	-0.440656	-0.378078	0.0910521	-0.324675	0.151006	-0.238095	0.132107
SORBI_3003G028000	SORBI_3005G087000	-0.452703	-0.253215	0.26808	-0.484416	0.0260562	-0.238095	0.132107	0.41388	0.399688	0.0726335	0.183117	0.426895	0.142857	0.366256
SORBI_3003G028000	SORBI_3008G112000	0.340567	0.142213	0.538597	0.280519	0.21806	0.161905	0.305847	0.696348	0.442748	0.0444357	-0.294805	0.194527	-0.0619048	0.695413
SORBI_3003G035100	SORBI_3004G009400	0.534633	0.404243	0.0691377	0.17013	0.460943	0.161905	0.305847	0.380438	0.1662	0.471514	0.137662	0.551801	0.114286	0.469799
SORBI_3003G035100	SORBI_3004G009500	0.656027	0.428091	0.0528657	0.241558	0.291471	0.195238	0.216907	0.342905	0.152603	0.509011	0.142857	0.536741	0.133333	0.399075
SORBI_3003G035100	SORBI_3005G018700	-0.090685	0.000404479	0.998612	-0.0285714	0.902156	-0.0285714	0.856602	-0.0995164	0.0904671	0.696545	-0.12987	0.574741	-0.104762	0.507604
SORBI_3003G053300	SORBI_3001G067100	0.501223	0.218596	0.34111	0.202597	0.378452	0.104762	0.507604	0.189444	0.192308	0.403639	0.00779221	0.973258	-0.0285714	0.856602
SORBI_3003G053300	SORBI_3007G174600	0.518958	-0.13956	0.546279	0.574026	0.00650601	0.0190476	0.904113	0.204558	0.0961093	0.678566	0.187013	0.416951	0.142857	0.366256
SORBI_3003G053300	SORBI_3001G478400	0.493052	0.0374403	0.871997	0.509091	0.0184221	0.0380952	0.809605	-0.577824	-0.415681	0.0609191	-0.341558	0.129678	-0.285714	0.0707598
SORBI_3003G053300	SORBI_3009G225700	0.27455	0.134495	0.561075	0.268831	0.238656	0.0047619	0.975974	-0.20627	-0.131855	0.568859	-0.220779	0.336188	-0.114286	0.469799
SORBI_3003G053300	SORBI_3006G130600	0.284107	0.158119	0.493627	0.275325	0.227064	0.0761905	0.629898	0.0842104	0.0808875	0.727429	0.0844156	0.716005	0.0666667	0.67329
SORBI_3003G053300	SORBI_3002G403600	0.527158	0.22017	0.337556	0.494805	0.0225836	0.133333	0.399075	-0.263162	-0.013289	0.954409	-0.2	0.384724	-0.0952381	0.546949
SORBI_3003G053300	SORBI_3001G040200	-0.298778	0.10156	0.661353	-0.420779	0.0575051	-0.0190476	0.904113	0.184362	0.265068	0.245547	0.0922078	0.690981	0.0761905	0.629898
SORBI_3003G053300	SORBI_3006G187900	0.374028	0.280271	0.218485	-0.197403	0.391055	0.0952381	0.546949	-0.0873681	-0.0581867	0.802178	-0.0285714	0.902156	-0.0380952	0.809605
SORBI_3003G053300	SORBI_3009G050000	0.357845	0.141537	0.540551	0.0155844	0.946544	0.0761905	0.629898	0.0746589	0.0985298	0.670903	0.025974	0.911015	0.0285714	0.856602
SORBI_3003G053300	SORBI_3004G234100	0.184286	0.0879515	0.704613	-0.0506494	0.827405	0.0571429	0.717798	0.584274	0.507665	0.0188076	0.433766	0.0494675	0.266667	0.0916903
SORBI_3003G053300	SORBI_3002G287400	-0.391454	-0.298238	0.189138	-0.00519481	0.98217	-0.12381	0.433604	0.113051	0.070182	0.762428	0.0701299	0.7626	0.0571429	0.717798
SORBI_3003G053300	SORBI_3002G080100	-0.343316	-0.199729	0.385382	-0.274026	0.229352	-0.114286	0.469799	0.287259	0.298059	0.189417	0.0831169	0.720203	0.0571429	0.717798
SORBI_3003G053300	SORBI_3010G110000	0.5587	0.285433	0.209764	0.357143	0.111981	0.171429	0.278272	0.210727	0.138632	0.548975	0.201299	0.381581	0.142857	0.366256
SORBI_3003G053300	SORBI_3006G143100	0.407312	0.0557525	0.810306	0.412987	0.0627844	0.0571429	0.717798	0.421572	0.212537	0.354987	0.397403	0.0744368	0.304762	0.0539194
SORBI_3003G053300	SORBI_3004G209300	0.327663	-0.0525109	0.821158	0.532468	0.0129575	0.0666667	0.67329	-0.0770271	-0.0879038	0.704766	-0.0636364	0.784054	-0.0380952	0.809605
SORBI_3003G053300	SORBI_3001G385800	0.380728	-0.173862	0.451018	0.392208	0.0786603	-0.047619	0.763285	0.483581	0.496533	0.0220437	0.341558	0.129678	0.219048	0.165937
SORBI_3003G053300	SORBI_3004G348300	0.106534	-0.0595708	0.797565	0.0415584	0.858048	-0.00952381	0.951969	-0.305757	-0.240385	0.293893	-0.284416	0.211464	-0.190476	0.228328
SORBI_3003G053300	SORBI_3K010300	-0.183708	-0.17713	0.442421	0.107792	0.641876	-0.0666667	0.67329	-0.501596	-0.513128	0.0173652	-0.393506	0.077588	-0.27619	0.0806752
SORBI_3003G053300	SORBI_3005G150250	0.689409	0.770205	4.42527e-05	0.737662	0.000135474	0.0809524	0.60866	0.472175	0.326661	0.148377	0.0935065	0.68684	0.0857143	0.587746
SORBI_3003G053300	SORBI_3002G375800	-0.443831	-0.213034	0.353837	-0.432468	0.0502299	-0.133333	0.399075	-0.741855	-0.673903	0.000809555	-0.650649	0.00140386	-0.457143	0.00383743
SORBI_3003G053300	SORBI_3007G071000	0.492184	-0.0902942	0.697099	0.451948	0.039702	0.0190476	0.904113	-0.54546	-0.429496	0.0520082	-0.432468	0.0502299	-0.304762	0.0539194
SORBI_3003G053300	SORBI_3004G312500	0.487366	0.189815	0.409877	0.357143	0.111981	0.133333	0.399075	0.357303	0.261169	0.25282	0.262338	0.250626	0.190476	0.228328
SORBI_3003G053300	SORBI_3004G309300	0.430174	0.220801	0.336139	0.183117	0.426895	0.0952381	0.546949	0.363989	0.338562	0.133296	0.167532	0.467916	0.104762	0.507604
SORBI_3003G053300	SORBI_3003G270800	-0.759099	-0.278585	0.221384	-0.31039	0.170877	-0.266667	0.0916903	0.670284	0.496416	0.02208	0.388312	0.0819434	0.257143	0.103883
SORBI_3003G053300	SORBI_3004G196101	-0.118874	-0.0594442	0.797987	-0.105195	0.649967	-0.0380952	0.809605	0.794397	0.637361	0.00188517	0.232468	0.31056	0.190476	0.228328
SORBI_3003G053300	SORBI_3005G126600	0.494158	0.135267	0.55881	0.554545	0.00908313	0.0571429	0.717798	-0.589532	-0.547051	0.0102743	-0.535065	0.012442	-0.419048	0.00804227
SORBI_3003G053300	SORBI_3009G168700	-0.53427	-0.226969	0.322464	0.0350649	0.880059	-0.12381	0.433604	0.44994	0.36166	0.107196	0.476623	0.0289283	0.295238	0.0618667
SORBI_3003G076500	SORBI_3004G202400	0.182654	0.130702	0.572272	0.0714286	0.758328	0.0714286	0.651446	-0.388348	-0.382321	0.0871896	-0.358442	0.11059	-0.285714	0.0707598
SORBI_3003G081000	SORBI_3003G202200	0.716787	0.585166	0.00532658	0.723377	0.000210751	0.52381	0.000923464	0.0332875	-0.106852	0.644801	0.0896104	0.699289	0.047619	0.763285
SORBI_3003G081000	SORBI_3009G132900	-0.462085	-0.299373	0.187379	-0.381818	0.0876405	-0.285714	0.0707598	-0.402238	-0.125096	0.588998	0.207792	0.366082	0.190476	0.228328
SORBI_3003G086600	SORBI_3009G179300	0.265593	-0.178679	0.438376	0.398701	0.0734081	0.0047619	0.975974	-0.409192	-0.207257	0.367344	-0.450649	0.0403453	-0.333333	0.035015
SORBI_3003G102200	SORBI_3003G003800	0.0992001	0.0609594	0.792944	0.0753247	0.745555	0.0190476	0.904113	-0.288555	-0.27642	0.225145	-0.258442	0.257989	-0.190476	0.228328
SORBI_3003G119800	SORBI_3002G167000	-0.155174	-0.149027	0.519104	-0.0467532	0.840511	-0.047619	0.763285	-0.327778	-0.273669	0.229984	-0.294805	0.194527	-0.171429	0.278272
SORBI_3003G119800	SORBI_3009G225700	-0.41902	-0.167127	0.469008	-0.324675	0.151006	-0.195238	0.216907	0.366906	0.223888	0.329254	0.28961	0.202877	0.190476	0.228328
SORBI_3003G119800	SORBI_3002G375800	-0.225416	-0.109854	0.635481	0.0142857	0.950993	0	1	-0.114655	-0.0820297	0.723724	-0.119481	0.605955	-0.0761905	0.629898
SORBI_3003G119800	SORBI_3003G270800	0.430485	0.183851	0.425012	0.0779221	0.737075	0.0857143	0.587746	-0.540714	-0.410904	0.0642563	-0.363636	0.105149	-0.27619	0.0806752
SORBI_3003G119800	SORBI_3002G403600	-0.224077	-0.167969	0.466741	-0.0961039	0.678583	-0.0761905	0.629898	-0.329377	-0.055305	0.811802	-0.264935	0.245793	-0.209524	0.185123
SORBI_3003G119800	SORBI_3002G008500	-0.13457	-0.0283904	0.902773	-0.0662338	0.775454	-0.047619	0.763285	-0.146113	-0.134076	0.562309	-0.135065	0.559402	-0.0761905	0.629898
SORBI_3003G119800	SORBI_3004G202400	0.341307	-0.0120997	0.958485	0.27013	0.236308	0.214286	0.175334	-0.297526	-0.304018	0.180294	-0.0233766	0.919885	0.0190476	0.904113
SORBI_3003G119800	SORBI_3005G018700	0.560572	0.225008	0.326775	0.571429	0.00680989	0.371429	0.0188178	0.751078	0.685874	0.000598372	0.692208	0.000507068	0.495238	0.00173525
SORBI_3003G127400	SORBI_3002G358800	0.47198	0.328324	0.146201	0.472727	0.0304552	0.285714	0.0707598	0.365178	0.040638	0.861162	0.297403	0.19044	0.228571	0.148286
SORBI_3003G127400	SORBI_3001G053900	0.451988	0.376833	0.0922091	0.451948	0.039702	0.295238	0.0618667	0.558472	0.315591	0.163444	0.587013	0.00514931	0.409524	0.00959603
SORBI_3003G127400	SORBI_3001G386000	-0.198636	0.0434684	0.851592	-0.225974	0.324648	-0.171429	0.278272	0.328613	0.228611	0.318882	0.322078	0.154492	0.190476	0.228328
SORBI_3003G127400	SORBI_3005G150250	0.533775	0.0328034	0.887746	0.514286	0.0170714	0.0333333	0.833029	0.451578	0.0631806	0.785566	-0.172727	0.454024	0.0380952	0.809605
SORBI_3003G127400	SORBI_3007G193300	-0.429793	-0.356658	0.112504	-0.301299	0.184419	-0.180952	0.25244	0.404431	0.0527555	0.820338	-0.00519481	0.98217	0.0333333	0.833029
SORBI_3003G129000	SORBI_3002G287400	0.379781	0.261686	0.251848	0.428571	0.0525715	0.304762	0.0539194	0.160917	0.0474481	0.83817	0.197403	0.391055	0.2	0.205903
SORBI_3003G136600	SORBI_3002G368700	0.315331	0.323252	0.15291	0.27013	0.236308	0.152381	0.335175	0.291394	0.181931	0.429948	-0.012987	0.955444	-0.0380952	0.809605
SORBI_3003G136600	SORBI_3009G168700	-0.699917	-0.587314	0.00512094	-0.642857	0.00167152	-0.485714	0.00212682	0.397595	0.149884	0.516677	0.41039	0.0646235	0.295238	0.0618667
SORBI_3003G136600	SORBI_3003G270800	-0.329586	-0.222747	0.331789	-0.074026	0.749806	-0.0666667	0.67329	0.333032	-0.0172655	0.940787	0.351948	0.117673	0.238095	0.132107
SORBI_3003G136600	SORBI_3004G309300	-0.628444	-0.493902	0.02287	-0.522078	0.0151958	-0.371429	0.0188178	-0.598588	-0.303723	0.180739	-0.431169	0.0510014	-0.314286	0.046843
SORBI_3003G136600	SORBI_3007G071000	-0.331064	-0.189967	0.409495	-0.284416	0.211464	-0.219048	0.165937	0.290642	0.115238	0.618899	0.0766234	0.741311	0.0571429	0.717798
SORBI_3003G136600	SORBI_3002G375800	0.230046	0.244319	0.285822	0.203896	0.375337	0.152381	0.335175	-0.328919	-0.273776	0.229794	-0.268831	0.238656	-0.171429	0.278272
SORBI_3003G136600	SORBI_3K010300	0.185625	0.180899	0.432613	-0.0311688	0.893308	-0.0190476	0.904113	-0.238181	-0.0306692	0.895009	-0.336364	0.135997	-0.219048	0.165937
SORBI_3003G136600	SORBI_3009G123400	-0.321345	-0.10908	0.637879	-0.357143	0.111981	-0.157143	0.320292	-0.591992	-0.278666	0.221244	-0.47013	0.031508	-0.352381	0.025837
SORBI_3003G136600	SORBI_3006G143100	-0.602122	-0.622299	0.00259169	-0.515584	0.0167464	-0.361905	0.0220859	-0.0510483	-0.0751178	0.746232	0.0506494	0.827405	0.0380952	0.809605
SORBI_3003G136600	SORBI_3004G209300	-0.113474	0.0331365	0.886614	-0.174026	0.450585	-0.133333	0.399075	-0.229691	-0.0875607	0.705869	-0.277922	0.222532	-0.171429	0.278272
SORBI_3003G136600	SORBI_3004G234100	-0.110056	-0.00965974	0.966852	-0.112987	0.62581	-0.0666667	0.67329	-0.261164	-0.173916	0.450877	-0.0831169	0.720203	-0.0571429	0.717798
SORBI_3003G136600	SORBI_3002G287400	0.178495	0.203388	0.376553	0.132468	0.567049	0.0571429	0.717798	0.664963	0.554939	0.00902381	0.571429	0.00680989	0.380952	0.0159808
SORBI_3003G136600	SORBI_3002G080100	-0.160922	-0.16122	0.485084	-0.0597403	0.797001	-0.047619	0.763285	-0.243677	-0.193786	0.399966	-0.318182	0.159827	-0.171429	0.278272
SORBI_3003G136600	SORBI_3009G050000	0.16685	0.103488	0.655304	0.184416	0.423566	0.142857	0.366256	-0.445265	-0.293782	0.196153	-0.336364	0.135997	-0.238095	0.132107
SORBI_3003G136600	SORBI_3004G202400	0.450356	0.391936	0.0788864	0.142857	0.536741	0.119048	0.451496	0.280149	0.0248152	0.914971	0.306494	0.176594	0.209524	0.185123
SORBI_3003G136600	SORBI_3001G053900	-0.634815	-0.545537	0.0105298	-0.488312	0.0247075	-0.361905	0.0220859	0.489989	0.462749	0.0346563	0.218182	0.342048	0.152381	0.335175
SORBI_3003G136600	SORBI_3006G107700	-0.149661	-0.0936191	0.686481	-0.0584416	0.801328	-0.047619	0.763285	0.142455	0.142517	0.537721	-0.0116883	0.959896	-0.00952381	0.951969
SORBI_3003G136600	SORBI_3003G003800	-0.351859	-0.0912428	0.694064	-0.364935	0.10382	-0.257143	0.103883	-0.115656	0.0505415	0.827767	-0.120779	0.602015	-0.0952381	0.546949
SORBI_3003G136600	SORBI_3002G403600	-0.214181	-0.101461	0.661666	-0.194805	0.397443	-0.209524	0.185123	-0.470385	-0.306588	0.176454	-0.274026	0.229352	-0.209524	0.185123
SORBI_3003G136600	SORBI_3001G040200	0.0970031	-0.0156708	0.946248	0.0246753	0.915449	0.104762	0.507604	-0.108223	-0.0428516	0.853676	-0.0402597	0.862442	-0.0380952	0.809605
SORBI_3003G136600	SORBI_3006G187900	0.21629	0.116816	0.614071	0.223377	0.330388	0.12381	0.433604	0.331039	0.0737617	0.750672	0.251948	0.270563	0.152381	0.335175
SORBI_3003G136600	SORBI_3006G130600	0.476935	0.589195	0.00494623	0.301299	0.184419	0.238095	0.132107	-0.260805	-0.217402	0.343819	-0.241558	0.291471	-0.161905	0.305847
SORBI_3003G136600	SORBI_3001G067100	-0.488389	-0.436311	0.0479993	-0.457143	0.0372084	-0.295238	0.0618667	-0.700686	-0.442106	0.0447817	-0.557143	0.00869772	-0.428571	0.0067177
SORBI_3003G136600	SORBI_3007G174600	-0.329096	-0.245735	0.282949	-0.328571	0.14588	-0.266667	0.0916903	0.30345	0.266314	0.243252	0.151948	0.510853	0.104762	0.507604
SORBI_3003G136900	SORBI_3009G101400	-0.238064	-0.190324	0.4086	-0.180519	0.433595	-0.12381	0.433604	0.219336	0.236655	0.301676	0.137662	0.551801	0.0857143	0.587746
SORBI_3003G145100	SORBI_3001G053900	-0.48517	-0.339522	0.132129	-0.428571	0.0525715	-0.295238	0.0618667	0.531312	0.471731	0.0308557	0.418182	0.0592258	0.285714	0.0707598
SORBI_3003G145100	SORBI_3005G090600	-0.844067	-0.527427	0.0140073	-0.733766	0.00015324	-0.580952	0.000238535	-0.187828	-0.140776	0.542752	-0.131169	0.570889	-0.104762	0.507604
SORBI_3003G145100	SORBI_3006G130600	-0.181899	-0.151599	0.511835	-0.0558442	0.809999	-0.0571429	0.717798	-0.450257	-0.305631	0.177877	-0.515584	0.0167464	-0.371429	0.0188178
SORBI_3003G145100	SORBI_3007G174600	-0.138963	0.063989	0.782885	-0.24026	0.294152	-0.161905	0.305847	-0.0457107	-0.0319386	0.890688	0.0168831	0.942096	-0.00952381	0.951969
SORBI_3003G145100	SORBI_3K010300	0.151878	0.0213684	0.926749	0.190909	0.407133	0.12381	0.433604	-0.545273	-0.506136	0.0192279	-0.454545	0.0384394	-0.333333	0.035015
SORBI_3003G145100	SORBI_3004G209300	0.118107	0.0820337	0.723711	-0.0753247	0.745555	-0.0666667	0.67329	-0.0846359	-0.0808108	0.727678	-0.0207792	0.928763	-0.0380952	0.809605
SORBI_3003G145100	SORBI_3001G385800	-0.41321	-0.310496	0.170723	-0.403896	0.0693995	-0.27619	0.0806752	0.289795	0.216188	0.346586	0.263636	0.248202	0.161905	0.305847
SORBI_3003G145100	SORBI_3004G234100	0.377956	0.258694	0.257508	0.0428571	0.853657	0.0380952	0.809605	0.454817	0.433586	0.0495728	0.201299	0.381581	0.152381	0.335175
SORBI_3003G145100	SORBI_3002G287400	0.236033	0.000906347	0.996889	0.314286	0.165288	0.180952	0.25244	-0.0325915	-0.057192	0.805497	0.0246753	0.915449	0.0190476	0.904113
SORBI_3003G145100	SORBI_3003G270800	-0.293561	-0.149819	0.51686	0.148052	0.521874	0.133333	0.399075	0.207402	-0.000562886	0.998068	0.12987	0.574741	0.104762	0.507604
SORBI_3003G145100	SORBI_3005G150250	-0.604548	0.0116878	0.959898	-0.425974	0.0541785	0.052381	0.740428	0.412674	0.226731	0.322985	-0.363636	0.105149	0.00952381	0.951969
SORBI_3003G145100	SORBI_3002G368700	0.333202	0.0691549	0.765811	0.471429	0.0309781	0.314286	0.046843	-0.591399	-0.554361	0.00911105	-0.512987	0.0174013	-0.4	0.011412
SORBI_3003G145100	SORBI_3009G168700	-0.403655	-0.25755	0.259693	-0.315584	0.163454	-0.209524	0.185123	-0.0343494	-0.0903634	0.696877	0.0597403	0.797001	0.0285714	0.856602
SORBI_3003G183000	SORBI_3010G110000	-0.533687	-0.408905	0.0656927	-0.555844	0.00888871	-0.438095	0.0055926	-0.549241	-0.44397	0.0437831	-0.449351	0.0409967	-0.371429	0.0188178
SORBI_3003G183000	SORBI_3005G087000	-0.408857	-0.237911	0.29904	-0.385714	0.0841882	-0.257143	0.103883	-0.417168	-0.186352	0.418628	-0.0961039	0.678583	-0.047619	0.763285
SORBI_3003G183000	SORBI_3001G378900	0.17664	0.0386446	0.867913	0.132468	0.567049	-0.047619	0.763285	-0.280882	-0.267062	0.241881	-0.0363636	0.87565	0.0571429	0.717798
SORBI_3003G183000	SORBI_3004G348300	0.375258	0.438714	0.0466442	0.281818	0.215846	0.190476	0.228328	0.876338	0.828304	3.54241e-06	0.824675	4.25658e-06	0.666667	2.48266e-05
SORBI_3003G183000	SORBI_3003G379700	0.149223	0.165052	0.474624	0.138961	0.548018	0.171429	0.278272	-0.239234	-0.15585	0.499928	-0.227273	0.3218	-0.161905	0.305847
SORBI_3003G183000	SORBI_3002G287400	0.78478	0.779064	3.16272e-05	0.754545	7.74317e-05	0.571429	0.000301472	0.751062	0.666787	0.000962847	0.697403	0.000441332	0.47619	0.00259795
SORBI_3003G183000	SORBI_3001G105900	0.0883776	0.18545	0.420924	-0.0779221	0.737075	-0.1	0.527089	-0.571817	-0.448617	0.0413684	-0.538961	0.0117001	-0.390476	0.0135269
SORBI_3003G183000	SORBI_3004G234100	0.202404	0.274267	0.228927	0.115584	0.617837	0.0666667	0.67329	-0.464394	-0.316003	0.162865	-0.138961	0.548018	-0.0761905	0.629898
SORBI_3003G183000	SORBI_3009G132900	-0.410096	-0.32295	0.153316	-0.38961	0.0808379	-0.257143	0.103883	-0.572803	-0.227596	0.321094	0.087013	0.707631	0.0571429	0.717798
SORBI_3003G183000	SORBI_3002G403600	-0.154101	-0.0549954	0.812837	-0.153247	0.507204	-0.114286	0.469799	-0.0705738	-0.112589	0.627035	0.149351	0.518188	0.133333	0.399075
SORBI_3003G183000	SORBI_3009G179300	0.0251902	-0.00052262	0.998206	0.00909091	0.968803	0.0285714	0.856602	-0.530844	-0.367463	0.101269	-0.315584	0.163454	-0.180952	0.25244
SORBI_3003G183000	SORBI_3006G130600	0.151499	0.208112	0.365328	0.0727273	0.754064	0.0666667	0.67329	-0.278698	-0.290052	0.202159	-0.225974	0.324648	-0.104762	0.507604
SORBI_3003G183000	SORBI_3010G229000	0.497324	0.546263	0.0104066	0.407792	0.066503	0.333333	0.035015	-0.166314	-0.0934436	0.68704	-0.180519	0.433595	-0.114286	0.469799
SORBI_3003G183000	SORBI_3008G112000	0.399055	0.264055	0.247424	0.374026	0.0948581	0.285714	0.0707598	-0.803666	-0.291966	0.199061	-0.419481	0.0583606	-0.214286	0.175334
SORBI_3003G183000	SORBI_3001G059100	0.331006	0.278881	0.220874	0.303896	0.180478	0.190476	0.228328	0.0399809	-0.0115264	0.960451	0.0896104	0.699289	0.0952381	0.546949
SORBI_3003G183000	SORBI_3005G018700	0.437083	0.403923	0.0693792	0.438961	0.0465065	0.295238	0.0618667	-0.184867	-0.180396	0.433916	-0.087013	0.707631	-0.0761905	0.629898
SORBI_3003G183000	SORBI_3005G126600	0.494984	0.556638	0.0087715	0.415584	0.0609854	0.257143	0.103883	0.583071	0.425242	0.0546384	0.557143	0.00869772	0.380952	0.0159808
SORBI_3003G183000	SORBI_3009G237600	-0.153547	0.0331469	0.886578	-0.224675	0.32751	-0.152381	0.335175	-0.417848	-0.289039	0.20381	-0.333766	0.139237	-0.238095	0.132107
SORBI_3003G183000	SORBI_3004G191901	0.309689	0.328576	0.145873	0.275325	0.227064	0.171429	0.278272	-0.131928	-0.0560021	0.809471	-0.172727	0.454024	-0.12381	0.433604
SORBI_3003G183000	SORBI_3007G162700	-0.424387	-0.265988	0.243851	0.0571429	0.805661	-0.0380952	0.809605	-0.939319	-0.289906	0.202395	-0.575325	0.00635831	-0.195238	0.216907
SORBI_3003G183000	SORBI_3003G202200	0.527332	0.492955	0.0231733	0.528571	0.0137632	0.438095	0.0055926	-0.553558	-0.336203	0.136195	-0.363636	0.105149	-0.219048	0.165937
SORBI_3003G183000	SORBI_3004G196101	0.237163	0.255645	0.263358	0.17013	0.460943	0.119048	0.451496	-0.693813	-0.361536	0.107325	-0.105195	0.649967	-0.0285714	0.856602
SORBI_3003G183000	SORBI_3003G270800	0.459453	0.312033	0.168504	0.471429	0.0309781	0.333333	0.035015	0.297214	-0.134185	0.561986	0.235065	0.30503	0.161905	0.305847
SORBI_3003G183000	SORBI_3005G064600	0.100138	0.0110741	0.962002	0.202597	0.378452	0.12381	0.433604	-0.467524	-0.206817	0.368386	-0.363636	0.105149	-0.257143	0.103883
SORBI_3003G183000	SORBI_3002G167000	-0.468918	-0.333203	0.139946	-0.487013	0.0251508	-0.352381	0.025837	0.762102	0.732471	0.000159575	0.690909	0.000524751	0.552381	0.000476619
SORBI_3003G202600	SORBI_3010G110000	-0.209696	-0.189351	0.411043	-0.211688	0.356958	-0.0952381	0.546949	-0.716261	-0.656146	0.00123767	-0.662338	0.00107068	-0.47619	0.00259795
SORBI_3003G221900	SORBI_3004G009400	0.360961	0.135504	0.558115	0.290909	0.200768	0.247619	0.11733	-0.117742	-0.113349	0.624698	0.0558442	0.809999	0.0285714	0.856602
SORBI_3003G221900	SORBI_3004G009500	0.701437	0.19128	0.406204	0.672727	0.000833344	0.461905	0.00348527	-0.170294	-0.177153	0.442361	-0.0025974	0.991085	-0.0285714	0.856602
SORBI_3003G236701	SORBI_3001G067100	-0.301273	-0.331059	0.142671	-0.0480519	0.836137	-0.104762	0.507604	-0.172396	0.0410614	0.859729	-0.153247	0.507204	-0.104762	0.507604
SORBI_3003G236701	SORBI_3007G174600	0.210453	-0.121867	0.598723	0.202597	0.378452	-0.0761905	0.629898	-0.099439	-0.0741169	0.749508	0.038961	0.866841	0.00952381	0.951969
SORBI_3003G236701	SORBI_3009G225700	0.37481	0.440807	0.0454878	0.274026	0.229352	0.119048	0.451496	-0.170819	-0.186785	0.41753	-0.164935	0.474942	-0.133333	0.399075
SORBI_3003G236701	SORBI_3006G130600	0.466123	0.42633	0.0539562	0.345455	0.125078	0.152381	0.335175	0.286415	0.2217	0.334124	0.285714	0.209295	0.161905	0.305847
SORBI_3003G236701	SORBI_3002G403600	0.336782	0.110244	0.634274	0.342857	0.128131	0.0857143	0.587746	-0.0897176	-0.0276816	0.90519	-0.0844156	0.716005	-0.0571429	0.717798
SORBI_3003G236701	SORBI_3001G053900	-0.189382	-0.212736	0.354527	0.132468	0.567049	-0.12381	0.433604	0.195642	0.0656577	0.777359	0.250649	0.273124	0.152381	0.335175
SORBI_3003G236701	SORBI_3004G202400	0.46304	0.516762	0.016456	0.0597403	0.797001	0.114286	0.469799	0.808699	0.817934	5.92331e-06	0.480519	0.0274625	0.304762	0.0539194
SORBI_3003G236701	SORBI_3002G287400	0.328849	0.342403	0.128671	0.161039	0.485579	0.0666667	0.67329	0.598058	0.582684	0.00557269	0.512987	0.0174013	0.361905	0.0220859
SORBI_3003G236701	SORBI_3009G123400	-0.49646	-0.237442	0.300022	-0.18961	0.410391	-0.119048	0.451496	-0.111596	0.0330596	0.886875	0.00909091	0.968803	0	1
SORBI_3003G236701	SORBI_3004G209300	0.32396	0.218228	0.341943	0.290909	0.200768	0.0380952	0.809605	-0.166227	-0.162882	0.480533	-0.0571429	0.805661	-0.0380952	0.809605
SORBI_3003G236701	SORBI_3004G348300	0.434673	0.374169	0.0947217	0.331169	0.142531	0.171429	0.278272	-0.170626	-0.15584	0.499956	-0.112987	0.62581	-0.0952381	0.546949
SORBI_3003G236701	SORBI_3K010300	0.245202	0.269856	0.236802	0.172727	0.454024	0.0571429	0.717798	-0.420852	-0.325342	0.15012	-0.327273	0.147574	-0.219048	0.165937
SORBI_3003G236701	SORBI_3010G051500	0.265185	0.161793	0.48351	0.28961	0.202877	0.0666667	0.67329	-0.24009	-0.284323	0.211619	-0.155844	0.499944	-0.142857	0.366256
SORBI_3003G236701	SORBI_3004G312500	-0.259703	-0.208361	0.364741	0.0181818	0.93765	-0.0761905	0.629898	0.655484	0.654679	0.0012803	0.492208	0.023415	0.304762	0.0539194
SORBI_3003G236701	SORBI_3003G270800	0.0579136	-0.0255314	0.912526	-0.0181818	0.93765	-0.0285714	0.856602	0.95433	0.850215	1.05986e-06	0.709091	0.000319513	0.542857	0.000596216
SORBI_3003G236701	SORBI_3003G202200	0.145137	0.0928546	0.688918	-0.12987	0.574741	0.047619	0.763285	-0.200317	-0.0623029	0.788479	-0.185714	0.420251	-0.104762	0.507604
SORBI_3003G236701	SORBI_3005G126600	0.346053	0.18121	0.431808	0.228571	0.318967	-0.047619	0.763285	-0.340457	-0.308199	0.174075	-0.242857	0.288804	-0.152381	0.335175
SORBI_3003G236701	SORBI_3004G009500	0.800023	0.6219	0.0026131	0.180519	0.433595	0.180952	0.25244	0.851734	0.779301	3.13375e-05	0.679221	0.000709017	0.447619	0.0046404
SORBI_3003G236701	SORBI_3004G009400	0.555104	0.540656	0.0113887	0.227273	0.3218	0.17619	0.265139	0.834751	0.713768	0.000279568	0.642857	0.00167152	0.409524	0.00959603
SORBI_3003G236701	SORBI_3009G168700	-0.464915	-0.398912	0.0732425	-0.177922	0.44035	-0.257143	0.103883	0.483305	0.455449	0.0380075	0.302597	0.182441	0.180952	0.25244
SORBI_3003G236701	SORBI_3004G193000	-0.309216	-0.284359	0.21156	-0.168831	0.464423	-0.12381	0.433604	-0.0628579	-0.0285274	0.902306	-0.0298701	0.897731	-0.0190476	0.904113
SORBI_3003G236701	SORBI_3001G059100	0.457907	0.376913	0.0921344	0.168831	0.464423	0.152381	0.335175	-0.741	-0.667268	0.000951755	-0.567532	0.00728758	-0.4	0.011412
SORBI_3003G236701	SORBI_3005G018700	0.155048	0.107942	0.641409	0.0727273	0.754064	0.0857143	0.587746	-0.811922	-0.672939	0.000829022	-0.780519	2.9886e-05	-0.571429	0.000301472
SORBI_3003G236701	SORBI_3001G451500	0.233496	0.292005	0.198998	0.0532468	0.818692	0.133333	0.399075	-0.738039	-0.4906	0.0239418	-0.488312	0.0247075	-0.333333	0.035015
SORBI_3003G243500	SORBI_3006G165400	0.677696	0.406505	0.0674494	0.575325	0.00635831	0.4	0.011412	-0.269436	-0.189541	0.410566	-0.167532	0.467916	-0.12381	0.433604
SORBI_3003G243500	SORBI_3001G053900	-0.535889	-0.325741	0.149591	-0.506494	0.019129	-0.371429	0.0188178	-0.456604	-0.357551	0.111542	-0.432468	0.0502299	-0.295238	0.0618667
SORBI_3003G243500	SORBI_3006G243200	-0.280938	-0.0141556	0.951439	-0.276623	0.224791	-0.219048	0.165937	-0.165068	-0.0957655	0.679657	-0.157143	0.496334	-0.104762	0.507604
SORBI_3003G251700	SORBI_3008G112000	0.130295	0.0133025	0.954363	-0.0103896	0.964349	0.0190476	0.904113	0.746608	0.391752	0.0790389	0.0038961	0.986627	0.0714286	0.651446
SORBI_3003G251700	SORBI_3004G234100	0.356866	0.400047	0.0723536	0.249351	0.275699	0.180952	0.25244	0.458341	0.224295	0.328352	0.367532	0.101199	0.257143	0.103883
SORBI_3003G251800	SORBI_3005G018700	-0.23468	-0.227463	0.321383	-0.0493506	0.831769	-0.0333333	0.833029	-0.735531	-0.625362	0.0024324	-0.674026	0.000807097	-0.504762	0.00141098
SORBI_3003G251800	SORBI_3001G059100	0.0620869	0.0642693	0.781956	-0.0038961	0.986627	-0.0047619	0.975974	-0.661637	-0.587862	0.00506952	-0.47013	0.031508	-0.314286	0.046843
SORBI_3003G265200	SORBI_3002G287400	-0.181144	-0.235548	0.304008	-0.0844156	0.716005	-0.047619	0.763285	-0.692727	-0.638059	0.00185684	-0.52987	0.0134902	-0.4	0.011412
SORBI_3003G265200	SORBI_3009G237600	-0.242782	-0.106821	0.644897	-0.112987	0.62581	-0.0666667	0.67329	0.818597	0.842494	1.65524e-06	0.680519	0.000686149	0.542857	0.000596216
SORBI_3003G265200	SORBI_3010G229000	0.189773	0.113905	0.622987	0.174026	0.450585	0.133333	0.399075	0.459752	0.325217	0.150286	0.487013	0.0251508	0.380952	0.0159808
SORBI_3003G270300	SORBI_3001G133900	0.208356	0.316026	0.162833	0.0337662	0.884472	0.0571429	0.717798	0.707996	0.708679	0.000323255	0.606494	0.0035593	0.428571	0.0067177
SORBI_3003G270300	SORBI_3009G168700	-0.375413	-0.320074	0.157221	-0.315584	0.163454	-0.219048	0.165937	0.374833	0.34194	0.129222	0.306494	0.176594	0.209524	0.185123
SORBI_3003G270300	SORBI_3009G090700	0.6	0.159199	0.490644	-0.168831	0.464423	0.0571429	0.717798	-0.8	-0.220365	0.337118	-0.314286	0.165288	-0.0761905	0.629898
SORBI_3003G270300	SORBI_3007G044300	-0.174383	-0.191399	0.405906	-0.124675	0.590261	-0.0952381	0.546949	0.019024	0.0303442	0.896116	-0.0246753	0.915449	-0.047619	0.763285
SORBI_3003G270300	SORBI_3005G150250	0.244001	0.0623191	0.788426	-0.138961	0.548018	0.0619048	0.695413	-0.132211	-0.0662239	0.775486	-0.120779	0.602015	0.0190476	0.904113
SORBI_3003G270300	SORBI_3005G064600	-0.28066	-0.0900039	0.698028	-0.172727	0.454024	-0.104762	0.507604	-0.286193	-0.0211535	0.927483	-0.231169	0.313347	-0.133333	0.399075
SORBI_3003G270300	SORBI_3010G051500	0.325956	0.356179	0.113022	0.153247	0.507204	0.12381	0.433604	0.0228721	-0.0261603	0.91038	0.0649351	0.779751	0.0190476	0.904113
SORBI_3003G270300	SORBI_3002G402700	-0.637864	-0.636944	0.00190227	-0.567532	0.00728758	-0.438095	0.0055926	-0.545987	-0.526475	0.0142132	-0.516883	0.0164265	-0.342857	0.0301268
SORBI_3003G270300	SORBI_3004G312500	-0.287571	-0.20105	0.382182	-0.257143	0.260473	-0.180952	0.25244	0.301882	0.344952	0.125664	0.0571429	0.805661	-0.00952381	0.951969
SORBI_3003G270300	SORBI_3003G088100	0.429992	0.305067	0.17872	0.393506	0.077588	0.27619	0.0806752	0.163346	0.0649778	0.779609	0	1	-0.047619	0.763285
SORBI_3003G270300	SORBI_3001G367700	-0.125919	-0.0339268	0.883927	-0.0194805	0.933206	0	1	0.538969	0.387598	0.0825558	0.477922	0.028433	0.380952	0.0159808
SORBI_3003G270300	SORBI_3004G309300	-0.489536	-0.376755	0.0922823	-0.380519	0.0888143	-0.295238	0.0618667	-0.328478	-0.0515614	0.824343	-0.398701	0.0734081	-0.247619	0.11733
SORBI_3003G270300	SORBI_3003G270800	0.223445	0.121028	0.601261	0.233766	0.307788	0.161905	0.305847	0.761268	0.720133	0.000232138	0.554545	0.00908313	0.438095	0.0055926
SORBI_3003G270300	SORBI_3009G050000	0.548993	0.335008	0.137681	0.568831	0.00712538	0.409524	0.00959603	-0.277221	-0.193396	0.400934	-0.153247	0.507204	-0.0571429	0.717798
SORBI_3003G270300	SORBI_3004G234100	-0.0498901	-0.0168109	0.942344	-0.0792208	0.732846	-0.047619	0.763285	0.141265	0.0549026	0.813148	0.0506494	0.827405	0.0285714	0.856602
SORBI_3003G270300	SORBI_3002G287400	0.473323	0.345734	0.124753	0.509091	0.0184221	0.342857	0.0301268	0.533425	0.5485	0.0100345	0.366234	0.102504	0.257143	0.103883
SORBI_3003G270300	SORBI_3006G092500	0.284931	0.534825	0.0124889	-0.22987	0.31615	-0.157143	0.320292	-0.27315	-0.0395056	0.864996	-0.166234	0.471422	-0.12381	0.433604
SORBI_3003G270300	SORBI_3007G174600	-0.242579	-0.076336	0.74225	-0.107792	0.641876	-0.0952381	0.546949	-0.13395	-0.104401	0.652449	-0.158442	0.492736	-0.0761905	0.629898
SORBI_3003G270300	SORBI_3001G478400	-0.205541	-0.082351	0.722683	-0.150649	0.514514	-0.142857	0.366256	-0.391309	-0.255051	0.264507	-0.232468	0.31056	-0.161905	0.305847
SORBI_3003G270300	SORBI_3002G403600	-0.470135	-0.460335	0.0357378	-0.412987	0.0627844	-0.285714	0.0707598	-0.32565	-0.106345	0.646378	-0.423377	0.0558229	-0.295238	0.0618667
SORBI_3003G270300	SORBI_3005G126600	-0.368137	-0.237907	0.29905	-0.302597	0.182441	-0.238095	0.132107	-0.454373	-0.356621	0.112543	-0.436364	0.0479694	-0.27619	0.0806752
SORBI_3003G270300	SORBI_3002G368700	0.332003	0.205115	0.372428	0.325974	0.149283	0.190476	0.228328	-0.474329	-0.331168	0.142532	-0.45974	0.0360083	-0.314286	0.046843
SORBI_3003G270300	SORBI_3002G375800	0.279673	0.316674	0.161926	0.14026	0.544247	0.0952381	0.546949	-0.46773	-0.410018	0.0648896	-0.415584	0.0609854	-0.238095	0.132107
SORBI_3003G270300	SORBI_3007G071000	-0.399264	-0.327565	0.147192	-0.318182	0.159827	-0.238095	0.132107	-0.429744	-0.34342	0.127465	-0.375325	0.0936258	-0.257143	0.103883
SORBI_3003G270300	SORBI_3004G173200	0.441265	0.393872	0.0772886	0.158442	0.492736	0.119048	0.451496	0.366771	0.28468	0.211021	0.290909	0.200768	0.161905	0.305847
SORBI_3003G270300	SORBI_3003G202200	0.745944	0.560523	0.00821629	0.737662	0.000135474	0.533333	0.00074328	0.286625	0.0932056	0.687799	0.21039	0.359984	0.190476	0.228328
SORBI_3003G270300	SORBI_3004G202400	0.514749	0.649593	0.00143788	0.207792	0.366082	0.157143	0.320292	0.694752	0.674529	0.000797128	0.57013	0.00696617	0.428571	0.0067177
SORBI_3003G270300	SORBI_3002G080100	0.486163	0.383174	0.0864271	0.477922	0.028433	0.352381	0.025837	-0.501615	-0.280588	0.217942	-0.409091	0.0655582	-0.238095	0.132107
SORBI_3003G270300	SORBI_3006G143100	-0.229093	-0.247966	0.278463	-0.0935065	0.68684	-0.0952381	0.546949	-0.0978138	-0.0429105	0.853477	-0.0779221	0.737075	-0.047619	0.763285
SORBI_3003G270300	SORBI_3009G123400	-0.339403	-0.0969462	0.675913	-0.279221	0.220289	-0.109524	0.488504	-0.265324	0.0609203	0.793074	-0.351948	0.117673	-0.266667	0.0916903
SORBI_3003G270300	SORBI_3004G209300	0.255105	0.0634107	0.784803	0.0883117	0.703456	0.0380952	0.809605	-0.428131	-0.315428	0.163673	-0.407792	0.066503	-0.295238	0.0618667
SORBI_3003G270300	SORBI_3K010300	0.191551	0.0115548	0.960354	0.0350649	0.880059	0	1	-0.442916	-0.311406	0.169407	-0.484416	0.0260562	-0.32381	0.0405648
SORBI_3003G270300	SORBI_3003G003600	-0.505791	-0.550176	0.0097629	-0.415584	0.0609854	-0.342857	0.0301268	-0.496023	-0.46708	0.0327803	-0.435065	0.048714	-0.32381	0.0405648
SORBI_3003G270300	SORBI_3002G358800	-0.390433	-0.321487	0.155293	-0.358442	0.11059	-0.219048	0.165937	0.0883841	0.0773585	0.738912	-0.00649351	0.977714	0	1
SORBI_3003G270300	SORBI_3006G130600	0.324406	0.226485	0.323525	0.235065	0.30503	0.12381	0.433604	0.162673	0.0869013	0.70799	0.0363636	0.87565	0.0380952	0.809605
SORBI_3003G270300	SORBI_3001G040200	0.175055	0.156021	0.499453	0.142857	0.536741	0.0857143	0.587746	0.142434	-0.0315786	0.891914	0.0883117	0.703456	0.0857143	0.587746
SORBI_3003G270300	SORBI_3006G187900	0.200611	0.240797	0.293041	0.0857143	0.711814	0.047619	0.763285	-0.292149	-0.252765	0.26896	-0.146753	0.525572	-0.104762	0.507604
SORBI_3003G270300	SORBI_3001G053900	-0.342062	-0.35747	0.111629	-0.21039	0.359984	-0.152381	0.335175	0.27146	0.218472	0.341389	0.279221	0.220289	0.161905	0.305847
SORBI_3003G278300	SORBI_3004G309300	-0.0812713	-0.00022687	0.999221	-0.0948052	0.682707	-0.0380952	0.809605	0.380101	0.368405	0.100329	0.193506	0.400659	0.133333	0.399075
SORBI_3003G278300	SORBI_3004G009400	0.141835	0.0329813	0.887141	0.0571429	0.805661	-0.0285714	0.856602	0.33269	0.390333	0.0802273	0.177922	0.44035	0.114286	0.469799
SORBI_3003G278300	SORBI_3002G403600	-0.105964	-0.053461	0.817974	-0.074026	0.749806	-0.0285714	0.856602	0.0918468	0.178414	0.439066	0.114286	0.621818	0.0666667	0.67329
SORBI_3003G278300	SORBI_3002G167000	0.0959754	0.0738347	0.750432	0.0402597	0.862442	0.0380952	0.809605	-0.397685	-0.34943	0.120507	-0.290909	0.200768	-0.180952	0.25244
SORBI_3003G278300	SORBI_3004G009500	0.406893	0.174596	0.44908	0.307792	0.174674	0.214286	0.175334	0.285839	0.339347	0.132341	0.176623	0.443748	0.0952381	0.546949
SORBI_3003G293100	SORBI_3001G451500	-0.0360536	0.00792444	0.972805	-0.0597403	0.797001	-0.0285714	0.856602	-0.492427	-0.424598	0.055045	-0.390909	0.0797436	-0.304762	0.0539194
SORBI_3003G293100	SORBI_3007G162700	0.434928	0.112788	0.626424	0.620779	0.00267391	0.228571	0.148286	0.0527881	0.0131841	0.954768	-0.0168831	0.942096	-0.138095	0.38245
SORBI_3003G293100	SORBI_3004G191901	-0.124821	-0.0931324	0.688032	-0.0233766	0.919885	0.0761905	0.629898	-0.558192	-0.52991	0.013482	-0.422078	0.0566592	-0.285714	0.0707598
SORBI_3003G293100	SORBI_3003G270800	0.069033	-0.00788676	0.972934	-0.0246753	0.915449	-0.0285714	0.856602	0.215073	0.16317	0.479747	0.0350649	0.880059	0.0571429	0.717798
SORBI_3003G293100	SORBI_3005G064600	0.242194	0.0468688	0.840121	-0.205195	0.372237	-0.2	0.205903	0.125747	0.0812015	0.72641	-0.012987	0.955444	0	1
SORBI_3003G293100	SORBI_3007G071000	0.28625	0.209382	0.362342	0.266234	0.243399	0.0666667	0.67329	-0.37031	-0.38528	0.0845681	-0.223377	0.330388	-0.161905	0.305847
SORBI_3003G293100	SORBI_3002G402700	-0.248789	-0.125239	0.588567	-0.0974026	0.674468	-0.0857143	0.587746	-0.0846712	-0.0474175	0.838273	-0.0974026	0.674468	-0.0571429	0.717798
SORBI_3003G293100	SORBI_3004G217800	-0.20287	-0.0208876	0.928393	-0.190909	0.407133	-0.0761905	0.629898	-0.259462	-0.133752	0.563261	-0.255844	0.262973	-0.180952	0.25244
SORBI_3003G293100	SORBI_3005G087000	-0.467609	-0.175078	0.447811	-0.332468	0.140877	-0.133333	0.399075	-0.38474	-0.174003	0.450647	-0.363636	0.105149	-0.247619	0.11733
SORBI_3003G293100	SORBI_3001G378900	0.795543	0.665573	0.000991302	0.676623	0.000756706	0.447619	0.0046404	0.062172	0.0161198	0.94471	0.11039	0.633823	0.0285714	0.856602
SORBI_3003G293100	SORBI_3006G143100	0.14141	0.0631341	0.785721	0.0142857	0.950993	-0.0380952	0.809605	-0.119521	-0.0759225	0.743601	-0.107792	0.641876	-0.0666667	0.67329
SORBI_3003G293100	SORBI_3009G050000	-0.184211	-0.170336	0.460391	-0.0753247	0.745555	-0.0380952	0.809605	-0.566104	-0.559878	0.00830651	-0.523377	0.0149	-0.361905	0.0220859
SORBI_3003G293100	SORBI_3004G234100	-0.320893	-0.253866	0.26681	-0.0649351	0.779751	-0.0380952	0.809605	0.423529	0.169612	0.462329	0.415584	0.0609854	0.238095	0.132107
SORBI_3003G293100	SORBI_3006G165400	-0.22609	-0.069728	0.763923	-0.197403	0.391055	-0.0285714	0.856602	-0.675694	-0.62422	0.00249083	-0.663636	0.0010382	-0.485714	0.00212682
SORBI_3003G293100	SORBI_3006G243200	0.0914476	0.0497228	0.830517	0.0974026	0.674468	-0.0190476	0.904113	0.202822	0.208108	0.365336	0.18961	0.410391	0.12381	0.433604
SORBI_3003G293100	SORBI_3009G132900	-0.0335556	0.00705063	0.975802	-0.0805195	0.728624	-0.047619	0.763285	-0.0664227	-0.0534797	0.817911	-0.0311688	0.893308	-0.00952381	0.951969
SORBI_3003G293100	SORBI_3002G239200	0.296514	0.170057	0.461139	0.31039	0.170877	0.133333	0.399075	-0.570177	-0.481949	0.0269398	-0.476623	0.0289283	-0.390476	0.0135269
SORBI_3003G293100	SORBI_3009G179300	0.237051	0.136009	0.556635	0.222078	0.333281	0.0666667	0.67329	-0.72606	-0.640751	0.00175084	-0.712987	0.000285923	-0.514286	0.00114343
SORBI_3003G293100	SORBI_3009G225700	0.518178	0.39265	0.0782944	0.538961	0.0117001	0.380952	0.0159808	0.0610504	0.0420678	0.856325	0.0428571	0.853657	0.0666667	0.67329
SORBI_3003G293100	SORBI_3005G090600	0.118589	0.0304986	0.89559	0.102597	0.658097	-0.0190476	0.904113	-0.544552	-0.508732	0.0185185	-0.555844	0.00888871	-0.419048	0.00804227
SORBI_3003G293100	SORBI_3008G112000	0.0265525	-0.0316083	0.891812	0.0493506	0.831769	0	1	0.0537064	0.0133421	0.954227	0.0896104	0.699289	0.0619048	0.695413
SORBI_3003G293100	SORBI_3010G229000	0.29783	0.130715	0.572234	0.211688	0.356958	0.0857143	0.587746	-0.141894	-0.102539	0.658282	-0.149351	0.518188	-0.0857143	0.587746
SORBI_3003G295900	SORBI_3K010300	0.567103	0.585366	0.00530712	0.294805	0.194527	0.209524	0.185123	0.100544	0.0561261	0.809057	0.0181818	0.93765	0.00952381	0.951969
SORBI_3003G295900	SORBI_3004G348300	0.546239	0.544311	0.0107403	0.48961	0.0242705	0.361905	0.0220859	0.629363	0.566079	0.00747273	0.636364	0.0019263	0.533333	0.00074328
SORBI_3003G295900	SORBI_3004G209300	0.365422	0.420278	0.0578343	0.11039	0.633823	0.0952381	0.546949	0.31651	0.256775	0.261179	0.345455	0.125078	0.228571	0.148286
SORBI_3003G295900	SORBI_3010G110000	-0.543495	-0.433687	0.0495139	-0.509091	0.0184221	-0.342857	0.0301268	-0.265701	-0.301882	0.183529	-0.205195	0.372237	-0.142857	0.366256
SORBI_3003G295900	SORBI_3002G080100	0.472884	0.334681	0.13809	0.437662	0.0472335	0.314286	0.046843	0.503336	0.443944	0.0437967	0.446753	0.0423239	0.32381	0.0405648
SORBI_3003G295900	SORBI_3008G164800	0.0531392	0.0587935	0.800155	-0.012987	0.955444	-0.00952381	0.951969	0.67031	0.640648	0.0017548	0.609091	0.00338229	0.447619	0.0046404
SORBI_3003G295900	SORBI_3009G050000	0.657531	0.600333	0.00401024	0.623377	0.00253469	0.485714	0.00212682	0.13869	0.0291989	0.900018	-0.0220779	0.924323	0.0285714	0.856602
SORBI_3003G295900	SORBI_3009G101400	0.24978	0.237646	0.299595	0.255844	0.262973	0.171429	0.278272	0.536313	0.467133	0.0327578	0.544156	0.0107672	0.390476	0.0135269
SORBI_3003G295900	SORBI_3006G187900	0.118029	0.0659076	0.776532	0.115584	0.617837	0.0857143	0.587746	0.292812	0.141094	0.541832	0.371429	0.0973584	0.247619	0.11733
SORBI_3003G295900	SORBI_3001G040200	0.344099	0.256682	0.261358	0.354545	0.114802	0.219048	0.165937	0.121142	0.0948734	0.68249	0.0922078	0.690981	0.0761905	0.629898
SORBI_3003G295900	SORBI_3004G309300	-0.234467	-0.0849626	0.714238	-0.216883	0.345	-0.12381	0.433604	0.502847	0.416751	0.0601904	0.397403	0.0744368	0.314286	0.046843
SORBI_3003G295900	SORBI_3007G153900	0.227068	0.15391	0.505344	0.236364	0.302288	0.190476	0.228328	0.36704	0.314232	0.165365	0.312987	0.167137	0.257143	0.103883
SORBI_3003G295900	SORBI_3007G174600	-0.0946631	-0.0630112	0.786128	-0.111688	0.629811	-0.114286	0.469799	-0.233633	-0.218677	0.340925	-0.0428571	0.853657	0.00952381	0.951969
SORBI_3003G324400	SORBI_3004G009500	0.020478	-0.066273	0.775324	0.107792	0.641876	0.052381	0.740428	0.181668	0.0825097	0.722169	0.120779	0.602015	0.0666667	0.67329
SORBI_3003G324400	SORBI_3004G209300	0.317248	0.241117	0.292381	0.206494	0.369152	0.142857	0.366256	-0.120657	-0.133249	0.564743	-0.0948052	0.682707	-0.0952381	0.546949
SORBI_3003G324400	SORBI_3009G132900	-0.0596571	-0.0326753	0.888182	-0.0233766	0.919885	-0.0380952	0.809605	-0.205922	-0.0717771	0.757183	-0.242857	0.288804	-0.114286	0.469799
SORBI_3003G324400	SORBI_3001G040200	0.681268	0.718505	0.000243559	0.625974	0.0024016	0.438095	0.0055926	0.719509	0.718879	0.00024089	0.675325	0.000781556	0.495238	0.00173525
SORBI_3003G324400	SORBI_3002G239200	0.427923	0.462074	0.0349563	0.28961	0.202877	0.209524	0.185123	0.660269	0.447672	0.0418507	0.623377	0.00253469	0.457143	0.00383743
SORBI_3003G324400	SORBI_3001G451500	0.247469	0.114503	0.62115	0.268831	0.238656	0.190476	0.228328	0.333675	0.238607	0.297588	0.333766	0.139237	0.257143	0.103883
SORBI_3003G324400	SORBI_3007G044300	0.174405	0.116783	0.614172	0.114286	0.621818	0.047619	0.763285	0.399591	0.30152	0.184081	0.331169	0.142531	0.247619	0.11733
SORBI_3003G324400	SORBI_3009G090700	-0.4	-0.125958	0.586412	-0.214286	0.35095	-0.0380952	0.809605	-1	-0.335879	0.136597	-0.288312	0.205002	-0.0952381	0.546949
SORBI_3003G324400	SORBI_3001G133900	-0.410897	-0.263076	0.249246	-0.403896	0.0693995	-0.295238	0.0618667	0.193105	0.150291	0.515525	0.187013	0.416951	0.114286	0.469799
SORBI_3003G324400	SORBI_3005G150250	-0.485882	-0.182091	0.429536	-0.335065	0.13761	-0.0904762	0.567172	-0.331818	-0.136511	0.555163	-0.190909	0.407133	-0.0857143	0.587746
SORBI_3003G324400	SORBI_3006G243200	0.223142	0.0859099	0.711183	0.163636	0.478474	0.142857	0.366256	0.320349	0.323764	0.152223	0.258442	0.257989	0.152381	0.335175
SORBI_3003G324400	SORBI_3002G287400	0.293823	0.224089	0.328808	0.288312	0.205002	0.2	0.205903	-0.285116	-0.28729	0.206684	-0.254545	0.265488	-0.171429	0.278272
SORBI_3003G324400	SORBI_3003G379700	-0.349323	-0.355331	0.113943	-0.28961	0.202877	-0.2	0.205903	0.417315	0.402204	0.0706868	0.366234	0.102504	0.295238	0.0618667
SORBI_3003G324400	SORBI_3001G478400	0.0923009	0.0758011	0.743997	0.0506494	0.827405	0.0190476	0.904113	-0.376024	-0.332993	0.140211	-0.311688	0.169	-0.228571	0.148286
SORBI_3003G324400	SORBI_3002G368700	0.167252	0.0430754	0.85292	0.206494	0.369152	0.104762	0.507604	-0.444533	-0.506349	0.0191688	-0.364935	0.10382	-0.285714	0.0707598
SORBI_3003G324400	SORBI_3010G158100	-0.34461	-0.304821	0.179089	-0.238961	0.296849	-0.142857	0.366256	-0.491301	-0.536835	0.0121003	-0.396104	0.0754764	-0.257143	0.103883
SORBI_3003G324400	SORBI_3009G237600	-0.273047	-0.233189	0.309018	-0.206494	0.369152	-0.12381	0.433604	0.28234	0.248333	0.277728	0.255844	0.262973	0.180952	0.25244
SORBI_3003G324400	SORBI_3003G202200	0.543549	0.535324	0.0123916	0.477922	0.028433	0.371429	0.0188178	0.666112	0.636547	0.00191869	0.614286	0.00305024	0.428571	0.0067177
SORBI_3003G324400	SORBI_3007G162700	-0.376943	-0.152441	0.509465	-0.188312	0.413664	-0.0857143	0.587746	-0.172295	-0.0365047	0.875171	-0.111688	0.629811	-0.0333333	0.833029
SORBI_3003G324400	SORBI_3004G173200	-0.25078	-0.12066	0.602376	-0.332468	0.140877	-0.271429	0.0860404	-0.468888	-0.352757	0.116773	-0.409091	0.0655582	-0.32381	0.0405648
SORBI_3003G324400	SORBI_3004G217800	0.540924	0.588029	0.00505392	0.374026	0.0948581	0.266667	0.0916903	0.476846	0.426015	0.054153	0.442857	0.044377	0.304762	0.0539194
SORBI_3003G324400	SORBI_3002G375800	0.120105	0.0902798	0.697145	0.0844156	0.716005	0.0285714	0.856602	-0.418045	-0.399904	0.0724647	-0.361039	0.107844	-0.247619	0.11733
SORBI_3003G324400	SORBI_3K010300	0.267129	0.0765131	0.741671	0.249351	0.275699	0.161905	0.305847	-0.419991	-0.297665	0.19003	-0.351948	0.117673	-0.27619	0.0806752
SORBI_3003G324400	SORBI_3003G003600	-0.218181	-0.0949267	0.682321	-0.235065	0.30503	-0.2	0.205903	0.259907	0.155047	0.502166	0.241558	0.291471	0.161905	0.305847
SORBI_3003G324400	SORBI_3001G378900	-0.259844	-0.118256	0.609681	-0.222078	0.333281	-0.152381	0.335175	-0.199656	-0.132098	0.568141	-0.132468	0.567049	-0.114286	0.469799
SORBI_3003G324400	SORBI_3009G123400	-0.179534	-0.0115304	0.960437	-0.0623377	0.788364	-0.0428571	0.786351	-0.692674	-0.458202	0.0367153	-0.545455	0.0105438	-0.342857	0.0301268
SORBI_3003G324400	SORBI_3006G165400	0.343537	0.503312	0.0200242	0.180519	0.433595	0.133333	0.399075	0.290438	0.124346	0.59125	0.284416	0.211464	0.171429	0.278272
SORBI_3003G324400	SORBI_3003G033900	-0.127008	0.0371051	0.873134	-0.285714	0.209295	-0.180952	0.25244	-0.151798	-0.101699	0.660916	0.0688312	0.766878	0.0285714	0.856602
SORBI_3003G324400	SORBI_3004G202400	0.259311	0.0561631	0.808933	0.444156	0.0436843	0.3	0.0577796	0.148683	0.0485784	0.834366	0.106494	0.645917	0.0761905	0.629898
SORBI_3003G324400	SORBI_3001G053900	0.0911614	0.0583004	0.801799	0.0493506	0.831769	0.047619	0.763285	0.178129	0.0893357	0.70017	0.155844	0.499944	0.114286	0.469799
SORBI_3003G324400	SORBI_3006G187900	0.396344	0.401669	0.0710972	0.298701	0.188418	0.209524	0.185123	0.505171	0.35368	0.115753	0.398701	0.0734081	0.361905	0.0220859
SORBI_3003G324400	SORBI_3007G193300	0.0931075	-0.0470931	0.839366	0.180519	0.433595	0.161905	0.305847	-0.259487	-0.134883	0.559935	-0.172727	0.454024	-0.128571	0.416128
SORBI_3003G324400	SORBI_3002G358800	0.146478	0.159168	0.490729	0.0519481	0.823046	0.0190476	0.904113	-0.0812674	-0.0124726	0.957207	-0.0142857	0.950993	-0.0285714	0.856602
SORBI_3003G324400	SORBI_3006G153900	-0.253024	-0.161993	0.482963	-0.281818	0.215846	-0.180952	0.25244	-0.419166	-0.378159	0.0909771	-0.350649	0.119128	-0.247619	0.11733
SORBI_3003G324400	SORBI_3006G130600	-0.35463	-0.27836	0.221774	-0.361039	0.107844	-0.247619	0.11733	-0.501649	-0.4757	0.0292844	-0.485714	0.0256003	-0.333333	0.035015
SORBI_3003G324400	SORBI_3001G067100	0.227669	0.159473	0.489887	0.232468	0.31056	0.152381	0.335175	0.224236	0.272822	0.231487	0.128571	0.578604	0.104762	0.507604
SORBI_3003G324400	SORBI_3004G009400	0.391185	0.0115108	0.960505	0.468831	0.032045	0.295238	0.0618667	0.205014	0.14026	0.544246	0.146753	0.525572	0.104762	0.507604
SORBI_3003G324400	SORBI_3001G059100	0.157616	0.0842228	0.716627	0.0688312	0.766878	0.0285714	0.856602	-0.205567	-0.194632	0.397872	-0.17013	0.460943	-0.133333	0.399075
SORBI_3003G324400	SORBI_3004G247000	0.213733	0.0905781	0.69619	0.158442	0.492736	0.133333	0.399075	-0.255743	-0.223879	0.329273	-0.222078	0.333281	-0.161905	0.305847
SORBI_3003G324400	SORBI_3003G270800	0.658183	0.407358	0.0668213	0.435065	0.048714	0.361905	0.0220859	-0.118271	-0.0323021	0.889452	-0.146753	0.525572	-0.104762	0.507604
SORBI_3003G324400	SORBI_3001G367700	0.0262364	0.0314268	0.89243	-0.0337662	0.884472	-0.00952381	0.951969	0.0523285	0.0288275	0.901283	-0.025974	0.911015	-0.047619	0.763285
SORBI_3003G324400	SORBI_3004G309300	0.46878	0.410031	0.0648806	0.424675	0.054996	0.32381	0.0405648	0.288223	0.334673	0.1381	0.151948	0.510853	0.104762	0.507604
SORBI_3003G324400	SORBI_3003G088100	-0.0324272	-0.0413164	0.858867	0.105195	0.649967	0.114286	0.469799	-0.4625	-0.494455	0.0226942	-0.407792	0.066503	-0.285714	0.0707598
SORBI_3003G324400	SORBI_3010G085400	0.0852026	0.00960799	0.96703	0.0545455	0.814343	0.047619	0.763285	-0.365892	-0.391072	0.0796067	-0.312987	0.167137	-0.209524	0.185123
SORBI_3003G324400	SORBI_3003G229600	0.483454	0.311134	0.169799	0.403896	0.0693995	0.285714	0.0707598	0.223355	0.231899	0.311778	0.120779	0.602015	0.0571429	0.717798
SORBI_3003G324400	SORBI_3010G110000	-0.365275	-0.286621	0.20779	-0.290909	0.200768	-0.219048	0.165937	0.213451	0.13202	0.568372	0.203896	0.375337	0.12381	0.433604
SORBI_3003G324400	SORBI_3004G234100	0.473116	0.433033	0.049897	0.405195	0.0684236	0.247619	0.11733	0.290392	0.328559	0.145895	0.0597403	0.797001	0.0571429	0.717798
SORBI_3003G324400	SORBI_3009G050000	0.565234	0.575136	0.00637961	0.446753	0.0423239	0.32381	0.0405648	0.239995	0.22373	0.329604	0.206494	0.369152	0.180952	0.25244
SORBI_3003G324400	SORBI_3001G406800	-0.293352	-0.172101	0.455687	-0.3	0.186411	-0.190476	0.228328	0.334401	0.276571	0.224882	0.314286	0.165288	0.180952	0.25244
SORBI_3003G324400	SORBI_3002G403600	-0.297057	-0.2319	0.311776	-0.227273	0.3218	-0.2	0.205903	-0.527553	-0.370392	0.0983691	-0.42987	0.0517819	-0.266667	0.0916903
SORBI_3003G324400	SORBI_3006G092500	-0.411689	-0.243129	0.288249	-0.254545	0.265488	-0.22381	0.156923	-0.395329	-0.349513	0.120412	-0.316883	0.161633	-0.209524	0.185123
SORBI_3003G324400	SORBI_3007G174600	0.281025	0.295202	0.193899	0.18961	0.410391	0.12381	0.433604	-0.276834	-0.285119	0.210287	-0.219481	0.339111	-0.161905	0.305847
SORBI_3003G324400	SORBI_3009G225700	-0.604942	-0.402702	0.0703058	-0.623377	0.00253469	-0.442857	0.00509643	-0.0971195	-0.0579656	0.802915	-0.114286	0.621818	-0.0761905	0.629898
SORBI_3003G332200	SORBI_3009G237600	-0.497908	-0.206634	0.368819	-0.467532	0.0325891	-0.342857	0.0301268	-0.773049	-0.725678	0.000196627	-0.758442	6.76305e-05	-0.6	0.000147802
SORBI_3003G332200	SORBI_3005G126600	0.262664	0.278887	0.220864	0.175325	0.44716	0.12381	0.433604	0.443761	0.444753	0.0433687	0.41039	0.0646235	0.285714	0.0707598
SORBI_3003G332200	SORBI_3007G162700	0.308922	-0.0893575	0.7001	0.241558	0.291471	0.0857143	0.587746	-0.574504	-0.206966	0.368033	-0.346753	0.123571	-0.166667	0.291841
SORBI_3003G332200	SORBI_3001G378900	0.389172	0.369847	0.0989047	0.279221	0.220289	0.114286	0.469799	0.261514	0.0235354	0.919342	0.242857	0.288804	0.209524	0.185123
SORBI_3003G332200	SORBI_3010G229000	0.3683	0.379849	0.0894251	0.319481	0.158035	0.219048	0.165937	-0.0883254	0.00648829	0.977732	-0.116883	0.613866	-0.0952381	0.546949
SORBI_3003G332200	SORBI_3009G179300	0.319759	0.399183	0.0730292	0.215584	0.347968	0.12381	0.433604	-0.804946	-0.765988	5.1662e-05	-0.666234	0.000975728	-0.466667	0.00316276
SORBI_3003G334600	SORBI_3004G009400	-0.456609	-0.280948	0.217328	-0.253247	0.268018	-0.219048	0.165937	-0.203238	-0.25939	0.256183	-0.0038961	0.986627	-0.00952381	0.951969
SORBI_3003G334600	SORBI_3004G309300	0.623099	0.388532	0.0817553	0.606494	0.0035593	0.447619	0.0046404	-0.394331	-0.264867	0.245919	-0.219481	0.339111	-0.142857	0.366256
SORBI_3003G334600	SORBI_3004G009500	-0.468255	-0.233612	0.308115	-0.412987	0.0627844	-0.357143	0.0238977	-0.198366	-0.239656	0.295403	-0.0428571	0.853657	-0.0666667	0.67329
SORBI_3003G334600	SORBI_3006G130600	-0.312419	-0.315906	0.163001	-0.277922	0.222532	-0.219048	0.165937	-0.273364	-0.25128	0.271879	-0.216883	0.345	-0.142857	0.366256
SORBI_3003G336600	SORBI_3005G150250	0.699528	0.3685	0.100235	0.168831	0.464423	0.1	0.527089	-0.32076	-0.0796215	0.731542	-0.327273	0.147574	0.0380952	0.809605
SORBI_3003G337800	SORBI_3003G202200	0.759549	0.574692	0.00642986	0.55974	0.00832582	0.457143	0.00383743	0.857325	0.498239	0.0215209	0.832468	2.85435e-06	0.661905	2.83597e-05
SORBI_3003G337800	SORBI_3004G348300	-0.0513681	-0.0949558	0.682228	0.149351	0.518188	0.104762	0.507604	0.0276733	0.062877	0.786574	-0.061039	0.79268	-0.0333333	0.833029
SORBI_3003G341100	SORBI_3005G126600	-0.272163	-0.27138	0.234061	-0.11039	0.633823	-0.0761905	0.629898	0.523509	0.228368	0.31941	0.0350649	0.880059	0.0190476	0.904113
SORBI_3003G341100	SORBI_3009G179300	-0.387812	-0.124978	0.589351	-0.190909	0.407133	-0.133333	0.399075	-0.275532	-0.158339	0.49302	0.00779221	0.973258	0.00952381	0.951969
SORBI_3003G346000	SORBI_3K010300	0.525463	0.736839	0.000139071	0.28961	0.202877	0.2	0.205903	0.523491	0.552305	0.00942666	0.422078	0.0566592	0.295238	0.0618667
SORBI_3003G346000	SORBI_3002G287400	0.536662	0.587309	0.00512141	0.342857	0.128131	0.238095	0.132107	-0.436269	-0.395725	0.0757814	-0.396104	0.0754764	-0.285714	0.0707598
SORBI_3003G346000	SORBI_3008G157100	0.201111	0.0284899	0.902434	0.211688	0.356958	0.161905	0.305847	0.68279	0.663785	0.00103454	0.645455	0.0015779	0.514286	0.00114343
SORBI_3003G346000	SORBI_3005G087000	-0.133937	-0.074125	0.749481	-0.0116883	0.959896	0	1	0.230795	-0.139769	0.545671	0.237662	0.299561	0.2	0.205903
SORBI_3003G346000	SORBI_3007G174600	0.205376	0.0987318	0.670265	0.146753	0.525572	0.12381	0.433604	-0.213349	-0.120104	0.604062	-0.218182	0.342048	-0.180952	0.25244
SORBI_3003G346000	SORBI_3004G209300	0.530276	0.57916	0.00593816	0.392208	0.0786603	0.314286	0.046843	0.0369861	0.00875528	0.969954	0.0103896	0.964349	0	1
SORBI_3003G354000	SORBI_3004G312500	0.206793	0.365878	0.102863	0.0116883	0.959896	0.0190476	0.904113	-0.444825	-0.264188	0.247177	-0.505195	0.0194904	-0.47619	0.00259795
SORBI_3003G357300	SORBI_3005G090600	0.21566	0.150677	0.514436	0.153247	0.507204	0.0761905	0.629898	0.20036	0.153013	0.507861	0.176623	0.443748	0.152381	0.335175
SORBI_3003G368300	SORBI_3001G105900	0.14024	0.0820619	0.72362	0.161039	0.485579	0.0714286	0.651446	-0.326924	-0.337171	0.135001	-0.258442	0.257989	-0.190476	0.228328
SORBI_3003G368300	SORBI_3002G287400	0.268235	0.268922	0.238491	0.219481	0.339111	0.152381	0.335175	0.712982	0.647455	0.00150883	0.693506	0.000489897	0.504762	0.00141098
SORBI_3003G368300	SORBI_3005G126600	0.275013	0.237721	0.299439	0.251948	0.270563	0.161905	0.305847	0.0381957	-0.0154326	0.947064	0.0545455	0.814343	0.047619	0.763285
SORBI_3003G368300	SORBI_3003G379700	0.388436	0.257633	0.259534	0.372727	0.0961022	0.285714	0.0707598	-0.32747	-0.279927	0.219074	-0.34026	0.131238	-0.209524	0.185123
SORBI_3003G368300	SORBI_3005G064600	0.564285	0.554457	0.00909652	0.15974	0.489151	0.104762	0.507604	-0.220312	0.166004	0.472045	-0.285714	0.209295	-0.190476	0.228328
SORBI_3003G368300	SORBI_3001G378900	0.549181	0.391367	0.0793601	0.575325	0.00635831	0.27619	0.0806752	-0.288666	-0.220009	0.33792	-0.223377	0.330388	-0.133333	0.399075
SORBI_3003G368300	SORBI_3007G162700	0.39792	-0.133683	0.563465	0.461039	0.0354198	0.0190476	0.904113	-0.500065	-0.20075	0.382908	-0.409091	0.0655582	-0.309524	0.0502769
SORBI_3003G379700	SORBI_3007G174600	0.4016	0.284984	0.210514	0.394805	0.0765268	0.295238	0.0618667	-0.362483	-0.285504	0.209645	-0.388312	0.0819434	-0.27619	0.0806752
SORBI_3003G379700	SORBI_3004G209300	0.477538	0.328732	0.145671	0.47013	0.031508	0.333333	0.035015	-0.287446	-0.317467	0.160819	-0.224675	0.32751	-0.152381	0.335175
SORBI_3003G379700	SORBI_3K010300	0.130553	0.10724	0.643593	0.14026	0.544247	0.047619	0.763285	-0.0853842	-0.0617632	0.790272	-0.0623377	0.788364	-0.047619	0.763285
SORBI_3003G380900	SORBI_3004G234100	0.618989	0.548656	0.010009	0.481818	0.0269872	0.380952	0.0159808	0.414036	0.36667	0.102064	0.0805195	0.728624	0.0761905	0.629898
SORBI_3003G380900	SORBI_3004G009500	0.341132	0.125166	0.588787	0.267532	0.24102	0.190476	0.228328	0.292961	0.130983	0.571438	0.220779	0.336188	0.142857	0.366256
SORBI_3003G380900	SORBI_3006G165400	0.416395	0.423371	0.0558267	0.138961	0.548018	0.247619	0.11733	0.202718	0.0531165	0.819128	0.209091	0.363026	0.152381	0.335175
SORBI_3003G380900	SORBI_3006G243200	-0.449391	-0.304179	0.180051	-0.22987	0.31615	-0.228571	0.148286	0.448503	0.378197	0.0909426	0.303896	0.180478	0.228571	0.148286
SORBI_3003G380900	SORBI_3004G009400	0.193262	0.0204392	0.929926	0.0753247	0.745555	0.0809524	0.60866	0.296235	0.17407	0.450468	0.202597	0.378452	0.104762	0.507604
SORBI_3003G380900	SORBI_3003G003600	0.0637685	-0.0624964	0.787837	0.119481	0.605955	0	1	0.0536242	0.00115621	0.996031	0.0688312	0.766878	0.104762	0.507604
SORBI_3003G380900	SORBI_3001G451500	-0.185537	-0.100014	0.666219	-0.196104	0.394242	-0.114286	0.469799	0.306815	0.179633	0.435894	0.190909	0.407133	0.104762	0.507604
SORBI_3003G380900	SORBI_3002G375800	0.149961	0.140058	0.544833	-0.0220779	0.924323	0.0761905	0.629898	-0.466726	-0.394971	0.0763922	-0.396104	0.0754764	-0.304762	0.0539194
SORBI_3003G380900	SORBI_3004G309300	0.42283	0.435696	0.0483511	0.307792	0.174674	0.190476	0.228328	0.346483	0.295838	0.192895	0.0415584	0.858048	-0.00952381	0.951969
SORBI_3003G380900	SORBI_3002G008500	-0.287849	-0.165817	0.47255	-0.14026	0.544247	-0.114286	0.469799	-0.538252	-0.465037	0.0336552	-0.432468	0.0502299	-0.304762	0.0539194
SORBI_3003G380900	SORBI_3001G040200	0.557424	0.523158	0.0149496	0.277922	0.222532	0.333333	0.035015	0.652106	0.604232	0.00371965	0.503896	0.0198574	0.361905	0.0220859
SORBI_3003G380900	SORBI_3001G053900	-0.394358	-0.339971	0.131586	-0.141558	0.540488	-0.161905	0.305847	0.371211	0.230466	0.314863	0.266234	0.243399	0.190476	0.228328
SORBI_3003G382100	SORBI_3004G209300	0.338774	0.39139	0.0793409	0.112987	0.62581	0.0666667	0.67329	0.283237	0.282065	0.215427	0.257143	0.260473	0.2	0.205903
SORBI_3003G382100	SORBI_3007G174600	-0.244405	-0.199581	0.385741	-0.224675	0.32751	-0.142857	0.366256	0.264475	0.24061	0.293428	0.206494	0.369152	0.133333	0.399075
SORBI_3003G382100	SORBI_3K010300	0.697879	0.695822	0.000460516	0.549351	0.00989594	0.409524	0.00959603	0.613097	0.589014	0.00496284	0.558442	0.0085101	0.4	0.011412
SORBI_3003G408400	SORBI_3009G050000	-0.119374	-0.0963321	0.677859	-0.128571	0.578604	-0.104762	0.507604	0.420922	0.396476	0.0751775	0.34026	0.131238	0.257143	0.103883
SORBI_3003G408400	SORBI_3001G378900	0.33497	0.20309	0.377268	0.349351	0.120596	0.0857143	0.587746	0.318708	0.201569	0.380928	0.128571	0.578604	0.12381	0.433604
SORBI_3003G408400	SORBI_3010G110000	-0.171042	-0.0803651	0.729125	-0.133766	0.563219	-0.0571429	0.717798	-0.222975	-0.214531	0.350385	-0.223377	0.330388	-0.161905	0.305847
SORBI_3003G408400	SORBI_3010G085400	0.258697	0.25798	0.25887	0.205195	0.372237	0.152381	0.335175	-0.124141	-0.0822375	0.723051	-0.109091	0.637844	-0.0952381	0.546949
SORBI_3003G408400	SORBI_3009G179300	0.329366	0.313386	0.166567	0.244156	0.286153	0.142857	0.366256	0.71162	0.632251	0.00210399	0.667532	0.00094571	0.466667	0.00316276
SORBI_3003G408400	SORBI_3008G112000	0.205916	0.170935	0.458794	0.14026	0.544247	0.0761905	0.629898	0.464395	0.185665	0.420377	-0.109091	0.637844	-0.119048	0.451496
SORBI_3003G408400	SORBI_3007G162700	-0.495979	-0.291879	0.199202	0.0506494	0.827405	-0.228571	0.148286	0.559127	0.184338	0.423764	0.218182	0.342048	0.138095	0.38245
SORBI_3003G408400	SORBI_3002G008500	0.186078	0.14013	0.544623	0.14026	0.544247	0.12381	0.433604	0.0608151	-0.0600481	0.795976	0.123377	0.594168	0.152381	0.335175
SORBI_3003G409800	SORBI_3004G009500	-0.51227	-0.220576	0.336643	-0.302597	0.182441	-0.22381	0.156923	0.408665	0.316173	0.162626	0.316883	0.161633	0.238095	0.132107
SORBI_3003G409800	SORBI_3002G403600	0.169001	0.203534	0.376204	0.114286	0.621818	0.0380952	0.809605	-0.568809	-0.448637	0.0413582	-0.333766	0.139237	-0.266667	0.0916903
SORBI_3003G409800	SORBI_3004G009400	-0.369228	-0.187032	0.416903	-0.00779221	0.973258	-0.047619	0.763285	0.393672	0.22696	0.322484	0.302597	0.182441	0.238095	0.132107
SORBI_3003G442100	SORBI_3003G003600	-0.202055	-0.205056	0.372568	0.0467532	0.840511	-0.128571	0.416128	-0.364541	-0.23067	0.314423	0.0909091	0.695131	0.0857143	0.587746
SORBI_3003G442100	SORBI_3008G112000	0.309978	0.15369	0.50596	0.222078	0.333281	0.119048	0.451496	0.780647	0.364983	0.103771	0.602597	0.00383927	0.233333	0.140017
SORBI_3004G001100	SORBI_3005G126600	-0.341225	-0.168821	0.46445	0.206494	0.369152	-0.12381	0.433604	0.160113	0.206245	0.36974	0.0935065	0.68684	0.0190476	0.904113
SORBI_3004G031100	SORBI_3005G126600	0.157197	-0.0545377	0.814369	0.193506	0.400659	0.12381	0.433604	-0.104965	-0.0809594	0.727196	0.0558442	0.809999	0.0571429	0.717798
SORBI_3004G051900	SORBI_3006G130600	-0.116776	-0.131496	0.569921	0.0727273	0.754064	-0.0190476	0.904113	-0.608891	-0.569878	0.00699683	-0.583117	0.00552908	-0.419048	0.00804227
SORBI_3004G059900	SORBI_3001G378900	-0.0403911	-0.14805	0.521879	0.0441558	0.849271	0.00952381	0.951969	-0.0763277	-0.0356002	0.878242	0.116883	0.613866	0.114286	0.469799
SORBI_3004G059900	SORBI_3005G087000	0.146693	-0.0210937	0.927688	0.123377	0.594168	0.0761905	0.629898	0.376956	0.0011623	0.99601	0.418182	0.0592258	0.266667	0.0916903
SORBI_3004G059900	SORBI_3003G379700	0.148169	0.112802	0.626378	0.15974	0.489151	0.0857143	0.587746	0.0417956	-0.0280813	0.903827	0.0922078	0.690981	0.0380952	0.809605
SORBI_3004G059900	SORBI_3005G126600	0.420799	0.270553	0.235545	0.383117	0.0864783	0.247619	0.11733	0.431304	0.375489	0.0934705	0.412987	0.0627844	0.257143	0.103883
SORBI_3004G059900	SORBI_3001G105900	-0.417723	-0.282898	0.214017	-0.341558	0.129678	-0.195238	0.216907	-0.501108	-0.432191	0.0503936	-0.448052	0.0416562	-0.304762	0.0539194
SORBI_3004G059900	SORBI_3009G237600	0.13714	-0.116497	0.615045	0.125974	0.586364	0.104762	0.507604	-0.250893	-0.274958	0.227708	-0.0116883	0.959896	-0.0190476	0.904113
SORBI_3004G059900	SORBI_3007G162700	-0.0413927	-0.0387474	0.867565	-0.0103896	0.964349	-0.12381	0.433604	-0.381267	-0.0865078	0.709257	-0.323377	0.152742	-0.128571	0.416128
SORBI_3004G059900	SORBI_3009G132900	0.629826	0.55899	0.00843188	0.593506	0.00456449	0.457143	0.00383743	0.340532	-0.0314027	0.892512	0.354545	0.114802	0.238095	0.132107
SORBI_3004G059900	SORBI_3010G229000	0.175027	0.119595	0.605607	0.125974	0.586364	0.0952381	0.546949	-0.331533	-0.255356	0.263916	-0.31039	0.170877	-0.2	0.205903
SORBI_3004G059900	SORBI_3002G167000	0.151899	0.0448375	0.84697	0.145455	0.529283	0.0952381	0.546949	0.497344	0.497947	0.0216096	0.348052	0.122077	0.27619	0.0806752
SORBI_3004G070900	SORBI_3001G478400	-0.463878	-0.433303	0.0497385	-0.251948	0.270563	-0.190476	0.228328	-0.610232	-0.52172	0.015278	-0.487013	0.0251508	-0.361905	0.0220859
SORBI_3004G070900	SORBI_3004G217800	0.532436	0.51752	0.0162715	0.396104	0.0754764	0.285714	0.0707598	0.347751	0.270048	0.236455	0.335065	0.13761	0.209524	0.185123
SORBI_3004G073100	SORBI_3001G378900	0.0573948	0.0602143	0.795423	0.0012987	0.995542	-0.0380952	0.809605	-0.270371	-0.163397	0.479126	-0.164935	0.474942	-0.114286	0.469799
SORBI_3004G073100	SORBI_3003G003600	0.317982	0.396608	0.0750712	0.227273	0.3218	0.0952381	0.546949	-0.0471198	-0.0370337	0.873376	-0.0155844	0.946544	-0.00952381	0.951969
SORBI_3004G073100	SORBI_3006G187900	-0.206358	-0.225131	0.326505	-0.166234	0.471422	-0.104762	0.507604	0.251298	0.0267992	0.9082	0.255844	0.262973	0.171429	0.278272
SORBI_3004G073100	SORBI_3001G053900	0.217414	0.233455	0.30845	0.114286	0.621818	0.0380952	0.809605	0.0407854	-0.00136642	0.99531	0.0441558	0.849271	0	1
SORBI_3004G073100	SORBI_3004G009500	-0.588948	-0.34037	0.131105	0.0168831	0.942096	0.052381	0.740428	0.302409	0.254011	0.266527	0.262338	0.250626	0.2	0.205903
SORBI_3004G073100	SORBI_3007G162700	-0.0968956	-0.0980105	0.672545	-0.0649351	0.779751	-0.0190476	0.904113	-0.402249	-0.136756	0.554448	-0.301299	0.184419	-0.233333	0.140017
SORBI_3004G073100	SORBI_3003G202200	0.333272	0.218574	0.341159	0.309091	0.172768	0.152381	0.335175	-0.1217	-0.0448283	0.847001	-0.102597	0.658097	-0.104762	0.507604
SORBI_3004G073100	SORBI_3002G375800	-0.0884219	-0.113837	0.623195	-0.0454545	0.844888	-0.0380952	0.809605	-0.0390881	0.0210549	0.927821	-0.0714286	0.758328	-0.0761905	0.629898
SORBI_3004G073100	SORBI_3010G110000	-0.243389	-0.15916	0.49075	-0.207792	0.366082	-0.152381	0.335175	0.164053	0.165576	0.473203	0.0909091	0.695131	0.0857143	0.587746
SORBI_3004G073100	SORBI_3006G243200	0.19141	0.205969	0.370396	0.12987	0.574741	0.0761905	0.629898	0.265028	0.237146	0.300643	0.25974	0.255519	0.171429	0.278272
SORBI_3004G073100	SORBI_3004G234100	0.31161	0.295345	0.193673	0.287013	0.207141	0.219048	0.165937	0.268195	0.192584	0.402951	0.137662	0.551801	0.114286	0.469799
SORBI_3004G073100	SORBI_3002G403600	0.221811	0.252432	0.269612	0.128571	0.578604	0.0952381	0.546949	-0.258017	-0.164823	0.475245	-0.0545455	0.814343	-0.0380952	0.809605
SORBI_3004G073100	SORBI_3004G009400	0.431106	-0.135044	0.559464	0.411688	0.0636989	0.314286	0.046843	0.331724	0.263454	0.248541	0.212987	0.353946	0.142857	0.366256
SORBI_3004G073100	SORBI_3004G309300	0.338134	0.299963	0.186468	0.274026	0.229352	0.2	0.205903	0.282399	0.228261	0.319643	0.206494	0.369152	0.142857	0.366256
SORBI_3004G073100	SORBI_3004G196101	0.302573	0.189307	0.411154	0.290909	0.200768	0.195238	0.216907	-0.198574	-0.0624241	0.788077	-0.146753	0.525572	-0.0857143	0.587746
SORBI_3004G078100	SORBI_3003G270800	0.478559	0.427048	0.0535098	0.357143	0.111981	0.247619	0.11733	-0.692567	-0.579034	0.00595158	-0.305195	0.178529	-0.219048	0.165937
SORBI_3004G078100	SORBI_3001G053900	0.110803	0.0502413	0.828775	0.107792	0.641876	0.047619	0.763285	0.480345	0.360998	0.107887	0.35974	0.109211	0.209524	0.185123
SORBI_3004G078100	SORBI_3006G187900	-0.0943512	0.0085874	0.97053	-0.0155844	0.946544	-0.0190476	0.904113	0.209335	0.126289	0.585422	0.0766234	0.741311	0.0380952	0.809605
SORBI_3004G078100	SORBI_3002G403600	0.0899884	0.0542814	0.815227	0.0467532	0.840511	0.0285714	0.856602	-0.206786	-0.297768	0.189869	-0.0909091	0.695131	-0.0952381	0.546949
SORBI_3004G078100	SORBI_3004G217800	-0.0363139	0.0233308	0.920041	-0.061039	0.79268	-0.0190476	0.904113	-0.192987	-0.112799	0.626388	-0.142857	0.536741	-0.0761905	0.629898
SORBI_3004G078100	SORBI_3009G179300	0.171633	0.099666	0.667317	0.185714	0.420251	0.152381	0.335175	0.179763	0.0691369	0.76587	0.227273	0.3218	0.2	0.205903
SORBI_3004G078100	SORBI_3001G478400	0.507126	0.526036	0.014309	0.484416	0.0260562	0.342857	0.0301268	0.404576	0.314772	0.164599	0.315584	0.163454	0.228571	0.148286
SORBI_3004G078100	SORBI_3010G085400	0.585868	0.601012	0.00395834	0.464935	0.0336992	0.333333	0.035015	0.0646425	0.0795532	0.731764	-0.0038961	0.986627	0.00952381	0.951969
SORBI_3004G078100	SORBI_3006G165400	0.0515238	0.0560891	0.80918	-0.0012987	0.995542	0	1	0.461353	0.41419	0.0619461	0.432468	0.0502299	0.304762	0.0539194
SORBI_3004G078100	SORBI_3002G287400	0.662519	0.588363	0.00502291	0.654545	0.00128424	0.485714	0.00212682	-0.108834	-0.153456	0.506619	-0.0181818	0.93765	-0.0190476	0.904113
SORBI_3004G078100	SORBI_3001G105900	0.133554	0.302708	0.182274	-0.0571429	0.805661	-0.0333333	0.833029	-0.499346	-0.513206	0.0173454	-0.461039	0.0354198	-0.314286	0.046843
SORBI_3004G078100	SORBI_3004G202400	0.181641	-0.0225153	0.922828	0.142857	0.536741	0.0809524	0.60866	-0.666846	-0.624581	0.00247225	-0.379221	0.0899996	-0.247619	0.11733
SORBI_3004G078100	SORBI_3003G379700	0.125473	0.0921738	0.69109	0.149351	0.518188	0.12381	0.433604	0.236438	0.221446	0.334693	0.246753	0.280896	0.180952	0.25244
SORBI_3004G078100	SORBI_3005G126600	0.496033	0.434339	0.049134	0.397403	0.0744368	0.266667	0.0916903	0.702776	0.608158	0.003445	0.723377	0.000210751	0.533333	0.00074328
SORBI_3004G097700	SORBI_3004G009500	0.578673	0.348115	0.122005	0.281818	0.215846	0.204762	0.195311	0.275879	0.290995	0.200629	0.142857	0.536741	0.0952381	0.546949
SORBI_3004G097700	SORBI_3004G009400	0.2329	0.213734	0.352221	-0.0623377	0.788364	-0.0952381	0.546949	0.372923	0.355691	0.113551	0.176623	0.443748	0.0952381	0.546949
SORBI_3004G178000	SORBI_3009G132900	0.300764	0.274832	0.227931	0.242857	0.288804	0.2	0.205903	-0.378263	-0.209448	0.362188	0.0480519	0.836137	0.00952381	0.951969
SORBI_3004G182900	SORBI_3001G053900	0.513403	0.476009	0.0291648	0.509091	0.0184221	0.32381	0.0405648	0.0539156	0.0703572	0.761852	-0.0454545	0.844888	-0.0380952	0.809605
SORBI_3004G182900	SORBI_3003G202200	0.00922989	0.00522635	0.982062	0.0038961	0.986627	-0.0190476	0.904113	-0.553867	-0.456263	0.0376218	-0.412987	0.0627844	-0.352381	0.025837
SORBI_3004G182900	SORBI_3009G123400	0.263685	-0.0926042	0.689716	0.254545	0.265488	-0.0142857	0.928008	0.308605	0.236191	0.302653	0.241558	0.291471	0.133333	0.399075
SORBI_3004G182900	SORBI_3002G358800	0.211278	0.219293	0.339533	0.0948052	0.682707	0.047619	0.763285	-0.0143144	0.00199667	0.993147	-0.0012987	0.995542	-0.00952381	0.951969
SORBI_3004G182900	SORBI_3006G153900	0.258075	0.206244	0.369744	0.22987	0.31615	0.190476	0.228328	0.481198	0.457786	0.0369085	0.468831	0.032045	0.304762	0.0539194
SORBI_3004G182900	SORBI_3005G150250	0.525468	0.0960825	0.678651	0.512987	0.0174013	0.0809524	0.60866	-0.431035	-0.247406	0.279584	0.0285714	0.902156	-0.12381	0.433604
SORBI_3004G182900	SORBI_3010G051500	-0.479349	-0.390327	0.0802326	-0.251948	0.270563	-0.180952	0.25244	0.249722	0.21417	0.351216	0.193506	0.400659	0.161905	0.305847
SORBI_3004G182900	SORBI_3002G375800	-0.368506	-0.354262	0.115113	-0.366234	0.102504	-0.247619	0.11733	0.437798	0.405957	0.0678554	0.411688	0.0636989	0.304762	0.0539194
SORBI_3004G191700	SORBI_3001G260800	-0.322421	-0.27764	0.22302	-0.237662	0.299561	-0.219048	0.165937	0.0937089	0.0559581	0.809618	-0.1	0.666264	-0.0571429	0.717798
SORBI_3004G191700	SORBI_3008G157100	0.775125	0.698574	0.000427563	0.612987	0.00313058	0.438095	0.0055926	0.223917	0.136416	0.555441	0.138961	0.548018	0.114286	0.469799
SORBI_3004G191700	SORBI_3008G112000	0.0912694	0.00416726	0.985697	0.0545455	0.814343	0.0380952	0.809605	-0.320108	-0.146399	0.526582	-0.21039	0.359984	-0.195238	0.216907
SORBI_3004G191700	SORBI_3010G229000	0.511525	0.444709	0.0433916	0.480519	0.0274625	0.333333	0.035015	-0.193247	-0.196769	0.392608	-0.0935065	0.68684	-0.0761905	0.629898
SORBI_3004G191700	SORBI_3006G130600	0.259912	0.182576	0.428285	0.288312	0.205002	0.2	0.205903	0.358846	0.255597	0.26345	0.364935	0.10382	0.219048	0.165937
SORBI_3004G191700	SORBI_3007G071000	0.599956	0.587208	0.00513092	0.514286	0.0170714	0.371429	0.0188178	0.705898	0.552189	0.00944481	0.720779	0.000227734	0.552381	0.000476619
SORBI_3004G191700	SORBI_3005G126600	0.242733	0.155117	0.501971	0.25974	0.255519	0.180952	0.25244	0.479781	0.397708	0.074194	0.424675	0.054996	0.32381	0.0405648
SORBI_3004G191700	SORBI_3009G237600	-0.0220137	-0.00744738	0.974441	-0.0324675	0.888889	0	1	-0.379299	-0.355737	0.113502	-0.309091	0.172768	-0.219048	0.165937
SORBI_3004G191700	SORBI_3002G287400	0.0838637	-0.0169288	0.94194	0.119481	0.605955	0.114286	0.469799	0.642961	0.698683	0.000426304	0.537662	0.0119433	0.4	0.011412
SORBI_3004G191700	SORBI_3004G009500	-0.346932	-0.0594409	0.797998	-0.307792	0.174674	-0.22381	0.156923	0.142288	-0.000427561	0.998532	0.0285714	0.902156	0.047619	0.763285
SORBI_3004G191700	SORBI_3004G234100	-0.366897	-0.311489	0.169287	-0.411688	0.0636989	-0.314286	0.046843	-0.561324	-0.417828	0.059463	-0.284416	0.211464	-0.209524	0.185123
SORBI_3004G191700	SORBI_3001G059100	-0.432914	-0.477775	0.0284886	-0.284416	0.211464	-0.209524	0.185123	-0.365607	-0.290412	0.201573	-0.279221	0.220289	-0.171429	0.278272
SORBI_3004G191700	SORBI_3004G247000	-0.32498	-0.276813	0.224459	-0.315584	0.163454	-0.2	0.205903	0.340552	0.386787	0.0832557	0.236364	0.302288	0.161905	0.305847
SORBI_3004G191700	SORBI_3004G009400	-0.472707	-0.124331	0.591297	-0.427273	0.0533704	-0.266667	0.0916903	-0.210192	-0.0908246	0.695401	0.00909091	0.968803	0.0285714	0.856602
SORBI_3004G191700	SORBI_3005G018700	-0.635625	-0.599585	0.00406812	-0.596104	0.00434655	-0.409524	0.00959603	-0.203842	-0.115219	0.618956	-0.137662	0.551801	-0.114286	0.469799
SORBI_3004G191800	SORBI_3004G193000	-0.396885	-0.289467	0.203111	-0.263636	0.248202	-0.166667	0.291841	0.349803	0.139319	0.546978	-0.111688	0.629811	-0.0333333	0.833029
SORBI_3004G191800	SORBI_3002G368700	0.276253	0.149985	0.516392	0.150649	0.514514	0.195238	0.216907	0.251578	-0.0818638	0.724262	0.244156	0.286153	0.138095	0.38245
SORBI_3004G191901	SORBI_3008G157100	-0.683598	-0.616428	0.00292148	-0.436364	0.0479694	-0.27619	0.0806752	0.619174	0.545937	0.0104618	0.58961	0.00490835	0.438095	0.0055926
SORBI_3004G191901	SORBI_3008G112000	0.188614	0.0728145	0.753777	0.192208	0.403889	0.104762	0.507604	0.77954	0.398617	0.0734743	0.235065	0.30503	0.109524	0.488504
SORBI_3004G191901	SORBI_3002G239200	0.292466	0.289685	0.202756	0.225974	0.324648	0.133333	0.399075	0.256224	0.183601	0.425654	0.24026	0.294152	0.171429	0.278272
SORBI_3004G191901	SORBI_3002G375800	0.566314	0.55046	0.00971761	0.541558	0.0112258	0.390476	0.0135269	-0.259627	-0.224474	0.327955	-0.215584	0.347968	-0.133333	0.399075
SORBI_3004G191901	SORBI_3007G174600	-0.141463	-0.058086	0.802514	-0.172727	0.454024	-0.142857	0.366256	-0.153191	-0.153008	0.507874	-0.1	0.666264	-0.047619	0.763285
SORBI_3004G191901	SORBI_3003G202200	0.44201	0.432347	0.0503011	0.427273	0.0533704	0.314286	0.046843	0.370789	0.250825	0.272777	0.235065	0.30503	0.161905	0.305847
SORBI_3004G191901	SORBI_3K010300	0.177789	0.202801	0.377962	-0.0324675	0.888889	-0.00952381	0.951969	0.260428	0.0118411	0.959372	0.158442	0.492736	0.104762	0.507604
SORBI_3004G191901	SORBI_3004G209300	-0.132464	0.0350457	0.880124	-0.174026	0.450585	-0.0666667	0.67329	0.293217	0.241055	0.292509	0.194805	0.397443	0.114286	0.469799
SORBI_3004G191901	SORBI_3009G123400	-0.323697	-0.149775	0.516987	-0.307792	0.174674	-0.185714	0.240171	0.200843	0.265254	0.245203	-0.0857143	0.711814	-0.0571429	0.717798
SORBI_3004G200866	SORBI_3004G348300	0.463839	0.33778	0.134252	0.47013	0.031508	0.252381	0.110445	-0.0927776	-0.081646	0.724968	0.012987	0.955444	0.0666667	0.67329
SORBI_3004G200866	SORBI_3001G067100	-0.0271932	-0.104131	0.653294	0.0441558	0.849271	0.0142857	0.928008	0.579069	0.538942	0.0117036	0.416883	0.0601007	0.295238	0.0618667
SORBI_3004G200866	SORBI_3006G130600	0.532465	0.487764	0.0248938	0.388312	0.0819434	0.252381	0.110445	0.526232	0.537837	0.0119103	0.480519	0.0274625	0.247619	0.11733
SORBI_3004G200866	SORBI_3004G009500	0.625983	0.436122	0.0481073	0.215584	0.347968	0.133333	0.399075	0.150593	0.286776	0.207533	-0.132468	0.567049	-0.114286	0.469799
SORBI_3004G200866	SORBI_3004G247000	-0.0945804	-0.0770883	0.739794	-0.0350649	0.880059	-0.0809524	0.60866	-0.175456	-0.124366	0.59119	-0.184416	0.423566	-0.2	0.205903
SORBI_3004G200866	SORBI_3004G009400	0.248923	0.263391	0.248659	-0.0935065	0.68684	-0.0809524	0.60866	0.253309	0.373299	0.0955526	-0.198701	0.387882	-0.171429	0.278272
SORBI_3004G205200	SORBI_3006G130600	0.326979	0.0998325	0.666792	0.355844	0.113385	0.228571	0.148286	-0.219843	-0.13645	0.555343	-0.224675	0.32751	-0.12381	0.433604
SORBI_3004G205200	SORBI_3002G287400	-0.0677392	0.0320334	0.890366	-0.0844156	0.716005	-0.0666667	0.67329	-0.344848	-0.329927	0.144126	-0.245455	0.283517	-0.152381	0.335175
SORBI_3004G205200	SORBI_3002G403600	-0.427562	-0.401586	0.0711616	-0.387013	0.0830602	-0.219048	0.165937	-0.214604	-0.0463219	0.841964	-0.0532468	0.818692	-0.0571429	0.717798
SORBI_3004G227400	SORBI_3007G193300	0.167583	-0.0828504	0.721066	0.115584	0.617837	0.133333	0.399075	0.452049	0.228078	0.320043	0.336364	0.135997	0.214286	0.175334
SORBI_3004G227400	SORBI_3002G375800	0.601296	0.495173	0.0224677	0.588312	0.00502764	0.438095	0.0055926	-0.398238	-0.385881	0.0840425	-0.336364	0.135997	-0.209524	0.185123
SORBI_3004G227400	SORBI_3001G451500	-0.58737	-0.482558	0.0267194	-0.309091	0.172768	-0.257143	0.103883	0.459941	0.431113	0.0510347	0.463636	0.0342653	0.333333	0.035015
SORBI_3004G227400	SORBI_3003G003600	-0.734057	-0.643915	0.00163285	-0.677922	0.000732532	-0.457143	0.00383743	0.390894	0.385407	0.0844566	0.344156	0.126598	0.27619	0.0806752
SORBI_3004G227400	SORBI_3006G243200	-0.252748	-0.175411	0.446933	-0.274026	0.229352	-0.171429	0.278272	0.0779918	0.0587659	0.800247	0.0519481	0.823046	0.0380952	0.809605
SORBI_3004G233200	SORBI_3010G110000	-0.12489	-0.0989043	0.669721	0.0220779	0.924323	0.0285714	0.856602	-0.116308	-0.188582	0.41298	-0.0233766	0.919885	-0.0190476	0.904113
SORBI_3004G233200	SORBI_3009G123400	-0.173235	-0.0430662	0.852951	-0.0818182	0.72441	0.0142857	0.928008	-0.24267	0.274716	0.228135	-0.315584	0.163454	-0.219048	0.165937
SORBI_3004G233200	SORBI_3004G247000	0.0993244	0.115365	0.618508	0.105195	0.649967	0.0952381	0.546949	-0.433052	-0.362821	0.10599	-0.301299	0.184419	-0.209524	0.185123
SORBI_3004G233200	SORBI_3003G003600	0.171188	0.128404	0.579102	0.0532468	0.818692	0.00952381	0.951969	0.805001	0.753059	8.14814e-05	0.733766	0.00015324	0.552381	0.000476619
SORBI_3004G233200	SORBI_3005G018700	0.607695	0.576773	0.0061969	0.596104	0.00434655	0.438095	0.0055926	0.588268	0.682459	0.000653163	0.427273	0.0533704	0.295238	0.0618667
SORBI_3004G233200	SORBI_3007G044300	0.0921022	0.178532	0.438759	-0.00909091	0.968803	-0.00952381	0.951969	0.387122	0.387297	0.0828151	0.266234	0.243399	0.180952	0.25244
SORBI_3004G233200	SORBI_3004G234100	0.522895	0.43095	0.0511323	0.527273	0.0140406	0.342857	0.0301268	-0.272161	-0.201049	0.382184	-0.187013	0.416951	-0.104762	0.507604
SORBI_3004G233200	SORBI_3006G165400	0.434748	0.408257	0.0661636	0.320779	0.156257	0.209524	0.185123	0.465078	0.291484	0.199838	0.371429	0.0973584	0.257143	0.103883
SORBI_3004G233200	SORBI_3006G243200	-0.321056	-0.263323	0.248786	-0.337662	0.134397	-0.257143	0.103883	-0.376108	-0.384826	0.0849664	-0.225974	0.324648	-0.161905	0.305847
SORBI_3004G233200	SORBI_3004G309300	0.648557	0.434235	0.0491944	0.58961	0.00490835	0.47619	0.00259795	-0.0682212	-0.0260037	0.910914	-0.0987013	0.670361	-0.0380952	0.809605
SORBI_3004G233200	SORBI_3001G040200	0.631496	0.580196	0.00582873	0.603896	0.00374398	0.438095	0.0055926	0.369689	0.181218	0.431787	0.383117	0.0864783	0.27619	0.0806752
SORBI_3004G233200	SORBI_3007G193300	0.35754	0.208559	0.364274	0.392208	0.0786603	0.27619	0.0806752	-0.343059	-0.152486	0.50934	0.149351	0.518188	0.157143	0.320292
SORBI_3004G233200	SORBI_3001G053900	-0.0785918	-0.0326116	0.888398	-0.11039	0.633823	-0.00952381	0.951969	0.230017	0.168789	0.464537	0.215584	0.347968	0.142857	0.366256
SORBI_3004G233200	SORBI_3006G092500	-0.620175	-0.408892	0.0657021	-0.232468	0.31056	-0.195238	0.216907	0.17094	0.347761	0.122411	-0.0831169	0.720203	-0.047619	0.763285
SORBI_3004G233200	SORBI_3002G375800	0.245831	0.153134	0.507521	0.233766	0.307788	0.161905	0.305847	-0.256496	-0.203638	0.375955	-0.205195	0.372237	-0.142857	0.366256
SORBI_3004G233200	SORBI_3009G225700	-0.532582	-0.355972	0.113247	-0.538961	0.0117001	-0.366667	0.0203948	-0.133159	-0.131305	0.570485	0.0233766	0.919885	-0.00952381	0.951969
SORBI_3004G233200	SORBI_3008G112000	0.129654	0.246062	0.28229	-0.0142857	0.950993	-0.00952381	0.951969	-0.58985	-0.220289	0.33729	-0.128571	0.578604	-0.0428571	0.786351
SORBI_3004G256200	SORBI_3004G247000	0.30304	0.170728	0.459346	0.293506	0.196593	0.219048	0.165937	-0.712341	-0.661492	0.00109229	-0.651948	0.00136298	-0.428571	0.0067177
SORBI_3004G261700	SORBI_3003G202200	0.393022	0.359142	0.109844	0.407792	0.066503	0.27619	0.0806752	-0.135674	-0.106701	0.645272	-0.0623377	0.788364	-0.0190476	0.904113
SORBI_3004G261700	SORBI_3004G348300	0.317085	0.316707	0.161879	0.233766	0.307788	0.161905	0.305847	-0.282126	-0.0975821	0.6739	-0.245455	0.283517	-0.180952	0.25244
SORBI_3004G261700	SORBI_3006G130600	-0.135767	-0.101607	0.661207	0.0168831	0.942096	-0.0190476	0.904113	-0.25481	-0.0898861	0.698406	-0.172727	0.454024	-0.114286	0.469799
SORBI_3004G261700	SORBI_3003G270800	0.391175	0.384675	0.0850992	0.294805	0.194527	0.209524	0.185123	-0.129748	-0.0947347	0.682931	-0.180519	0.433595	-0.0761905	0.629898
SORBI_3004G267400	SORBI_3005G126600	-0.202834	-0.227219	0.321917	-0.0922078	0.690981	-0.0571429	0.717798	-0.36344	-0.351734	0.117912	-0.341558	0.129678	-0.228571	0.148286
SORBI_3004G267400	SORBI_3004G191901	-0.599348	-0.576295	0.00624974	-0.527273	0.0140406	-0.371429	0.0188178	-0.0474812	-0.143551	0.534745	0.074026	0.749806	0.12381	0.433604
SORBI_3004G267600	SORBI_3004G009500	0.727352	0.578412	0.00601833	0.45974	0.0360083	0.309524	0.0502769	-0.148403	-0.0668449	0.773434	-0.114286	0.621818	-0.0952381	0.546949
SORBI_3004G267600	SORBI_3003G270800	0.209702	0.0853815	0.712887	0.11039	0.633823	0.0952381	0.546949	0.268978	0.188878	0.412235	-0.0714286	0.758328	-0.0190476	0.904113
SORBI_3004G267600	SORBI_3004G009400	0.35487	0.439968	0.0459488	0.0857143	0.711814	0.104762	0.507604	-0.178596	-0.0945442	0.683537	-0.149351	0.518188	-0.114286	0.469799
SORBI_3004G273800	SORBI_3001G451500	0.488001	0.271569	0.233723	0.41039	0.0646235	0.319048	0.0436085	-0.483109	-0.416709	0.0602189	-0.32987	0.144198	-0.209524	0.185123
SORBI_3004G273800	SORBI_3002G368700	0.712656	0.414488	0.0617398	0.722078	0.000219101	0.566667	0.000338483	-0.18909	-0.241041	0.292538	-0.0818182	0.72441	-0.047619	0.763285
SORBI_3004G273800	SORBI_3009G123400	-0.342256	-0.259766	0.255471	-0.309091	0.172768	-0.209524	0.185123	0.210403	0.079482	0.731996	0.212987	0.353946	0.161905	0.305847
SORBI_3004G273800	SORBI_3006G130600	0.217099	0.175445	0.446844	0.0493506	0.831769	0.0619048	0.695413	0.292631	0.293312	0.196903	0.274026	0.229352	0.209524	0.185123
SORBI_3004G273800	SORBI_3005G150250	0.467765	0.0108264	0.962851	-0.1	0.666264	0.0904762	0.567172	0.634056	0.348748	0.121281	-0.0038961	0.986627	0.0857143	0.587746
SORBI_3004G280800	SORBI_3005G087000	-0.138841	-0.0736611	0.751002	-0.0337662	0.884472	-0.0285714	0.856602	0.223361	-0.00232418	0.992022	0.212987	0.353946	0.142857	0.366256
SORBI_3004G283201	SORBI_3003G003600	-0.339428	-0.0817982	0.724475	-0.361039	0.107844	-0.204762	0.195311	0.426191	0.186474	0.418318	0.0571429	0.805661	0.0619048	0.695413
SORBI_3004G283201	SORBI_3008G112000	-0.489486	-0.377057	0.0920007	-0.294805	0.194527	-0.22381	0.156923	0.783031	0.148781	0.519804	0.454545	0.0384394	0.195238	0.216907
SORBI_3004G283300	SORBI_3006G243200	0.0894727	0.128065	0.580115	-0.127273	0.582479	-0.12381	0.433604	-0.391235	-0.298974	0.187996	0.111688	0.629811	0.0857143	0.587746
SORBI_3004G283300	SORBI_3004G009500	0.206494	-0.0960489	0.678758	0.366234	0.102504	0.214286	0.175334	-0.246191	-0.208249	0.365004	0.0285714	0.902156	-0.0190476	0.904113
SORBI_3004G283300	SORBI_3004G009400	-0.0480998	-0.141405	0.540931	0.0519481	0.823046	0.0380952	0.809605	-0.141484	-0.17053	0.459873	0.0831169	0.720203	0.0190476	0.904113
SORBI_3004G283300	SORBI_3004G309300	0.221645	0.0603796	0.794873	0.061039	0.79268	0.0380952	0.809605	0.283168	-0.0898524	0.698514	0.0519481	0.823046	0.0571429	0.717798
SORBI_3004G283300	SORBI_3003G003600	-0.304316	-0.103937	0.6539	-0.294805	0.194527	-0.2	0.205903	0.676094	0.541559	0.0112256	0.450649	0.0403453	0.342857	0.0301268
SORBI_3004G283300	SORBI_3002G008500	0.070387	0.126993	0.583313	-0.0116883	0.959896	-0.0190476	0.904113	-0.481537	-0.363999	0.104777	-0.396104	0.0754764	-0.238095	0.132107
SORBI_3004G283300	SORBI_3008G112000	-0.333395	-0.254138	0.266281	-0.158442	0.492736	-0.104762	0.507604	0.218923	-0.0704358	0.761593	0.0415584	0.858048	0.0333333	0.833029
SORBI_3004G296900	SORBI_3001G451500	-0.342855	-0.246739	0.280924	-0.307792	0.174674	-0.252381	0.110445	0.0775521	-0.027896	0.904459	-0.0116883	0.959896	0.0238095	0.880303
SORBI_3004G296900	SORBI_3004G009400	0.1597	0.256172	0.26234	-0.0454545	0.844888	-0.052381	0.740428	0.556947	0.45726	0.0371536	0.277922	0.222532	0.242857	0.124547
SORBI_3004G296900	SORBI_3004G309300	0.231794	0.0488734	0.833373	0.151948	0.510853	0.1	0.527089	0.297434	0.315197	0.164	0.00649351	0.977714	-0.0142857	0.928008
SORBI_3004G296900	SORBI_3010G051500	0.442851	0.344283	0.126449	0.394805	0.0765268	0.271429	0.0860404	-0.323096	-0.229306	0.317371	-0.32987	0.144198	-0.17619	0.265139
SORBI_3004G296900	SORBI_3010G110000	0.230005	0.0155192	0.946767	0.258442	0.257989	0.157143	0.320292	0.332651	0.241343	0.291914	-0.0545455	0.814343	-0.0238095	0.880303
SORBI_3004G296900	SORBI_3006G243200	0.101591	0.163298	0.479397	-0.0948052	0.682707	-0.0619048	0.695413	0.635841	0.504204	0.01977	0.275325	0.227064	0.157143	0.320292
SORBI_3004G296900	SORBI_3007G174600	0.193822	0.0519099	0.823174	0.206494	0.369152	0.157143	0.320292	0.175602	0.102441	0.658589	-0.0597403	0.797001	0.0047619	0.975974
SORBI_3004G296900	SORBI_3002G368700	-0.355912	-0.243956	0.286561	-0.362338	0.106491	-0.22381	0.156923	-0.411845	-0.31878	0.159	-0.27013	0.236308	-0.17619	0.265139
SORBI_3004G296900	SORBI_3004G009500	0.497474	0.404963	0.0685969	-0.025974	0.911015	-0.047619	0.763285	0.557748	0.417961	0.0593739	0.251948	0.270563	0.214286	0.175334
SORBI_3004G296900	SORBI_3002G375800	-0.126183	-0.0385528	0.868224	-0.168831	0.464423	-0.1	0.527089	-0.592359	-0.408696	0.0658445	-0.581818	0.0056607	-0.414286	0.00878852
SORBI_3004G296900	SORBI_3K010300	-0.355708	-0.262191	0.2509	-0.346753	0.123571	-0.22381	0.156923	-0.594185	-0.711503	0.00029834	-0.298701	0.188418	-0.204762	0.195311
SORBI_3004G296900	SORBI_3003G003600	0.102041	-0.0760442	0.743203	0.106494	0.645917	0.0714286	0.651446	-0.368957	-0.208102	0.365352	-0.168831	0.464423	-0.0904762	0.567172
SORBI_3004G296900	SORBI_3004G209300	-0.203433	-0.211132	0.358252	-0.0415584	0.858048	-0.0333333	0.833029	0.459887	0.3314	0.142235	0.209091	0.363026	0.185714	0.240171
SORBI_3004G296900	SORBI_3006G165400	0.170811	0.0590802	0.7992	0.0883117	0.703456	0.052381	0.740428	0.0749997	-0.0451633	0.845871	0.168831	0.464423	0.1	0.527089
SORBI_3004G296900	SORBI_3001G053900	0.108555	0.0739753	0.749972	0.105195	0.649967	0.0333333	0.833029	0.390818	0.21153	0.357326	0.32987	0.144198	0.261905	0.0976345
SORBI_3004G296900	SORBI_3006G187900	0.168648	0.0975584	0.673975	0.0441558	0.849271	-0.0047619	0.975974	-0.0678329	-0.0479194	0.836583	-0.118182	0.609905	-0.0904762	0.567172
SORBI_3004G296900	SORBI_3006G153900	0.194999	0.187416	0.415929	0.167532	0.467916	0.109524	0.488504	0.136784	0.116646	0.614589	0.127273	0.582479	0.0809524	0.60866
SORBI_3004G300500	SORBI_3009G132900	-0.460079	-0.213535	0.352681	-0.4	0.07239	-0.304762	0.0539194	0.689284	0.532485	0.012954	0.231169	0.313347	0.161905	0.305847
SORBI_3004G300500	SORBI_3006G165400	-0.228139	-0.223852	0.329333	-0.146753	0.525572	-0.0952381	0.546949	-0.2608	-0.209022	0.363188	-0.267532	0.24102	-0.161905	0.305847
SORBI_3004G310600	SORBI_3009G179300	0.138462	-0.0321573	0.889944	0.0727273	0.754064	-0.00952381	0.951969	-0.361157	-0.262149	0.250978	-0.198701	0.387882	-0.12381	0.433604
SORBI_3004G310600	SORBI_3007G174600	-0.346716	-0.30033	0.185903	-0.290909	0.200768	-0.285714	0.0707598	0.334176	0.300252	0.186024	0.236364	0.302288	0.161905	0.305847
SORBI_3004G310600	SORBI_3010G110000	0.106341	-0.0742712	0.749003	0.12987	0.574741	0.0380952	0.809605	-0.0922726	-0.114055	0.622528	0.1	0.666264	0.0666667	0.67329
SORBI_3004G310600	SORBI_3002G287400	0.248049	0.120112	0.604038	0.0727273	0.754064	0.0285714	0.856602	0.571393	0.524582	0.0146297	0.519481	0.0158015	0.342857	0.0301268
SORBI_3004G310600	SORBI_3004G234100	0.205164	0.0651323	0.779098	0.193506	0.400659	0.0857143	0.587746	0.199212	0.122233	0.597617	0.203896	0.375337	0.114286	0.469799
SORBI_3004G310600	SORBI_3003G270800	0.216344	0.286176	0.208528	-0.0818182	0.72441	-0.0666667	0.67329	0.318207	0.0773691	0.738878	0.315584	0.163454	0.2	0.205903
SORBI_3004G310600	SORBI_3005G064600	-0.311459	-0.157605	0.495052	-0.294805	0.194527	-0.238095	0.132107	0.203452	0.10751	0.642753	-0.0272727	0.906584	-0.047619	0.763285
SORBI_3004G310600	SORBI_3001G260800	0.14459	-0.0339642	0.8838	0.0961039	0.678583	0.047619	0.763285	-0.434559	-0.30188	0.183532	-0.3	0.186411	-0.228571	0.148286
SORBI_3004G310600	SORBI_3005G018700	0.331636	0.186357	0.418617	0.297403	0.19044	0.209524	0.185123	-0.499641	-0.388736	0.0815811	-0.403896	0.0693995	-0.304762	0.0539194
SORBI_3004G310600	SORBI_3004G247000	0.465966	0.44684	0.0422791	0.155844	0.499944	0.171429	0.278272	0.457218	0.359951	0.108988	0.432468	0.0502299	0.314286	0.046843
SORBI_3004G310600	SORBI_3001G059100	0.298478	0.201388	0.381364	0.236364	0.302288	0.228571	0.148286	-0.34121	-0.233746	0.30783	-0.246753	0.280896	-0.190476	0.228328
SORBI_3004G310600	SORBI_3004G009400	0.0475145	-0.0626954	0.787176	0.155844	0.499944	0.0904762	0.567172	0.422199	0.172311	0.455129	0.411688	0.0636989	0.27619	0.0806752
SORBI_3004G310600	SORBI_3009G132900	-0.280827	-0.251707	0.271037	-0.116883	0.613866	-0.12381	0.433604	0.504262	0.225858	0.324902	-0.1	0.666264	-0.0761905	0.629898
SORBI_3004G310600	SORBI_3008G112000	-0.408925	-0.250065	0.274281	-0.354545	0.114802	-0.209524	0.185123	0.502545	0.217753	0.34302	-0.0324675	0.888889	0.0238095	0.880303
SORBI_3004G310600	SORBI_3010G229000	-0.154362	-0.0736257	0.751117	-0.180519	0.433595	-0.12381	0.433604	-0.387831	-0.323241	0.152924	-0.351948	0.117673	-0.266667	0.0916903
SORBI_3004G310600	SORBI_3006G130600	0.548262	0.152429	0.5095	0.453247	0.0390667	0.266667	0.0916903	0.029254	0.0468008	0.84035	-0.012987	0.955444	-0.0285714	0.856602
SORBI_3004G310600	SORBI_3K010300	0.274224	0.0655632	0.777672	0.21039	0.359984	0.171429	0.278272	-0.39711	-0.258705	0.257486	-0.34026	0.131238	-0.238095	0.132107
SORBI_3004G310600	SORBI_3004G348300	0.433031	0.157687	0.494825	0.396104	0.0754764	0.238095	0.132107	0.372039	0.410288	0.0646962	0.266234	0.243399	0.228571	0.148286
SORBI_3004G310600	SORBI_3004G209300	0.210493	0.173204	0.452759	0.0883117	0.703456	0.00952381	0.951969	0.0158667	0.0366797	0.874577	-0.0506494	0.827405	-0.0190476	0.904113
SORBI_3004G310600	SORBI_3009G123400	0.394746	0.155514	0.500865	0.251948	0.270563	0.114286	0.469799	-0.500804	-0.295688	0.193131	-0.158442	0.492736	-0.114286	0.469799
SORBI_3004G310600	SORBI_3001G378900	-0.148682	-0.174432	0.449513	-0.0194805	0.933206	-0.0952381	0.546949	-0.241087	0.0606186	0.794078	-0.153247	0.507204	-0.0666667	0.67329
SORBI_3004G310600	SORBI_3005G087000	0.292013	0.257714	0.259379	0.249351	0.275699	0.247619	0.11733	0.419712	0.210544	0.359623	-0.0571429	0.805661	-0.00952381	0.951969
SORBI_3004G310600	SORBI_3001G105900	0.583795	0.641118	0.00173681	0.492208	0.023415	0.314286	0.046843	-0.128791	-0.0505358	0.827786	-0.227273	0.3218	-0.2	0.205903
SORBI_3004G310600	SORBI_3003G033900	-0.183759	-0.0653506	0.778375	-0.0116883	0.959896	0.0142857	0.928008	-0.399393	-0.303487	0.181095	-0.298701	0.188418	-0.238095	0.132107
SORBI_3004G310600	SORBI_3003G202200	0.595698	0.466281	0.0331202	0.358442	0.11059	0.295238	0.0618667	-0.144532	-0.0386547	0.867879	0.00649351	0.977714	-0.00952381	0.951969
SORBI_3004G310600	SORBI_3003G028000	-0.0838864	-0.0620969	0.789164	0.0584416	0.801328	0.0571429	0.717798	0.372381	0.389315	0.0810883	0.218182	0.342048	0.12381	0.433604
SORBI_3004G310600	SORBI_3007G162700	0.64439	0.240515	0.293624	0.249351	0.275699	0.238095	0.132107	0.606503	0.226155	0.324249	-0.332468	0.140877	-0.157143	0.320292
SORBI_3004G310600	SORBI_3008G157100	0.0976499	-0.0825851	0.721925	0.180519	0.433595	0.0571429	0.717798	-0.0216832	0.00362276	0.987565	-0.0649351	0.779751	-0.0571429	0.717798
SORBI_3004G310600	SORBI_3002G368700	0.504194	0.235741	0.3036	0.42987	0.0517819	0.390476	0.0135269	0.115229	0.0438867	0.850179	-0.00649351	0.977714	-0.0190476	0.904113
SORBI_3004G310600	SORBI_3009G237600	0.338394	0.274057	0.229297	0.157143	0.496334	0.104762	0.507604	-0.439186	-0.311895	0.168702	-0.328571	0.14588	-0.238095	0.132107
SORBI_3004G310600	SORBI_3004G009500	0.284901	0.00567267	0.980531	0.384416	0.0853275	0.238095	0.132107	0.444225	0.213848	0.351957	0.450649	0.0403453	0.314286	0.046843
SORBI_3004G310600	SORBI_3005G126600	0.112702	0.0515275	0.824457	0.0467532	0.840511	-0.0380952	0.809605	-0.175739	-0.140555	0.543392	-0.114286	0.621818	-0.0571429	0.717798
SORBI_3004G321300	SORBI_3002G375800	0.339433	0.394863	0.0764794	0.236364	0.302288	0.161905	0.305847	-0.521204	-0.557613	0.00862945	-0.458442	0.0366045	-0.333333	0.035015
SORBI_3004G321300	SORBI_3001G053900	-0.159373	-0.110656	0.633	-0.00909091	0.968803	-0.0285714	0.856602	0.522641	0.494976	0.0225299	0.424675	0.054996	0.314286	0.046843
SORBI_3004G321300	SORBI_3006G243200	0.170753	0.146149	0.527297	0.148052	0.521874	0.0857143	0.587746	0.548125	0.536796	0.0121078	0.525974	0.0143225	0.390476	0.0135269
SORBI_3004G337500	SORBI_3008G112000	-0.247418	-0.275043	0.227559	-0.0909091	0.695131	-0.0666667	0.67329	-0.40703	-0.221713	0.334096	-0.336364	0.135997	-0.147619	0.350497
SORBI_3004G338800	SORBI_3005G018700	0.125394	0.0816354	0.725002	0.0688312	0.766878	0.047619	0.763285	-0.403412	-0.305157	0.178586	-0.246753	0.280896	-0.142857	0.366256
SORBI_3004G338800	SORBI_3004G009400	0.41955	0.271792	0.233324	0.3	0.186411	0.190476	0.228328	0.176009	0.218376	0.341608	0.0285714	0.902156	0.0380952	0.809605
SORBI_3004G338800	SORBI_3004G009500	0.302219	0.111014	0.631894	0.0922078	0.690981	0.0904762	0.567172	0.24239	0.304592	0.179431	0.038961	0.866841	0.0190476	0.904113
SORBI_3004G338800	SORBI_3002G287400	0.473518	0.511793	0.0177093	0.320779	0.156257	0.209524	0.185123	0.523588	0.617028	0.00288626	0.390909	0.0797436	0.257143	0.103883
SORBI_3004G338800	SORBI_3006G130600	0.255785	0.292713	0.197862	-0.0727273	0.754064	-0.0666667	0.67329	0.594185	0.487253	0.0250683	0.574026	0.00650601	0.380952	0.0159808
SORBI_3004G338800	SORBI_3010G229000	0.463324	0.446066	0.0426807	0.318182	0.159827	0.219048	0.165937	-0.244034	-0.257445	0.259893	-0.0714286	0.758328	-0.0285714	0.856602
SORBI_3004G338800	SORBI_3005G126600	0.335926	0.446654	0.0423753	0.166234	0.471422	0.142857	0.366256	0.240821	0.105749	0.648239	0.216883	0.345	0.2	0.205903
SORBI_3004G350300	SORBI_3004G009400	-0.45284	-0.338604	0.133245	0.0805195	0.728624	0.0666667	0.67329	0.37762	0.107783	0.641906	0.385714	0.0841882	0.257143	0.103883
SORBI_3004G350300	SORBI_3001G451500	0.202837	0.184988	0.422103	0.145455	0.529283	0.0857143	0.587746	-0.312238	-0.225382	0.32595	-0.258442	0.257989	-0.2	0.205903
SORBI_3004G350300	SORBI_3004G009500	-0.790269	-0.447532	0.0419228	-0.294805	0.194527	-0.242857	0.124547	0.362793	0.171343	0.457705	0.366234	0.102504	0.238095	0.132107
SORBI_3004G350300	SORBI_3002G375800	-0.27783	-0.252395	0.269686	-0.277922	0.222532	-0.171429	0.278272	-0.435416	-0.420199	0.0578865	-0.35974	0.109211	-0.247619	0.11733
SORBI_3004G354700	SORBI_3004G202400	-0.668972	-0.442098	0.0447861	-0.361039	0.107844	-0.261905	0.0976345	-0.476113	-0.385429	0.0844372	-0.416883	0.0601007	-0.27619	0.0806752
SORBI_3004G354700	SORBI_3009G050000	-0.352365	-0.287196	0.206839	-0.381818	0.0876405	-0.238095	0.132107	-0.220568	-0.185419	0.421003	-0.225974	0.324648	-0.152381	0.335175
SORBI_3004G354700	SORBI_3002G287400	-0.526864	-0.383166	0.0864348	-0.584416	0.0054	-0.380952	0.0159808	-0.0429573	0.0162828	0.944152	-0.0324675	0.888889	-0.0285714	0.856602
SORBI_3004G354700	SORBI_3004G234100	-0.107291	-0.122441	0.59699	-0.0233766	0.919885	0.0285714	0.856602	-0.612397	-0.504159	0.0197827	-0.222078	0.333281	-0.12381	0.433604
SORBI_3004G354700	SORBI_3010G110000	0.699228	0.653635	0.00131138	0.628571	0.00227442	0.419048	0.00804227	-0.17948	-0.113044	0.625633	-0.11039	0.633823	-0.0952381	0.546949
SORBI_3004G354700	SORBI_3004G209300	0.275413	0.17708	0.442551	0.184416	0.423566	0.152381	0.335175	0.370004	0.325185	0.150329	0.335065	0.13761	0.219048	0.165937
SORBI_3004G354700	SORBI_3001G378900	0.265627	0.224459	0.327988	0.216883	0.345	0.180952	0.25244	-0.164918	-0.153332	0.506966	0.171429	0.457477	0.12381	0.433604
SORBI_3004G354700	SORBI_3004G348300	-0.0638421	-0.0346796	0.881368	-0.0402597	0.862442	0	1	0.283252	0.243041	0.288429	0.235065	0.30503	0.142857	0.366256
SORBI_3004G354700	SORBI_3K010300	0.210739	0.17471	0.448779	0.138961	0.548018	0.133333	0.399075	0.68477	0.61673	0.0029037	0.625974	0.0024016	0.438095	0.0055926
SORBI_3004G354700	SORBI_3003G003600	0.846781	0.858568	6.35868e-07	0.811688	7.95096e-06	0.647619	4.20527e-05	0.352166	0.333166	0.139993	0.338961	0.132811	0.247619	0.11733
SORBI_3004G354700	SORBI_3009G179300	-0.217386	-0.173013	0.453267	-0.0779221	0.737075	-0.0285714	0.856602	-0.508547	-0.436879	0.0476765	-0.514286	0.0170714	-0.361905	0.0220859
SORBI_3004G354700	SORBI_3007G174600	0.155887	0.0617247	0.7904	0.115584	0.617837	0.0761905	0.629898	0.336	0.297033	0.191017	0.338961	0.132811	0.209524	0.185123
SORBI_3004G354700	SORBI_3010G229000	0.205039	0.174791	0.448567	0.145455	0.529283	0.12381	0.433604	0.493152	0.509296	0.0183672	0.436364	0.0479694	0.314286	0.046843
SORBI_3004G354700	SORBI_3002G008500	-0.304077	-0.246189	0.282032	-0.333766	0.139237	-0.2	0.205903	0.585806	0.567152	0.00733569	0.532468	0.0129575	0.447619	0.0046404
SORBI_3004G354700	SORBI_3001G040200	-0.338972	-0.312165	0.168314	-0.301299	0.184419	-0.219048	0.165937	-0.527417	-0.477609	0.0285517	-0.435065	0.048714	-0.333333	0.035015
SORBI_3004G354700	SORBI_3002G403600	0.808749	0.822822	4.66767e-06	0.745455	0.000105202	0.552381	0.000476619	0.327498	0.0321041	0.890125	0.355844	0.113385	0.238095	0.132107
SORBI_3004G354700	SORBI_3009G237600	0.676556	0.58622	0.0052248	0.635065	0.00198098	0.438095	0.0055926	-0.369777	-0.309408	0.172305	-0.396104	0.0754764	-0.266667	0.0916903
SORBI_3004G354700	SORBI_3005G018700	-0.142322	-0.129415	0.576093	-0.137662	0.551801	-0.12381	0.433604	0.215905	0.160643	0.486666	0.153247	0.507204	0.12381	0.433604
SORBI_3004G354700	SORBI_3005G150250	0.383059	0.145542	0.529032	0.341558	0.129678	0.0714286	0.651446	-0.645369	-0.352364	0.11721	0.111688	0.629811	-0.104762	0.507604
SORBI_3004G354700	SORBI_3010G085400	-0.0185699	0.0535991	0.817511	-0.0714286	0.758328	-0.0380952	0.809605	0.130594	0.0657242	0.777139	0.118182	0.609905	0.0952381	0.546949
SORBI_3004G354700	SORBI_3007G162700	0.218308	0.133173	0.564968	0.171429	0.457477	0.0380952	0.809605	-0.7765	-0.338789	0.13302	0.220779	0.336188	0.1	0.527089
SORBI_3004G354700	SORBI_3004G309300	0.188046	0.0347539	0.881116	0.21039	0.359984	0.142857	0.366256	-0.36571	-0.321373	0.155448	0.0272727	0.906584	0.0571429	0.717798
SORBI_3005G018500	SORBI_3003G270800	0.215522	-0.0194591	0.933279	0.145455	0.529283	0.0142857	0.928008	0.132844	0.0853695	0.712925	0.127273	0.582479	0.0761905	0.629898
SORBI_3005G018500	SORBI_3004G312500	-0.501264	-0.334378	0.138468	-0.242857	0.288804	-0.242857	0.124547	0.0571324	0.0979498	0.672736	-0.118182	0.609905	-0.161905	0.305847
SORBI_3005G018500	SORBI_3006G130600	0.580733	0.66053	0.00111733	0.366234	0.102504	0.214286	0.175334	-0.00117062	0.0304747	0.895671	-0.0246753	0.915449	-0.0380952	0.809605
SORBI_3005G018500	SORBI_3004G247000	0.316595	0.167776	0.467261	0.196104	0.394242	0.128571	0.416128	-0.16148	-0.139645	0.546031	-0.123377	0.594168	-0.0761905	0.629898
SORBI_3005G018700	SORBI_3007G162700	0.132687	0.0770173	0.740026	0.0025974	0.991085	0.0857143	0.587746	-0.580984	-0.169379	0.462955	0.193506	0.400659	0.214286	0.175334
SORBI_3005G018700	SORBI_3004G309300	0.155016	0.132431	0.567158	0.151948	0.510853	0.104762	0.507604	-0.315099	-0.214253	0.351025	-0.150649	0.514514	-0.133333	0.399075
SORBI_3005G018700	SORBI_3001G378900	-0.434933	-0.398075	0.0739029	-0.303896	0.180478	-0.209524	0.185123	0.141915	-0.0447411	0.847295	0.161039	0.485579	0.152381	0.335175
SORBI_3005G018700	SORBI_3003G379700	-0.414224	-0.398684	0.0734219	-0.412987	0.0627844	-0.32381	0.0405648	0.63777	0.599827	0.00404928	0.51039	0.0180766	0.380952	0.0159808
SORBI_3005G021000	SORBI_3004G196101	-0.216635	-0.22558	0.325514	-0.153247	0.507204	-0.114286	0.469799	-0.458345	-0.0166713	0.942822	-0.423377	0.0558229	-0.266667	0.0916903
SORBI_3005G021000	SORBI_3010G158100	-0.351303	-0.237955	0.298949	-0.283117	0.213648	-0.17619	0.265139	0.115969	0.123999	0.592295	0.0701299	0.7626	0.0380952	0.809605
SORBI_3005G021000	SORBI_3004G312500	-0.259312	-0.26141	0.252367	-0.21039	0.359984	-0.128571	0.416128	0.46432	0.374637	0.0942768	0.483117	0.0265185	0.333333	0.035015
SORBI_3005G021000	SORBI_3001G386000	-0.0637883	-0.068185	0.769009	0.0220779	0.924323	-0.0047619	0.975974	-0.511335	-0.499445	0.0211573	-0.479221	0.0279444	-0.342857	0.0301268
SORBI_3005G021000	SORBI_3003G003800	0.618816	0.632064	0.00211235	0.464935	0.0336992	0.347619	0.0279109	-0.346394	-0.267189	0.241648	-0.355844	0.113385	-0.238095	0.132107
SORBI_3005G038700	SORBI_3007G162700	0.767255	0.513641	0.0172346	0.541558	0.0112258	0.314286	0.046843	-0.615237	-0.302759	0.182196	0.00909091	0.968803	0.0047619	0.975974
SORBI_3005G038700	SORBI_3001G378900	0.344727	0.192455	0.403272	0.327273	0.147574	0.209524	0.185123	-0.298548	-0.267517	0.241049	-0.212987	0.353946	-0.114286	0.469799
SORBI_3005G038700	SORBI_3009G132900	-0.335877	-0.244807	0.28483	-0.181818	0.430238	-0.104762	0.507604	-0.456836	-0.305822	0.177592	-0.0675325	0.771162	-0.047619	0.763285
SORBI_3005G046100	SORBI_3004G009500	-0.425532	-0.0863345	0.709815	-0.274026	0.229352	-0.22381	0.156923	-0.302842	-0.368907	0.0998313	-0.0324675	0.888889	-0.047619	0.763285
SORBI_3005G046100	SORBI_3001G449600	-0.255767	-0.233389	0.308591	-0.233766	0.307788	-0.133333	0.399075	0.284164	0.297417	0.190418	0.0402597	0.862442	0.0285714	0.856602
SORBI_3005G046100	SORBI_3004G009400	0.0901826	0.061719	0.790419	0.0714286	0.758328	0.0380952	0.809605	-0.382776	-0.424157	0.0553252	-0.038961	0.866841	-0.0285714	0.856602
SORBI_3005G046250	SORBI_3009G050000	0.0204314	0.000183863	0.999369	0.0311688	0.893308	0.0952381	0.546949	0.158423	0.089696	0.699015	0.123377	0.594168	0.0571429	0.717798
SORBI_3005G046250	SORBI_3001G053900	0.120753	0.0887572	0.702026	0.124675	0.590261	0.0666667	0.67329	0.616041	0.481979	0.026929	0.662338	0.00107068	0.466667	0.00316276
SORBI_3005G046250	SORBI_3007G044300	0.218721	0.176434	0.444244	0.118182	0.609905	0.0857143	0.587746	-0.341348	-0.296491	0.191868	-0.253247	0.268018	-0.142857	0.366256
SORBI_3005G062000	SORBI_3001G478400	-0.238922	-0.213989	0.351634	-0.246753	0.280896	-0.171429	0.278272	-0.523095	-0.401541	0.0711957	-0.324675	0.151006	-0.219048	0.165937
SORBI_3005G064600	SORBI_3001G367700	-0.61233	-0.355468	0.113794	-0.368831	0.0999067	-0.247619	0.11733	0.134037	0.204341	0.374275	-0.0012987	0.995542	0.00952381	0.951969
SORBI_3005G064600	SORBI_3004G309300	0.773998	0.705191	0.000356467	0.544156	0.0107672	0.371429	0.0188178	0.93143	0.944982	1.14404e-10	0.81039	8.44153e-06	0.657143	3.23675e-05
SORBI_3005G064600	SORBI_3003G270800	0.472609	0.696206	0.000455793	0.155844	0.499944	0.104762	0.507604	0.432045	0.3573	0.111812	-0.0168831	0.942096	0.00952381	0.951969
SORBI_3005G064600	SORBI_3001G449600	0.696582	0.677716	0.000736318	0.344156	0.126598	0.247619	0.11733	0.389164	0.0375555	0.871606	0.405195	0.0684236	0.295238	0.0618667
SORBI_3005G064600	SORBI_3004G193000	0.577486	-0.0159627	0.945248	0.548052	0.0101082	0.428571	0.0067177	0.243233	0.0652304	0.778773	0.172727	0.454024	0.133333	0.399075
SORBI_3005G064600	SORBI_3009G179300	0.423967	0.598143	0.00418162	-0.0155844	0.946544	-0.00952381	0.951969	0.367074	0.162642	0.481189	0.301299	0.184419	0.2	0.205903
SORBI_3005G064600	SORBI_3006G243200	0.266384	0.171869	0.456305	0.219481	0.339111	0.152381	0.335175	0.583399	0.483513	0.0263767	0.215584	0.347968	0.152381	0.335175
SORBI_3005G064600	SORBI_3001G040200	0.271439	0.132317	0.567492	0.188312	0.413664	0.12381	0.433604	0.237263	0.104559	0.651953	0.21039	0.359984	0.152381	0.335175
SORBI_3005G064600	SORBI_3006G187900	-0.140005	-0.0672799	0.771997	-0.0402597	0.862442	-0.047619	0.763285	0.216592	0.0351555	0.879752	0.145455	0.529283	0.0952381	0.546949
SORBI_3005G064600	SORBI_3002G239200	0.696137	0.554141	0.00914438	0.37013	0.0986265	0.27619	0.0806752	0.299808	0.0594996	0.797802	0.244156	0.286153	0.133333	0.399075
SORBI_3005G086200	SORBI_3009G179300	0.750401	0.683885	0.000629793	0.744156	0.000109799	0.533333	0.00074328	0.0880387	-0.0221219	0.924173	0.0844156	0.716005	0.133333	0.399075
SORBI_3005G086200	SORBI_3002G375800	-0.203441	-0.120418	0.60311	-0.183117	0.426895	-0.12381	0.433604	-0.10067	-0.0299594	0.897427	-0.0649351	0.779751	-0.047619	0.763285
SORBI_3005G086200	SORBI_3009G136700	-0.668831	-0.628623	0.00227196	-0.685714	0.000600843	-0.47619	0.00259795	0.20287	0.106784	0.645012	0.181818	0.430238	0.114286	0.469799
SORBI_3005G086200	SORBI_3006G143100	0.0272193	0.00774932	0.973405	0.0493506	0.831769	0.0285714	0.856602	-0.264405	-0.143741	0.534196	-0.216883	0.345	-0.142857	0.366256
SORBI_3005G100600	SORBI_3009G225700	0.2894	0.229943	0.315993	0.253247	0.268018	0.128571	0.416128	-0.147674	-0.179955	0.435059	-0.115584	0.617837	-0.0666667	0.67329
SORBI_3005G100600	SORBI_3009G123400	-0.338498	-0.262683	0.24998	0.163636	0.478474	-0.052381	0.740428	-0.224336	-0.0963655	0.677753	-0.118182	0.609905	-0.0761905	0.629898
SORBI_3005G100600	SORBI_3004G009400	-0.228088	-0.158661	0.492129	-0.025974	0.911015	-0.047619	0.763285	-0.432924	-0.426701	0.0537252	-0.241558	0.291471	-0.152381	0.335175
SORBI_3005G100600	SORBI_3004G009500	-0.345183	-0.176526	0.444002	-0.205195	0.372237	-0.157143	0.320292	-0.362518	-0.386359	0.0836266	-0.212987	0.353946	-0.152381	0.335175
SORBI_3005G111700	SORBI_3002G358800	0.569759	0.554791	0.00904611	0.564935	0.0076211	0.390476	0.0135269	0.660172	0.514057	0.0171291	0.638961	0.00182072	0.466667	0.00316276
SORBI_3005G111700	SORBI_3005G090600	-0.510901	-0.396296	0.0753221	-0.420779	0.0575051	-0.266667	0.0916903	0.175164	0.137064	0.553548	0.0194805	0.933206	0.0285714	0.856602
SORBI_3005G111700	SORBI_3009G179300	-0.745563	-0.701681	0.000392801	-0.584416	0.0054	-0.352381	0.025837	-0.189827	-0.119921	0.604618	-0.0532468	0.818692	-0.0285714	0.856602
SORBI_3005G111700	SORBI_3009G132900	0.488392	0.466784	0.0329062	0.385714	0.0841882	0.295238	0.0618667	0.562478	0.24297	0.288573	0.103896	0.654027	0.0571429	0.717798
SORBI_3005G111700	SORBI_3006G187900	0.382243	0.34665	0.12369	0.358442	0.11059	0.2	0.205903	0.341077	0.105722	0.648322	0.279221	0.220289	0.152381	0.335175
SORBI_3005G111700	SORBI_3007G193300	0.589067	0.553635	0.00922153	0.550649	0.00968737	0.457143	0.00383743	0.462062	0.246562	0.281282	-0.0792208	0.732846	0.052381	0.740428
SORBI_3005G111700	SORBI_3009G050000	0.266525	0.240106	0.294472	0.220779	0.336188	0.142857	0.366256	-0.391382	-0.238838	0.297106	-0.393506	0.077588	-0.27619	0.0806752
SORBI_3005G111700	SORBI_3003G003600	0.40013	0.376195	0.0928066	0.35974	0.109211	0.247619	0.11733	0.223433	0.187378	0.416025	0.0350649	0.880059	0.0285714	0.856602
SORBI_3005G111700	SORBI_3005G087000	0.699933	0.586347	0.00521263	0.637662	0.00187288	0.504762	0.00141098	0.470846	0.243474	0.287544	-0.012987	0.955444	-0.00952381	0.951969
SORBI_3005G111700	SORBI_3004G312500	-0.299853	-0.313763	0.16603	-0.187013	0.416951	-0.12381	0.433604	0.0784466	-0.0182887	0.937284	0.122078	0.598086	0.0761905	0.629898
SORBI_3005G111700	SORBI_3002G402700	0.62114	0.584635	0.00537842	0.605195	0.00365067	0.457143	0.00383743	0.231225	0.239743	0.295225	0.137662	0.551801	0.12381	0.433604
SORBI_3005G111700	SORBI_3002G167000	0.314291	0.225527	0.325631	0.327273	0.147574	0.2	0.205903	0.421974	0.449296	0.041024	0.384416	0.0853275	0.285714	0.0707598
SORBI_3005G111700	SORBI_3010G051500	-0.608266	-0.485735	0.0255929	-0.358442	0.11059	-0.238095	0.132107	0.0653982	0.0240625	0.917542	0.0142857	0.950993	0.00952381	0.951969
SORBI_3005G111700	SORBI_3003G270800	-0.556119	-0.479901	0.0276913	-0.358442	0.11059	-0.238095	0.132107	0.0292914	-0.092717	0.689356	0.202597	0.378452	0.142857	0.366256
SORBI_3005G111700	SORBI_3003G202200	-0.0326098	0.00460877	0.984182	-0.00909091	0.968803	0.0380952	0.809605	-0.330178	-0.30301	0.181816	-0.21039	0.359984	-0.161905	0.305847
SORBI_3005G111700	SORBI_3004G309300	0.148259	0.060429	0.794708	0.219481	0.339111	0.180952	0.25244	-0.223424	-0.236277	0.30247	-0.074026	0.749806	-0.0666667	0.67329
SORBI_3005G111700	SORBI_3004G009500	-0.369937	-0.0838923	0.717695	0.212987	0.353946	0.17619	0.265139	0.189647	-0.0298406	0.897831	0.364935	0.10382	0.257143	0.103883
SORBI_3005G111700	SORBI_3010G158100	-0.707122	-0.524618	0.0146218	-0.663636	0.0010382	-0.47619	0.00259795	0.314988	0.328885	0.145473	0.225974	0.324648	0.180952	0.25244
SORBI_3005G111700	SORBI_3005G018700	0.450522	0.429174	0.0522041	0.444156	0.0436843	0.295238	0.0618667	-0.255159	-0.106546	0.645752	-0.275325	0.227064	-0.171429	0.278272
SORBI_3005G111700	SORBI_3007G044300	-0.806471	-0.699817	0.000413355	-0.72987	0.000172979	-0.552381	0.000476619	-0.288123	-0.149512	0.517731	-0.367532	0.101199	-0.285714	0.0707598
SORBI_3005G111700	SORBI_3004G009400	0.329003	-0.0657353	0.777102	0.264935	0.245793	0.247619	0.11733	0.118921	-0.0747326	0.747492	0.285714	0.209295	0.2	0.205903
SORBI_3005G111700	SORBI_3004G247000	0.39438	0.304922	0.178937	0.364935	0.10382	0.27619	0.0806752	0.320711	0.170557	0.459802	0.350649	0.119128	0.238095	0.132107
SORBI_3005G117400	SORBI_3005G126600	0.451786	0.290055	0.202154	0.279221	0.220289	0.2	0.205903	0.434545	0.418474	0.0590305	0.312987	0.167137	0.180952	0.25244
SORBI_3005G150900	SORBI_3006G243200	0.290481	0.277397	0.223444	0.271429	0.233974	0.2	0.205903	-0.249526	-0.197669	0.390402	-0.167532	0.467916	-0.114286	0.469799
SORBI_3005G150900	SORBI_3009G132900	0.133711	0.145562	0.528974	0.0961039	0.678583	0.0761905	0.629898	0.4401	0.173516	0.451934	0.111688	0.629811	0.0380952	0.809605
SORBI_3006G008800	SORBI_3002G403600	-0.216863	-0.0143112	0.950906	-0.22987	0.31615	-0.152381	0.335175	-0.492085	-0.278942	0.220768	-0.385714	0.0841882	-0.295238	0.0618667
SORBI_3006G008800	SORBI_3009G050000	0.574312	0.485464	0.0256876	0.52987	0.0134902	0.371429	0.0188178	0.617628	0.594743	0.00445962	0.375325	0.0936258	0.266667	0.0916903
SORBI_3006G008800	SORBI_3003G270800	0.256602	0.132757	0.566194	0.288312	0.205002	0.2	0.205903	-0.49137	-0.253978	0.266592	-0.312987	0.167137	-0.209524	0.185123
SORBI_3006G008800	SORBI_3001G385800	0.261933	0.268749	0.238805	0.0350649	0.880059	0.0571429	0.717798	0.625603	0.591893	0.0047044	0.523377	0.0149	0.361905	0.0220859
SORBI_3006G008800	SORBI_3003G202200	0.609328	0.49495	0.022538	0.622078	0.00260352	0.438095	0.0055926	0.703782	0.648289	0.00148082	0.615584	0.00297163	0.438095	0.0055926
SORBI_3006G059800	SORBI_3001G451500	0.358265	0.258272	0.258312	0.0649351	0.779751	0.138095	0.38245	0.392228	0.46701	0.0328099	0.0909091	0.695131	0.0857143	0.587746
SORBI_3006G059800	SORBI_3001G053900	-0.484351	-0.301772	0.183697	0.0506494	0.827405	-0.271429	0.0860404	0.05676	0.0702343	0.762256	-0.0025974	0.991085	-0.0190476	0.904113
SORBI_3006G059800	SORBI_3006G243200	-0.811597	-0.381959	0.087514	-0.338961	0.132811	-0.395238	0.0124297	-0.224652	-0.195426	0.395911	-0.132468	0.567049	-0.0571429	0.717798
SORBI_3006G059800	SORBI_3002G375800	0.216095	0.0942305	0.684535	0.0766234	0.741311	0.166667	0.291841	-0.229485	-0.132892	0.565797	-0.151948	0.510853	-0.0952381	0.546949
SORBI_3006G059800	SORBI_3005G150250	1	0.985591	3.97588e-16	0.496104	0.0221768	0.185714	0.240171	0.471482	0.20605	0.370204	0.163636	0.478474	0.104762	0.507604
SORBI_3006G094500	SORBI_3002G287400	0.424048	0.308787	0.173213	0.336364	0.135997	0.266667	0.0916903	0.720329	0.68121	0.000674252	0.654545	0.00128424	0.485714	0.00212682
SORBI_3006G107400	SORBI_3001G260800	-0.169728	-0.145694	0.528597	0	1	0	1	-0.338356	-0.00616983	0.978825	-0.336364	0.135997	-0.257143	0.103883
SORBI_3006G107400	SORBI_3008G112000	0.0421521	-0.0628904	0.786529	0.0584416	0.801328	0.047619	0.763285	-0.691712	-0.300877	0.185064	-0.114286	0.621818	-0.0714286	0.651446
SORBI_3006G107400	SORBI_3010G229000	0.531927	0.49799	0.0215964	0.468831	0.032045	0.32381	0.0405648	-0.0486789	-0.037314	0.872425	0.0012987	0.995542	0.00952381	0.951969
SORBI_3006G107400	SORBI_3008G157100	0.79217	0.737061	0.000138093	0.696104	0.000457041	0.485714	0.00212682	0.345535	0.376524	0.0924984	0.277922	0.222532	0.219048	0.165937
SORBI_3006G107400	SORBI_3006G130600	0.306091	0.248983	0.276431	0.136364	0.555595	0.0952381	0.546949	0.0637615	-0.0562304	0.808709	0.0974026	0.674468	0.0571429	0.717798
SORBI_3006G107400	SORBI_3004G247000	0.14489	0.0890077	0.701222	0.11039	0.633823	0.0380952	0.809605	0.222715	0.220099	0.337717	0.155844	0.499944	0.0952381	0.546949
SORBI_3006G107400	SORBI_3001G059100	-0.429242	-0.480182	0.027587	-0.349351	0.120596	-0.238095	0.132107	-0.423855	-0.380165	0.0891369	-0.416883	0.0601007	-0.314286	0.046843
SORBI_3006G107400	SORBI_3005G018700	-0.29863	-0.258674	0.257545	-0.174026	0.450585	-0.0761905	0.629898	0.255692	0.233007	0.309406	0.133766	0.563219	0.180952	0.25244
SORBI_3006G107400	SORBI_3005G126600	0.591088	0.506146	0.0192252	0.58961	0.00490835	0.438095	0.0055926	0.471228	0.494396	0.0227129	0.418182	0.0592258	0.295238	0.0618667
SORBI_3006G107400	SORBI_3004G234100	-0.202286	-0.150857	0.513928	-0.164935	0.474942	-0.133333	0.399075	-0.658027	-0.494029	0.0228294	-0.461039	0.0354198	-0.314286	0.046843
SORBI_3006G107400	SORBI_3009G237600	0.265894	0.266586	0.242753	0.21039	0.359984	0.142857	0.366256	0.250129	0.199837	0.385121	0.263636	0.248202	0.190476	0.228328
SORBI_3006G107400	SORBI_3002G287400	0.135848	0.109622	0.636197	0.118182	0.609905	0.0857143	0.587746	0.449239	0.462753	0.0346545	0.371429	0.0973584	0.219048	0.165937
SORBI_3006G107500	SORBI_3002G368700	0.640285	0.184631	0.423017	-0.0519481	0.823046	0.0142857	0.928008	-0.610695	-0.221946	0.333575	0.158442	0.492736	-0.0333333	0.833029
SORBI_3006G156100	SORBI_3002G375800	0.173152	0.159967	0.488527	0.145455	0.529283	0.133333	0.399075	0.229747	0.204714	0.373383	0.141558	0.540488	0.047619	0.763285
SORBI_3006G156100	SORBI_3008G112000	-0.132685	-0.164357	0.476513	-0.0311688	0.893308	-0.0952381	0.546949	-0.290603	-0.050888	0.826603	-0.245455	0.283517	-0.0904762	0.567172
SORBI_3006G156100	SORBI_3007G193300	-0.101485	-0.00903244	0.969004	-0.162338	0.48202	-0.0666667	0.67329	-0.312264	-0.112529	0.627221	-0.250649	0.273124	-0.128571	0.416128
SORBI_3006G156100	SORBI_3003G033900	0.135654	-0.0480957	0.83599	0.0714286	0.758328	0.0428571	0.786351	-0.0624503	-0.0977792	0.673276	0.0324675	0.888889	0	1
SORBI_3006G156100	SORBI_3006G165400	0.204967	0.383511	0.0861277	-0.0376623	0.871244	0.0285714	0.856602	-0.189106	-0.212455	0.355179	-0.0194805	0.933206	-0.047619	0.763285
SORBI_3006G156100	SORBI_3004G009500	0.437566	-0.00681087	0.976625	0.385714	0.0841882	0.333333	0.035015	-0.296478	-0.277427	0.223392	-0.0571429	0.805661	-0.0190476	0.904113
SORBI_3006G156100	SORBI_3006G243200	0.154468	-0.0411726	0.859353	0.12987	0.574741	0	1	-0.0298545	-0.0437134	0.850765	0.0337662	0.884472	0.00952381	0.951969
SORBI_3006G156100	SORBI_3001G059100	0.398557	0.381742	0.0877095	0.379221	0.0899996	0.285714	0.0707598	0.258889	0.0642804	0.78192	0.179221	0.436965	0.12381	0.433604
SORBI_3006G156100	SORBI_3004G009400	0.517006	0.0748986	0.746949	0.375325	0.0936258	0.309524	0.0502769	-0.289323	-0.264506	0.246586	-0.132468	0.567049	-0.0761905	0.629898
SORBI_3006G156100	SORBI_3001G451500	0.0495398	0.035844	0.877414	-0.0428571	0.853657	0.0190476	0.904113	0.366222	0.324575	0.151139	0.309091	0.172768	0.247619	0.11733
SORBI_3006G156100	SORBI_3003G003600	-0.0555779	0.0259757	0.91101	-0.0181818	0.93765	-0.0285714	0.856602	0.528394	0.420425	0.0577378	0.566234	0.0074528	0.4	0.011412
SORBI_3006G162800	SORBI_3007G071000	0.627646	0.589733	0.00489719	0.546753	0.0103241	0.380952	0.0159808	0.0191299	-0.00296755	0.989814	0.0012987	0.995542	0.0380952	0.809605
SORBI_3006G162800	SORBI_3008G112000	0.102692	0.0328095	0.887726	0.103896	0.654027	0.0857143	0.587746	-0.462299	-0.091549	0.693085	-0.454545	0.0384394	-0.252381	0.110445
SORBI_3006G163100	SORBI_3008G112000	0.416199	0.104427	0.652368	0.301299	0.184419	0.209524	0.185123	-0.234695	-0.0531963	0.818861	-0.0285714	0.902156	-0.0333333	0.833029
SORBI_3006G163900	SORBI_3001G260800	0.317245	0.244857	0.284727	0.284416	0.211464	0.219048	0.165937	-0.255654	-0.0570799	0.805871	-0.287013	0.207141	-0.2	0.205903
SORBI_3006G167800	SORBI_3004G196101	-0.475022	-0.378591	0.0905783	-0.416883	0.0601007	-0.280952	0.0755849	0.286906	0.104591	0.651855	0.298701	0.188418	0.209524	0.185123
SORBI_3006G167800	SORBI_3002G375800	-0.788913	-0.680925	0.000679132	-0.668831	0.000916479	-0.542857	0.000596216	-0.443173	-0.416694	0.0602287	-0.42987	0.0517819	-0.295238	0.0618667
SORBI_3006G167800	SORBI_3010G085400	-0.124256	-0.149149	0.518759	0.114286	0.621818	0.047619	0.763285	-0.555832	-0.387198	0.0829007	-0.494805	0.0225836	-0.295238	0.0618667
SORBI_3006G167800	SORBI_3005G150250	-0.804472	-0.2426	0.28933	0.362338	0.106491	-0.157143	0.320292	-0.208424	-0.0862483	0.710093	-0.0714286	0.758328	0.00952381	0.951969
SORBI_3006G167800	SORBI_3004G009400	-0.681626	-0.264392	0.246799	-0.563636	0.0077925	-0.457143	0.00383743	-0.173153	-0.155005	0.502283	-0.00519481	0.98217	0	1
SORBI_3006G167800	SORBI_3004G009500	-0.751664	-0.228661	0.318772	-0.662338	0.00107068	-0.509524	0.00127072	-0.213376	-0.196116	0.394212	-0.0454545	0.844888	-0.0380952	0.809605
SORBI_3006G167800	SORBI_3001G133900	0.424693	0.254567	0.265446	0.423377	0.0558229	0.257143	0.103883	-0.295577	-0.310907	0.170127	-0.261039	0.253065	-0.180952	0.25244
SORBI_3006G167800	SORBI_3001G053900	0.823718	0.764201	5.51126e-05	0.736364	0.000141188	0.561905	0.000379711	0.410446	0.364549	0.104214	0.396104	0.0754764	0.27619	0.0806752
SORBI_3006G167800	SORBI_3006G187900	-0.642288	-0.448668	0.0413422	-0.601299	0.00393657	-0.438095	0.0055926	0.205749	0.224254	0.328443	-0.0701299	0.7626	-0.0285714	0.856602
SORBI_3006G167800	SORBI_3001G040200	-0.799166	-0.604221	0.00372047	-0.806494	1.00755e-05	-0.628571	7.02508e-05	0.830171	0.694679	0.000474821	0.841558	1.74427e-06	0.657143	3.23675e-05
SORBI_3006G167800	SORBI_3002G403600	0.622174	0.542448	0.011067	0.481818	0.0269872	0.352381	0.025837	-0.387956	-0.124234	0.591587	-0.418182	0.0592258	-0.27619	0.0806752
SORBI_3006G167800	SORBI_3002G358800	-0.225852	0.0138247	0.952573	-0.209091	0.363026	-0.171429	0.278272	-0.02037	-0.0129814	0.955463	0.00649351	0.977714	0	1
SORBI_3006G167800	SORBI_3001G478400	0.376215	0.27749	0.223282	0.387013	0.0830602	0.247619	0.11733	0.257062	0.215792	0.347492	0.149351	0.518188	0.047619	0.763285
SORBI_3006G167800	SORBI_3007G174600	0.477326	0.330783	0.143024	0.355844	0.113385	0.295238	0.0618667	-0.395294	-0.314424	0.165093	-0.4	0.07239	-0.285714	0.0707598
SORBI_3006G167800	SORBI_3003G003600	0.49255	0.411976	0.0634956	0.241558	0.291471	0.161905	0.305847	0.446868	0.41523	0.0612287	0.435065	0.048714	0.32381	0.0405648
SORBI_3006G167800	SORBI_3K010300	-0.376407	-0.356208	0.11299	-0.132468	0.567049	-0.12381	0.433604	-0.040527	-0.0287798	0.901446	-0.0636364	0.784054	-0.0952381	0.546949
SORBI_3006G167800	SORBI_3004G209300	0.224078	-0.0515478	0.824389	0.279221	0.220289	0.2	0.205903	-0.247146	-0.190374	0.408473	-0.223377	0.330388	-0.142857	0.366256
SORBI_3006G167800	SORBI_3010G110000	0.444812	0.44045	0.0456836	0.15974	0.489151	0.0857143	0.587746	-0.345764	-0.323297	0.152849	-0.144156	0.533006	-0.114286	0.469799
SORBI_3006G167800	SORBI_3002G080100	-0.463837	-0.288381	0.204888	-0.215584	0.347968	-0.0952381	0.546949	0.297227	0.264965	0.245737	0.212987	0.353946	0.12381	0.433604
SORBI_3006G167800	SORBI_3006G165400	-0.656107	-0.447296	0.042044	-0.612987	0.00313058	-0.438095	0.0055926	0.789561	0.704256	0.000365853	0.785714	2.4332e-05	0.619048	9.0329e-05
SORBI_3006G167800	SORBI_3006G243200	0.503144	0.270339	0.235931	0.501299	0.0206079	0.314286	0.046843	-0.191714	-0.20071	0.383003	-0.177922	0.44035	-0.0857143	0.587746
SORBI_3006G167800	SORBI_3003G379700	0.866138	0.747075	9.97027e-05	0.836364	2.31961e-06	0.67619	1.89766e-05	0.905929	0.856928	7.047e-07	0.909091	1.17116e-08	0.761905	1.4449e-06
SORBI_3006G168100	SORBI_3006G243200	-0.386215	-0.355668	0.113576	-0.245455	0.283517	-0.242857	0.124547	0.0826942	0.102376	0.658792	0.0155844	0.946544	0.0190476	0.904113
SORBI_3006G168100	SORBI_3004G191901	-0.0785087	0.0637155	0.783792	-0.0818182	0.72441	-0.0047619	0.975974	-0.407139	-0.31415	0.16548	-0.387013	0.0830602	-0.27619	0.0806752
SORBI_3006G168100	SORBI_3006G165400	-0.456176	-0.219302	0.339514	-0.250649	0.273124	-0.119048	0.451496	-0.476242	-0.325337	0.150126	-0.349351	0.120596	-0.228571	0.148286
SORBI_3006G168100	SORBI_3001G053900	-0.275083	-0.25577	0.263117	-0.192208	0.403889	-0.157143	0.320292	0.158268	0.125221	0.588623	0.0805195	0.728624	0.0380952	0.809605
SORBI_3006G168100	SORBI_3002G375800	-0.162448	-0.0674562	0.771414	-0.193506	0.400659	-0.128571	0.416128	0.222784	0.13467	0.560563	0.235065	0.30503	0.152381	0.335175
SORBI_3006G168200	SORBI_3006G243200	-0.195785	-0.18091	0.432583	0.196104	0.394242	-0.0619048	0.695413	0.157822	0.193691	0.400202	0.0467532	0.840511	0.0142857	0.928008
SORBI_3006G168200	SORBI_3004G191901	0.166976	0.0993439	0.668333	-0.136364	0.555595	-0.0238095	0.880303	0.372914	0.38557	0.0843138	0.264935	0.245793	0.17619	0.265139
SORBI_3006G168200	SORBI_3006G165400	-0.372486	-0.112738	0.626577	-0.407792	0.066503	-0.0904762	0.567172	-0.0122212	-0.00606099	0.979198	-0.0233766	0.919885	0.0142857	0.928008
SORBI_3006G168200	SORBI_3001G053900	0.43758	-0.0831375	0.720136	0.463636	0.0342653	0.0333333	0.833029	0.45639	0.31503	0.164234	0.441558	0.0450783	0.395238	0.0124297
SORBI_3006G168200	SORBI_3002G375800	0.201395	0.157506	0.495328	-0.124675	0.590261	0.0238095	0.880303	-0.277601	-0.2646	0.246413	-0.250649	0.273124	-0.166667	0.291841
SORBI_3006G169900	SORBI_3004G247000	0.0118501	0.0154825	0.946893	0.0155844	0.946544	0.0190476	0.904113	0.929562	0.889859	6.71197e-08	0.915584	5.94457e-09	0.761905	1.4449e-06
SORBI_3006G169900	SORBI_3004G202400	0.355426	0.429809	0.0518188	-0.0337662	0.884472	0.0285714	0.856602	0.629039	0.531398	0.0131748	0.462338	0.0348388	0.314286	0.046843
SORBI_3006G182800	SORBI_3004G348300	0.316732	0.245426	0.283575	0.253247	0.268018	0.142857	0.366256	0.145756	0.00883871	0.969668	0.167532	0.467916	0.133333	0.399075
SORBI_3006G182800	SORBI_3K010300	0.556911	0.445875	0.0427802	0.416883	0.0601007	0.314286	0.046843	-0.391291	-0.382899	0.0866724	-0.287013	0.207141	-0.2	0.205903
SORBI_3006G182800	SORBI_3004G196101	0.318712	0.312642	0.16763	0.242857	0.288804	0.128571	0.416128	0.753929	0.458176	0.0367272	0.338961	0.132811	0.238095	0.132107
SORBI_3006G182800	SORBI_3004G009400	0.431161	-0.156164	0.499055	0.358442	0.11059	0.295238	0.0618667	0.817412	0.83442	2.57419e-06	0.646753	0.00153277	0.504762	0.00141098
SORBI_3006G182800	SORBI_3004G209300	0.423406	0.325043	0.150516	0.303896	0.180478	0.219048	0.165937	0.132364	-0.0473143	0.838621	0.142857	0.536741	0.114286	0.469799
SORBI_3006G182800	SORBI_3004G009500	-0.551029	-0.270657	0.235358	0.114286	0.621818	0.128571	0.416128	0.798566	0.816884	6.22844e-06	0.645455	0.0015779	0.485714	0.00212682
SORBI_3006G182800	SORBI_3006G130600	-0.351345	-0.271375	0.234071	-0.325974	0.149283	-0.228571	0.148286	0.292572	0.273283	0.230668	0.123377	0.594168	0.0857143	0.587746
SORBI_3006G182800	SORBI_3002G287400	0.427646	0.399332	0.0729123	0.3	0.186411	0.180952	0.25244	0.55697	0.301413	0.184245	0.566234	0.0074528	0.438095	0.0055926
SORBI_3006G182800	SORBI_3007G174600	0.328981	0.227012	0.322371	0.349351	0.120596	0.257143	0.103883	0.260235	-0.0164258	0.943662	0.224675	0.32751	0.161905	0.305847
SORBI_3006G184700	SORBI_3006G243200	0.196044	0.195026	0.396897	-0.00649351	0.977714	-0.0190476	0.904113	0.500813	0.328058	0.146549	-0.0467532	0.840511	0.0619048	0.695413
SORBI_3006G184700	SORBI_3001G040200	0.536551	0.473704	0.0300666	0.448052	0.0416562	0.342857	0.0301268	0.594733	0.038163	0.869546	0.615584	0.00297163	0.471429	0.00286769
SORBI_3006G184700	SORBI_3004G009500	0.127819	-0.0746215	0.747856	0.261039	0.253065	0.161905	0.305847	0.497021	0.388295	0.081958	-0.0844156	0.716005	0.052381	0.740428
SORBI_3006G184700	SORBI_3009G050000	0.669161	0.549056	0.00994379	0.380519	0.0888143	0.314286	0.046843	0.778084	0.372474	0.0963459	0.780519	2.9886e-05	0.509524	0.00127072
SORBI_3006G184700	SORBI_3004G234100	-0.188498	0.00630149	0.978373	-0.17013	0.460943	-0.114286	0.469799	0.562051	0.595828	0.0043693	0.0636364	0.784054	0.0714286	0.651446
SORBI_3006G184700	SORBI_3004G309300	0.186795	0.00511065	0.982459	0.106494	0.645917	0.0761905	0.629898	0.522268	0.383842	0.0858346	0.207792	0.366082	0.0809524	0.60866
SORBI_3006G184700	SORBI_3004G312500	0.249411	0.0742099	0.749204	0.122078	0.598086	0.047619	0.763285	0.315375	0.169843	0.461711	-0.212987	0.353946	-0.17619	0.265139
SORBI_3006G184700	SORBI_3004G009400	0.100766	-0.0586137	0.800754	0.0480519	0.836137	0.0761905	0.629898	0.52952	0.458867	0.0364086	-0.0441558	0.849271	0.109524	0.488504
SORBI_3006G184700	SORBI_3002G008500	-0.151265	0.114714	0.620505	-0.119481	0.605955	-0.0666667	0.67329	-0.708366	-0.34508	0.125515	-0.577922	0.00607121	-0.385714	0.0147088
SORBI_3006G184700	SORBI_3001G053900	-0.302463	0.0825755	0.721956	-0.242857	0.288804	-0.2	0.205903	0.290328	0.0720751	0.756204	0.0571429	0.805661	0.119048	0.451496
SORBI_3006G184700	SORBI_3008G112000	-0.413315	-0.164611	0.475821	-0.250649	0.273124	-0.161905	0.305847	0.832132	0.954227	2.06663e-11	0.422078	0.0566592	0.166667	0.291841
SORBI_3006G184700	SORBI_3009G123400	-0.277528	-0.105987	0.647495	-0.231169	0.313347	-0.0285714	0.856602	-0.443118	-0.161675	0.483836	-0.228571	0.318967	-0.266667	0.0916903
SORBI_3006G184700	SORBI_3003G003600	-0.422573	-0.100307	0.665297	-0.450649	0.0403453	-0.32381	0.0405648	0.250436	-0.0378023	0.870769	0.223377	0.330388	0.204762	0.195311
SORBI_3006G203400	SORBI_3004G202400	-0.322731	-0.200038	0.384633	0.0558442	0.809999	0.0142857	0.928008	0.425271	0.289657	0.202801	-0.0363636	0.87565	-0.0380952	0.809605
SORBI_3006G210300	SORBI_3004G209300	-0.195562	-0.122864	0.595713	-0.142857	0.536741	-0.0761905	0.629898	0.216831	0.153792	0.505676	0.21039	0.359984	0.142857	0.366256
SORBI_3006G210300	SORBI_3K010300	-0.33306	-0.224577	0.327729	-0.142857	0.536741	-0.0952381	0.546949	-0.27995	-0.173234	0.45268	-0.302597	0.182441	-0.228571	0.148286
SORBI_3006G210300	SORBI_3006G165400	0.619299	0.683101	0.000642543	0.437662	0.0472335	0.314286	0.046843	0.079304	-0.0931004	0.688134	0.115584	0.617837	0.047619	0.763285
SORBI_3006G210300	SORBI_3002G375800	0.222676	0.16605	0.471918	0.187013	0.416951	0.114286	0.469799	-0.282411	-0.27281	0.231509	-0.215584	0.347968	-0.161905	0.305847
SORBI_3006G210300	SORBI_3007G174600	0.0593133	0.0991289	0.669011	-0.0480519	0.836137	-0.0571429	0.717798	-0.182365	-0.132392	0.567271	-0.124675	0.590261	-0.114286	0.469799
SORBI_3006G218300	SORBI_3005G018700	0.210455	0.00181346	0.993775	0.151948	0.510853	0.128571	0.416128	-0.298245	-0.173915	0.450878	-0.183117	0.426895	-0.104762	0.507604
SORBI_3006G218300	SORBI_3004G247000	0.226238	0.14149	0.540687	0.138961	0.548018	0.1	0.527089	0.189702	0.173356	0.452358	0.145455	0.529283	0.0761905	0.629898
SORBI_3006G218300	SORBI_3001G449600	-0.173727	-0.210429	0.359892	0	1	-0.0047619	0.975974	-0.312852	-0.257891	0.259041	-0.284416	0.211464	-0.152381	0.335175
SORBI_3006G218300	SORBI_3006G130600	0.397666	0.61058	0.00328416	0.171429	0.457477	0.109524	0.488504	0.356943	0.38779	0.0823903	0.211688	0.356958	0.152381	0.335175
SORBI_3006G218300	SORBI_3010G085400	0.130788	0.0719626	0.756574	-0.0480519	0.836137	-0.0714286	0.651446	-0.363286	-0.338658	0.133179	-0.344156	0.126598	-0.257143	0.103883
SORBI_3006G218300	SORBI_3005G126600	0.690108	0.497094	0.0218707	0.587013	0.00514931	0.309524	0.0502769	-0.52121	-0.453097	0.0391395	-0.480519	0.0274625	-0.314286	0.046843
SORBI_3006G233500	SORBI_3003G379700	-0.248515	-0.21036	0.360054	-0.254545	0.265488	-0.12381	0.433604	0.267794	0.244503	0.285446	0.149351	0.518188	0.0761905	0.629898
SORBI_3006G233500	SORBI_3004G247000	0.543762	0.565771	0.00751242	0.371429	0.0973584	0.247619	0.11733	0.281453	0.103449	0.655429	0.248052	0.27829	0.171429	0.278272
SORBI_3006G240500	SORBI_3002G008500	0.104194	0.022745	0.922043	0.168831	0.464423	0.114286	0.469799	-0.16724	-0.184554	0.423212	-0.161039	0.485579	-0.12381	0.433604
SORBI_3006G240500	SORBI_3001G053900	0.942065	0.90025	2.72992e-08	0.902597	2.19775e-08	0.752381	1.95061e-06	-0.0771915	-0.108978	0.638194	0.00909091	0.968803	0.0285714	0.856602
SORBI_3006G240500	SORBI_3003G003600	0.440746	0.426002	0.0541611	0.190909	0.407133	0.104762	0.507604	0.3859	0.441268	0.0452363	0.232468	0.31056	0.152381	0.335175
SORBI_3006G240500	SORBI_3006G243200	0.64791	0.440871	0.0454527	0.636364	0.0019263	0.428571	0.0067177	-0.340228	-0.296684	0.191565	-0.276623	0.224791	-0.161905	0.305847
SORBI_3006G240500	SORBI_3005G150250	-0.879059	-0.259069	0.256794	0.448052	0.0416562	-0.166667	0.291841	0.462487	0.0220507	0.924416	0.420779	0.0575051	0.0666667	0.67329
SORBI_3006G240500	SORBI_3004G009400	-0.506868	-0.2751	0.22746	-0.424675	0.054996	-0.371429	0.0188178	-0.144355	-0.0740561	0.749707	-0.157143	0.496334	-0.0571429	0.717798
SORBI_3006G240500	SORBI_3004G009500	-0.627239	-0.255284	0.264055	-0.612987	0.00313058	-0.471429	0.00286769	-0.252124	-0.128308	0.57939	-0.218182	0.342048	-0.0952381	0.546949
SORBI_3006G240700	SORBI_3004G193000	0.254715	0.247667	0.27906	0.231169	0.313347	0.142857	0.366256	0.128397	0.0860393	0.710766	0.0701299	0.7626	0.0285714	0.856602
SORBI_3006G240700	SORBI_3008G157100	0.304054	0.273222	0.230776	0.25974	0.255519	0.190476	0.228328	-0.244054	-0.186794	0.417507	-0.249351	0.275699	-0.2	0.205903
SORBI_3006G245500	SORBI_3007G174600	0.219171	0.25797	0.258889	0.141558	0.540488	0.0761905	0.629898	-0.339859	-0.296741	0.191475	-0.287013	0.207141	-0.180952	0.25244
SORBI_3006G245500	SORBI_3009G225700	-0.292928	-0.155048	0.502163	-0.314286	0.165288	-0.214286	0.175334	0.415845	0.321197	0.155688	0.449351	0.0409967	0.32381	0.0405648
SORBI_3006G245500	SORBI_3009G179300	-0.238241	-0.0501123	0.829209	-0.251948	0.270563	-0.2	0.205903	0.746364	0.743711	0.000111412	0.615584	0.00297163	0.485714	0.00212682
SORBI_3006G245500	SORBI_3006G130600	-0.348807	-0.291255	0.200208	-0.218182	0.342048	-0.161905	0.305847	-0.646538	-0.546109	0.0104326	-0.635065	0.00198098	-0.447619	0.0046404
SORBI_3006G245500	SORBI_3004G312500	0.152168	0.159288	0.490397	0.0883117	0.703456	0.104762	0.507604	-0.693645	-0.506636	0.0190895	-0.594805	0.00445441	-0.438095	0.0055926
SORBI_3006G245500	SORBI_3002G403600	-0.460198	-0.438168	0.0469493	-0.451948	0.039702	-0.32381	0.0405648	-0.606356	-0.368496	0.100239	-0.527273	0.0140406	-0.380952	0.0159808
SORBI_3006G245500	SORBI_3004G309300	0.378252	0.368572	0.100164	0.249351	0.275699	0.219048	0.165937	-0.444472	-0.267404	0.241255	-0.288312	0.205002	-0.180952	0.25244
SORBI_3006G245500	SORBI_3009G132900	-0.16636	-0.177989	0.440175	-0.0753247	0.745555	-0.0285714	0.856602	-0.322978	-0.124887	0.589624	0.0597403	0.797001	0.0380952	0.809605
SORBI_3006G245500	SORBI_3002G008500	0.206831	0.176395	0.444346	0.185714	0.420251	0.12381	0.433604	-0.220003	-0.216268	0.346405	-0.0831169	0.720203	-0.0380952	0.809605
SORBI_3006G245500	SORBI_3003G270800	0.618561	0.521491	0.0153309	0.387013	0.0830602	0.257143	0.103883	-0.576165	-0.385136	0.0846939	-0.416883	0.0601007	-0.27619	0.0806752
SORBI_3006G245500	SORBI_3003G202200	0.685126	0.664768	0.00101057	0.657143	0.00120938	0.438095	0.0055926	0.575662	0.558545	0.00849535	0.527273	0.0140406	0.409524	0.00959603
SORBI_3006G245500	SORBI_3005G126600	0.110489	0.0746203	0.74786	0.119481	0.605955	0.0666667	0.67329	0.110651	-0.0113442	0.961076	0.123377	0.594168	0.133333	0.399075
SORBI_3006G245500	SORBI_3004G234100	0.244029	0.240295	0.294079	0.187013	0.416951	0.142857	0.366256	-0.418963	-0.240953	0.292719	-0.314286	0.165288	-0.228571	0.148286
SORBI_3006G245500	SORBI_3009G237600	-0.358888	-0.297038	0.19101	-0.314286	0.165288	-0.228571	0.148286	0.777208	0.814571	6.9503e-06	0.661039	0.00110402	0.485714	0.00212682
SORBI_3006G245500	SORBI_3002G287400	0.509869	0.478354	0.0282698	0.503896	0.0198574	0.32381	0.0405648	-0.535086	-0.553529	0.00923778	-0.446753	0.0423239	-0.304762	0.0539194
SORBI_3006G245500	SORBI_3004G193000	0.38165	0.330095	0.143909	0.303896	0.180478	0.219048	0.165937	0.652109	0.673202	0.000823675	0.548052	0.0101082	0.4	0.011412
SORBI_3006G245500	SORBI_3004G209300	0.358226	0.345268	0.125295	0.233766	0.307788	0.152381	0.335175	-0.402563	-0.403668	0.0695721	-0.203896	0.375337	-0.152381	0.335175
SORBI_3006G245500	SORBI_3001G059100	0.459664	0.438903	0.0465389	0.427273	0.0533704	0.304762	0.0539194	0.272892	0.204855	0.373046	0.319481	0.158035	0.190476	0.228328
SORBI_3006G245500	SORBI_3004G247000	0.21684	0.189328	0.411103	0.142857	0.536741	0.104762	0.507604	-0.4705	-0.4377	0.0472126	-0.420779	0.0575051	-0.314286	0.046843
SORBI_3006G245500	SORBI_3009G123400	0.101177	0.0630409	0.78603	-0.0753247	0.745555	-0.0428571	0.786351	-0.625108	-0.301067	0.184774	-0.518182	0.0161116	-0.371429	0.0188178
SORBI_3006G245500	SORBI_3010G110000	-0.529152	-0.495502	0.0223647	-0.481818	0.0269872	-0.342857	0.0301268	0.138527	0.00680917	0.976631	0.133766	0.563219	0.0857143	0.587746
SORBI_3006G245500	SORBI_3K010300	0.368859	0.276554	0.224911	0.375325	0.0936258	0.228571	0.148286	0.116555	-0.00267563	0.990816	0.0480519	0.836137	0.00952381	0.951969
SORBI_3006G245500	SORBI_3004G348300	0.129039	0.133923	0.562757	0.106494	0.645917	0.0952381	0.546949	-0.255241	-0.199427	0.386115	-0.118182	0.609905	-0.0571429	0.717798
SORBI_3006G245500	SORBI_3005G018700	0.410767	0.348501	0.121564	0.412987	0.0627844	0.314286	0.046843	0.526369	0.506359	0.0191662	0.483117	0.0265185	0.361905	0.0220859
SORBI_3006G262100	SORBI_3002G080100	0.296125	0.0520301	0.822771	0.25974	0.255519	0.114286	0.469799	0.170148	0.0778755	0.737227	0.153247	0.507204	0.0952381	0.546949
SORBI_3006G262100	SORBI_3006G243200	-0.340831	-0.301359	0.184327	-0.348052	0.122077	-0.219048	0.165937	-0.15775	-0.0163903	0.943784	-0.209091	0.363026	-0.152381	0.335175
SORBI_3006G266600	SORBI_3004G196101	-0.177951	-0.12235	0.597264	-0.220779	0.336188	-0.157143	0.320292	-0.659511	-0.386414	0.083579	-0.235065	0.30503	-0.104762	0.507604
SORBI_3006G267900	SORBI_3001G385800	0.118773	0.165997	0.472062	-0.0649351	0.779751	-0.0571429	0.717798	0.419397	0.387845	0.0823434	0.254545	0.265488	0.142857	0.366256
SORBI_3006G267900	SORBI_3003G003600	-0.630894	-0.536767	0.0121133	-0.57013	0.00696617	-0.361905	0.0220859	0.22668	0.125381	0.588144	0.146753	0.525572	0.104762	0.507604
SORBI_3007G023100	SORBI_3004G009400	-0.732393	-0.307503	0.1751	-0.438961	0.0465065	-0.314286	0.046843	0.336487	0.371542	0.0972478	0.0233766	0.919885	0.0190476	0.904113
SORBI_3007G023100	SORBI_3004G009500	-0.603665	-0.197612	0.390542	-0.225974	0.324648	-0.157143	0.320292	0.314918	0.306196	0.177035	-0.0155844	0.946544	0	1
SORBI_3007G033800	SORBI_3004G196101	0.200588	0.106326	0.64644	0.119481	0.605955	0.119048	0.451496	-0.318839	-0.169317	0.463119	0.303896	0.180478	0.247619	0.11733
SORBI_3007G033800	SORBI_3001G053900	-0.542195	-0.524086	0.0147404	-0.383117	0.0864783	-0.27619	0.0806752	0.626626	0.638372	0.00184424	0.524675	0.0146089	0.390476	0.0135269
SORBI_3007G033800	SORBI_3009G123400	0.530722	0.434567	0.0490016	0.22987	0.31615	0.22381	0.156923	-0.43664	-0.0440977	0.849467	-0.381818	0.0876405	-0.285714	0.0707598
SORBI_3007G033800	SORBI_3001G378900	-0.220686	-0.0163348	0.943974	-0.206494	0.369152	0.00952381	0.951969	0.242716	0.0684	0.7683	0.109091	0.637844	0.209524	0.185123
SORBI_3007G033800	SORBI_3003G202200	-0.232363	-0.0756101	0.744622	-0.224675	0.32751	-0.0857143	0.587746	0.258896	0.0741175	0.749506	0.249351	0.275699	0.190476	0.228328
SORBI_3007G033800	SORBI_3007G162700	0.380445	0.316228	0.162549	-0.0220779	0.924323	0.161905	0.305847	0.308292	0.065651	0.777381	-0.0818182	0.72441	0.147619	0.350497
SORBI_3007G033800	SORBI_3004G217800	-0.538722	-0.422586	0.0563309	-0.52987	0.0134902	-0.438095	0.0055926	0.24425	0.149441	0.517932	0.267532	0.24102	0.142857	0.366256
SORBI_3007G047400	SORBI_3006G130600	-0.163867	0.0920278	0.691556	-0.264935	0.245793	-0.2	0.205903	0.141696	0.13056	0.572694	0.0675325	0.771162	-0.0190476	0.904113
SORBI_3007G047400	SORBI_3004G009500	-0.563196	-0.311974	0.168589	-0.087013	0.707631	-0.052381	0.740428	-0.518811	-0.320229	0.157008	-0.494805	0.0225836	-0.285714	0.0707598
SORBI_3007G047400	SORBI_3001G067100	0.0502934	-0.0103287	0.964558	0.0545455	0.814343	0.12381	0.433604	0.378247	0.211774	0.356758	0.409091	0.0655582	0.285714	0.0707598
SORBI_3007G047400	SORBI_3004G009400	-0.306005	-0.230804	0.314132	0.172727	0.454024	0.2	0.205903	-0.537058	-0.292345	0.198452	-0.511688	0.0177364	-0.32381	0.0405648
SORBI_3007G085300	SORBI_3006G130600	-0.521257	-0.321541	0.15522	-0.355844	0.113385	-0.238095	0.132107	-0.276278	-0.265477	0.244792	-0.241558	0.291471	-0.171429	0.278272
SORBI_3007G124100	SORBI_3006G243200	0.180014	0.0797624	0.731084	0.202597	0.378452	0.133333	0.399075	-0.314893	-0.293437	0.196703	-0.238961	0.296849	-0.180952	0.25244
SORBI_3007G124100	SORBI_3004G009500	0.413814	0.10959	0.636299	0.00649351	0.977714	0.0238095	0.880303	-0.428848	-0.342938	0.128036	-0.206494	0.369152	-0.152381	0.335175
SORBI_3007G124100	SORBI_3003G003600	-0.423508	-0.348799	0.121223	-0.409091	0.0655582	-0.304762	0.0539194	0.527808	0.534377	0.0125768	0.418182	0.0592258	0.304762	0.0539194
SORBI_3007G124100	SORBI_3005G018700	0.272103	0.226515	0.323459	0.192208	0.403889	0.12381	0.433604	0.533318	0.504124	0.0197925	0.476623	0.0289283	0.390476	0.0135269
SORBI_3007G124100	SORBI_3004G009400	0.51009	0.235341	0.304446	0.271429	0.233974	0.190476	0.228328	-0.382649	-0.291848	0.199251	-0.167532	0.467916	-0.114286	0.469799
SORBI_3007G124100	SORBI_3004G247000	-0.477502	-0.316276	0.162483	-0.375325	0.0936258	-0.27619	0.0806752	-0.616909	-0.58943	0.00492475	-0.527273	0.0140406	-0.361905	0.0220859
SORBI_3007G124100	SORBI_3009G123400	-0.75799	-0.465256	0.0335605	-0.549351	0.00989594	-0.366667	0.0203948	-0.78991	-0.401365	0.0713311	-0.776623	3.47455e-05	-0.552381	0.000476619
SORBI_3007G124100	SORBI_3008G112000	0.466406	0.377221	0.0918472	0.372727	0.0961022	0.266667	0.0916903	-0.326704	-0.130812	0.571946	-0.228571	0.318967	-0.147619	0.350497
SORBI_3007G124100	SORBI_3009G225700	-0.104207	-0.066013	0.776184	-0.0012987	0.995542	0.0142857	0.928008	0.263617	0.115548	0.617947	0.197403	0.391055	0.104762	0.507604
SORBI_3007G124100	SORBI_3002G375800	0.544925	0.423415	0.0557985	0.55974	0.00832582	0.380952	0.0159808	-0.162372	-0.131458	0.570033	-0.15974	0.489151	-0.0857143	0.587746
SORBI_3007G124100	SORBI_3001G478400	-0.0653662	-0.0255636	0.912416	-0.0701299	0.7626	-0.00952381	0.951969	-0.0611939	-0.0873848	0.706435	-0.0298701	0.897731	-0.0285714	0.856602
SORBI_3007G124100	SORBI_3003G270800	0.190444	0.271623	0.233626	0.106494	0.645917	0.0857143	0.587746	-0.622923	-0.415674	0.0609238	-0.433766	0.0494675	-0.285714	0.0707598
SORBI_3007G124100	SORBI_3001G053900	0.0965229	0.0584088	0.801437	0.0402597	0.862442	0.0190476	0.904113	0.358339	0.165352	0.473809	0.3	0.186411	0.219048	0.165937
SORBI_3007G124100	SORBI_3004G309300	0.0910417	0.22687	0.322682	-0.114286	0.621818	-0.104762	0.507604	-0.35856	-0.187517	0.415672	-0.374026	0.0948581	-0.171429	0.278272
SORBI_3007G124100	SORBI_3007G193300	-0.173227	-0.184776	0.422645	-0.153247	0.507204	-0.0952381	0.546949	0.155388	-0.079097	0.733249	0.172727	0.454024	0.0809524	0.60866
SORBI_3007G124100	SORBI_3001G040200	0.278793	0.379604	0.0896486	0.162338	0.48202	0.12381	0.433604	0.80893	0.612951	0.00313286	0.85974	5.90342e-07	0.67619	1.89766e-05
SORBI_3007G124100	SORBI_3002G008500	0.341081	0.284612	0.211134	0.362338	0.106491	0.2	0.205903	-0.109508	-0.143764	0.534131	-0.0428571	0.853657	-0.0285714	0.856602
SORBI_3007G178300	SORBI_3005G150250	0.953648	0.563176	0.007854	-0.0194805	0.933206	0.17619	0.265139	0.119022	0.0547193	0.813761	-0.0350649	0.880059	-0.0285714	0.856602
SORBI_3007G209200	SORBI_3004G309300	-0.179152	-0.083098	0.720264	-0.101299	0.662176	-0.0619048	0.695413	0.722815	0.385488	0.0843861	0.125974	0.586364	0.0333333	0.833029
SORBI_3007G209200	SORBI_3003G202200	0.388432	0.214944	0.349436	-0.0805195	0.728624	0.0619048	0.695413	0.486382	0.143054	0.536174	0.285714	0.209295	0.233333	0.140017
SORBI_3007G209200	SORBI_3001G053900	0.499691	-0.310296	0.171013	0.546753	0.0103241	-0.0904762	0.567172	0.448459	0.119197	0.606818	0.337662	0.134397	0.261905	0.0976345
SORBI_3007G209200	SORBI_3003G270800	-0.190762	-0.16907	0.463781	0.0428571	0.853657	-0.052381	0.740428	0.524941	0.245097	0.284241	-0.115584	0.617837	-0.0333333	0.833029
SORBI_3007G209200	SORBI_3001G478400	0.645589	0.183369	0.426247	0.690909	0.000524751	0.1	0.527089	0.284	-0.0215391	0.926165	0.280519	0.21806	0.147619	0.350497
SORBI_3007G209200	SORBI_3005G150250	-0.463525	0.167903	0.466918	0.485714	0.0256003	0.0761905	0.629898	0.86864	0.975337	6.30468e-14	0.535065	0.012442	0.233333	0.140017
SORBI_3007G209200	SORBI_3007G174600	0.413604	-0.0956119	0.680144	0.390909	0.0797436	-0.0714286	0.651446	0.326776	0.105999	0.647459	-0.0337662	0.884472	-0.0142857	0.928008
SORBI_3007G209200	SORBI_3002G368700	0.59248	0.54217	0.0111164	-0.0220779	0.924323	0.147619	0.350497	-0.411121	-0.171988	0.455989	0.0220779	0.924323	-0.0428571	0.786351
SORBI_3007G209200	SORBI_3006G143100	-0.634985	-0.40201	0.0708353	0.0506494	0.827405	-0.17619	0.265139	0.809599	0.354773	0.114552	0.12987	0.574741	0.138095	0.38245
SORBI_3007G209200	SORBI_3009G123400	0.281388	0.341052	0.130284	0.42987	0.0517819	0.0285714	0.856602	0.266169	0.00659022	0.977382	0.111688	0.629811	-0.0190476	0.904113
SORBI_3007G209200	SORBI_3004G209300	0.464428	0.329051	0.145258	0.492208	0.023415	0.0714286	0.651446	0.695301	0.337608	0.134464	0.215584	0.347968	0.128571	0.416128
SORBI_3007G209200	SORBI_3009G168700	-0.475666	-0.298787	0.188285	0.206494	0.369152	-0.138095	0.38245	0.464578	0.179802	0.435454	-0.101299	0.662176	-0.0142857	0.928008
SORBI_3007G209200	SORBI_3K010300	0.362218	0.490483	0.0239804	0.0974026	0.674468	0.0428571	0.786351	-0.672932	-0.681466	0.000669876	0.146753	0.525572	0.0333333	0.833029
SORBI_3007G209200	SORBI_3002G080100	-0.593219	-0.29038	0.201625	-0.411688	0.0636989	-0.166667	0.291841	0.570955	0.258855	0.257201	0.251948	0.270563	0.0809524	0.60866
SORBI_3007G225600	SORBI_3010G158100	0.293984	0.196539	0.393171	0.254545	0.265488	0.142857	0.366256	-0.568445	-0.558223	0.00854139	-0.476623	0.0289283	-0.342857	0.0301268
SORBI_3008G021300	SORBI_3003G202200	0.0137539	0.000319924	0.998902	0.0194805	0.933206	0.0571429	0.717798	0.371858	0.094221	0.684565	0.254545	0.265488	0.190476	0.228328
SORBI_3008G021300	SORBI_3004G193000	0.303342	0.201208	0.3818	0.266234	0.243399	0.219048	0.165937	0.525263	0.207065	0.367799	0.333766	0.139237	0.257143	0.103883
SORBI_3008G021800	SORBI_3004G312500	-0.51328	-0.349038	0.120951	-0.425974	0.0541785	-0.295238	0.0618667	-0.392803	-0.190861	0.407253	-0.380519	0.0888143	-0.257143	0.103883
SORBI_3008G021800	SORBI_3006G130600	0.435263	0.23493	0.305317	0.406494	0.0674582	0.27619	0.0806752	-0.341706	-0.331593	0.141989	-0.272727	0.231656	-0.209524	0.185123
SORBI_3008G021800	SORBI_3003G270800	-0.426243	-0.183935	0.424797	-0.303896	0.180478	-0.180952	0.25244	-0.0753491	-0.11694	0.613693	0.0974026	0.674468	0.0761905	0.629898
SORBI_3008G021800	SORBI_3004G247000	-0.467577	-0.24726	0.279878	-0.258442	0.257989	-0.219048	0.165937	-0.157114	-0.136869	0.554119	-0.0727273	0.754064	-0.0190476	0.904113
SORBI_3008G028600	SORBI_3006G130600	-0.144592	-0.052088	0.822576	0.025974	0.911015	-0.00952381	0.951969	0.685448	0.507377	0.0188861	0.190909	0.407133	0.0428571	0.786351
SORBI_3008G028600	SORBI_3003G202200	0.683956	0.425351	0.0545694	0.690909	0.000524751	0.495238	0.00173525	0.319087	0.0611014	0.792472	0.0831169	0.720203	0.0333333	0.833029
SORBI_3008G028600	SORBI_3004G348300	-0.17111	-0.094384	0.684047	0.0636364	0.784054	0.0380952	0.809605	0.375027	-0.131755	0.569153	0.318182	0.159827	0.214286	0.175334
SORBI_3008G041100	SORBI_3001G059100	-0.144356	0.130346	0.573327	-0.128571	0.578604	0.0571429	0.717798	0.155282	0.0265224	0.909144	0.0623377	0.788364	0.00952381	0.951969
SORBI_3008G041100	SORBI_3010G229000	-0.329798	-0.170886	0.458924	0.172727	0.454024	-0.104762	0.507604	0.169701	0.0765321	0.741609	0.151948	0.510853	0.104762	0.507604
SORBI_3008G041100	SORBI_3009G237600	-0.074618	0.176151	0.444987	-0.201299	0.381581	-0.0571429	0.717798	0.492858	0.353591	0.115851	0.501299	0.0206079	0.342857	0.0301268
SORBI_3008G046600	SORBI_3002G403600	0.0830538	0.1324	0.567247	0.0337662	0.884472	0.00952381	0.951969	-0.413997	-0.297061	0.190974	-0.405195	0.0684236	-0.304762	0.0539194
SORBI_3008G046600	SORBI_3010G229000	0.531903	0.47038	0.0314053	0.467532	0.0325891	0.32381	0.0405648	0.50717	0.424503	0.0551055	0.516883	0.0164265	0.342857	0.0301268
SORBI_3008G046600	SORBI_3006G130600	-0.195652	-0.13836	0.549767	-0.171429	0.457477	-0.133333	0.399075	-0.336941	-0.384308	0.0854225	-0.257143	0.260473	-0.238095	0.132107
SORBI_3008G046600	SORBI_3005G150250	-0.643057	-0.280965	0.217299	0.149351	0.518188	-0.0809524	0.60866	-0.583726	-0.277901	0.222569	-0.174026	0.450585	-0.0761905	0.629898
SORBI_3008G046600	SORBI_3004G009400	0.318007	0.220661	0.336452	0.285714	0.209295	0.2	0.205903	-0.744796	-0.576977	0.00617438	-0.384416	0.0853275	-0.238095	0.132107
SORBI_3008G046600	SORBI_3009G237600	0.0426379	0.0552421	0.812012	-0.0454545	0.844888	-0.0285714	0.856602	0.372632	0.324472	0.151277	0.377922	0.0911966	0.27619	0.0806752
SORBI_3008G046600	SORBI_3004G009500	-0.277316	0.0174158	0.940272	-0.164935	0.474942	-0.119048	0.451496	-0.679212	-0.559121	0.00841327	-0.420779	0.0575051	-0.27619	0.0806752
SORBI_3008G046600	SORBI_3005G126600	0.417162	0.323149	0.153048	0.424675	0.054996	0.266667	0.0916903	0.340477	0.275213	0.22726	0.336364	0.135997	0.228571	0.148286
SORBI_3008G055800	SORBI_3K010300	0.106129	0.0437726	0.850565	0.012987	0.955444	-0.0047619	0.975974	-0.0758794	-0.00903836	0.968983	-0.0350649	0.880059	-0.0285714	0.856602
SORBI_3008G055800	SORBI_3004G209300	-0.100946	-0.0681489	0.769128	-0.0779221	0.737075	-0.0809524	0.60866	0.181295	0.10958	0.636327	0.14026	0.544247	0.133333	0.399075
SORBI_3008G055800	SORBI_3002G287400	0.123458	0.0427521	0.854012	0.102597	0.658097	0.0809524	0.60866	0.919844	0.904787	1.78647e-08	0.883117	1.14852e-07	0.704762	8.29962e-06
SORBI_3008G055800	SORBI_3003G033900	0.712808	0.499879	0.0210275	0.387013	0.0830602	0.32381	0.0405648	-0.42826	-0.29428	0.195361	-0.364935	0.10382	-0.238095	0.132107
SORBI_3008G055800	SORBI_3006G130600	0.304579	0.243356	0.287784	0.218182	0.342048	0.17619	0.265139	0.0811694	0.0497293	0.830496	-0.0272727	0.906584	-0.0285714	0.856602
SORBI_3008G055800	SORBI_3007G174600	-0.266949	-0.238804	0.297175	-0.212987	0.353946	-0.147619	0.350497	0.435611	0.367258	0.101474	0.445455	0.0429999	0.333333	0.035015
SORBI_3008G055800	SORBI_3005G150250	-0.361616	-0.129538	0.575727	-0.302597	0.182441	-0.0142857	0.928008	-0.203884	-0.0588495	0.799969	-0.244156	0.286153	-0.0761905	0.629898
SORBI_3008G060300	SORBI_3006G107700	0.281185	0.218673	0.340936	0.254545	0.265488	0.161905	0.305847	-0.391776	-0.381787	0.0876686	-0.335065	0.13761	-0.219048	0.165937
SORBI_3008G073600	SORBI_3006G153900	0.623452	0.553252	0.00928014	0.619481	0.00274589	0.361905	0.0220859	0.473391	0.472011	0.0307429	0.444156	0.0436843	0.342857	0.0301268
SORBI_3008G073600	SORBI_3008G157100	0.681629	0.640837	0.00174754	0.627273	0.00233729	0.457143	0.00383743	0.684188	0.66817	0.000931264	0.642857	0.00167152	0.495238	0.00173525
SORBI_3008G073600	SORBI_3002G358800	0.134241	0.154138	0.504706	0.0428571	0.853657	-0.00952381	0.951969	0.116845	0.0665243	0.774493	0.025974	0.911015	-0.00952381	0.951969
SORBI_3008G073600	SORBI_3002G375800	-0.43397	-0.349693	0.120208	-0.361039	0.107844	-0.247619	0.11733	0.401295	0.350427	0.119379	0.402597	0.0703858	0.266667	0.0916903
SORBI_3008G073600	SORBI_3010G051500	0.459782	0.312948	0.167193	0.476623	0.0289283	0.295238	0.0618667	0.103743	0.147348	0.523877	-0.00779221	0.973258	-0.0285714	0.856602
SORBI_3008G083200	SORBI_3005G064600	-0.508793	-0.236501	0.301999	-0.476623	0.0289283	-0.333333	0.035015	0.63279	0.419288	0.0584885	0.490909	0.0238397	0.361905	0.0220859
SORBI_3008G083200	SORBI_3001G260800	-0.274973	-0.161569	0.484124	-0.280519	0.21806	-0.180952	0.25244	0.166298	0.0178905	0.938647	0.179221	0.436965	0.104762	0.507604
SORBI_3008G083200	SORBI_3005G150250	0.580708	0.348001	0.122135	0.0896104	0.699289	0.128571	0.416128	0.513483	0.636569	0.00191775	-0.346753	0.123571	-0.00952381	0.951969
SORBI_3008G083200	SORBI_3007G162700	0.595159	0.256589	0.261538	0.331169	0.142531	0.285714	0.0707598	0.902869	0.712009	0.000294053	-0.112987	0.62581	0.0809524	0.60866
SORBI_3008G083200	SORBI_3003G270800	-0.264894	-0.185557	0.420653	-0.274026	0.229352	-0.180952	0.25244	-0.350039	-0.0601355	0.795685	-0.281818	0.215846	-0.190476	0.228328
SORBI_3008G083200	SORBI_3005G126600	0.317656	0.499761	0.0210628	0.111688	0.629811	0.104762	0.507604	-0.36656	-0.355436	0.113829	-0.28961	0.202877	-0.219048	0.165937
SORBI_3008G083200	SORBI_3009G237600	0.179607	0.353165	0.116322	-0.0987013	0.670361	-0.0761905	0.629898	0.0984656	0.0123297	0.957697	0.101299	0.662176	0.0761905	0.629898
SORBI_3008G083200	SORBI_3004G247000	0.130797	0.21124	0.358002	-0.0818182	0.72441	0.00952381	0.951969	-0.252473	-0.143317	0.535417	-0.120779	0.602015	-0.0952381	0.546949
SORBI_3008G083200	SORBI_3004G193000	-0.38132	-0.286569	0.207876	-0.427273	0.0533704	-0.238095	0.132107	0.458732	0.322824	0.153486	0.467532	0.0325891	0.314286	0.046843
SORBI_3008G083200	SORBI_3001G059100	0.588497	0.537705	0.0119352	0.514286	0.0170714	0.380952	0.0159808	0.217131	0.0419574	0.856699	0.314286	0.165288	0.2	0.205903
SORBI_3008G083200	SORBI_3002G368700	0.563466	0.67722	0.000745523	0.411688	0.0636989	0.304762	0.0539194	-0.415342	-0.348087	0.122037	-0.401299	0.0713826	-0.27619	0.0806752
SORBI_3008G083200	SORBI_3005G018700	0.312813	0.281691	0.216062	0.150649	0.514514	0.12381	0.433604	-0.19734	-0.167369	0.468355	-0.0324675	0.888889	-0.0666667	0.67329
SORBI_3008G083200	SORBI_3008G112000	0.275307	0.170643	0.459571	0.206494	0.369152	0.152381	0.335175	0.752462	0.701143	0.000398644	-0.116883	0.613866	0.0428571	0.786351
SORBI_3008G083200	SORBI_3010G229000	0.450527	0.471574	0.0309193	0.344156	0.126598	0.295238	0.0618667	-0.133984	-0.0970534	0.675573	0.0493506	0.831769	0.00952381	0.951969
SORBI_3008G083200	SORBI_3009G132900	-0.321096	-0.15519	0.501769	-0.38961	0.0808379	-0.27619	0.0806752	0.486071	0.586841	0.00516558	-0.107792	0.641876	-0.104762	0.507604
SORBI_3008G083200	SORBI_3003G379700	-0.289446	-0.218417	0.341515	-0.223377	0.330388	-0.114286	0.469799	-0.0390509	-0.115368	0.618499	0.0272727	0.906584	0.0190476	0.904113
SORBI_3008G083200	SORBI_3002G287400	0.539099	0.534148	0.0126221	0.444156	0.0436843	0.304762	0.0539194	-0.331583	-0.251601	0.271246	-0.262338	0.250626	-0.2	0.205903
SORBI_3008G083200	SORBI_3004G234100	0.34461	0.392484	0.0784309	0.0779221	0.737075	0.047619	0.763285	0.497644	0.56447	0.00768206	0.301299	0.184419	0.219048	0.165937
SORBI_3008G083200	SORBI_3001G105900	0.441287	0.390311	0.080246	0.290909	0.200768	0.204762	0.195311	0.15274	0.201442	0.381235	-0.11039	0.633823	-0.114286	0.469799
SORBI_3008G083200	SORBI_3001G378900	0.10776	0.015511	0.946796	0.0896104	0.699289	0.0666667	0.67329	0.430503	0.663701	0.0010366	0.164935	0.474942	0.12381	0.433604
SORBI_3008G083200	SORBI_3005G087000	-0.136489	-0.0071491	0.975465	-0.102597	0.658097	-0.0857143	0.587746	0.238209	0.448846	0.041252	-0.0012987	0.995542	-0.0571429	0.717798
SORBI_3008G096000	SORBI_3004G202400	-0.336443	-0.129035	0.577225	-0.267532	0.24102	-0.17619	0.265139	0.434934	0.363711	0.105073	0.190909	0.407133	0.12381	0.433604
SORBI_3008G096000	SORBI_3004G009500	-0.397478	-0.153866	0.505469	-0.0519481	0.823046	-0.0142857	0.928008	0.528395	0.477604	0.0285536	0.402597	0.0703858	0.304762	0.0539194
SORBI_3008G096000	SORBI_3004G009400	-0.356924	-0.166099	0.471787	-0.209091	0.363026	-0.12381	0.433604	0.571747	0.530745	0.0133088	0.380519	0.0888143	0.285714	0.0707598
SORBI_3008G096000	SORBI_3010G229000	0.698312	0.650817	0.00139854	0.658442	0.00117335	0.457143	0.00383743	-0.480569	-0.335106	0.137558	-0.25974	0.255519	-0.219048	0.165937
SORBI_3008G096000	SORBI_3006G130600	0.331275	0.322097	0.154466	0.212987	0.353946	0.171429	0.278272	0.653261	0.583052	0.00553564	0.374026	0.0948581	0.266667	0.0916903
SORBI_3008G112200	SORBI_3002G375800	0.465945	0.267675	0.24076	0.0571429	0.805661	0.2	0.205903	0.229013	0.166229	0.471436	0.135065	0.559402	0.12381	0.433604
SORBI_3008G112200	SORBI_3003G270800	-0.334686	-0.19121	0.406379	-0.18961	0.410391	-0.114286	0.469799	0.291945	0.397244	0.0745633	0.105195	0.649967	0.114286	0.469799
SORBI_3008G112200	SORBI_3002G368700	0.78328	0.689961	0.000537983	0.102597	0.658097	0.2	0.205903	0.578673	0.500128	0.0209536	0.544156	0.0107672	0.428571	0.0067177
SORBI_3008G112200	SORBI_3001G067100	0.34864	0.0955333	0.680394	0.372727	0.0961022	0.12381	0.433604	-0.164	-0.148572	0.520396	-0.125974	0.586364	-0.133333	0.399075
SORBI_3008G112200	SORBI_3007G174600	0.273069	-0.0611268	0.792388	0.318182	0.159827	-0.0857143	0.587746	0.50889	0.445397	0.04303	0.512987	0.0174013	0.380952	0.0159808
SORBI_3008G112200	SORBI_3001G040200	-0.330846	0.0700106	0.762992	-0.236364	0.302288	0.161905	0.305847	-0.665906	-0.634348	0.00201172	-0.580519	0.00579491	-0.447619	0.0046404
SORBI_3008G112200	SORBI_3006G187900	0.259503	0.172156	0.455542	-0.0467532	0.840511	0.171429	0.278272	0.470483	0.277172	0.223835	0.523377	0.0149	0.352381	0.025837
SORBI_3008G112200	SORBI_3002G403600	0.579091	0.203101	0.377243	0.620779	0.00267391	0.0952381	0.546949	0.457305	0.228132	0.319924	0.383117	0.0864783	0.295238	0.0618667
SORBI_3008G112200	SORBI_3002G080100	-0.49148	-0.269588	0.237287	-0.445455	0.0429999	-0.12381	0.433604	-0.17547	-0.226253	0.324035	-0.0597403	0.797001	-0.047619	0.763285
SORBI_3008G112200	SORBI_3004G202400	-0.313432	-0.0612635	0.791933	-0.0272727	0.906584	0.0952381	0.546949	0.0578736	0.217054	0.344612	-0.192208	0.403889	-0.12381	0.433604
SORBI_3008G112200	SORBI_3009G050000	0.652575	0.303523	0.181041	0.0168831	0.942096	0.152381	0.335175	-0.527582	-0.496761	0.0219733	-0.493506	0.0229963	-0.361905	0.0220859
SORBI_3008G112200	SORBI_3K010300	0.392983	0.536916	0.0120849	0.228571	0.318967	0.0857143	0.587746	0.295115	0.177392	0.441735	0.381818	0.0876405	0.209524	0.185123
SORBI_3008G112200	SORBI_3003G003600	0.632107	0.323763	0.152224	0.520779	0.0154962	0.114286	0.469799	-0.280286	-0.294642	0.194786	-0.201299	0.381581	-0.0952381	0.546949
SORBI_3008G112200	SORBI_3009G123400	0.119245	0.0485458	0.834475	0.367532	0.101199	0.052381	0.740428	0.505382	0.334927	0.137782	0.474026	0.0299394	0.361905	0.0220859
SORBI_3008G112200	SORBI_3004G209300	0.340222	0.356673	0.112487	0.266234	0.243399	-0.0380952	0.809605	0.477618	0.423102	0.0559989	0.433766	0.0494675	0.27619	0.0806752
SORBI_3008G147101	SORBI_3004G234100	-0.408481	-0.402145	0.0707317	-0.397403	0.0744368	-0.285714	0.0707598	0.349332	0.165425	0.473611	-0.0597403	0.797001	-0.0761905	0.629898
SORBI_3008G157000	SORBI_3004G209300	0.130421	0.143551	0.534744	0.0558442	0.809999	0.047619	0.763285	0.266327	0.264422	0.246742	0.2	0.384724	0.142857	0.366256
SORBI_3008G157000	SORBI_3K010300	0.150039	0.141005	0.542088	-0.0584416	0.801328	-0.0666667	0.67329	0.0837592	0.0288845	0.901089	0.0246753	0.915449	0	1
SORBI_3008G157000	SORBI_3006G187900	-0.379664	-0.343552	0.127309	-0.328571	0.14588	-0.247619	0.11733	0.448072	0.351192	0.118519	0.415584	0.0609854	0.295238	0.0618667
SORBI_3008G157000	SORBI_3007G174600	0.173269	0.187366	0.416055	0.0974026	0.674468	0.0285714	0.856602	0.259614	0.245757	0.282905	0.219481	0.339111	0.152381	0.335175
SORBI_3008G157100	SORBI_3002G403600	0.900167	0.823516	4.50986e-06	0.806494	1.00755e-05	0.6	0.000147802	-0.202514	-0.0962328	0.678174	-0.21039	0.359984	-0.104762	0.507604
SORBI_3008G157100	SORBI_3007G162700	0.415266	-0.0200027	0.93142	0.332468	0.140877	-0.047619	0.763285	0.172646	0.0131488	0.954889	0.255844	0.262973	0.214286	0.175334
SORBI_3008G157100	SORBI_3009G132900	0.351764	0.377399	0.091682	0.184416	0.423566	0.133333	0.399075	0.197047	0.131099	0.571095	0.0298701	0.897731	0.0285714	0.856602
SORBI_3008G157100	SORBI_3003G202200	-0.758303	-0.666375	0.000972434	-0.468831	0.032045	-0.314286	0.046843	0.217898	0.119467	0.605997	0.280519	0.21806	0.228571	0.148286
SORBI_3008G157100	SORBI_3003G270800	-0.470784	-0.262352	0.250598	-0.294805	0.194527	-0.228571	0.148286	-0.813806	-0.552592	0.00938214	-0.477922	0.028433	-0.32381	0.0405648
SORBI_3008G157100	SORBI_3009G225700	0.247601	0.0802659	0.729448	0.311688	0.169	0.166667	0.291841	0.388219	0.300104	0.186252	0.325974	0.149283	0.238095	0.132107
SORBI_3008G157100	SORBI_3009G179300	0.655092	0.451854	0.0397484	0.684416	0.000621272	0.47619	0.00259795	0.390879	0.328484	0.145993	0.367532	0.101199	0.247619	0.11733
SORBI_3008G157100	SORBI_3010G229000	0.297307	0.272792	0.231541	0.266234	0.243399	0.171429	0.278272	0.701751	0.598736	0.00413459	0.71039	0.000307959	0.542857	0.000596216
SORBI_3008G157100	SORBI_3008G112000	-0.43999	-0.24769	0.279015	-0.287013	0.207141	-0.180952	0.25244	-0.200145	-0.0201339	0.93097	-0.115584	0.617837	-0.0714286	0.651446
SORBI_3008G157100	SORBI_3002G167000	0.745745	0.745835	0.000103888	0.54026	0.0114609	0.380952	0.0159808	0.242936	0.266482	0.242943	0.190909	0.407133	0.12381	0.433604
SORBI_3008G157100	SORBI_3001G059100	-0.592593	-0.585548	0.00528953	-0.305195	0.178529	-0.219048	0.165937	0.260195	0.170248	0.460626	0.253247	0.268018	0.12381	0.433604
SORBI_3008G157100	SORBI_3001G378900	0.587728	0.387212	0.082888	0.574026	0.00650601	0.314286	0.046843	-0.305709	-0.126779	0.583956	-0.235065	0.30503	-0.133333	0.399075
SORBI_3008G157100	SORBI_3005G087000	-0.0911378	0.0092426	0.968283	-0.114286	0.621818	-0.0952381	0.546949	0.435846	0.280533	0.218038	0.341558	0.129678	0.266667	0.0916903
SORBI_3008G157100	SORBI_3005G018700	-0.472851	-0.360052	0.108882	-0.3	0.186411	-0.152381	0.335175	0.624941	0.555941	0.00887441	0.616883	0.00289472	0.466667	0.00316276
SORBI_3008G157100	SORBI_3004G348300	0.119977	-0.0284585	0.902541	0.0116883	0.959896	-0.00952381	0.951969	0.274234	0.281091	0.217084	0.197403	0.391055	0.161905	0.305847
SORBI_3008G157100	SORBI_3005G126600	0.399857	0.242927	0.288662	0.361039	0.107844	0.228571	0.148286	0.535458	0.469464	0.0317824	0.468831	0.032045	0.352381	0.025837
SORBI_3008G157100	SORBI_3003G379700	0.711579	0.624136	0.00249518	0.502597	0.0202298	0.371429	0.0188178	0.490932	0.523125	0.014957	0.454545	0.0384394	0.361905	0.0220859
SORBI_3008G157100	SORBI_3009G237600	0.400593	0.366067	0.102672	0.276623	0.224791	0.180952	0.25244	0.517381	0.438016	0.0470346	0.512987	0.0174013	0.4	0.011412
SORBI_3008G157100	SORBI_3002G287400	-0.38381	-0.369816	0.098935	-0.175325	0.44716	-0.12381	0.433604	-0.39315	-0.267834	0.24047	-0.396104	0.0754764	-0.314286	0.046843
SORBI_3008G157100	SORBI_3004G234100	-0.321482	-0.287039	0.207099	-0.242857	0.288804	-0.152381	0.335175	-0.788965	-0.439671	0.0461124	-0.749351	9.23964e-05	-0.6	0.000147802
SORBI_3008G157100	SORBI_3001G105900	0.104558	0.017644	0.939491	0.136364	0.555595	0.0714286	0.651446	-0.238834	-0.13251	0.566923	-0.125974	0.586364	-0.0761905	0.629898
SORBI_3008G164800	SORBI_3010G229000	0.625091	0.593101	0.00459934	0.561039	0.00814482	0.390476	0.0135269	-0.125774	-0.102122	0.65959	-0.124675	0.590261	-0.0571429	0.717798
SORBI_3008G164800	SORBI_3006G130600	0.375433	0.322965	0.153295	0.150649	0.514514	0.104762	0.507604	-0.235724	-0.207402	0.367003	-0.201299	0.381581	-0.12381	0.433604
SORBI_3008G164800	SORBI_3004G309300	-0.130921	-0.170378	0.460279	-0.0883117	0.703456	-0.104762	0.507604	-0.342767	-0.268794	0.238725	-0.148052	0.521874	-0.12381	0.433604
SORBI_3008G164800	SORBI_3003G270800	0.453849	0.351722	0.117926	0.258442	0.257989	0.219048	0.165937	0.241997	-0.139141	0.547493	0.224675	0.32751	0.104762	0.507604
SORBI_3008G164800	SORBI_3009G050000	0.123526	0.162496	0.481586	0.0857143	0.711814	0.0285714	0.856602	-0.423558	-0.320504	0.156632	-0.364935	0.10382	-0.27619	0.0806752
SORBI_3008G164800	SORBI_3005G126600	0.81814	0.714959	0.000270111	0.737662	0.000135474	0.561905	0.000379711	0.734733	0.735686	0.000144251	0.697403	0.000441332	0.495238	0.00173525
SORBI_3008G164800	SORBI_3004G234100	0.170187	0.125411	0.588053	0.118182	0.609905	0.0666667	0.67329	-0.387813	-0.294399	0.195171	-0.222078	0.333281	-0.152381	0.335175
SORBI_3008G164800	SORBI_3009G237600	0.427958	0.432109	0.0504422	0.318182	0.159827	0.228571	0.148286	-0.244784	-0.169205	0.463421	-0.135065	0.559402	-0.0666667	0.67329
SORBI_3008G164800	SORBI_3002G287400	0.410115	0.39381	0.0773387	0.346753	0.123571	0.228571	0.148286	0.561098	0.516298	0.0165701	0.564935	0.0076211	0.380952	0.0159808
SORBI_3008G164800	SORBI_3004G193000	0.104846	0.0221077	0.924221	0.0805195	0.728624	0.047619	0.763285	-0.228577	-0.178801	0.438059	-0.161039	0.485579	-0.0571429	0.717798
SORBI_3008G164800	SORBI_3004G247000	0.479778	0.49996	0.0210035	0.390909	0.0797436	0.257143	0.103883	0.138814	0.121649	0.599384	0.142857	0.536741	0.0666667	0.67329
SORBI_3008G164800	SORBI_3005G018700	0.0743449	0.0133435	0.954222	0.0792208	0.732846	0.047619	0.763285	0.16967	0.183017	0.427153	0.0649351	0.779751	0	1
SORBI_3009G024600	SORBI_3006G165400	-0.697664	-0.550314	0.00974089	-0.688312	0.000561699	-0.504762	0.00141098	0.53507	0.421279	0.0571782	0.48961	0.0242705	0.342857	0.0301268
SORBI_3009G028300	SORBI_3004G247000	-0.316428	-0.28749	0.206354	-0.168831	0.464423	-0.0952381	0.546949	-0.039135	-0.0163944	0.94377	-0.0727273	0.754064	-0.0857143	0.587746
SORBI_3009G028300	SORBI_3004G234100	0.325162	0.281509	0.216373	0.11039	0.633823	0.0952381	0.546949	-0.0760669	0.0626143	0.787446	-0.136364	0.555595	-0.0761905	0.629898
SORBI_3009G028300	SORBI_3006G130600	-0.441669	-0.378559	0.090608	-0.244156	0.286153	-0.171429	0.278272	-0.123594	-0.200226	0.384175	-0.0194805	0.933206	-0.00952381	0.951969
SORBI_3009G028300	SORBI_3002G375800	-0.16774	-0.123181	0.594756	-0.151948	0.510853	-0.104762	0.507604	-0.418138	-0.367529	0.101203	-0.380519	0.0888143	-0.304762	0.0539194
SORBI_3009G028300	SORBI_3005G126600	-0.247249	-0.200446	0.383644	-0.0493506	0.831769	-0.0190476	0.904113	-0.160888	-0.159158	0.490757	-0.0441558	0.849271	-0.0761905	0.629898
SORBI_3009G030100	SORBI_3005G126600	0.0736121	0.0511109	0.825855	0.0974026	0.674468	0.0761905	0.629898	0.0784946	-0.00858215	0.970548	0.0649351	0.779751	0.0666667	0.67329
SORBI_3009G030100	SORBI_3010G229000	-0.152476	-0.031298	0.892869	-0.123377	0.594168	-0.0571429	0.717798	0.239492	0.160528	0.486982	0.253247	0.268018	0.161905	0.305847
SORBI_3009G030100	SORBI_3009G237600	0.59848	0.43508	0.0487056	0.524675	0.0146089	0.333333	0.035015	0.853864	0.807061	9.82145e-06	0.844156	1.50681e-06	0.647619	4.20527e-05
SORBI_3009G030100	SORBI_3001G378900	0.278491	0.176887	0.443056	0.0727273	0.754064	0.0666667	0.67329	-0.240949	-0.159887	0.488747	-0.101299	0.662176	-0.0571429	0.717798
SORBI_3009G030100	SORBI_3007G162700	0.235657	0.0498072	0.830234	0.0974026	0.674468	-0.0285714	0.856602	-0.43112	-0.154317	0.504206	0.0974026	0.674468	0.0809524	0.60866
SORBI_3009G030100	SORBI_3009G132900	0.744203	0.627622	0.00232022	0.661039	0.00110402	0.495238	0.00173525	-0.149703	-0.0721248	0.756041	0.105195	0.649967	0.0857143	0.587746
SORBI_3009G030100	SORBI_3005G087000	0.444414	0.210677	0.359314	0.353247	0.116231	0.247619	0.11733	0.443602	0.0222797	0.923633	0.458442	0.0366045	0.342857	0.0301268
SORBI_3009G068900	SORBI_3005G126600	0.384894	0.274774	0.228033	0.162338	0.48202	0.104762	0.507604	0.654529	0.492024	0.0234747	0.593506	0.00456449	0.380952	0.0159808
SORBI_3009G068900	SORBI_3002G287400	-0.400717	-0.308451	0.173705	-0.448052	0.0416562	-0.285714	0.0707598	0.258342	0.139028	0.547822	0.206494	0.369152	0.152381	0.335175
SORBI_3009G068900	SORBI_3006G130600	0.256057	0.173298	0.452511	0.153247	0.507204	0.12381	0.433604	-0.0665822	-0.0916267	0.692837	-0.0311688	0.893308	-0.0285714	0.856602
SORBI_3009G105800	SORBI_3K010300	-0.172644	0.000486132	0.998331	-0.151948	0.510853	-0.12381	0.433604	0.510348	0.575355	0.00635493	0.403896	0.0693995	0.304762	0.0539194
SORBI_3009G105800	SORBI_3007G174600	0.459789	0.402769	0.0702547	0.333766	0.139237	0.238095	0.132107	0.350428	0.3082	0.174073	0.296104	0.192476	0.209524	0.185123
SORBI_3009G105800	SORBI_3004G209300	0.246426	0.17398	0.450706	0.274026	0.229352	0.180952	0.25244	0.199604	0.0973075	0.674769	0.198701	0.387882	0.161905	0.305847
SORBI_3009G131550	SORBI_3001G478400	-0.105003	-0.0635876	0.784216	-0.0779221	0.737075	-0.0380952	0.809605	-0.0642119	-0.0405321	0.861521	-0.0727273	0.754064	-0.0571429	0.717798
SORBI_3009G137100	SORBI_3004G009500	-0.688498	-0.245242	0.283947	-0.351948	0.117673	-0.22381	0.156923	0.241289	-0.111687	0.629816	0.225974	0.324648	0.2	0.205903
SORBI_3009G137100	SORBI_3004G247000	-0.573915	-0.553065	0.00930901	-0.463636	0.0342653	-0.352381	0.025837	0.185738	0.0924688	0.690148	0.125974	0.586364	0.0857143	0.587746
SORBI_3009G137100	SORBI_3004G009400	-0.623091	-0.24709	0.280219	-0.348052	0.122077	-0.228571	0.148286	0.230964	-0.143314	0.535427	0.220779	0.336188	0.180952	0.25244
SORBI_3009G137100	SORBI_3004G348300	0.260815	0.346722	0.123607	0.0142857	0.950993	0	1	0.776912	0.75986	6.43383e-05	0.757143	7.07707e-05	0.533333	0.00074328
SORBI_3009G137100	SORBI_3001G067100	0.744296	0.776053	3.55121e-05	0.65974	0.00113824	0.485714	0.00212682	-0.184355	-0.0850031	0.714108	-0.145455	0.529283	-0.104762	0.507604
SORBI_3009G137100	SORBI_3006G130600	-0.172041	-0.0670987	0.772595	-0.0103896	0.964349	0.0666667	0.67329	-0.599713	-0.587317	0.00512058	-0.580519	0.00579491	-0.428571	0.0067177
SORBI_3009G140700	SORBI_3002G358800	-0.0754291	-0.0169961	0.941709	-0.0766234	0.741311	-0.0571429	0.717798	0.170019	0.198406	0.388603	0.0857143	0.711814	0.0952381	0.546949
SORBI_3009G140700	SORBI_3009G225700	0.597052	0.604576	0.00369486	0.522078	0.0151958	0.328571	0.0377031	0.336329	0.23166	0.312292	0.320779	0.156257	0.238095	0.132107
SORBI_3009G142200	SORBI_3004G247000	-0.376632	-0.157393	0.49564	-0.0272727	0.906584	0.0190476	0.904113	-0.206054	-0.187665	0.415298	-0.15974	0.489151	-0.114286	0.469799
SORBI_3009G143700	SORBI_3005G018700	0.445599	0.372025	0.0967797	0.38961	0.0808379	0.228571	0.148286	0.275776	0.232845	0.309752	0.292208	0.198673	0.152381	0.335175
SORBI_3009G143700	SORBI_3009G050000	0.700634	0.594947	0.00444249	0.674026	0.000807097	0.47619	0.00259795	-0.157387	-0.1236	0.593496	-0.087013	0.707631	-0.0666667	0.67329
SORBI_3009G152100	SORBI_3003G003800	0.512607	0.467927	0.0324232	0.422078	0.0566592	0.266667	0.0916903	0.449688	0.46879	0.0320621	0.390909	0.0797436	0.247619	0.11733
SORBI_3009G152100	SORBI_3002G080100	-0.213607	0.0955768	0.680256	-0.183117	0.426895	-0.0952381	0.546949	-0.056359	-0.00419252	0.98561	0.00779221	0.973258	0	1
SORBI_3009G152100	SORBI_3005G150250	0.652732	-0.0654206	0.778144	0.644156	0.00162414	0.0238095	0.880303	-0.54571	-0.243189	0.288125	0.0012987	0.995542	-0.228571	0.148286
SORBI_3009G152100	SORBI_3001G406800	0.166079	0.123219	0.594643	0.0038961	0.986627	0.0190476	0.904113	-0.36235	-0.199762	0.385301	-0.241558	0.291471	-0.180952	0.25244
SORBI_3009G157500	SORBI_3004G191901	-0.460646	-0.393624	0.0774917	-0.498701	0.0213808	-0.314286	0.046843	-0.263633	-0.219506	0.339052	-0.274026	0.229352	-0.190476	0.228328
SORBI_3009G171600	SORBI_3004G191901	-0.163752	-0.0815072	0.725418	-0.17013	0.460943	-0.12381	0.433604	-0.170678	-0.0593691	0.798237	-0.123377	0.594168	-0.133333	0.399075
SORBI_3009G196900	SORBI_3006G243200	0.59624	0.495642	0.0223208	0.611688	0.00321268	0.447619	0.0046404	0.508064	0.469576	0.0317362	0.363636	0.105149	0.285714	0.0707598
SORBI_3009G212800	SORBI_3006G187900	0.17012	0.143782	0.534081	0.111688	0.629811	0.0761905	0.629898	0.782442	0.79427	1.71287e-05	0.651948	0.00136298	0.485714	0.00212682
SORBI_3009G221400	SORBI_3009G237600	-0.319655	-0.165736	0.472769	-0.181818	0.430238	-0.133333	0.399075	0.872999	0.878547	1.62315e-07	0.819481	5.49744e-06	0.657143	3.23675e-05
SORBI_3009G221400	SORBI_3001G385800	0.424412	0.347155	0.123107	0.338961	0.132811	0.266667	0.0916903	0.80415	0.810914	8.24018e-06	0.781818	2.84033e-05	0.6	0.000147802
SORBI_3009G221400	SORBI_3010G229000	0.205762	0.195834	0.394905	0.198701	0.387882	0.142857	0.366256	0.339407	0.235598	0.303903	0.219481	0.339111	0.152381	0.335175
SORBI_3009G221400	SORBI_3005G018700	-0.436273	-0.397049	0.074719	-0.381818	0.0876405	-0.27619	0.0806752	0.575725	0.539351	0.0116278	0.519481	0.0158015	0.380952	0.0159808
SORBI_3009G221400	SORBI_3004G312500	0.286803	0.292661	0.197945	0.171429	0.457477	0.12381	0.433604	-0.622198	-0.344475	0.126224	-0.487013	0.0251508	-0.361905	0.0220859
SORBI_3009G221400	SORBI_3005G150250	-0.850824	-0.33054	0.143336	0.311688	0.169	-0.157143	0.320292	-0.260861	-0.156206	0.498936	-0.194805	0.397443	-0.0190476	0.904113
SORBI_3009G221400	SORBI_3002G287400	-0.247225	-0.290708	0.201093	-0.1	0.666264	-0.0761905	0.629898	-0.599978	-0.569209	0.0070787	-0.467532	0.0325891	-0.342857	0.0301268
SORBI_3009G231600	SORBI_3005G018700	-0.430822	-0.328396	0.146108	-0.12987	0.574741	0	1	-0.78939	-0.615385	0.00298361	-0.781818	2.84033e-05	-0.590476	0.000188089
SORBI_3009G237600	SORBI_3004G193000	0.179933	-0.0226232	0.922459	0.311688	0.169	0.228571	0.148286	0.758312	0.64566	0.00157069	0.745455	0.000105202	0.590476	0.000188089
SORBI_3009G237600	SORBI_3002G287400	-0.0462557	0.114699	0.620549	-0.181818	0.430238	-0.104762	0.507604	-0.571793	-0.579569	0.00589478	-0.45974	0.0360083	-0.342857	0.0301268
SORBI_3009G237600	SORBI_3003G379700	0.416908	0.299256	0.18756	0.394805	0.0765268	0.314286	0.046843	0.860835	0.784872	2.51659e-05	0.884416	1.03829e-07	0.752381	1.95061e-06
SORBI_3009G237600	SORBI_3003G028000	-0.189443	0.025685	0.912002	-0.114286	0.621818	-0.0571429	0.717798	-0.119807	-0.135943	0.556828	-0.0155844	0.946544	0.00952381	0.951969
SORBI_3009G237600	SORBI_3002G167000	0.426332	0.389766	0.0807063	0.354545	0.114802	0.228571	0.148286	-0.413262	-0.408574	0.0659332	-0.376623	0.0924053	-0.285714	0.0707598
SORBI_3009G237600	SORBI_3004G009500	-0.592731	-0.196113	0.39422	-0.176623	0.443748	-0.138095	0.38245	-0.0728116	-0.148229	0.52137	0.00649351	0.977714	-0.00952381	0.951969
SORBI_3009G237600	SORBI_3005G126600	0.238376	0.341198	0.130109	0.0935065	0.68684	0.0571429	0.717798	-0.0891353	-0.0179989	0.938276	0.0311688	0.893308	0.0380952	0.809605
SORBI_3009G237600	SORBI_3009G132900	0.561411	0.381911	0.0875569	0.54026	0.0114609	0.4	0.011412	0.253008	0.019484	0.933194	0.24026	0.294152	0.190476	0.228328
SORBI_3009G237600	SORBI_3010G229000	0.227623	0.182662	0.428064	0.153247	0.507204	0.0952381	0.546949	0.305394	0.245369	0.283689	0.246753	0.280896	0.190476	0.228328
SORBI_3009G237600	SORBI_3004G348300	0.303474	0.310951	0.170064	0.00909091	0.968803	-0.00952381	0.951969	-0.211886	-0.15248	0.509358	-0.136364	0.555595	-0.0952381	0.546949
SORBI_3009G237600	SORBI_3005G087000	0.675872	0.469484	0.0317743	0.490909	0.0238397	0.380952	0.0159808	0.481176	0.122411	0.597081	0.648052	0.00148873	0.466667	0.00316276
SORBI_3009G237600	SORBI_3004G209300	0.313742	0.35169	0.117961	0.206494	0.369152	0.142857	0.366256	-0.452217	-0.44447	0.043518	-0.338961	0.132811	-0.247619	0.11733
SORBI_3009G237600	SORBI_3001G105900	0.342918	0.322556	0.153846	0.150649	0.514514	0.0904762	0.567172	0.3686	0.390844	0.0797981	0.245455	0.283517	0.180952	0.25244
SORBI_3009G237600	SORBI_3003G270800	-0.348795	-0.262887	0.249599	-0.0909091	0.695131	-0.0571429	0.717798	-0.293091	-0.245511	0.283403	-0.109091	0.637844	-0.0857143	0.587746
SORBI_3009G237600	SORBI_3004G309300	-0.239543	-0.250456	0.273506	-0.0727273	0.754064	-0.0380952	0.809605	-0.288695	-0.0317445	0.891349	-0.267532	0.24102	-0.180952	0.25244
SORBI_3009G237600	SORBI_3004G312500	-0.432952	-0.410987	0.0641969	-0.249351	0.275699	-0.133333	0.399075	-0.619385	-0.351642	0.118015	-0.55974	0.00832582	-0.457143	0.00383743
SORBI_3009G237600	SORBI_3010G085400	0.37288	0.394086	0.0771135	0.216883	0.345	0.12381	0.433604	-0.356163	-0.17247	0.454707	-0.296104	0.192476	-0.219048	0.165937
SORBI_3009G237600	SORBI_3001G260800	0.250676	0.169444	0.462778	0.250649	0.273124	0.190476	0.228328	-0.198228	0.0407969	0.860624	-0.366234	0.102504	-0.266667	0.0916903
SORBI_3009G237600	SORBI_3005G064600	-0.672658	-0.399662	0.0726541	-0.235065	0.30503	-0.152381	0.335175	0.0806773	-0.0070483	0.97581	0.0415584	0.858048	-0.00952381	0.951969
SORBI_3009G237600	SORBI_3005G018700	-0.204367	-0.162972	0.480285	-0.218182	0.342048	-0.133333	0.399075	0.623011	0.662303	0.00107156	0.472727	0.0304552	0.342857	0.0301268
SORBI_3009G237600	SORBI_3004G009400	-0.467936	-0.230331	0.315153	-0.116883	0.613866	-0.0952381	0.546949	-0.0189213	-0.107014	0.644295	0.0857143	0.711814	0.0666667	0.67329
SORBI_3009G237600	SORBI_3001G059100	-0.286599	-0.104826	0.651119	-0.341558	0.129678	-0.257143	0.103883	-0.0780557	-0.0367356	0.874387	-0.112987	0.62581	-0.0761905	0.629898
SORBI_3009G237600	SORBI_3004G247000	0.546301	0.454238	0.038587	0.566234	0.0074528	0.457143	0.00383743	-0.463383	-0.448247	0.0415568	-0.34026	0.131238	-0.238095	0.132107
SORBI_3009G237600	SORBI_3002G403600	0.599022	0.577631	0.00610286	0.542857	0.0109945	0.333333	0.035015	-0.557937	-0.105332	0.64954	-0.581818	0.0056607	-0.419048	0.00804227
SORBI_3009G237600	SORBI_3007G174600	-0.126061	-0.110154	0.63455	-0.0493506	0.831769	-0.00952381	0.951969	-0.532645	-0.471506	0.0309468	-0.48961	0.0242705	-0.314286	0.046843
SORBI_3009G237600	SORBI_3009G225700	0.223428	0.41821	0.0592072	-0.00779221	0.973258	-0.0333333	0.833029	0.322592	0.191387	0.405938	0.254545	0.265488	0.209524	0.185123
SORBI_3009G237600	SORBI_3009G179300	-0.243531	-0.172194	0.45544	-0.0805195	0.728624	-0.0571429	0.717798	0.92847	0.92184	2.93273e-09	0.853247	8.83665e-07	0.657143	3.23675e-05
SORBI_3009G237600	SORBI_3010G110000	0.414568	0.329964	0.144078	0.328571	0.14588	0.219048	0.165937	-0.319969	-0.159554	0.489664	-0.176623	0.443748	-0.12381	0.433604
SORBI_3009G237600	SORBI_3004G234100	-0.0999923	0.0750306	0.746517	-0.0805195	0.728624	-0.0761905	0.629898	-0.335792	-0.0463011	0.842034	-0.333766	0.139237	-0.228571	0.148286
SORBI_3009G237600	SORBI_3003G202200	-0.153707	-0.0856514	0.712016	-0.146753	0.525572	-0.104762	0.507604	0.798272	0.760524	6.28466e-05	0.781818	2.84033e-05	0.6	0.000147802
SORBI_3009G237600	SORBI_3007G162700	0.147692	0.116629	0.614642	-0.0571429	0.805661	0.0380952	0.809605	0.269556	-0.0440693	0.849563	0.271429	0.233974	0.185714	0.240171
SORBI_3009G237600	SORBI_3009G142200	-0.323793	-0.166334	0.471152	0.00649351	0.977714	0.0285714	0.856602	0.7819	0.681877	0.000662914	0.788312	2.19089e-05	0.628571	7.02508e-05
SORBI_3009G237600	SORBI_3004G217800	-0.667445	-0.578189	0.00604231	-0.537662	0.0119433	-0.419048	0.00804227	-0.15988	-0.0578983	0.80314	-0.0792208	0.732846	-0.0380952	0.809605
SORBI_3009G237600	SORBI_3001G517800	0.348709	0.475392	0.0294042	0.177922	0.44035	0.133333	0.399075	-0.208677	-0.0256612	0.912083	-0.0935065	0.68684	-0.047619	0.763285
SORBI_3009G237600	SORBI_3002G368700	0.400735	0.486445	0.0253466	0.263636	0.248202	0.161905	0.305847	-0.360024	-0.31376	0.166035	-0.219481	0.339111	-0.133333	0.399075
SORBI_3009G237600	SORBI_3010G158100	0.290457	0.13998	0.545059	0.116883	0.613866	0.104762	0.507604	-0.426361	-0.394467	0.0768017	-0.4	0.07239	-0.27619	0.0806752
SORBI_3009G237600	SORBI_3009G237600	1	1	0	1	0	1	2.53963e-10	1	1	0	1	0	1	2.53963e-10
SORBI_3009G237600	SORBI_3006G187900	-0.360337	-0.297464	0.190344	-0.25974	0.255519	-0.209524	0.185123	-0.644956	-0.405011	0.0685612	-0.497403	0.0217759	-0.361905	0.0220859
SORBI_3009G237600	SORBI_3006G130600	0.121672	0.462474	0.0347781	-0.22987	0.31615	-0.152381	0.335175	-0.243765	-0.251259	0.27192	-0.161039	0.485579	-0.161905	0.305847
SORBI_3009G237600	SORBI_3008G112000	-0.185252	-0.104468	0.652238	-0.181818	0.430238	-0.12381	0.433604	0.11997	-0.041472	0.85834	0.0922078	0.690981	0.0619048	0.695413
SORBI_3009G237600	SORBI_3001G145700	-0.234634	-0.19989	0.38499	0.00909091	0.968803	-0.00952381	0.951969	-0.300156	-0.0626201	0.787426	-0.174026	0.450585	-0.0857143	0.587746
SORBI_3009G237600	SORBI_3K010300	0.403577	0.448789	0.0412811	0.151948	0.510853	0.104762	0.507604	-0.158402	-0.115216	0.618964	-0.11039	0.633823	-0.0857143	0.587746
SORBI_3009G237600	SORBI_3003G003600	0.689293	0.595203	0.00442115	0.622078	0.00260352	0.447619	0.0046404	0.432118	0.445825	0.0428065	0.28961	0.202877	0.180952	0.25244
SORBI_3009G237600	SORBI_3001G378900	0.197859	0.135592	0.557854	0.0571429	0.805661	0.0285714	0.856602	-0.146422	-0.0995824	0.667581	-0.135065	0.559402	-0.047619	0.763285
SORBI_3009G237600	SORBI_3009G123400	0.374533	0.191374	0.405971	0.293506	0.196593	0.157143	0.320292	-0.620138	-0.0864082	0.709578	-0.625974	0.0024016	-0.466667	0.00316276
SORBI_3009G237600	SORBI_3003G033900	-0.777331	-0.34382	0.126993	-0.349351	0.120596	-0.2	0.205903	0.241278	0.224596	0.327686	0.161039	0.485579	0.0857143	0.587746
SORBI_3009G237600	SORBI_3004G202400	-0.505864	-0.238474	0.297864	-0.164935	0.474942	-0.109524	0.488504	-0.14558	-0.150519	0.514883	0.0233766	0.919885	0.0571429	0.717798
SORBI_3009G241600	SORBI_3005G018700	-0.269931	-0.0728579	0.753635	-0.237662	0.299561	-0.0333333	0.833029	-0.757202	-0.651256	0.00138464	-0.683117	0.00064229	-0.504762	0.00141098
SORBI_3009G241600	SORBI_3001G451500	0.168362	0.20016	0.384336	-0.0480519	0.836137	0.0714286	0.651446	-0.694245	-0.4579	0.0368553	-0.419481	0.0583606	-0.266667	0.0916903
SORBI_3009G241600	SORBI_3004G009400	0.353489	0.340587	0.130843	0.0116883	0.959896	0.133333	0.399075	0.790084	0.780488	2.99227e-05	0.383117	0.0864783	0.247619	0.11733
SORBI_3009G241600	SORBI_3009G090700	0.9	0.462144	0.0349249	0.251948	0.270563	0.0857143	0.587746	0.280028	-0.0619049	0.789802	0.362338	0.106491	0.0190476	0.904113
SORBI_3009G241600	SORBI_3004G193000	-0.588491	-0.468199	0.032309	-0.51039	0.0180766	-0.290476	0.0661903	-0.236652	-0.187468	0.415797	-0.218182	0.342048	-0.142857	0.366256
SORBI_3009G241600	SORBI_3003G270800	-0.0988797	-0.219983	0.337977	0.0207792	0.928763	-0.0333333	0.833029	0.85532	0.824219	4.35481e-06	0.481818	0.0269872	0.32381	0.0405648
SORBI_3009G241600	SORBI_3001G367700	0.576971	0.33773	0.134314	0.18961	0.410391	0.242857	0.124547	0.736189	0.752538	8.29437e-05	0.644156	0.00162414	0.47619	0.00259795
SORBI_3009G241600	SORBI_3004G309300	-0.354191	-0.221188	0.335271	-0.0779221	0.737075	-0.0809524	0.60866	0.313088	0.374087	0.0947998	0.087013	0.707631	0.0380952	0.809605
SORBI_3009G241600	SORBI_3004G191901	0.252635	0.181314	0.431539	0.0324675	0.888889	0.147619	0.350497	-0.333994	-0.174814	0.448506	-0.162338	0.48202	-0.114286	0.469799
SORBI_3009G241600	SORBI_3002G402700	0.0193441	-0.0228626	0.921641	0.0363636	0.87565	-0.0047619	0.975974	-0.162386	-0.00144736	0.995032	-0.179221	0.436965	-0.133333	0.399075
SORBI_3009G241600	SORBI_3003G088100	-0.086004	-0.105761	0.6482	0.0168831	0.942096	-0.0142857	0.928008	0.587523	0.520674	0.0155208	0.396104	0.0754764	0.295238	0.0618667
SORBI_3009G241600	SORBI_3010G085400	0.11289	0.110123	0.634646	-0.0012987	0.995542	-0.0333333	0.833029	0.135971	-0.0358115	0.877524	0.25974	0.255519	0.114286	0.469799
SORBI_3009G241600	SORBI_3001G260800	0.0482125	0.0107879	0.962983	0.0961039	0.678583	0.0428571	0.786351	-0.583359	-0.298192	0.18921	-0.372727	0.0961022	-0.238095	0.132107
SORBI_3009G241600	SORBI_3006G030800	0.132112	-0.0515371	0.824425	0.174026	0.450585	0.0619048	0.695413	0.108842	0.180161	0.434523	-0.0454545	0.844888	-0.0571429	0.717798
SORBI_3009G241600	SORBI_3010G110000	0.376861	0.15479	0.502884	0.363636	0.105149	0.119048	0.451496	0.0803423	0.145717	0.528533	-0.0701299	0.7626	-0.0190476	0.904113
SORBI_3009G241600	SORBI_3004G234100	0.292321	0.231458	0.312726	0.142857	0.536741	0.119048	0.451496	0.457893	0.493398	0.023031	0.205195	0.372237	0.12381	0.433604
SORBI_3009G241600	SORBI_3002G287400	-0.0378651	0.0809215	0.727319	-0.142857	0.536741	-0.0714286	0.651446	0.478417	0.497126	0.0218609	0.357143	0.111981	0.257143	0.103883
SORBI_3009G241600	SORBI_3006G243200	-0.398679	-0.349018	0.120974	-0.0987013	0.670361	-0.252381	0.110445	0.696323	0.624535	0.00247458	0.583117	0.00552908	0.409524	0.00959603
SORBI_3009G241600	SORBI_3001G386000	-0.140091	-0.0998793	0.666645	-0.188312	0.413664	-0.109524	0.488504	-0.592253	-0.502479	0.0202642	-0.54026	0.0114609	-0.4	0.011412
SORBI_3009G241600	SORBI_3001G406800	0.14533	-0.160581	0.486838	0.209091	0.363026	0.0428571	0.786351	-0.625126	-0.520615	0.0155347	-0.577922	0.00607121	-0.4	0.011412
SORBI_3009G241600	SORBI_3003G379700	-0.203938	-0.130963	0.5715	0.114286	0.621818	-0.138095	0.38245	-0.499158	-0.359776	0.109173	-0.483117	0.0265185	-0.32381	0.0405648
SORBI_3009G241600	SORBI_3006G107700	-0.218499	-0.0929856	0.6885	-0.231169	0.313347	-0.0809524	0.60866	0.187146	0.351804	0.117834	0.0025974	0.991085	-0.0190476	0.904113
SORBI_3009G241600	SORBI_3002G403600	0.296648	0.141256	0.541361	0.331169	0.142531	0.0428571	0.786351	0.367846	0.331289	0.142377	0.2	0.384724	0.161905	0.305847
SORBI_3009G241600	SORBI_3006G092500	0.807935	0.719011	0.000239953	0.658442	0.00117335	0.366667	0.0203948	-0.154624	-0.0627263	0.787074	0	1	0.0285714	0.856602
SORBI_3009G241600	SORBI_3007G174600	-0.445892	-0.340339	0.131142	-0.0597403	0.797001	-0.242857	0.124547	0.134885	0.0890856	0.700972	0.101299	0.662176	0.0952381	0.546949
SORBI_3009G241600	SORBI_3009G179300	0.145646	-0.222855	0.331548	0.264935	0.245793	-0.0238095	0.880303	-0.36789	-0.180995	0.432364	-0.275325	0.227064	-0.171429	0.278272
SORBI_3009G241600	SORBI_3009G225700	0.659526	0.596874	0.0042836	0.590909	0.00479142	0.280952	0.0755849	-0.0601334	0.0257241	0.911868	-0.0415584	0.858048	-0.0285714	0.856602
SORBI_3009G241600	SORBI_3002G368700	0.357869	0.399129	0.0730717	-0.0623377	0.788364	0.128571	0.416128	-0.162528	-0.121963	0.598434	-0.025974	0.911015	-0.047619	0.763285
SORBI_3009G241600	SORBI_3010G158100	-0.256718	-0.224678	0.327504	0.142857	0.536741	-0.17619	0.265139	0.330867	0.292781	0.197753	0.320779	0.156257	0.209524	0.185123
SORBI_3009G241600	SORBI_3004G009500	0.546686	0.458432	0.0366089	0.194805	0.397443	0.242857	0.124547	0.775228	0.805896	1.03491e-05	0.428571	0.0525715	0.304762	0.0539194
SORBI_3009G241600	SORBI_3003G028000	0.141589	0.161459	0.484428	-0.0272727	0.906584	0.0571429	0.717798	0.320718	0.330665	0.143176	0.222078	0.333281	0.152381	0.335175
SORBI_3009G241600	SORBI_3004G217800	-0.21693	-0.228675	0.318741	-0.116883	0.613866	-0.0142857	0.928008	-0.163284	-0.0392921	0.865719	-0.116883	0.613866	-0.047619	0.763285
SORBI_3009G241600	SORBI_3002G375800	0.292463	0.259129	0.256679	0.0402597	0.862442	0.147619	0.350497	-0.388163	-0.339902	0.131669	-0.193506	0.400659	-0.104762	0.507604
SORBI_3009G241600	SORBI_3K010300	0.118997	0.210732	0.359185	-0.0207792	0.928763	-0.0047619	0.975974	-0.516377	-0.570404	0.00693298	-0.388312	0.0819434	-0.247619	0.11733
SORBI_3009G241600	SORBI_3003G003600	0.206402	0.0704087	0.761682	0.301299	0.184419	0.0619048	0.695413	-0.694891	-0.602888	0.00381775	-0.6	0.00403592	-0.457143	0.00383743
SORBI_3009G241600	SORBI_3005G087000	0.131755	0.127798	0.58091	-0.0376623	0.871244	0.119048	0.451496	0.414777	0.464342	0.033957	0.0168831	0.942096	0	1
SORBI_3009G241600	SORBI_3006G143100	-0.608564	-0.571802	0.00676551	-0.151948	0.510853	-0.280952	0.0755849	0.14368	0.273738	0.229861	-0.114286	0.621818	-0.104762	0.507604
SORBI_3009G241600	SORBI_3009G123400	-0.283768	-0.158662	0.492125	0.074026	0.749806	-0.047619	0.763285	0.315756	0.0514399	0.824751	0.228571	0.318967	0.161905	0.305847
SORBI_3009G241600	SORBI_3004G209300	-0.13284	0.00275704	0.990537	-0.0220779	0.924323	-0.128571	0.416128	0.0425256	0.0881579	0.70395	-0.00779221	0.973258	0.00952381	0.951969
SORBI_3009G241600	SORBI_3001G385800	-0.188443	-0.0866874	0.708679	0.0675325	0.771162	-0.147619	0.350497	-0.281255	-0.113022	0.625703	-0.228571	0.318967	-0.171429	0.278272
SORBI_3009G241600	SORBI_3001G105900	0.228942	0.133918	0.562771	-0.120779	0.602015	0.0761905	0.629898	0.293812	0.300168	0.186152	0.0883117	0.703456	0.114286	0.469799
SORBI_3009G241600	SORBI_3006G165400	-0.391783	-0.0304295	0.895826	-0.211688	0.356958	0.0714286	0.651446	-0.604537	-0.459708	0.0360231	-0.51039	0.0180766	-0.333333	0.035015
SORBI_3009G241600	SORBI_3002G080100	-0.258076	-0.227351	0.32163	-0.225974	0.324648	-0.0809524	0.60866	0.114301	0.106043	0.647322	-0.0116883	0.959896	-0.00952381	0.951969
SORBI_3009G241600	SORBI_3004G202400	0.267061	0.357878	0.111192	-0.0311688	0.893308	0.0428571	0.786351	0.70474	0.794314	1.7097e-05	0.302597	0.182441	0.161905	0.305847
SORBI_3009G241600	SORBI_3003G033900	0.19696	0.316651	0.161958	0.0298701	0.897731	0.142857	0.366256	0.351584	0.145114	0.530258	0.127273	0.582479	0.0952381	0.546949
SORBI_3009G241600	SORBI_3001G053900	-0.561409	-0.517359	0.0163105	-0.109091	0.637844	-0.309524	0.0502769	-0.101001	-0.0840758	0.717102	0.00519481	0.98217	0.047619	0.763285
SORBI_3009G241600	SORBI_3003G003800	-0.285172	-0.0420425	0.856411	-0.262338	0.250626	-0.166667	0.291841	-0.493861	-0.463938	0.0341331	-0.276623	0.224791	-0.2	0.205903
SORBI_3009G241600	SORBI_3001G040200	-0.454346	-0.0972848	0.67484	-0.279221	0.220289	0.0238095	0.880303	-0.465663	-0.367611	0.101121	-0.361039	0.107844	-0.238095	0.132107
SORBI_3009G241600	SORBI_3006G187900	0.249707	0.215956	0.347117	-0.0168831	0.942096	0.147619	0.350497	0.212676	0.0468523	0.840177	0.312987	0.167137	0.180952	0.25244
SORBI_3009G241600	SORBI_3002G358800	0.278438	0.263765	0.247963	0.137662	0.551801	0.0904762	0.567172	-0.26299	-0.121342	0.600311	-0.303896	0.180478	-0.190476	0.228328
SORBI_3009G241600	SORBI_3008G112000	0.272045	0.183027	0.427126	0.255844	0.262973	0.128571	0.416128	0.715592	0.529266	0.0136167	0.106494	0.645917	-0.0238095	0.880303
SORBI_3009G241600	SORBI_3002G239200	-0.32365	-0.264793	0.246055	-0.224675	0.32751	-0.185714	0.240171	-0.370196	-0.276566	0.224891	-0.141558	0.540488	-0.104762	0.507604
SORBI_3009G244200	SORBI_3002G167000	0.418221	0.370966	0.0978085	0.292208	0.198673	0.209524	0.185123	-0.231285	-0.258791	0.257323	-0.183117	0.426895	-0.152381	0.335175
SORBI_3010G013500	SORBI_3004G234100	-0.310745	-0.207821	0.366014	-0.341558	0.129678	-0.27619	0.0806752	0.287386	0.246361	0.281685	0.293506	0.196593	0.180952	0.25244
SORBI_3010G013500	SORBI_3003G379700	0.0747662	0.0749868	0.74666	0.0142857	0.950993	0.0190476	0.904113	-0.451061	-0.388485	0.0817954	-0.471429	0.0309781	-0.32381	0.0405648
SORBI_3010G013500	SORBI_3003G003600	-0.192417	-0.230937	0.313848	-0.0948052	0.682707	-0.0761905	0.629898	-0.385512	-0.385514	0.0843634	-0.363636	0.105149	-0.247619	0.11733
SORBI_3010G013500	SORBI_3K010300	-0.129814	0.157135	0.496357	-0.272727	0.231656	-0.190476	0.228328	-0.252827	-0.130998	0.571396	-0.214286	0.35095	-0.152381	0.335175
SORBI_3010G013500	SORBI_3001G378900	-0.123073	-0.00455738	0.984358	0.0402597	0.862442	0.00952381	0.951969	-0.313807	-0.236523	0.301954	-0.231169	0.313347	-0.180952	0.25244
SORBI_3010G013500	SORBI_3005G087000	0.153036	0.0963928	0.677667	-0.0324675	0.888889	-0.047619	0.763285	-0.397831	-0.218078	0.342285	-0.276623	0.224791	-0.171429	0.278272
SORBI_3010G013500	SORBI_3004G209300	-0.102027	0.0237276	0.918686	-0.194805	0.397443	-0.152381	0.335175	-0.242166	-0.254878	0.264842	-0.216883	0.345	-0.142857	0.366256
SORBI_3010G013500	SORBI_3002G358800	-0.0775785	-0.119246	0.606667	-0.0324675	0.888889	0.0285714	0.856602	-0.395999	-0.37959	0.0896617	-0.328571	0.14588	-0.247619	0.11733
SORBI_3010G013500	SORBI_3010G229000	0.132438	0.17316	0.452877	0.0168831	0.942096	0.0285714	0.856602	-0.0655165	-0.0565715	0.807569	-0.0727273	0.754064	-0.047619	0.763285
SORBI_3010G013500	SORBI_3007G174600	-0.339356	-0.258387	0.258092	-0.305195	0.178529	-0.190476	0.228328	-0.13946	-0.11151	0.630363	-0.11039	0.633823	-0.0190476	0.904113
SORBI_3010G013500	SORBI_3009G225700	0.660961	0.677636	0.000737804	0.516883	0.0164265	0.366667	0.0203948	0.089451	0.0824348	0.722412	0.0935065	0.68684	0.0285714	0.856602
SORBI_3010G013500	SORBI_3009G179300	0.211015	0.0384456	0.868588	0.184416	0.423566	0.12381	0.433604	-0.347439	-0.220778	0.336191	-0.4	0.07239	-0.266667	0.0916903
SORBI_3010G013500	SORBI_3009G132900	-0.237615	-0.244183	0.286097	-0.0376623	0.871244	-0.00952381	0.951969	-0.309178	-0.135609	0.557805	-0.115584	0.617837	-0.0666667	0.67329
SORBI_3010G013500	SORBI_3009G237600	0.425216	0.388731	0.0815852	0.224675	0.32751	0.171429	0.278272	-0.278033	-0.215936	0.347162	-0.272727	0.231656	-0.152381	0.335175
SORBI_3010G013500	SORBI_3010G158100	0.0999548	0.00284311	0.990241	-0.0103896	0.964349	-0.0190476	0.904113	-0.369572	-0.389695	0.0807663	-0.319481	0.158035	-0.209524	0.185123
SORBI_3010G013500	SORBI_3001G133900	0.265459	0.232558	0.310367	0.174026	0.450585	0.114286	0.469799	0.132152	0.143614	0.534564	0.0935065	0.68684	0.047619	0.763285
SORBI_3010G013500	SORBI_3005G018700	-0.308348	-0.247383	0.27963	-0.258442	0.257989	-0.12381	0.433604	-0.456635	-0.436767	0.0477401	-0.367532	0.101199	-0.219048	0.165937
SORBI_3010G013500	SORBI_3004G196101	-0.0714708	-0.0923221	0.690616	0.00779221	0.973258	0.0047619	0.975974	0.323375	0.25021	0.273993	-0.150649	0.514514	-0.161905	0.305847
SORBI_3010G013500	SORBI_3007G162700	0.243653	0.109266	0.637303	0.123377	0.594168	0.152381	0.335175	-0.315115	-0.0958112	0.679512	-0.0181818	0.93765	-0.147619	0.350497
SORBI_3010G013500	SORBI_3004G309300	-0.745196	-0.593558	0.00456012	-0.664935	0.00100655	-0.485714	0.00212682	0.162682	0.18296	0.427297	0.125974	0.586364	0.0952381	0.546949
SORBI_3010G022400	SORBI_3005G018700	0.287466	0.214484	0.350493	0.281818	0.215846	0.180952	0.25244	-0.695821	-0.62343	0.00253187	-0.642857	0.00167152	-0.438095	0.0055926
SORBI_3010G022400	SORBI_3K010300	-0.121504	0.0908613	0.695284	-0.0454545	0.844888	-0.0190476	0.904113	-0.436563	-0.298595	0.188584	-0.446753	0.0423239	-0.314286	0.046843
SORBI_3010G022400	SORBI_3001G385800	0.026662	0.0830423	0.720445	-0.0558442	0.809999	-0.0380952	0.809605	-0.286922	-0.284859	0.210722	-0.127273	0.582479	-0.0666667	0.67329
SORBI_3010G022400	SORBI_3004G209300	-0.280501	-0.089504	0.69963	-0.264935	0.245793	-0.190476	0.228328	-0.14387	-0.0729118	0.753458	-0.145455	0.529283	-0.114286	0.469799
SORBI_3010G022400	SORBI_3010G110000	-0.391486	-0.375623	0.0933446	-0.253247	0.268018	-0.171429	0.278272	-0.332789	-0.257875	0.25907	-0.246753	0.280896	-0.161905	0.305847
SORBI_3010G022400	SORBI_3005G064600	0.282647	0.210536	0.359643	-0.275325	0.227064	-0.2	0.205903	-0.314286	0.0427204	0.854119	-0.206494	0.369152	-0.0285714	0.856602
SORBI_3010G022400	SORBI_3005G126600	-0.186469	-0.058368	0.801574	-0.201299	0.381581	-0.142857	0.366256	-0.225542	-0.153051	0.507753	-0.179221	0.436965	-0.133333	0.399075
SORBI_3010G022400	SORBI_3007G174600	-0.164276	-0.0507962	0.826912	-0.135065	0.559402	-0.133333	0.399075	0.150294	0.150862	0.513914	0.125974	0.586364	0.104762	0.507604
SORBI_3010G022400	SORBI_3010G085400	-0.148379	-0.0700803	0.762763	-0.175325	0.44716	-0.114286	0.469799	0.296492	0.281878	0.215746	0.135065	0.559402	0.0761905	0.629898
SORBI_3010G051800	SORBI_3006G187900	0.522489	0.392149	0.0787094	0.572727	0.00665652	0.414286	0.00878852	-0.259973	-0.173078	0.453095	0.0688312	0.766878	0.047619	0.763285
SORBI_3010G051800	SORBI_3004G193000	-0.318051	-0.308748	0.17327	-0.290909	0.200768	-0.17619	0.265139	-0.192179	-0.19286	0.402265	-0.101299	0.662176	-0.047619	0.763285
SORBI_3010G052600	SORBI_3006G243200	0.59089	0.482991	0.0265636	0.587013	0.00514931	0.409524	0.00959603	-0.498038	-0.435021	0.0487393	-0.467532	0.0325891	-0.352381	0.025837
SORBI_3010G052600	SORBI_3003G003600	-0.0825896	0.0257612	0.911742	-0.0805195	0.728624	-0.047619	0.763285	0.560189	0.603768	0.00375332	0.4	0.07239	0.304762	0.0539194
SORBI_3010G052600	SORBI_3002G403600	0.223296	0.218309	0.34176	0.151948	0.510853	0.142857	0.366256	0.341221	0.208771	0.363778	-0.0168831	0.942096	-0.0285714	0.856602
SORBI_3010G052600	SORBI_3001G040200	-0.651563	-0.548741	0.00999503	-0.627273	0.00233729	-0.457143	0.00383743	0.481576	0.342003	0.129147	0.448052	0.0416562	0.314286	0.046843
SORBI_3010G052600	SORBI_3002G008500	0.425978	0.37122	0.0975612	0.471429	0.0309781	0.361905	0.0220859	-0.156626	-0.117333	0.612492	-0.145455	0.529283	-0.104762	0.507604
SORBI_3010G052600	SORBI_3004G009500	-0.427262	-0.0501067	0.829227	-0.451948	0.039702	-0.338095	0.0324922	-0.34806	-0.214505	0.350444	-0.407792	0.066503	-0.247619	0.11733
SORBI_3010G052600	SORBI_3004G009400	-0.290889	-0.050898	0.82657	-0.276623	0.224791	-0.209524	0.185123	-0.25983	-0.132505	0.566937	-0.351948	0.117673	-0.247619	0.11733
SORBI_3010G052600	SORBI_3004G247000	-0.353541	-0.24838	0.277633	-0.244156	0.286153	-0.171429	0.278272	-0.739793	-0.645472	0.00157727	-0.712987	0.000285923	-0.533333	0.00074328
SORBI_3010G052600	SORBI_3005G018700	-0.357042	-0.335192	0.137452	-0.311688	0.169	-0.190476	0.228328	0.680287	0.692265	0.000506308	0.579221	0.00593173	0.428571	0.0067177
SORBI_3010G052600	SORBI_3002G375800	-0.290359	-0.23087	0.313991	-0.249351	0.275699	-0.219048	0.165937	-0.286198	-0.201591	0.380875	-0.153247	0.507204	-0.0857143	0.587746
SORBI_3010G052600	SORBI_3004G309300	-0.15133	0.0411644	0.859381	-0.224675	0.32751	-0.152381	0.335175	0.238515	0.0993454	0.668328	0.203896	0.375337	0.133333	0.399075
SORBI_3010G071700	SORBI_3001G053900	-0.571454	-0.476791	0.0288641	-0.436364	0.0479694	-0.27619	0.0806752	0.4511	0.543053	0.0109601	0.242857	0.288804	0.142857	0.366256
SORBI_3010G071700	SORBI_3003G003600	-0.24098	-0.0560177	0.809419	-0.119481	0.605955	-0.104762	0.507604	-0.271983	-0.280553	0.218003	-0.154545	0.503568	-0.0952381	0.546949
SORBI_3010G071700	SORBI_3002G375800	0.249845	0.216406	0.346088	0.192208	0.403889	0.142857	0.366256	0.108864	-0.0573819	0.804863	0.174026	0.450585	0.0666667	0.67329
SORBI_3010G071700	SORBI_3006G243200	-0.312053	-0.287661	0.206072	-0.307792	0.174674	-0.180952	0.25244	0.122565	0.0863915	0.709632	0.0324675	0.888889	0.0285714	0.856602
SORBI_3010G071700	SORBI_3006G165400	0.12647	-0.00167501	0.994251	0.267532	0.24102	0.152381	0.335175	0.275997	0.33485	0.137878	0.0285714	0.902156	0.00952381	0.951969
SORBI_3010G077200	SORBI_3009G132900	-0.498838	-0.492278	0.0233921	-0.348052	0.122077	-0.247619	0.11733	0.60378	0.549247	0.00991277	0.180519	0.433595	0.12381	0.433604
SORBI_3010G077200	SORBI_3006G130600	0.210633	0.0887262	0.702125	0.154545	0.503568	0.0952381	0.546949	0.44253	0.442226	0.0447168	0.397403	0.0744368	0.304762	0.0539194
SORBI_3010G077200	SORBI_3010G229000	0.454328	0.328578	0.145871	0.402597	0.0703858	0.228571	0.148286	-0.517612	-0.49357	0.0229761	-0.492208	0.023415	-0.333333	0.035015
SORBI_3010G077200	SORBI_3008G112000	-0.0796855	-0.0944691	0.683776	0.0935065	0.68684	0.0285714	0.856602	0.797677	0.557	0.00871857	0.436364	0.0479694	0.22381	0.156923
SORBI_3010G077200	SORBI_3009G225700	0.161791	0.110591	0.633199	0.0844156	0.716005	0.0047619	0.975974	0.321666	0.32704	0.147879	0.188312	0.413664	0.161905	0.305847
SORBI_3010G077200	SORBI_3004G348300	0.37399	0.423754	0.0555813	0.245455	0.283517	0.142857	0.366256	-0.621849	-0.611294	0.00323799	-0.566234	0.0074528	-0.428571	0.0067177
SORBI_3010G077200	SORBI_3003G003600	-0.15043	-0.109437	0.636772	0.0168831	0.942096	0.00952381	0.951969	-0.689585	-0.617577	0.00285433	-0.622078	0.00260352	-0.438095	0.0055926
SORBI_3010G077200	SORBI_3001G378900	0.572311	0.48211	0.0268813	0.532468	0.0129575	0.228571	0.148286	0.3439	0.413679	0.062301	0.141558	0.540488	0.0857143	0.587746
SORBI_3010G077200	SORBI_3004G234100	0.112554	0.179159	0.437125	0.0350649	0.880059	0	1	0.675448	0.643992	0.00163006	0.493506	0.0229963	0.371429	0.0188178
SORBI_3010G077200	SORBI_3007G162700	-0.460585	-0.230746	0.314258	0.344156	0.126598	-0.0761905	0.629898	0.870113	0.553745	0.00920476	0.116883	0.613866	-0.0714286	0.651446
SORBI_3010G077200	SORBI_3005G018700	0.0498803	-0.0102103	0.964964	0.0428571	0.853657	0.0190476	0.904113	-0.546811	-0.446108	0.0426586	-0.525974	0.0143225	-0.352381	0.025837
SORBI_3010G077200	SORBI_3001G059100	0.176837	0.0932658	0.687607	-0.0324675	0.888889	-0.0285714	0.856602	-0.44835	-0.393601	0.07751	-0.390909	0.0797436	-0.180952	0.25244
SORBI_3010G077200	SORBI_3004G247000	0.179715	0.0358251	0.877478	0.0662338	0.775454	-0.0190476	0.904113	0.513282	0.40521	0.0684125	0.45974	0.0360083	0.32381	0.0405648
SORBI_3010G077200	SORBI_3009G237600	-0.451312	-0.304344	0.179804	-0.27013	0.236308	-0.180952	0.25244	-0.257835	-0.140972	0.542183	-0.205195	0.372237	-0.133333	0.399075
SORBI_3010G106601	SORBI_3003G202200	0.167692	0.00730426	0.974932	0.155844	0.499944	0.104762	0.507604	0.576877	0.440851	0.0454637	0.450649	0.0403453	0.333333	0.035015
SORBI_3010G106601	SORBI_3003G270800	0.146411	0.00265495	0.990887	0.0480519	0.836137	0.0380952	0.809605	-0.249499	0.0345449	0.881826	0.00649351	0.977714	0.0285714	0.856602
SORBI_3010G106601	SORBI_3005G150250	-0.233883	-0.108353	0.640135	0.188312	0.413664	-0.0428571	0.786351	0.575061	0.260498	0.254085	-0.188312	0.413664	0.0380952	0.809605
SORBI_3010G106601	SORBI_3004G217800	0.145373	0.0409156	0.860223	0.0298701	0.897731	0.0380952	0.809605	0.285671	0.135084	0.559346	0.25974	0.255519	0.152381	0.335175
SORBI_3010G106601	SORBI_3002G402700	0.0886378	0.0959573	0.679048	0.0675325	0.771162	0.0285714	0.856602	0.30947	0.105615	0.648654	0.25974	0.255519	0.219048	0.165937
SORBI_3010G106601	SORBI_3004G312500	-0.128805	-0.100607	0.664351	-0.106494	0.645917	-0.0761905	0.629898	0.127689	0.0394087	0.865325	-0.0675325	0.771162	-0.0571429	0.717798
SORBI_3010G106601	SORBI_3007G071000	0.404259	0.414145	0.0619774	0.293506	0.196593	0.209524	0.185123	-0.39301	-0.313869	0.165879	-0.187013	0.416951	-0.133333	0.399075
SORBI_3010G106601	SORBI_3002G368700	-0.134207	-0.099319	0.668411	-0.0792208	0.732846	-0.047619	0.763285	-0.375973	-0.448894	0.0412277	-0.138961	0.548018	-0.0952381	0.546949
SORBI_3010G106601	SORBI_3006G187900	-0.506992	-0.408298	0.0661337	-0.468831	0.032045	-0.361905	0.0220859	-0.163985	-0.141964	0.539316	-0.0506494	0.827405	0	1
SORBI_3010G106601	SORBI_3001G040200	-0.254801	-0.0984506	0.671153	-0.148052	0.521874	-0.0952381	0.546949	0.469694	0.54951	0.00987009	0.306494	0.176594	0.228571	0.148286
SORBI_3010G106601	SORBI_3001G053900	0.562704	0.514315	0.0170638	0.566234	0.0074528	0.409524	0.00959603	0.456583	0.283998	0.212164	0.481818	0.0269872	0.304762	0.0539194
SORBI_3010G106601	SORBI_3009G179300	0.137441	0.0951027	0.681762	0.1	0.666264	0.0761905	0.629898	0.436336	0.23903	0.296706	0.405195	0.0684236	0.295238	0.0618667
SORBI_3010G106601	SORBI_3006G130600	-0.25874	-0.217714	0.343109	-0.205195	0.372237	-0.152381	0.335175	-0.240381	-0.150808	0.514067	-0.302597	0.182441	-0.238095	0.132107
SORBI_3010G106601	SORBI_3005G090600	0.346033	0.343989	0.126794	0.293506	0.196593	0.2	0.205903	-0.0853559	-0.0778438	0.73733	0.0727273	0.754064	0.0285714	0.856602
SORBI_3010G106601	SORBI_3006G143100	0.464993	0.409385	0.0653458	0.383117	0.0864783	0.257143	0.103883	0.286434	0.203552	0.37616	0.194805	0.397443	0.0952381	0.546949
SORBI_3010G106601	SORBI_3003G379700	0.507597	0.496869	0.0219401	0.446753	0.0423239	0.314286	0.046843	0.455376	0.34433	0.126394	0.338961	0.132811	0.238095	0.132107
SORBI_3010G106601	SORBI_3002G080100	-0.202399	-0.128964	0.577436	-0.0662338	0.775454	-0.0190476	0.904113	0.65859	0.576015	0.00628095	0.535065	0.012442	0.419048	0.00804227
SORBI_3010G108500	SORBI_3010G158100	0.845003	0.87037	2.91574e-07	0.528571	0.0137632	0.390476	0.0135269	-0.172231	-0.0952749	0.681214	0.0844156	0.716005	0.0380952	0.809605
SORBI_3010G108500	SORBI_3001G053900	0.599835	0.462865	0.0346052	0.227273	0.3218	0.2	0.205903	-0.309583	0.105978	0.647523	-0.227273	0.3218	-0.0857143	0.587746
SORBI_3010G148600	SORBI_3004G202400	-0.407093	-0.163584	0.478618	-0.184416	0.423566	-0.0238095	0.880303	0.664362	0.31745	0.160843	-0.109091	0.637844	0.0238095	0.880303
SORBI_3010G148600	SORBI_3006G130600	0.445034	0.436216	0.0480535	0.309091	0.172768	0.147619	0.350497	0.985589	0.56553	0.00754357	0.819481	5.49744e-06	0.242857	0.124547
SORBI_3010G194700	SORBI_3007G174600	0.453914	0.402411	0.0705281	0.466234	0.0331405	0.333333	0.035015	0.252542	0.205886	0.370593	0.164935	0.474942	0.133333	0.399075
SORBI_3010G194700	SORBI_3001G449600	-0.279285	-0.226164	0.32423	-0.223377	0.330388	-0.180952	0.25244	0.108	0.136423	0.555422	-0.0402597	0.862442	0.0380952	0.809605
SORBI_3010G194700	SORBI_3004G009400	0.0817073	0.0285827	0.902118	-0.0584416	0.801328	-0.0761905	0.629898	-0.463442	-0.467264	0.0327025	-0.375325	0.0936258	-0.285714	0.0707598
SORBI_3010G194700	SORBI_3004G202400	0.251133	0.126498	0.584796	-0.0311688	0.893308	-0.0428571	0.786351	-0.638196	-0.59353	0.00456247	-0.585714	0.00527342	-0.466667	0.00316276
SORBI_3010G194700	SORBI_3K010300	0.185695	0.331311	0.14235	0.00779221	0.973258	0.00952381	0.951969	0.284394	0.0789478	0.733734	0.21039	0.359984	0.171429	0.278272
SORBI_3010G194700	SORBI_3001G385800	0.744856	0.675941	0.000769671	0.675325	0.000781556	0.447619	0.0046404	-0.217069	-0.264672	0.24628	-0.074026	0.749806	-0.0190476	0.904113
SORBI_3010G194700	SORBI_3004G209300	0.488306	0.438509	0.0467587	0.442857	0.044377	0.314286	0.046843	0.494412	0.446823	0.0422881	0.375325	0.0936258	0.257143	0.103883
SORBI_3010G194700	SORBI_3009G123400	-0.269761	-0.223254	0.330661	0.149351	0.518188	-0.0809524	0.60866	-0.0371261	-0.0141633	0.951413	-0.0428571	0.853657	-0.0190476	0.904113
SORBI_3010G194700	SORBI_3006G130600	0.720743	0.724572	0.00020331	0.544156	0.0107672	0.4	0.011412	-0.149761	-0.0904143	0.696714	-0.0194805	0.933206	0	1
SORBI_3010G194700	SORBI_3004G009500	0.364391	0.16909	0.463727	0.0545455	0.814343	-0.0047619	0.975974	-0.481131	-0.499905	0.0210197	-0.350649	0.119128	-0.247619	0.11733
SORBI_3010G194700	SORBI_3010G158100	0.563495	0.362191	0.106643	0.598701	0.00413734	0.447619	0.0046404	-0.235848	-0.164271	0.476746	-0.219481	0.339111	-0.171429	0.278272
SORBI_3010G194900	SORBI_3004G009500	0.599359	0.213832	0.351995	0.179221	0.436965	0.138095	0.38245	-0.216984	-0.177054	0.442619	-0.0688312	0.766878	-0.0380952	0.809605
SORBI_3010G194900	SORBI_3004G009400	0.290059	0.139185	0.547366	-0.15974	0.489151	-0.133333	0.399075	-0.224524	-0.169763	0.461926	-0.0818182	0.72441	-0.0380952	0.809605
SORBI_3010G207600	SORBI_3010G209100	0.621493	0.318962	0.158748	0.494805	0.0225836	0.361905	0.0220859	0.799556	0.618982	0.00277396	0.257143	0.260473	0.180952	0.25244
SORBI_3010G207600	SORBI_3005G126600	0.393383	0.338088	0.133875	0.325974	0.149283	0.238095	0.132107	0.046248	-0.0346342	0.881523	0.0844156	0.716005	0.0761905	0.629898
SORBI_3010G207600	SORBI_3010G209200	0.213164	0.0770741	0.73984	0.158442	0.492736	0.0857143	0.587746	0.855016	0.652479	0.00134658	0.584416	0.0054	0.428571	0.0067177
SORBI_3010G207600	SORBI_3009G237600	0.499761	0.289823	0.202531	0.523377	0.0149	0.361905	0.0220859	0.687825	0.599265	0.00409304	0.680519	0.000686149	0.580952	0.000238535
SORBI_3010G221400	SORBI_3005G126600	0.666797	0.693441	0.000490747	0.567532	0.00728758	0.438095	0.0055926	0.728027	0.737107	0.000137894	0.690909	0.000524751	0.504762	0.00141098
SORBI_3010G221400	SORBI_3009G225700	0.370765	0.427867	0.0530035	0.262338	0.250626	0.1	0.527089	-0.0850466	-0.0507364	0.827112	-0.0545455	0.814343	-0.047619	0.763285
SORBI_3010G221400	SORBI_3010G209100	-0.137539	-0.159818	0.488938	-0.0311688	0.893308	-0.047619	0.763285	-0.262827	-0.143937	0.533635	-0.292208	0.198673	-0.228571	0.148286
SORBI_3010G221400	SORBI_3010G209200	-0.34204	-0.268759	0.238788	-0.102597	0.658097	-0.0952381	0.546949	-0.33799	-0.18641	0.418481	-0.346753	0.123571	-0.228571	0.148286
SORBI_3010G240900	SORBI_3008G112000	0.344882	0.20063	0.383198	0.28961	0.202877	0.190476	0.228328	-0.350434	-0.161657	0.483883	-0.163636	0.478474	-0.128571	0.416128
SORBI_3010G240900	SORBI_3003G003600	0.514462	0.582248	0.00561682	0.423377	0.0558229	0.285714	0.0707598	0.368127	0.357378	0.111728	0.338961	0.132811	0.228571	0.148286
SORBI_3010G249200	SORBI_3004G247000	-0.237838	-0.257742	0.259324	-0.135065	0.559402	-0.142857	0.366256	-0.270799	-0.196099	0.394254	-0.241558	0.291471	-0.161905	0.305847
SORBI_3010G254200	SORBI_3003G003600	0.836197	0.721404	0.000223546	0.797403	1.50015e-05	0.609524	0.000115745	-0.120984	-0.0727481	0.753995	-0.111688	0.629811	-0.0857143	0.587746
SORBI_3010G254200	SORBI_3004G348300	0.312811	0.324727	0.150937	0.0831169	0.720203	0.0571429	0.717798	0.451885	0.460779	0.0355372	0.394805	0.0765268	0.285714	0.0707598
SORBI_3010G262200	SORBI_3006G187900	-0.209675	-0.213192	0.353473	-0.123377	0.594168	-0.0761905	0.629898	0.212197	0.107209	0.64369	0.172727	0.454024	0.104762	0.507604
SORBI_3010G262200	SORBI_3004G191901	-0.216832	-0.206904	0.36818	-0.179221	0.436965	-0.12381	0.433604	-0.0755795	-0.0746573	0.747739	0.0155844	0.946544	0.0190476	0.904113
SORBI_3010G262200	SORBI_3010G085400	-0.144371	-0.0980028	0.672569	-0.177922	0.44035	-0.104762	0.507604	0.291013	0.323134	0.153069	0.223377	0.330388	0.2	0.205903
SORBI_3010G262200	SORBI_3004G312500	0.39923	0.352887	0.11663	0.281818	0.215846	0.209524	0.185123	-0.540308	-0.510822	0.0179629	-0.461039	0.0354198	-0.333333	0.035015
SORBI_3010G262200	SORBI_3002G287400	-0.368422	-0.307208	0.175536	-0.415584	0.0609854	-0.333333	0.035015	0.216839	0.21591	0.347223	0.148052	0.521874	0.0857143	0.587746
SORBI_3010G267500	SORBI_3004G009500	-0.562592	-0.314452	0.165053	0.135065	0.559402	0.0904762	0.567172	0.284503	0.119149	0.606961	0.197403	0.391055	0.171429	0.278272
SORBI_3010G267500	SORBI_3009G132900	0.423245	0.404035	0.0692948	0.394805	0.0765268	0.304762	0.0539194	-0.550444	-0.241408	0.291781	-0.197403	0.391055	-0.142857	0.366256
SORBI_3010G267500	SORBI_3004G009400	-0.300478	-0.221312	0.334994	0.320779	0.156257	0.295238	0.0618667	0.298296	0.0976665	0.673633	0.205195	0.372237	0.190476	0.228328
SORBI_3010G269000	SORBI_3001G105900	0.408675	0.187393	0.415987	0.22987	0.31615	0.228571	0.148286	-0.295545	-0.168254	0.465974	-0.206494	0.369152	-0.142857	0.366256
SORBI_3010G275200	SORBI_3004G009500	0.177184	0.0814474	0.725612	-0.145455	0.529283	-0.119048	0.451496	-0.843079	-0.568432	0.00717492	-0.47013	0.031508	-0.32381	0.0405648
SORBI_3010G275200	SORBI_3004G009400	-0.496632	-0.0542923	0.81519	-0.449351	0.0409967	-0.314286	0.046843	-0.921218	-0.605152	0.0036537	-0.494805	0.0225836	-0.361905	0.0220859
