# Supplementary material for: Decoding nitrogen uptake efficiency in maize and sorghum: insights from comparative gene regulatory networks
Source: Plant J. 2025 Dec 18;124(6):e70631. doi: 10.1111/tpj.70631 (PMC12714369; doi:10.1111/tpj.70631)
Supplement: Supplementary file 19 — Table S18. Feed‐forward loops of spNUEGRN. [file TPJ-124-0-s005.xlsx]

## Sheet: a.Leaf
Table S18 Feed Forward Loops the sorghum projected network: tissue Leaf
FFL type	TF1	TF1 name	TF2	TF2 name	Promoter
c3	SORBI_3001G110900	SbMYB3	SORBI_3004G191901	SbMADS34	SORBI_3007G174600
i3	SORBI_3001G110900	SbMYB3	SORBI_3004G191901	SbMADS34	SORBI_3K010300
c3	SORBI_3001G110900	SbMYB3	SORBI_3004G191901	SbMADS34	SORBI_3004G209300
c1	SORBI_3001G219200	SbMYB7	SORBI_3002G080100	SbNAC20	SORBI_3003G270800
c4	SORBI_3001G380700	SbbZIP98	SORBI_3009G237600	SbbZIP81	SORBI_3002G287400
c2	SORBI_3001G380700	SbbZIP98	SORBI_3009G237600	SbbZIP81	SORBI_3005G126600
c2	SORBI_3001G380700	SbbZIP98	SORBI_3009G237600	SbbZIP81	SORBI_3010G229000
i2	SORBI_3001G380700	SbbZIP98	SORBI_3009G237600	SbbZIP81	SORBI_3004G312500
c2	SORBI_3001G380700	SbbZIP98	SORBI_3009G237600	SbbZIP81	SORBI_3001G260800
c4	SORBI_3001G380700	SbbZIP98	SORBI_3009G237600	SbbZIP81	SORBI_3005G018700
c4	SORBI_3001G380700	SbbZIP98	SORBI_3009G237600	SbbZIP81	SORBI_3001G059100
c2	SORBI_3001G380700	SbbZIP98	SORBI_3009G237600	SbbZIP81	SORBI_3004G247000
c2	SORBI_3001G380700	SbbZIP98	SORBI_3009G237600	SbbZIP81	SORBI_3002G403600
c4	SORBI_3001G380700	SbbZIP98	SORBI_3009G237600	SbbZIP81	SORBI_3004G234100
i4	SORBI_3001G380700	SbbZIP98	SORBI_3009G237600	SbbZIP81	SORBI_3006G130600
c4	SORBI_3001G380700	SbbZIP98	SORBI_3009G237600	SbbZIP81	SORBI_3008G112000
c2	SORBI_3001G380700	SbbZIP98	SORBI_3009G237600	SbbZIP81	SORBI_3009G123400
c1	SORBI_3001G380700	SbbZIP98	SORBI_3002G287400	SbNLP2	SORBI_3006G130600
c2	SORBI_3001G386000	SbNAC14	SORBI_3005G018700	SbNAC65	SORBI_3004G309300
i3	SORBI_3001G447400	SbHB16	SORBI_3009G237600	SbbZIP81	SORBI_3010G229000
c1	SORBI_3001G447400	SbHB16	SORBI_3009G237600	SbbZIP81	SORBI_3001G260800
c1	SORBI_3001G447400	SbHB16	SORBI_3009G237600	SbbZIP81	SORBI_3004G247000
i1	SORBI_3001G447400	SbHB16	SORBI_3009G237600	SbbZIP81	SORBI_3004G234100
c4	SORBI_3001G473900	SbEREB9	SORBI_3003G003600	SbNLP4	SORBI_3004G009500
c4	SORBI_3001G473900	SbEREB9	SORBI_3003G003600	SbNLP4	SORBI_3004G009400
i3	SORBI_3002G076100	SbbZIP14	SORBI_3009G237600	SbbZIP81	SORBI_3004G193000
i1	SORBI_3002G076100	SbbZIP14	SORBI_3009G237600	SbbZIP81	SORBI_3002G287400
c1	SORBI_3002G076100	SbbZIP14	SORBI_3009G237600	SbbZIP81	SORBI_3003G379700
i1	SORBI_3002G076100	SbbZIP14	SORBI_3009G237600	SbbZIP81	SORBI_3003G028000
i1	SORBI_3002G076100	SbbZIP14	SORBI_3009G237600	SbbZIP81	SORBI_3004G009500
c1	SORBI_3002G076100	SbbZIP14	SORBI_3009G237600	SbbZIP81	SORBI_3005G126600
i3	SORBI_3002G076100	SbbZIP14	SORBI_3009G237600	SbbZIP81	SORBI_3009G132900
c1	SORBI_3002G076100	SbbZIP14	SORBI_3009G237600	SbbZIP81	SORBI_3010G229000
c1	SORBI_3002G076100	SbbZIP14	SORBI_3009G237600	SbbZIP81	SORBI_3004G348300
i3	SORBI_3002G076100	SbbZIP14	SORBI_3009G237600	SbbZIP81	SORBI_3005G087000
c1	SORBI_3002G076100	SbbZIP14	SORBI_3009G237600	SbbZIP81	SORBI_3004G209300
c1	SORBI_3002G076100	SbbZIP14	SORBI_3009G237600	SbbZIP81	SORBI_3001G105900
i1	SORBI_3002G076100	SbbZIP14	SORBI_3009G237600	SbbZIP81	SORBI_3003G270800
c3	SORBI_3002G076100	SbbZIP14	SORBI_3009G237600	SbbZIP81	SORBI_3004G309300
c3	SORBI_3002G076100	SbbZIP14	SORBI_3009G237600	SbbZIP81	SORBI_3004G312500
c1	SORBI_3002G076100	SbbZIP14	SORBI_3009G237600	SbbZIP81	SORBI_3010G085400
i3	SORBI_3002G076100	SbbZIP14	SORBI_3009G237600	SbbZIP81	SORBI_3001G260800
c3	SORBI_3002G076100	SbbZIP14	SORBI_3009G237600	SbbZIP81	SORBI_3005G064600
i1	SORBI_3002G076100	SbbZIP14	SORBI_3009G237600	SbbZIP81	SORBI_3005G018700
i1	SORBI_3002G076100	SbbZIP14	SORBI_3009G237600	SbbZIP81	SORBI_3004G009400
i1	SORBI_3002G076100	SbbZIP14	SORBI_3009G237600	SbbZIP81	SORBI_3001G059100
c1	SORBI_3002G076100	SbbZIP14	SORBI_3009G237600	SbbZIP81	SORBI_3004G247000
c1	SORBI_3002G076100	SbbZIP14	SORBI_3009G237600	SbbZIP81	SORBI_3002G403600
i1	SORBI_3002G076100	SbbZIP14	SORBI_3009G237600	SbbZIP81	SORBI_3007G174600
c1	SORBI_3002G076100	SbbZIP14	SORBI_3009G237600	SbbZIP81	SORBI_3009G225700
i1	SORBI_3002G076100	SbbZIP14	SORBI_3009G237600	SbbZIP81	SORBI_3009G179300
i3	SORBI_3002G076100	SbbZIP14	SORBI_3009G237600	SbbZIP81	SORBI_3010G110000
i1	SORBI_3002G076100	SbbZIP14	SORBI_3009G237600	SbbZIP81	SORBI_3004G234100
c1	SORBI_3002G076100	SbbZIP14	SORBI_3009G237600	SbbZIP81	SORBI_3007G162700
i1	SORBI_3002G076100	SbbZIP14	SORBI_3009G237600	SbbZIP81	SORBI_3009G142200
c1	SORBI_3002G076100	SbbZIP14	SORBI_3009G237600	SbbZIP81	SORBI_3002G368700
c1	SORBI_3002G076100	SbbZIP14	SORBI_3009G237600	SbbZIP81	SORBI_3010G158100
c3	SORBI_3002G076100	SbbZIP14	SORBI_3009G237600	SbbZIP81	SORBI_3006G187900
c1	SORBI_3002G076100	SbbZIP14	SORBI_3009G237600	SbbZIP81	SORBI_3006G130600
i1	SORBI_3002G076100	SbbZIP14	SORBI_3009G237600	SbbZIP81	SORBI_3008G112000
c3	SORBI_3002G076100	SbbZIP14	SORBI_3009G237600	SbbZIP81	SORBI_3001G145700
c1	SORBI_3002G076100	SbbZIP14	SORBI_3009G237600	SbbZIP81	SORBI_3K010300
c1	SORBI_3002G076100	SbbZIP14	SORBI_3009G237600	SbbZIP81	SORBI_3001G378900
c3	SORBI_3002G076100	SbbZIP14	SORBI_3009G237600	SbbZIP81	SORBI_3003G033900
c3	SORBI_3002G076100	SbbZIP14	SORBI_3003G028000	SbEREB44	SORBI_3005G087000
c1	SORBI_3002G076100	SbbZIP14	SORBI_3003G028000	SbEREB44	SORBI_3008G112000
i1	SORBI_3002G076100	SbbZIP14	SORBI_3009G142200	SbNAC110	SORBI_3004G247000
c1	SORBI_3002G076100	SbbZIP14	SORBI_3008G157100	SbbZIP75	SORBI_3002G403600
c1	SORBI_3002G076100	SbbZIP14	SORBI_3008G157100	SbbZIP75	SORBI_3007G162700
i3	SORBI_3002G076100	SbbZIP14	SORBI_3008G157100	SbbZIP75	SORBI_3009G132900
i1	SORBI_3002G076100	SbbZIP14	SORBI_3008G157100	SbbZIP75	SORBI_3003G270800
c1	SORBI_3002G076100	SbbZIP14	SORBI_3008G157100	SbbZIP75	SORBI_3009G225700
c1	SORBI_3002G076100	SbbZIP14	SORBI_3008G157100	SbbZIP75	SORBI_3009G179300
c1	SORBI_3002G076100	SbbZIP14	SORBI_3008G157100	SbbZIP75	SORBI_3010G229000
i1	SORBI_3002G076100	SbbZIP14	SORBI_3008G157100	SbbZIP75	SORBI_3008G112000
i1	SORBI_3002G076100	SbbZIP14	SORBI_3008G157100	SbbZIP75	SORBI_3001G059100
c1	SORBI_3002G076100	SbbZIP14	SORBI_3008G157100	SbbZIP75	SORBI_3001G378900
c3	SORBI_3002G076100	SbbZIP14	SORBI_3008G157100	SbbZIP75	SORBI_3005G087000
i1	SORBI_3002G076100	SbbZIP14	SORBI_3008G157100	SbbZIP75	SORBI_3005G018700
c1	SORBI_3002G076100	SbbZIP14	SORBI_3008G157100	SbbZIP75	SORBI_3004G348300
c1	SORBI_3002G076100	SbbZIP14	SORBI_3008G157100	SbbZIP75	SORBI_3005G126600
c1	SORBI_3002G076100	SbbZIP14	SORBI_3008G157100	SbbZIP75	SORBI_3003G379700
c1	SORBI_3002G076100	SbbZIP14	SORBI_3008G157100	SbbZIP75	SORBI_3009G237600
i1	SORBI_3002G076100	SbbZIP14	SORBI_3008G157100	SbbZIP75	SORBI_3002G287400
i1	SORBI_3002G076100	SbbZIP14	SORBI_3008G157100	SbbZIP75	SORBI_3004G234100
c1	SORBI_3002G076100	SbbZIP14	SORBI_3008G157100	SbbZIP75	SORBI_3001G105900
c4	SORBI_3002G076100	SbbZIP14	SORBI_3001G040200	SbNAC4	SORBI_3004G247000
c1	SORBI_3002G076100	SbbZIP14	SORBI_3005G018700	SbNAC65	SORBI_3007G162700
i3	SORBI_3002G076100	SbbZIP14	SORBI_3005G018700	SbNAC65	SORBI_3004G309300
i1	SORBI_3002G076100	SbbZIP14	SORBI_3005G018700	SbNAC65	SORBI_3001G378900
i1	SORBI_3002G076100	SbbZIP14	SORBI_3005G018700	SbNAC65	SORBI_3003G379700
c2	SORBI_3002G076100	SbbZIP14	SORBI_3005G064600	SbNAC71	SORBI_3004G309300
i4	SORBI_3002G076100	SbbZIP14	SORBI_3005G064600	SbNAC71	SORBI_3003G270800
c2	SORBI_3002G076100	SbbZIP14	SORBI_3005G064600	SbNAC71	SORBI_3004G193000
i4	SORBI_3002G076100	SbbZIP14	SORBI_3005G064600	SbNAC71	SORBI_3009G179300
c2	SORBI_3002G076100	SbbZIP14	SORBI_3005G064600	SbNAC71	SORBI_3001G040200
i2	SORBI_3002G076100	SbbZIP14	SORBI_3005G064600	SbNAC71	SORBI_3006G187900
c3	SORBI_3002G076100	SbbZIP14	SORBI_3002G287400	SbNLP2	SORBI_3004G309300
c1	SORBI_3002G076100	SbbZIP14	SORBI_3002G287400	SbNLP2	SORBI_3004G009400
c1	SORBI_3002G076100	SbbZIP14	SORBI_3002G287400	SbNLP2	SORBI_3004G009500
c1	SORBI_3002G076100	SbbZIP14	SORBI_3002G287400	SbNLP2	SORBI_3006G130600
c1	SORBI_3002G076100	SbbZIP14	SORBI_3003G379700	SbNAC49	SORBI_3007G174600
c1	SORBI_3002G076100	SbbZIP14	SORBI_3003G379700	SbNAC49	SORBI_3004G209300
c1	SORBI_3002G076100	SbbZIP14	SORBI_3003G379700	SbNAC49	SORBI_3K010300
c2	SORBI_3002G196000	SbMYB18	SORBI_3002G080100	SbNAC20	SORBI_3003G270800
c1	SORBI_3002G196100	SbMYB19	SORBI_3002G080100	SbNAC20	SORBI_3003G270800
i3	SORBI_3002G212000	SbEREB31	SORBI_3005G064600	SbNAC71	SORBI_3004G193000
i3	SORBI_3002G212000	SbEREB31	SORBI_3005G064600	SbNAC71	SORBI_3006G243200
c4	SORBI_3002G264100	SbbZIP20	SORBI_3009G142200	SbNAC110	SORBI_3004G247000
c1	SORBI_3002G264100	SbbZIP20	SORBI_3002G287400	SbNLP2	SORBI_3006G130600
c1	SORBI_3002G264100	SbbZIP20	SORBI_3008G164800	SbVOZ3	SORBI_3010G229000
c1	SORBI_3002G264100	SbbZIP20	SORBI_3008G164800	SbVOZ3	SORBI_3006G130600
c1	SORBI_3002G264100	SbbZIP20	SORBI_3008G164800	SbVOZ3	SORBI_3005G126600
c1	SORBI_3002G264100	SbbZIP20	SORBI_3008G164800	SbVOZ3	SORBI_3004G234100
c1	SORBI_3002G264100	SbbZIP20	SORBI_3008G164800	SbVOZ3	SORBI_3009G237600
c1	SORBI_3002G264100	SbbZIP20	SORBI_3008G164800	SbVOZ3	SORBI_3002G287400
i3	SORBI_3002G264100	SbbZIP20	SORBI_3008G164800	SbVOZ3	SORBI_3004G193000
c1	SORBI_3002G264100	SbbZIP20	SORBI_3008G164800	SbVOZ3	SORBI_3004G247000
i3	SORBI_3002G264100	SbbZIP20	SORBI_3009G237600	SbbZIP81	SORBI_3004G193000
i1	SORBI_3002G264100	SbbZIP20	SORBI_3009G237600	SbbZIP81	SORBI_3002G287400
c1	SORBI_3002G264100	SbbZIP20	SORBI_3009G237600	SbbZIP81	SORBI_3005G126600
c1	SORBI_3002G264100	SbbZIP20	SORBI_3009G237600	SbbZIP81	SORBI_3010G229000
c1	SORBI_3002G264100	SbbZIP20	SORBI_3009G237600	SbbZIP81	SORBI_3004G348300
i3	SORBI_3002G264100	SbbZIP20	SORBI_3009G237600	SbbZIP81	SORBI_3001G260800
c1	SORBI_3002G264100	SbbZIP20	SORBI_3009G237600	SbbZIP81	SORBI_3004G247000
i1	SORBI_3002G264100	SbbZIP20	SORBI_3009G237600	SbbZIP81	SORBI_3004G234100
c1	SORBI_3002G264100	SbbZIP20	SORBI_3009G237600	SbbZIP81	SORBI_3007G162700
c3	SORBI_3002G264100	SbbZIP20	SORBI_3009G237600	SbbZIP81	SORBI_3009G142200
c1	SORBI_3002G264100	SbbZIP20	SORBI_3009G237600	SbbZIP81	SORBI_3006G130600
c1	SORBI_3002G264100	SbbZIP20	SORBI_3009G237600	SbbZIP81	SORBI_3001G378900
i3	SORBI_3002G264100	SbbZIP20	SORBI_3009G237600	SbbZIP81	SORBI_3009G123400
c3	SORBI_3002G269400	SbEREB35	SORBI_3003G003600	SbNLP4	SORBI_3004G009500
c3	SORBI_3002G269400	SbEREB35	SORBI_3003G003600	SbNLP4	SORBI_3004G009400
c1	SORBI_3002G275500	SbMYB22	SORBI_3002G287400	SbNLP2	SORBI_3006G130600
c1	SORBI_3002G337800	SbMYB25	SORBI_3002G287400	SbNLP2	SORBI_3006G130600
i4	SORBI_3002G370800	SbCA2P6	SORBI_3002G080100	SbNAC20	SORBI_3003G270800
c1	SORBI_3002G395600	SbbZIP23	SORBI_3008G157100	SbbZIP75	SORBI_3002G403600
c1	SORBI_3002G395600	SbbZIP23	SORBI_3008G157100	SbbZIP75	SORBI_3009G132900
i1	SORBI_3002G395600	SbbZIP23	SORBI_3008G157100	SbbZIP75	SORBI_3003G270800
c4	SORBI_3003G053300	SbMYB116	SORBI_3002G287400	SbNLP2	SORBI_3004G309300
i4	SORBI_3003G053300	SbMYB116	SORBI_3002G287400	SbNLP2	SORBI_3006G130600
c4	SORBI_3003G053300	SbMYB116	SORBI_3002G080100	SbNAC20	SORBI_3002G403600
c2	SORBI_3003G053300	SbMYB116	SORBI_3002G080100	SbNAC20	SORBI_3002G287400
c2	SORBI_3003G053300	SbMYB116	SORBI_3002G080100	SbNAC20	SORBI_3003G270800
c1	SORBI_3003G053300	SbMYB116	SORBI_3001G385800	SbNAC13	SORBI_3001G478400
c3	SORBI_3003G136600	SbMYB36	SORBI_3002G287400	SbNLP2	SORBI_3004G309300
c1	SORBI_3003G136600	SbMYB36	SORBI_3002G287400	SbNLP2	SORBI_3006G130600
i2	SORBI_3003G136600	SbMYB36	SORBI_3002G080100	SbNAC20	SORBI_3002G403600
i4	SORBI_3003G136600	SbMYB36	SORBI_3002G080100	SbNAC20	SORBI_3002G287400
c2	SORBI_3003G136600	SbMYB36	SORBI_3002G080100	SbNAC20	SORBI_3003G270800
i3	SORBI_3003G145100	SbMYB38	SORBI_3002G287400	SbNLP2	SORBI_3006G130600
c1	SORBI_3003G183000	SbbZIP31	SORBI_3002G287400	SbNLP2	SORBI_3006G130600
i3	SORBI_3003G183000	SbbZIP31	SORBI_3005G018700	SbNAC65	SORBI_3007G162700
i1	SORBI_3003G183000	SbbZIP31	SORBI_3005G018700	SbNAC65	SORBI_3001G378900
i1	SORBI_3003G183000	SbbZIP31	SORBI_3005G018700	SbNAC65	SORBI_3003G379700
c4	SORBI_3003G183000	SbbZIP31	SORBI_3009G237600	SbbZIP81	SORBI_3002G287400
i4	SORBI_3003G183000	SbbZIP31	SORBI_3009G237600	SbbZIP81	SORBI_3003G379700
c2	SORBI_3003G183000	SbbZIP31	SORBI_3009G237600	SbbZIP81	SORBI_3002G167000
i4	SORBI_3003G183000	SbbZIP31	SORBI_3009G237600	SbbZIP81	SORBI_3005G126600
c2	SORBI_3003G183000	SbbZIP31	SORBI_3009G237600	SbbZIP81	SORBI_3009G132900
i4	SORBI_3003G183000	SbbZIP31	SORBI_3009G237600	SbbZIP81	SORBI_3010G229000
i4	SORBI_3003G183000	SbbZIP31	SORBI_3009G237600	SbbZIP81	SORBI_3004G348300
c2	SORBI_3003G183000	SbbZIP31	SORBI_3009G237600	SbbZIP81	SORBI_3005G087000
i4	SORBI_3003G183000	SbbZIP31	SORBI_3009G237600	SbbZIP81	SORBI_3001G105900
c4	SORBI_3003G183000	SbbZIP31	SORBI_3009G237600	SbbZIP81	SORBI_3003G270800
c4	SORBI_3003G183000	SbbZIP31	SORBI_3009G237600	SbbZIP81	SORBI_3005G064600
c4	SORBI_3003G183000	SbbZIP31	SORBI_3009G237600	SbbZIP81	SORBI_3005G018700
c4	SORBI_3003G183000	SbbZIP31	SORBI_3009G237600	SbbZIP81	SORBI_3001G059100
c2	SORBI_3003G183000	SbbZIP31	SORBI_3009G237600	SbbZIP81	SORBI_3002G403600
c4	SORBI_3003G183000	SbbZIP31	SORBI_3009G237600	SbbZIP81	SORBI_3009G179300
c2	SORBI_3003G183000	SbbZIP31	SORBI_3009G237600	SbbZIP81	SORBI_3010G110000
c4	SORBI_3003G183000	SbbZIP31	SORBI_3009G237600	SbbZIP81	SORBI_3004G234100
c4	SORBI_3003G183000	SbbZIP31	SORBI_3009G237600	SbbZIP81	SORBI_3003G202200
c2	SORBI_3003G183000	SbbZIP31	SORBI_3009G237600	SbbZIP81	SORBI_3007G162700
i4	SORBI_3003G183000	SbbZIP31	SORBI_3009G237600	SbbZIP81	SORBI_3006G130600
c4	SORBI_3003G183000	SbbZIP31	SORBI_3009G237600	SbbZIP81	SORBI_3008G112000
i4	SORBI_3003G183000	SbbZIP31	SORBI_3009G237600	SbbZIP81	SORBI_3001G378900
c1	SORBI_3003G183000	SbbZIP31	SORBI_3004G191901	SbMADS34	SORBI_3008G112000
c1	SORBI_3003G183000	SbbZIP31	SORBI_3004G191901	SbMADS34	SORBI_3003G202200
c1	SORBI_3003G183000	SbbZIP31	SORBI_3005G064600	SbNAC71	SORBI_3003G270800
c1	SORBI_3003G183000	SbbZIP31	SORBI_3005G064600	SbNAC71	SORBI_3009G179300
c1	SORBI_3003G236701	SbC3H48	SORBI_3002G287400	SbNLP2	SORBI_3004G009400
c1	SORBI_3003G236701	SbC3H48	SORBI_3002G287400	SbNLP2	SORBI_3004G009500
c1	SORBI_3003G236701	SbC3H48	SORBI_3002G287400	SbNLP2	SORBI_3006G130600
i2	SORBI_3003G265200	SbRAV2	SORBI_3009G237600	SbbZIP81	SORBI_3002G287400
i4	SORBI_3003G265200	SbRAV2	SORBI_3009G237600	SbbZIP81	SORBI_3010G229000
i2	SORBI_3003G270300	SbMYB43	SORBI_3005G064600	SbNAC71	SORBI_3001G367700
c2	SORBI_3003G270300	SbMYB43	SORBI_3005G064600	SbNAC71	SORBI_3004G309300
i4	SORBI_3003G270300	SbMYB43	SORBI_3005G064600	SbNAC71	SORBI_3003G270800
i4	SORBI_3003G270300	SbMYB43	SORBI_3005G064600	SbNAC71	SORBI_3001G040200
c4	SORBI_3003G270300	SbMYB43	SORBI_3005G064600	SbNAC71	SORBI_3006G187900
c3	SORBI_3003G270300	SbMYB43	SORBI_3002G287400	SbNLP2	SORBI_3004G309300
c1	SORBI_3003G270300	SbMYB43	SORBI_3002G287400	SbNLP2	SORBI_3006G130600
c3	SORBI_3003G270300	SbMYB43	SORBI_3002G080100	SbNAC20	SORBI_3002G403600
c1	SORBI_3003G270300	SbMYB43	SORBI_3002G080100	SbNAC20	SORBI_3002G287400
c1	SORBI_3003G270300	SbMYB43	SORBI_3002G080100	SbNAC20	SORBI_3003G270800
c2	SORBI_3003G270300	SbMYB43	SORBI_3003G003600	SbNLP4	SORBI_3004G309300
i4	SORBI_3003G293100	SbGATA8	SORBI_3004G191901	SbMADS34	SORBI_3008G112000
i4	SORBI_3003G293100	SbGATA8	SORBI_3004G191901	SbMADS34	SORBI_3002G239200
c1	SORBI_3003G293100	SbGATA8	SORBI_3005G064600	SbNAC71	SORBI_3003G270800
c1	SORBI_3003G293100	SbGATA8	SORBI_3005G064600	SbNAC71	SORBI_3009G179300
c1	SORBI_3003G293100	SbGATA8	SORBI_3005G064600	SbNAC71	SORBI_3006G243200
c1	SORBI_3003G293100	SbGATA8	SORBI_3005G064600	SbNAC71	SORBI_3002G239200
c3	SORBI_3003G295900	SbHSF16	SORBI_3008G164800	SbVOZ3	SORBI_3004G309300
c1	SORBI_3003G295900	SbHSF16	SORBI_3008G164800	SbVOZ3	SORBI_3009G050000
i1	SORBI_3003G324400	SbEREB54	SORBI_3001G040200	SbNAC4	SORBI_3004G247000
i1	SORBI_3003G324400	SbEREB54	SORBI_3002G287400	SbNLP2	SORBI_3004G309300
c1	SORBI_3003G324400	SbEREB54	SORBI_3002G287400	SbNLP2	SORBI_3004G009400
c1	SORBI_3003G324400	SbEREB54	SORBI_3002G287400	SbNLP2	SORBI_3004G009500
i3	SORBI_3003G324400	SbEREB54	SORBI_3002G287400	SbNLP2	SORBI_3006G130600
i4	SORBI_3003G324400	SbEREB54	SORBI_3003G379700	SbNAC49	SORBI_3007G174600
i4	SORBI_3003G324400	SbEREB54	SORBI_3003G379700	SbNAC49	SORBI_3004G209300
i4	SORBI_3003G324400	SbEREB54	SORBI_3003G379700	SbNAC49	SORBI_3K010300
c4	SORBI_3003G324400	SbEREB54	SORBI_3009G237600	SbbZIP81	SORBI_3002G287400
c2	SORBI_3003G324400	SbEREB54	SORBI_3009G237600	SbbZIP81	SORBI_3003G379700
c4	SORBI_3003G324400	SbEREB54	SORBI_3009G237600	SbbZIP81	SORBI_3004G009500
c2	SORBI_3003G324400	SbEREB54	SORBI_3009G237600	SbbZIP81	SORBI_3009G132900
i4	SORBI_3003G324400	SbEREB54	SORBI_3009G237600	SbbZIP81	SORBI_3004G209300
c4	SORBI_3003G324400	SbEREB54	SORBI_3009G237600	SbbZIP81	SORBI_3003G270800
c4	SORBI_3003G324400	SbEREB54	SORBI_3009G237600	SbbZIP81	SORBI_3004G309300
i4	SORBI_3003G324400	SbEREB54	SORBI_3009G237600	SbbZIP81	SORBI_3010G085400
c4	SORBI_3003G324400	SbEREB54	SORBI_3009G237600	SbbZIP81	SORBI_3004G009400
c4	SORBI_3003G324400	SbEREB54	SORBI_3009G237600	SbbZIP81	SORBI_3001G059100
i4	SORBI_3003G324400	SbEREB54	SORBI_3009G237600	SbbZIP81	SORBI_3004G247000
c2	SORBI_3003G324400	SbEREB54	SORBI_3009G237600	SbbZIP81	SORBI_3002G403600
c4	SORBI_3003G324400	SbEREB54	SORBI_3009G237600	SbbZIP81	SORBI_3007G174600
c2	SORBI_3003G324400	SbEREB54	SORBI_3009G237600	SbbZIP81	SORBI_3009G225700
c2	SORBI_3003G324400	SbEREB54	SORBI_3009G237600	SbbZIP81	SORBI_3010G110000
c4	SORBI_3003G324400	SbEREB54	SORBI_3009G237600	SbbZIP81	SORBI_3004G234100
c4	SORBI_3003G324400	SbEREB54	SORBI_3009G237600	SbbZIP81	SORBI_3003G202200
c2	SORBI_3003G324400	SbEREB54	SORBI_3009G237600	SbbZIP81	SORBI_3007G162700
c4	SORBI_3003G324400	SbEREB54	SORBI_3009G237600	SbbZIP81	SORBI_3004G217800
i4	SORBI_3003G324400	SbEREB54	SORBI_3009G237600	SbbZIP81	SORBI_3002G368700
c2	SORBI_3003G324400	SbEREB54	SORBI_3009G237600	SbbZIP81	SORBI_3010G158100
c4	SORBI_3003G324400	SbEREB54	SORBI_3009G237600	SbbZIP81	SORBI_3006G187900
c2	SORBI_3003G324400	SbEREB54	SORBI_3009G237600	SbbZIP81	SORBI_3006G130600
i4	SORBI_3003G324400	SbEREB54	SORBI_3009G237600	SbbZIP81	SORBI_3K010300
c2	SORBI_3003G324400	SbEREB54	SORBI_3009G237600	SbbZIP81	SORBI_3003G003600
c2	SORBI_3003G324400	SbEREB54	SORBI_3009G237600	SbbZIP81	SORBI_3001G378900
c2	SORBI_3003G324400	SbEREB54	SORBI_3009G237600	SbbZIP81	SORBI_3009G123400
i2	SORBI_3003G324400	SbEREB54	SORBI_3009G237600	SbbZIP81	SORBI_3003G033900
c4	SORBI_3003G324400	SbEREB54	SORBI_3009G237600	SbbZIP81	SORBI_3004G202400
c4	SORBI_3003G324400	SbEREB54	SORBI_3003G003600	SbNLP4	SORBI_3004G009500
c4	SORBI_3003G324400	SbEREB54	SORBI_3003G003600	SbNLP4	SORBI_3004G009400
i4	SORBI_3003G324400	SbEREB54	SORBI_3003G003600	SbNLP4	SORBI_3004G309300
i4	SORBI_3003G332200	SbbZIP36	SORBI_3009G237600	SbbZIP81	SORBI_3005G126600
i4	SORBI_3003G332200	SbbZIP36	SORBI_3009G237600	SbbZIP81	SORBI_3010G229000
c4	SORBI_3003G332200	SbbZIP36	SORBI_3009G237600	SbbZIP81	SORBI_3009G179300
i4	SORBI_3003G332200	SbbZIP36	SORBI_3009G237600	SbbZIP81	SORBI_3007G162700
i4	SORBI_3003G332200	SbbZIP36	SORBI_3009G237600	SbbZIP81	SORBI_3001G378900
c3	SORBI_3003G346000	-	SORBI_3008G157100	SbbZIP75	SORBI_3005G087000
i1	SORBI_3003G346000	-	SORBI_3008G157100	SbbZIP75	SORBI_3002G287400
i1	SORBI_3003G380900	SbEREB51	SORBI_3003G003600	SbNLP4	SORBI_3004G009500
i1	SORBI_3003G380900	SbEREB51	SORBI_3003G003600	SbNLP4	SORBI_3004G009400
c1	SORBI_3003G380900	SbEREB51	SORBI_3003G003600	SbNLP4	SORBI_3004G309300
c1	SORBI_3004G059900	SbbZIP43	SORBI_3009G237600	SbbZIP81	SORBI_3003G379700
c1	SORBI_3004G059900	SbbZIP43	SORBI_3009G237600	SbbZIP81	SORBI_3002G167000
c1	SORBI_3004G059900	SbbZIP43	SORBI_3009G237600	SbbZIP81	SORBI_3005G126600
c1	SORBI_3004G059900	SbbZIP43	SORBI_3009G237600	SbbZIP81	SORBI_3009G132900
c1	SORBI_3004G059900	SbbZIP43	SORBI_3009G237600	SbbZIP81	SORBI_3010G229000
c1	SORBI_3004G059900	SbbZIP43	SORBI_3009G237600	SbbZIP81	SORBI_3005G087000
i3	SORBI_3004G059900	SbbZIP43	SORBI_3009G237600	SbbZIP81	SORBI_3001G105900
i3	SORBI_3004G059900	SbbZIP43	SORBI_3009G237600	SbbZIP81	SORBI_3007G162700
i3	SORBI_3004G059900	SbbZIP43	SORBI_3009G237600	SbbZIP81	SORBI_3001G378900
c3	SORBI_3004G073100	SbEREB58	SORBI_3003G003600	SbNLP4	SORBI_3004G009500
i1	SORBI_3004G073100	SbEREB58	SORBI_3003G003600	SbNLP4	SORBI_3004G009400
c1	SORBI_3004G073100	SbEREB58	SORBI_3003G003600	SbNLP4	SORBI_3004G309300
c1	SORBI_3004G191700	SbNAC56	SORBI_3008G157100	SbbZIP75	SORBI_3010G229000
i1	SORBI_3004G191700	SbNAC56	SORBI_3008G157100	SbbZIP75	SORBI_3008G112000
c3	SORBI_3004G191700	SbNAC56	SORBI_3008G157100	SbbZIP75	SORBI_3001G059100
c3	SORBI_3004G191700	SbNAC56	SORBI_3008G157100	SbbZIP75	SORBI_3005G018700
c1	SORBI_3004G191700	SbNAC56	SORBI_3008G157100	SbbZIP75	SORBI_3005G126600
i3	SORBI_3004G191700	SbNAC56	SORBI_3008G157100	SbbZIP75	SORBI_3009G237600
i1	SORBI_3004G191700	SbNAC56	SORBI_3008G157100	SbbZIP75	SORBI_3002G287400
c3	SORBI_3004G191700	SbNAC56	SORBI_3008G157100	SbbZIP75	SORBI_3004G234100
c4	SORBI_3004G191700	SbNAC56	SORBI_3009G237600	SbbZIP81	SORBI_3002G287400
i2	SORBI_3004G191700	SbNAC56	SORBI_3009G237600	SbbZIP81	SORBI_3004G009500
i4	SORBI_3004G191700	SbNAC56	SORBI_3009G237600	SbbZIP81	SORBI_3005G126600
i4	SORBI_3004G191700	SbNAC56	SORBI_3009G237600	SbbZIP81	SORBI_3010G229000
c2	SORBI_3004G191700	SbNAC56	SORBI_3009G237600	SbbZIP81	SORBI_3001G260800
i2	SORBI_3004G191700	SbNAC56	SORBI_3009G237600	SbbZIP81	SORBI_3005G018700
i2	SORBI_3004G191700	SbNAC56	SORBI_3009G237600	SbbZIP81	SORBI_3004G009400
i2	SORBI_3004G191700	SbNAC56	SORBI_3009G237600	SbbZIP81	SORBI_3001G059100
c2	SORBI_3004G191700	SbNAC56	SORBI_3009G237600	SbbZIP81	SORBI_3004G247000
i2	SORBI_3004G191700	SbNAC56	SORBI_3009G237600	SbbZIP81	SORBI_3004G234100
i4	SORBI_3004G191700	SbNAC56	SORBI_3009G237600	SbbZIP81	SORBI_3006G130600
c4	SORBI_3004G191700	SbNAC56	SORBI_3009G237600	SbbZIP81	SORBI_3008G112000
i3	SORBI_3004G191700	SbNAC56	SORBI_3002G287400	SbNLP2	SORBI_3004G009400
i3	SORBI_3004G191700	SbNAC56	SORBI_3002G287400	SbNLP2	SORBI_3004G009500
c1	SORBI_3004G191700	SbNAC56	SORBI_3002G287400	SbNLP2	SORBI_3006G130600
c4	SORBI_3004G191901	SbMADS34	SORBI_3008G157100	SbbZIP75	SORBI_3003G202200
c4	SORBI_3004G191901	SbMADS34	SORBI_3008G157100	SbbZIP75	SORBI_3008G112000
i4	SORBI_3004G205200	-	SORBI_3002G287400	SbNLP2	SORBI_3006G130600
c1	SORBI_3004G233200	SbEREB68	SORBI_3003G003600	SbNLP4	SORBI_3004G309300
c1	SORBI_3004G233200	SbEREB68	SORBI_3005G018700	SbNAC65	SORBI_3004G309300
i1	SORBI_3004G233200	SbEREB68	SORBI_3001G040200	SbNAC4	SORBI_3004G247000
c4	SORBI_3004G283300	SbEREB74	SORBI_3003G003600	SbNLP4	SORBI_3004G009500
i2	SORBI_3004G283300	SbEREB74	SORBI_3003G003600	SbNLP4	SORBI_3004G009400
i4	SORBI_3004G283300	SbEREB74	SORBI_3003G003600	SbNLP4	SORBI_3004G309300
i1	SORBI_3004G296900	SbEREB76	SORBI_3003G003600	SbNLP4	SORBI_3004G009500
i1	SORBI_3004G296900	SbEREB76	SORBI_3003G003600	SbNLP4	SORBI_3004G009400
c1	SORBI_3004G296900	SbEREB76	SORBI_3003G003600	SbNLP4	SORBI_3004G309300
c1	SORBI_3004G310600	SbEREB79	SORBI_3002G287400	SbNLP2	SORBI_3004G009400
c1	SORBI_3004G310600	SbEREB79	SORBI_3002G287400	SbNLP2	SORBI_3004G009500
c1	SORBI_3004G310600	SbEREB79	SORBI_3002G287400	SbNLP2	SORBI_3006G130600
i4	SORBI_3004G310600	SbEREB79	SORBI_3005G064600	SbNAC71	SORBI_3003G270800
i4	SORBI_3004G310600	SbEREB79	SORBI_3005G064600	SbNAC71	SORBI_3009G179300
c1	SORBI_3004G310600	SbEREB79	SORBI_3005G018700	SbNAC65	SORBI_3007G162700
c3	SORBI_3004G310600	SbEREB79	SORBI_3005G018700	SbNAC65	SORBI_3001G378900
c4	SORBI_3004G310600	SbEREB79	SORBI_3003G028000	SbEREB44	SORBI_3005G087000
c2	SORBI_3004G310600	SbEREB79	SORBI_3003G028000	SbEREB44	SORBI_3008G112000
c1	SORBI_3004G310600	SbEREB79	SORBI_3008G157100	SbbZIP75	SORBI_3007G162700
i3	SORBI_3004G310600	SbEREB79	SORBI_3008G157100	SbbZIP75	SORBI_3009G132900
i1	SORBI_3004G310600	SbEREB79	SORBI_3008G157100	SbbZIP75	SORBI_3003G202200
i1	SORBI_3004G310600	SbEREB79	SORBI_3008G157100	SbbZIP75	SORBI_3003G270800
c1	SORBI_3004G310600	SbEREB79	SORBI_3008G157100	SbbZIP75	SORBI_3009G179300
i3	SORBI_3004G310600	SbEREB79	SORBI_3008G157100	SbbZIP75	SORBI_3010G229000
c3	SORBI_3004G310600	SbEREB79	SORBI_3008G157100	SbbZIP75	SORBI_3008G112000
i1	SORBI_3004G310600	SbEREB79	SORBI_3008G157100	SbbZIP75	SORBI_3001G059100
i3	SORBI_3004G310600	SbEREB79	SORBI_3008G157100	SbbZIP75	SORBI_3001G378900
i1	SORBI_3004G310600	SbEREB79	SORBI_3008G157100	SbbZIP75	SORBI_3005G087000
i1	SORBI_3004G310600	SbEREB79	SORBI_3008G157100	SbbZIP75	SORBI_3005G018700
c1	SORBI_3004G310600	SbEREB79	SORBI_3008G157100	SbbZIP75	SORBI_3004G348300
c1	SORBI_3004G310600	SbEREB79	SORBI_3008G157100	SbbZIP75	SORBI_3005G126600
c1	SORBI_3004G310600	SbEREB79	SORBI_3008G157100	SbbZIP75	SORBI_3009G237600
i1	SORBI_3004G310600	SbEREB79	SORBI_3008G157100	SbbZIP75	SORBI_3002G287400
i1	SORBI_3004G310600	SbEREB79	SORBI_3008G157100	SbbZIP75	SORBI_3004G234100
c1	SORBI_3004G310600	SbEREB79	SORBI_3008G157100	SbbZIP75	SORBI_3001G105900
i1	SORBI_3004G310600	SbEREB79	SORBI_3009G237600	SbbZIP81	SORBI_3002G287400
c3	SORBI_3004G310600	SbEREB79	SORBI_3009G237600	SbbZIP81	SORBI_3003G028000
i1	SORBI_3004G310600	SbEREB79	SORBI_3009G237600	SbbZIP81	SORBI_3004G009500
c1	SORBI_3004G310600	SbEREB79	SORBI_3009G237600	SbbZIP81	SORBI_3005G126600
i3	SORBI_3004G310600	SbEREB79	SORBI_3009G237600	SbbZIP81	SORBI_3009G132900
i3	SORBI_3004G310600	SbEREB79	SORBI_3009G237600	SbbZIP81	SORBI_3010G229000
c1	SORBI_3004G310600	SbEREB79	SORBI_3009G237600	SbbZIP81	SORBI_3004G348300
c1	SORBI_3004G310600	SbEREB79	SORBI_3009G237600	SbbZIP81	SORBI_3005G087000
c1	SORBI_3004G310600	SbEREB79	SORBI_3009G237600	SbbZIP81	SORBI_3004G209300
c1	SORBI_3004G310600	SbEREB79	SORBI_3009G237600	SbbZIP81	SORBI_3001G105900
i1	SORBI_3004G310600	SbEREB79	SORBI_3009G237600	SbbZIP81	SORBI_3003G270800
c1	SORBI_3004G310600	SbEREB79	SORBI_3009G237600	SbbZIP81	SORBI_3001G260800
c3	SORBI_3004G310600	SbEREB79	SORBI_3009G237600	SbbZIP81	SORBI_3005G064600
i1	SORBI_3004G310600	SbEREB79	SORBI_3009G237600	SbbZIP81	SORBI_3005G018700
i1	SORBI_3004G310600	SbEREB79	SORBI_3009G237600	SbbZIP81	SORBI_3004G009400
i1	SORBI_3004G310600	SbEREB79	SORBI_3009G237600	SbbZIP81	SORBI_3001G059100
c1	SORBI_3004G310600	SbEREB79	SORBI_3009G237600	SbbZIP81	SORBI_3004G247000
c3	SORBI_3004G310600	SbEREB79	SORBI_3009G237600	SbbZIP81	SORBI_3007G174600
i1	SORBI_3004G310600	SbEREB79	SORBI_3009G237600	SbbZIP81	SORBI_3009G179300
c1	SORBI_3004G310600	SbEREB79	SORBI_3009G237600	SbbZIP81	SORBI_3010G110000
i1	SORBI_3004G310600	SbEREB79	SORBI_3009G237600	SbbZIP81	SORBI_3004G234100
i1	SORBI_3004G310600	SbEREB79	SORBI_3009G237600	SbbZIP81	SORBI_3003G202200
c1	SORBI_3004G310600	SbEREB79	SORBI_3009G237600	SbbZIP81	SORBI_3007G162700
c1	SORBI_3004G310600	SbEREB79	SORBI_3009G237600	SbbZIP81	SORBI_3002G368700
c1	SORBI_3004G310600	SbEREB79	SORBI_3009G237600	SbbZIP81	SORBI_3006G130600
c3	SORBI_3004G310600	SbEREB79	SORBI_3009G237600	SbbZIP81	SORBI_3008G112000
c1	SORBI_3004G310600	SbEREB79	SORBI_3009G237600	SbbZIP81	SORBI_3K010300
i3	SORBI_3004G310600	SbEREB79	SORBI_3009G237600	SbbZIP81	SORBI_3001G378900
c1	SORBI_3004G310600	SbEREB79	SORBI_3009G237600	SbbZIP81	SORBI_3009G123400
c3	SORBI_3004G310600	SbEREB79	SORBI_3009G237600	SbbZIP81	SORBI_3003G033900
c1	SORBI_3004G338800	SbNAC62	SORBI_3002G287400	SbNLP2	SORBI_3004G009400
c1	SORBI_3004G338800	SbNAC62	SORBI_3002G287400	SbNLP2	SORBI_3004G009500
c1	SORBI_3004G338800	SbNAC62	SORBI_3002G287400	SbNLP2	SORBI_3006G130600
c4	SORBI_3004G354700	SbTCP16	SORBI_3002G287400	SbNLP2	SORBI_3004G309300
c1	SORBI_3004G354700	SbTCP16	SORBI_3003G003600	SbNLP4	SORBI_3004G309300
c3	SORBI_3004G354700	SbTCP16	SORBI_3009G237600	SbbZIP81	SORBI_3002G287400
c1	SORBI_3004G354700	SbTCP16	SORBI_3009G237600	SbbZIP81	SORBI_3010G229000
i3	SORBI_3004G354700	SbTCP16	SORBI_3009G237600	SbbZIP81	SORBI_3004G348300
c1	SORBI_3004G354700	SbTCP16	SORBI_3009G237600	SbbZIP81	SORBI_3004G209300
i1	SORBI_3004G354700	SbTCP16	SORBI_3009G237600	SbbZIP81	SORBI_3004G309300
i3	SORBI_3004G354700	SbTCP16	SORBI_3009G237600	SbbZIP81	SORBI_3010G085400
c3	SORBI_3004G354700	SbTCP16	SORBI_3009G237600	SbbZIP81	SORBI_3005G018700
c1	SORBI_3004G354700	SbTCP16	SORBI_3009G237600	SbbZIP81	SORBI_3002G403600
i1	SORBI_3004G354700	SbTCP16	SORBI_3009G237600	SbbZIP81	SORBI_3007G174600
c3	SORBI_3004G354700	SbTCP16	SORBI_3009G237600	SbbZIP81	SORBI_3009G179300
c1	SORBI_3004G354700	SbTCP16	SORBI_3009G237600	SbbZIP81	SORBI_3010G110000
c3	SORBI_3004G354700	SbTCP16	SORBI_3009G237600	SbbZIP81	SORBI_3004G234100
c1	SORBI_3004G354700	SbTCP16	SORBI_3009G237600	SbbZIP81	SORBI_3007G162700
c1	SORBI_3004G354700	SbTCP16	SORBI_3009G237600	SbbZIP81	SORBI_3K010300
c1	SORBI_3004G354700	SbTCP16	SORBI_3009G237600	SbbZIP81	SORBI_3003G003600
c1	SORBI_3004G354700	SbTCP16	SORBI_3009G237600	SbbZIP81	SORBI_3001G378900
c3	SORBI_3004G354700	SbTCP16	SORBI_3009G237600	SbbZIP81	SORBI_3004G202400
i4	SORBI_3004G354700	SbTCP16	SORBI_3005G018700	SbNAC65	SORBI_3007G162700
i4	SORBI_3004G354700	SbTCP16	SORBI_3005G018700	SbNAC65	SORBI_3004G309300
c4	SORBI_3004G354700	SbTCP16	SORBI_3005G018700	SbNAC65	SORBI_3001G378900
c3	SORBI_3005G111700	SbC3H29	SORBI_3003G003600	SbNLP4	SORBI_3004G009500
i1	SORBI_3005G111700	SbC3H29	SORBI_3003G003600	SbNLP4	SORBI_3004G009400
c1	SORBI_3005G111700	SbC3H29	SORBI_3003G003600	SbNLP4	SORBI_3004G309300
c1	SORBI_3005G111700	SbC3H29	SORBI_3005G018700	SbNAC65	SORBI_3004G309300
c1	SORBI_3006G107400	SbNAC79	SORBI_3008G157100	SbbZIP75	SORBI_3010G229000
i1	SORBI_3006G107400	SbNAC79	SORBI_3008G157100	SbbZIP75	SORBI_3008G112000
c3	SORBI_3006G107400	SbNAC79	SORBI_3008G157100	SbbZIP75	SORBI_3001G059100
c3	SORBI_3006G107400	SbNAC79	SORBI_3008G157100	SbbZIP75	SORBI_3005G018700
c1	SORBI_3006G107400	SbNAC79	SORBI_3008G157100	SbbZIP75	SORBI_3005G126600
c1	SORBI_3006G107400	SbNAC79	SORBI_3008G157100	SbbZIP75	SORBI_3009G237600
i1	SORBI_3006G107400	SbNAC79	SORBI_3008G157100	SbbZIP75	SORBI_3002G287400
c3	SORBI_3006G107400	SbNAC79	SORBI_3008G157100	SbbZIP75	SORBI_3004G234100
i1	SORBI_3006G107400	SbNAC79	SORBI_3009G237600	SbbZIP81	SORBI_3002G287400
c1	SORBI_3006G107400	SbNAC79	SORBI_3009G237600	SbbZIP81	SORBI_3005G126600
c1	SORBI_3006G107400	SbNAC79	SORBI_3009G237600	SbbZIP81	SORBI_3010G229000
i3	SORBI_3006G107400	SbNAC79	SORBI_3009G237600	SbbZIP81	SORBI_3001G260800
c3	SORBI_3006G107400	SbNAC79	SORBI_3009G237600	SbbZIP81	SORBI_3005G018700
c3	SORBI_3006G107400	SbNAC79	SORBI_3009G237600	SbbZIP81	SORBI_3001G059100
c1	SORBI_3006G107400	SbNAC79	SORBI_3009G237600	SbbZIP81	SORBI_3004G247000
c3	SORBI_3006G107400	SbNAC79	SORBI_3009G237600	SbbZIP81	SORBI_3004G234100
c1	SORBI_3006G107400	SbNAC79	SORBI_3009G237600	SbbZIP81	SORBI_3006G130600
i1	SORBI_3006G107400	SbNAC79	SORBI_3009G237600	SbbZIP81	SORBI_3008G112000
c1	SORBI_3006G107400	SbNAC79	SORBI_3002G287400	SbNLP2	SORBI_3006G130600
c4	SORBI_3006G156100	SbEREB95	SORBI_3003G003600	SbNLP4	SORBI_3004G009500
c4	SORBI_3006G156100	SbEREB95	SORBI_3003G003600	SbNLP4	SORBI_3004G009400
c3	SORBI_3006G167800	SbEREB96	SORBI_3003G003600	SbNLP4	SORBI_3004G009500
c3	SORBI_3006G167800	SbEREB96	SORBI_3003G003600	SbNLP4	SORBI_3004G009400
c4	SORBI_3006G167800	SbEREB96	SORBI_3002G080100	SbNAC20	SORBI_3002G403600
c1	SORBI_3006G167800	SbEREB96	SORBI_3003G379700	SbNAC49	SORBI_3007G174600
c1	SORBI_3006G167800	SbEREB96	SORBI_3003G379700	SbNAC49	SORBI_3004G209300
i3	SORBI_3006G167800	SbEREB96	SORBI_3003G379700	SbNAC49	SORBI_3K010300
c2	SORBI_3006G168100	SbEREB99	SORBI_3004G191901	SbMADS34	SORBI_3002G375800
c1	SORBI_3006G168200	SbEREB100	SORBI_3004G191901	SbMADS34	SORBI_3002G375800
c1	SORBI_3006G182800	SbHSF20	SORBI_3002G287400	SbNLP2	SORBI_3004G009400
i3	SORBI_3006G182800	SbHSF20	SORBI_3002G287400	SbNLP2	SORBI_3004G009500
i3	SORBI_3006G182800	SbHSF20	SORBI_3002G287400	SbNLP2	SORBI_3006G130600
c4	SORBI_3006G184700	SbEREB105	SORBI_3003G003600	SbNLP4	SORBI_3004G009500
c4	SORBI_3006G184700	SbEREB105	SORBI_3003G003600	SbNLP4	SORBI_3004G009400
i4	SORBI_3006G184700	SbEREB105	SORBI_3003G003600	SbNLP4	SORBI_3004G309300
c3	SORBI_3006G240500	SbEREB109	SORBI_3003G003600	SbNLP4	SORBI_3004G009500
c3	SORBI_3006G240500	SbEREB109	SORBI_3003G003600	SbNLP4	SORBI_3004G009400
i4	SORBI_3006G245500	SbEREB167	SORBI_3009G237600	SbbZIP81	SORBI_3004G193000
c4	SORBI_3006G245500	SbEREB167	SORBI_3009G237600	SbbZIP81	SORBI_3002G287400
i4	SORBI_3006G245500	SbEREB167	SORBI_3009G237600	SbbZIP81	SORBI_3005G126600
c2	SORBI_3006G245500	SbEREB167	SORBI_3009G237600	SbbZIP81	SORBI_3009G132900
i4	SORBI_3006G245500	SbEREB167	SORBI_3009G237600	SbbZIP81	SORBI_3004G348300
i4	SORBI_3006G245500	SbEREB167	SORBI_3009G237600	SbbZIP81	SORBI_3004G209300
c4	SORBI_3006G245500	SbEREB167	SORBI_3009G237600	SbbZIP81	SORBI_3003G270800
c4	SORBI_3006G245500	SbEREB167	SORBI_3009G237600	SbbZIP81	SORBI_3004G309300
c4	SORBI_3006G245500	SbEREB167	SORBI_3009G237600	SbbZIP81	SORBI_3004G312500
c4	SORBI_3006G245500	SbEREB167	SORBI_3009G237600	SbbZIP81	SORBI_3005G018700
c4	SORBI_3006G245500	SbEREB167	SORBI_3009G237600	SbbZIP81	SORBI_3001G059100
i4	SORBI_3006G245500	SbEREB167	SORBI_3009G237600	SbbZIP81	SORBI_3004G247000
c2	SORBI_3006G245500	SbEREB167	SORBI_3009G237600	SbbZIP81	SORBI_3002G403600
c4	SORBI_3006G245500	SbEREB167	SORBI_3009G237600	SbbZIP81	SORBI_3007G174600
c2	SORBI_3006G245500	SbEREB167	SORBI_3009G237600	SbbZIP81	SORBI_3009G225700
i2	SORBI_3006G245500	SbEREB167	SORBI_3009G237600	SbbZIP81	SORBI_3009G179300
c2	SORBI_3006G245500	SbEREB167	SORBI_3009G237600	SbbZIP81	SORBI_3010G110000
c4	SORBI_3006G245500	SbEREB167	SORBI_3009G237600	SbbZIP81	SORBI_3004G234100
c4	SORBI_3006G245500	SbEREB167	SORBI_3009G237600	SbbZIP81	SORBI_3003G202200
c2	SORBI_3006G245500	SbEREB167	SORBI_3009G237600	SbbZIP81	SORBI_3006G130600
i4	SORBI_3006G245500	SbEREB167	SORBI_3009G237600	SbbZIP81	SORBI_3K010300
i4	SORBI_3006G245500	SbEREB167	SORBI_3009G237600	SbbZIP81	SORBI_3009G123400
i1	SORBI_3006G245500	SbEREB167	SORBI_3002G287400	SbNLP2	SORBI_3004G309300
i3	SORBI_3006G245500	SbEREB167	SORBI_3002G287400	SbNLP2	SORBI_3006G130600
c1	SORBI_3006G245500	SbEREB167	SORBI_3005G018700	SbNAC65	SORBI_3004G309300
c4	SORBI_3007G124100	SbEREB117	SORBI_3003G003600	SbNLP4	SORBI_3004G009500
c4	SORBI_3007G124100	SbEREB117	SORBI_3003G003600	SbNLP4	SORBI_3004G009400
i4	SORBI_3007G124100	SbEREB117	SORBI_3003G003600	SbNLP4	SORBI_3004G309300
c1	SORBI_3007G124100	SbEREB117	SORBI_3005G018700	SbNAC65	SORBI_3004G309300
c3	SORBI_3007G124100	SbEREB117	SORBI_3001G040200	SbNAC4	SORBI_3004G247000
c2	SORBI_3007G209200	SbNAC97	SORBI_3002G080100	SbNAC20	SORBI_3003G270800
c2	SORBI_3008G041100	SbABI46	SORBI_3009G237600	SbbZIP81	SORBI_3010G229000
i2	SORBI_3008G041100	SbABI46	SORBI_3009G237600	SbbZIP81	SORBI_3001G059100
c3	SORBI_3008G046600	SbbZIP72	SORBI_3009G237600	SbbZIP81	SORBI_3004G009500
c1	SORBI_3008G046600	SbbZIP72	SORBI_3009G237600	SbbZIP81	SORBI_3005G126600
c1	SORBI_3008G046600	SbbZIP72	SORBI_3009G237600	SbbZIP81	SORBI_3010G229000
i1	SORBI_3008G046600	SbbZIP72	SORBI_3009G237600	SbbZIP81	SORBI_3004G009400
c1	SORBI_3008G046600	SbbZIP72	SORBI_3009G237600	SbbZIP81	SORBI_3002G403600
i3	SORBI_3008G046600	SbbZIP72	SORBI_3009G237600	SbbZIP81	SORBI_3006G130600
c1	SORBI_3008G055800	SbMYB92	SORBI_3002G287400	SbNLP2	SORBI_3006G130600
c2	SORBI_3008G083200	SbbZIP73	SORBI_3005G064600	SbNAC71	SORBI_3003G270800
c2	SORBI_3008G083200	SbbZIP73	SORBI_3005G064600	SbNAC71	SORBI_3004G193000
i3	SORBI_3008G083200	SbbZIP73	SORBI_3009G237600	SbbZIP81	SORBI_3004G193000
i1	SORBI_3008G083200	SbbZIP73	SORBI_3009G237600	SbbZIP81	SORBI_3002G287400
i3	SORBI_3008G083200	SbbZIP73	SORBI_3009G237600	SbbZIP81	SORBI_3003G379700
c1	SORBI_3008G083200	SbbZIP73	SORBI_3009G237600	SbbZIP81	SORBI_3005G126600
i3	SORBI_3008G083200	SbbZIP73	SORBI_3009G237600	SbbZIP81	SORBI_3009G132900
c1	SORBI_3008G083200	SbbZIP73	SORBI_3009G237600	SbbZIP81	SORBI_3010G229000
i3	SORBI_3008G083200	SbbZIP73	SORBI_3009G237600	SbbZIP81	SORBI_3005G087000
c1	SORBI_3008G083200	SbbZIP73	SORBI_3009G237600	SbbZIP81	SORBI_3001G105900
c3	SORBI_3008G083200	SbbZIP73	SORBI_3009G237600	SbbZIP81	SORBI_3003G270800
i3	SORBI_3008G083200	SbbZIP73	SORBI_3009G237600	SbbZIP81	SORBI_3001G260800
c3	SORBI_3008G083200	SbbZIP73	SORBI_3009G237600	SbbZIP81	SORBI_3005G064600
i1	SORBI_3008G083200	SbbZIP73	SORBI_3009G237600	SbbZIP81	SORBI_3005G018700
i1	SORBI_3008G083200	SbbZIP73	SORBI_3009G237600	SbbZIP81	SORBI_3001G059100
c1	SORBI_3008G083200	SbbZIP73	SORBI_3009G237600	SbbZIP81	SORBI_3004G247000
i1	SORBI_3008G083200	SbbZIP73	SORBI_3009G237600	SbbZIP81	SORBI_3004G234100
c1	SORBI_3008G083200	SbbZIP73	SORBI_3009G237600	SbbZIP81	SORBI_3007G162700
c1	SORBI_3008G083200	SbbZIP73	SORBI_3009G237600	SbbZIP81	SORBI_3002G368700
i1	SORBI_3008G083200	SbbZIP73	SORBI_3009G237600	SbbZIP81	SORBI_3008G112000
c1	SORBI_3008G083200	SbbZIP73	SORBI_3009G237600	SbbZIP81	SORBI_3001G378900
c1	SORBI_3008G083200	SbbZIP73	SORBI_3005G018700	SbNAC65	SORBI_3007G162700
i1	SORBI_3008G083200	SbbZIP73	SORBI_3005G018700	SbNAC65	SORBI_3001G378900
c3	SORBI_3008G083200	SbbZIP73	SORBI_3005G018700	SbNAC65	SORBI_3003G379700
c4	SORBI_3008G112200	SbMYB95	SORBI_3002G080100	SbNAC20	SORBI_3002G403600
c2	SORBI_3008G112200	SbMYB95	SORBI_3002G080100	SbNAC20	SORBI_3003G270800
i4	SORBI_3008G157100	SbbZIP75	SORBI_3005G018700	SbNAC65	SORBI_3007G162700
c4	SORBI_3008G157100	SbbZIP75	SORBI_3005G018700	SbNAC65	SORBI_3001G378900
c4	SORBI_3008G157100	SbbZIP75	SORBI_3005G018700	SbNAC65	SORBI_3003G379700
c3	SORBI_3008G157100	SbbZIP75	SORBI_3009G237600	SbbZIP81	SORBI_3002G287400
c1	SORBI_3008G157100	SbbZIP75	SORBI_3009G237600	SbbZIP81	SORBI_3003G379700
c1	SORBI_3008G157100	SbbZIP75	SORBI_3009G237600	SbbZIP81	SORBI_3002G167000
c1	SORBI_3008G157100	SbbZIP75	SORBI_3009G237600	SbbZIP81	SORBI_3005G126600
c1	SORBI_3008G157100	SbbZIP75	SORBI_3009G237600	SbbZIP81	SORBI_3009G132900
c1	SORBI_3008G157100	SbbZIP75	SORBI_3009G237600	SbbZIP81	SORBI_3010G229000
c1	SORBI_3008G157100	SbbZIP75	SORBI_3009G237600	SbbZIP81	SORBI_3004G348300
i3	SORBI_3008G157100	SbbZIP75	SORBI_3009G237600	SbbZIP81	SORBI_3005G087000
c1	SORBI_3008G157100	SbbZIP75	SORBI_3009G237600	SbbZIP81	SORBI_3001G105900
c3	SORBI_3008G157100	SbbZIP75	SORBI_3009G237600	SbbZIP81	SORBI_3003G270800
c3	SORBI_3008G157100	SbbZIP75	SORBI_3009G237600	SbbZIP81	SORBI_3005G018700
c3	SORBI_3008G157100	SbbZIP75	SORBI_3009G237600	SbbZIP81	SORBI_3001G059100
c1	SORBI_3008G157100	SbbZIP75	SORBI_3009G237600	SbbZIP81	SORBI_3002G403600
c1	SORBI_3008G157100	SbbZIP75	SORBI_3009G237600	SbbZIP81	SORBI_3009G225700
i1	SORBI_3008G157100	SbbZIP75	SORBI_3009G237600	SbbZIP81	SORBI_3009G179300
c3	SORBI_3008G157100	SbbZIP75	SORBI_3009G237600	SbbZIP81	SORBI_3004G234100
c3	SORBI_3008G157100	SbbZIP75	SORBI_3009G237600	SbbZIP81	SORBI_3003G202200
c1	SORBI_3008G157100	SbbZIP75	SORBI_3009G237600	SbbZIP81	SORBI_3007G162700
c3	SORBI_3008G157100	SbbZIP75	SORBI_3009G237600	SbbZIP81	SORBI_3008G112000
c1	SORBI_3008G157100	SbbZIP75	SORBI_3009G237600	SbbZIP81	SORBI_3001G378900
c1	SORBI_3008G164800	SbVOZ3	SORBI_3009G237600	SbbZIP81	SORBI_3004G193000
i1	SORBI_3008G164800	SbVOZ3	SORBI_3009G237600	SbbZIP81	SORBI_3002G287400
c1	SORBI_3008G164800	SbVOZ3	SORBI_3009G237600	SbbZIP81	SORBI_3005G126600
c1	SORBI_3008G164800	SbVOZ3	SORBI_3009G237600	SbbZIP81	SORBI_3010G229000
i1	SORBI_3008G164800	SbVOZ3	SORBI_3009G237600	SbbZIP81	SORBI_3003G270800
c3	SORBI_3008G164800	SbVOZ3	SORBI_3009G237600	SbbZIP81	SORBI_3004G309300
i1	SORBI_3008G164800	SbVOZ3	SORBI_3009G237600	SbbZIP81	SORBI_3005G018700
c1	SORBI_3008G164800	SbVOZ3	SORBI_3009G237600	SbbZIP81	SORBI_3004G247000
i1	SORBI_3008G164800	SbVOZ3	SORBI_3009G237600	SbbZIP81	SORBI_3004G234100
c1	SORBI_3008G164800	SbVOZ3	SORBI_3009G237600	SbbZIP81	SORBI_3006G130600
c3	SORBI_3008G164800	SbVOZ3	SORBI_3002G287400	SbNLP2	SORBI_3004G309300
c1	SORBI_3008G164800	SbVOZ3	SORBI_3002G287400	SbNLP2	SORBI_3006G130600
i3	SORBI_3008G164800	SbVOZ3	SORBI_3005G018700	SbNAC65	SORBI_3004G309300
c1	SORBI_3009G030100	SbbZIP76	SORBI_3009G237600	SbbZIP81	SORBI_3005G126600
c1	SORBI_3009G030100	SbbZIP76	SORBI_3009G237600	SbbZIP81	SORBI_3009G132900
i3	SORBI_3009G030100	SbbZIP76	SORBI_3009G237600	SbbZIP81	SORBI_3010G229000
c1	SORBI_3009G030100	SbbZIP76	SORBI_3009G237600	SbbZIP81	SORBI_3005G087000
c1	SORBI_3009G030100	SbbZIP76	SORBI_3009G237600	SbbZIP81	SORBI_3007G162700
c1	SORBI_3009G030100	SbbZIP76	SORBI_3009G237600	SbbZIP81	SORBI_3001G378900
i4	SORBI_3009G068900	SbWRKY78	SORBI_3002G287400	SbNLP2	SORBI_3006G130600
c1	SORBI_3009G152100	SbbZIP78	SORBI_3003G003800	SbARF9	SORBI_3005G150250
i2	SORBI_3009G221400	SbRAV3	SORBI_3009G237600	SbbZIP81	SORBI_3002G287400
i4	SORBI_3009G221400	SbRAV3	SORBI_3009G237600	SbbZIP81	SORBI_3010G229000
c4	SORBI_3009G221400	SbRAV3	SORBI_3009G237600	SbbZIP81	SORBI_3004G312500
i2	SORBI_3009G221400	SbRAV3	SORBI_3009G237600	SbbZIP81	SORBI_3005G018700
i2	SORBI_3009G237600	SbbZIP81	SORBI_3002G287400	SbNLP2	SORBI_3004G309300
c2	SORBI_3009G237600	SbbZIP81	SORBI_3002G287400	SbNLP2	SORBI_3004G009400
c2	SORBI_3009G237600	SbbZIP81	SORBI_3002G287400	SbNLP2	SORBI_3004G009500
i4	SORBI_3009G237600	SbbZIP81	SORBI_3002G287400	SbNLP2	SORBI_3006G130600
i3	SORBI_3009G237600	SbbZIP81	SORBI_3003G379700	SbNAC49	SORBI_3007G174600
c1	SORBI_3009G237600	SbbZIP81	SORBI_3003G379700	SbNAC49	SORBI_3004G209300
c1	SORBI_3009G237600	SbbZIP81	SORBI_3003G379700	SbNAC49	SORBI_3K010300
c4	SORBI_3009G237600	SbbZIP81	SORBI_3003G028000	SbEREB44	SORBI_3005G087000
c2	SORBI_3009G237600	SbbZIP81	SORBI_3003G028000	SbEREB44	SORBI_3008G112000
c2	SORBI_3009G237600	SbbZIP81	SORBI_3005G064600	SbNAC71	SORBI_3004G309300
c2	SORBI_3009G237600	SbbZIP81	SORBI_3005G064600	SbNAC71	SORBI_3003G270800
i4	SORBI_3009G237600	SbbZIP81	SORBI_3005G064600	SbNAC71	SORBI_3004G193000
c2	SORBI_3009G237600	SbbZIP81	SORBI_3005G064600	SbNAC71	SORBI_3009G179300
i2	SORBI_3009G237600	SbbZIP81	SORBI_3005G064600	SbNAC71	SORBI_3006G187900
i4	SORBI_3009G237600	SbbZIP81	SORBI_3005G018700	SbNAC65	SORBI_3007G162700
c2	SORBI_3009G237600	SbbZIP81	SORBI_3005G018700	SbNAC65	SORBI_3004G309300
c4	SORBI_3009G237600	SbbZIP81	SORBI_3005G018700	SbNAC65	SORBI_3001G378900
c4	SORBI_3009G237600	SbbZIP81	SORBI_3005G018700	SbNAC65	SORBI_3003G379700
c4	SORBI_3009G237600	SbbZIP81	SORBI_3009G142200	SbNAC110	SORBI_3004G247000
i1	SORBI_3009G237600	SbbZIP81	SORBI_3001G517800	SbNLP1	SORBI_3010G110000
c3	SORBI_3009G237600	SbbZIP81	SORBI_3001G517800	SbNLP1	SORBI_3004G309300
c1	SORBI_3009G237600	SbbZIP81	SORBI_3001G517800	SbNLP1	SORBI_3009G225700
c3	SORBI_3009G237600	SbbZIP81	SORBI_3003G003600	SbNLP4	SORBI_3004G009500
c3	SORBI_3009G237600	SbbZIP81	SORBI_3003G003600	SbNLP4	SORBI_3004G009400
i3	SORBI_3009G237600	SbbZIP81	SORBI_3003G003600	SbNLP4	SORBI_3004G309300
c2	SORBI_3009G241600	SbC3H41	SORBI_3005G018700	SbNAC65	SORBI_3004G309300
i2	SORBI_3009G241600	SbC3H41	SORBI_3005G018700	SbNAC65	SORBI_3003G379700
c1	SORBI_3009G241600	SbC3H41	SORBI_3004G191901	SbMADS34	SORBI_3008G112000
i3	SORBI_3009G241600	SbC3H41	SORBI_3004G191901	SbMADS34	SORBI_3002G239200
c1	SORBI_3009G241600	SbC3H41	SORBI_3004G191901	SbMADS34	SORBI_3002G375800
c3	SORBI_3009G241600	SbC3H41	SORBI_3004G191901	SbMADS34	SORBI_3007G174600
c1	SORBI_3009G241600	SbC3H41	SORBI_3004G191901	SbMADS34	SORBI_3K010300
c3	SORBI_3009G241600	SbC3H41	SORBI_3004G191901	SbMADS34	SORBI_3004G209300
c3	SORBI_3009G241600	SbC3H41	SORBI_3004G191901	SbMADS34	SORBI_3009G123400
i2	SORBI_3009G241600	SbC3H41	SORBI_3002G287400	SbNLP2	SORBI_3004G309300
i4	SORBI_3009G241600	SbC3H41	SORBI_3002G287400	SbNLP2	SORBI_3004G009400
i4	SORBI_3009G241600	SbC3H41	SORBI_3002G287400	SbNLP2	SORBI_3004G009500
i2	SORBI_3009G241600	SbC3H41	SORBI_3001G386000	SbNAC14	SORBI_3005G018700
i2	SORBI_3009G241600	SbC3H41	SORBI_3001G386000	SbNAC14	SORBI_3004G309300
i4	SORBI_3009G241600	SbC3H41	SORBI_3001G386000	SbNAC14	SORBI_3002G375800
c2	SORBI_3009G241600	SbC3H41	SORBI_3003G379700	SbNAC49	SORBI_3007G174600
c2	SORBI_3009G241600	SbC3H41	SORBI_3003G379700	SbNAC49	SORBI_3004G209300
i4	SORBI_3009G241600	SbC3H41	SORBI_3003G379700	SbNAC49	SORBI_3K010300
i1	SORBI_3009G241600	SbC3H41	SORBI_3003G028000	SbEREB44	SORBI_3005G087000
c1	SORBI_3009G241600	SbC3H41	SORBI_3003G028000	SbEREB44	SORBI_3008G112000
i1	SORBI_3009G241600	SbC3H41	SORBI_3003G003600	SbNLP4	SORBI_3004G009500
i1	SORBI_3009G241600	SbC3H41	SORBI_3003G003600	SbNLP4	SORBI_3004G009400
i3	SORBI_3009G241600	SbC3H41	SORBI_3003G003600	SbNLP4	SORBI_3004G309300
c4	SORBI_3009G241600	SbC3H41	SORBI_3002G080100	SbNAC20	SORBI_3002G403600
c2	SORBI_3009G241600	SbC3H41	SORBI_3002G080100	SbNAC20	SORBI_3005G018700
c2	SORBI_3009G241600	SbC3H41	SORBI_3002G080100	SbNAC20	SORBI_3002G287400
c2	SORBI_3009G241600	SbC3H41	SORBI_3002G080100	SbNAC20	SORBI_3003G270800
i4	SORBI_3009G241600	SbC3H41	SORBI_3003G003800	SbARF9	SORBI_3002G358800
c2	SORBI_3009G241600	SbC3H41	SORBI_3003G003800	SbARF9	SORBI_3002G239200
i3	SORBI_3010G013500	SbGRF9	SORBI_3003G379700	SbNAC49	SORBI_3007G174600
i3	SORBI_3010G013500	SbGRF9	SORBI_3003G379700	SbNAC49	SORBI_3004G209300
i3	SORBI_3010G013500	SbGRF9	SORBI_3003G379700	SbNAC49	SORBI_3K010300
c2	SORBI_3010G013500	SbGRF9	SORBI_3003G003600	SbNLP4	SORBI_3004G309300
c1	SORBI_3010G013500	SbGRF9	SORBI_3009G237600	SbbZIP81	SORBI_3003G379700
i3	SORBI_3010G013500	SbGRF9	SORBI_3009G237600	SbbZIP81	SORBI_3009G132900
c1	SORBI_3010G013500	SbGRF9	SORBI_3009G237600	SbbZIP81	SORBI_3010G229000
c1	SORBI_3010G013500	SbGRF9	SORBI_3009G237600	SbbZIP81	SORBI_3005G087000
i3	SORBI_3010G013500	SbGRF9	SORBI_3009G237600	SbbZIP81	SORBI_3004G209300
c3	SORBI_3010G013500	SbGRF9	SORBI_3009G237600	SbbZIP81	SORBI_3004G309300
c3	SORBI_3010G013500	SbGRF9	SORBI_3009G237600	SbbZIP81	SORBI_3005G018700
c3	SORBI_3010G013500	SbGRF9	SORBI_3009G237600	SbbZIP81	SORBI_3007G174600
c1	SORBI_3010G013500	SbGRF9	SORBI_3009G237600	SbbZIP81	SORBI_3009G225700
i1	SORBI_3010G013500	SbGRF9	SORBI_3009G237600	SbbZIP81	SORBI_3009G179300
c3	SORBI_3010G013500	SbGRF9	SORBI_3009G237600	SbbZIP81	SORBI_3004G234100
c1	SORBI_3010G013500	SbGRF9	SORBI_3009G237600	SbbZIP81	SORBI_3007G162700
c1	SORBI_3010G013500	SbGRF9	SORBI_3009G237600	SbbZIP81	SORBI_3010G158100
i3	SORBI_3010G013500	SbGRF9	SORBI_3009G237600	SbbZIP81	SORBI_3K010300
i3	SORBI_3010G013500	SbGRF9	SORBI_3009G237600	SbbZIP81	SORBI_3003G003600
i3	SORBI_3010G013500	SbGRF9	SORBI_3009G237600	SbbZIP81	SORBI_3001G378900
i4	SORBI_3010G013500	SbGRF9	SORBI_3005G018700	SbNAC65	SORBI_3007G162700
c2	SORBI_3010G013500	SbGRF9	SORBI_3005G018700	SbNAC65	SORBI_3004G309300
i2	SORBI_3010G013500	SbGRF9	SORBI_3005G018700	SbNAC65	SORBI_3001G378900
c4	SORBI_3010G013500	SbGRF9	SORBI_3005G018700	SbNAC65	SORBI_3003G379700
i2	SORBI_3010G052600	SbEREB145	SORBI_3003G003600	SbNLP4	SORBI_3004G009500
i2	SORBI_3010G052600	SbEREB145	SORBI_3003G003600	SbNLP4	SORBI_3004G009400
c2	SORBI_3010G052600	SbEREB145	SORBI_3003G003600	SbNLP4	SORBI_3004G309300
i2	SORBI_3010G052600	SbEREB145	SORBI_3001G040200	SbNAC4	SORBI_3004G247000
c2	SORBI_3010G052600	SbEREB145	SORBI_3005G018700	SbNAC65	SORBI_3004G309300
i3	SORBI_3010G077200	SbGRF10	SORBI_3005G018700	SbNAC65	SORBI_3007G162700
i1	SORBI_3010G077200	SbGRF10	SORBI_3005G018700	SbNAC65	SORBI_3001G378900
c2	SORBI_3010G077200	SbGRF10	SORBI_3009G237600	SbbZIP81	SORBI_3009G132900
i4	SORBI_3010G077200	SbGRF10	SORBI_3009G237600	SbbZIP81	SORBI_3010G229000
i4	SORBI_3010G077200	SbGRF10	SORBI_3009G237600	SbbZIP81	SORBI_3004G348300
c4	SORBI_3010G077200	SbGRF10	SORBI_3009G237600	SbbZIP81	SORBI_3005G018700
c4	SORBI_3010G077200	SbGRF10	SORBI_3009G237600	SbbZIP81	SORBI_3001G059100
i4	SORBI_3010G077200	SbGRF10	SORBI_3009G237600	SbbZIP81	SORBI_3004G247000
i4	SORBI_3010G077200	SbGRF10	SORBI_3009G237600	SbbZIP81	SORBI_3009G225700
c4	SORBI_3010G077200	SbGRF10	SORBI_3009G237600	SbbZIP81	SORBI_3004G234100
c2	SORBI_3010G077200	SbGRF10	SORBI_3009G237600	SbbZIP81	SORBI_3007G162700
i4	SORBI_3010G077200	SbGRF10	SORBI_3009G237600	SbbZIP81	SORBI_3006G130600
i2	SORBI_3010G077200	SbGRF10	SORBI_3009G237600	SbbZIP81	SORBI_3008G112000
c2	SORBI_3010G077200	SbGRF10	SORBI_3009G237600	SbbZIP81	SORBI_3003G003600
i4	SORBI_3010G077200	SbGRF10	SORBI_3009G237600	SbbZIP81	SORBI_3001G378900
i4	SORBI_3010G106601	SbMYB109	SORBI_3002G080100	SbNAC20	SORBI_3003G270800
c1	SORBI_3010G207600	SbbZIP88	SORBI_3009G237600	SbbZIP81	SORBI_3005G126600

## Sheet: b.Root
Table S18 Feed Forward Loops for the sorghum projected network: Tissue Primary Roots
FFL type	TF1	TF1 name	TF2	TF2 name	Promoter
i1	SORBI_3001G110900	SbMYB3	SORBI_3004G191901	SbMADS34	SORBI_3007G174600
i3	SORBI_3001G110900	SbMYB3	SORBI_3004G191901	SbMADS34	SORBI_3K010300
c1	SORBI_3001G110900	SbMYB3	SORBI_3004G191901	SbMADS34	SORBI_3004G209300
c1	SORBI_3001G219200	SbMYB7	SORBI_3002G080100	SbNAC20	SORBI_3003G270800
i4	SORBI_3001G380700	SbbZIP98	SORBI_3002G287400	SbNLP2	SORBI_3006G130600
i2	SORBI_3001G380700	SbbZIP98	SORBI_3009G237600	SbbZIP81	SORBI_3002G287400
i2	SORBI_3001G380700	SbbZIP98	SORBI_3009G237600	SbbZIP81	SORBI_3005G126600
c2	SORBI_3001G380700	SbbZIP98	SORBI_3009G237600	SbbZIP81	SORBI_3010G229000
c4	SORBI_3001G380700	SbbZIP98	SORBI_3009G237600	SbbZIP81	SORBI_3004G312500
i2	SORBI_3001G380700	SbbZIP98	SORBI_3009G237600	SbbZIP81	SORBI_3001G260800
c2	SORBI_3001G380700	SbbZIP98	SORBI_3009G237600	SbbZIP81	SORBI_3005G018700
c4	SORBI_3001G380700	SbbZIP98	SORBI_3009G237600	SbbZIP81	SORBI_3001G059100
c4	SORBI_3001G380700	SbbZIP98	SORBI_3009G237600	SbbZIP81	SORBI_3004G247000
i2	SORBI_3001G380700	SbbZIP98	SORBI_3009G237600	SbbZIP81	SORBI_3002G403600
c4	SORBI_3001G380700	SbbZIP98	SORBI_3009G237600	SbbZIP81	SORBI_3004G234100
c4	SORBI_3001G380700	SbbZIP98	SORBI_3009G237600	SbbZIP81	SORBI_3006G130600
i4	SORBI_3001G380700	SbbZIP98	SORBI_3009G237600	SbbZIP81	SORBI_3008G112000
c4	SORBI_3001G380700	SbbZIP98	SORBI_3009G237600	SbbZIP81	SORBI_3009G123400
c3	SORBI_3001G386000	SbNAC14	SORBI_3005G018700	SbNAC65	SORBI_3004G309300
c1	SORBI_3001G447400	SbHB16	SORBI_3009G237600	SbbZIP81	SORBI_3010G229000
i1	SORBI_3001G447400	SbHB16	SORBI_3009G237600	SbbZIP81	SORBI_3001G260800
c3	SORBI_3001G447400	SbHB16	SORBI_3009G237600	SbbZIP81	SORBI_3004G247000
c3	SORBI_3001G447400	SbHB16	SORBI_3009G237600	SbbZIP81	SORBI_3004G234100
c3	SORBI_3001G473900	SbEREB9	SORBI_3003G003600	SbNLP4	SORBI_3004G009500
c3	SORBI_3001G473900	SbEREB9	SORBI_3003G003600	SbNLP4	SORBI_3004G009400
c3	SORBI_3002G076100	SbbZIP14	SORBI_3001G040200	SbNAC4	SORBI_3004G247000
i2	SORBI_3002G076100	SbbZIP14	SORBI_3002G287400	SbNLP2	SORBI_3004G309300
c2	SORBI_3002G076100	SbbZIP14	SORBI_3002G287400	SbNLP2	SORBI_3004G009400
c2	SORBI_3002G076100	SbbZIP14	SORBI_3002G287400	SbNLP2	SORBI_3004G009500
c2	SORBI_3002G076100	SbbZIP14	SORBI_3002G287400	SbNLP2	SORBI_3006G130600
c1	SORBI_3002G076100	SbbZIP14	SORBI_3003G028000	SbEREB44	SORBI_3005G087000
c1	SORBI_3002G076100	SbbZIP14	SORBI_3003G028000	SbEREB44	SORBI_3008G112000
c3	SORBI_3002G076100	SbbZIP14	SORBI_3003G379700	SbNAC49	SORBI_3007G174600
c3	SORBI_3002G076100	SbbZIP14	SORBI_3003G379700	SbNAC49	SORBI_3004G209300
c3	SORBI_3002G076100	SbbZIP14	SORBI_3003G379700	SbNAC49	SORBI_3K010300
i1	SORBI_3002G076100	SbbZIP14	SORBI_3005G018700	SbNAC65	SORBI_3007G162700
c3	SORBI_3002G076100	SbbZIP14	SORBI_3005G018700	SbNAC65	SORBI_3004G309300
c1	SORBI_3002G076100	SbbZIP14	SORBI_3005G018700	SbNAC65	SORBI_3001G378900
c1	SORBI_3002G076100	SbbZIP14	SORBI_3005G018700	SbNAC65	SORBI_3003G379700
i3	SORBI_3002G076100	SbbZIP14	SORBI_3005G064600	SbNAC71	SORBI_3004G309300
i3	SORBI_3002G076100	SbbZIP14	SORBI_3005G064600	SbNAC71	SORBI_3003G270800
c1	SORBI_3002G076100	SbbZIP14	SORBI_3005G064600	SbNAC71	SORBI_3004G193000
c1	SORBI_3002G076100	SbbZIP14	SORBI_3005G064600	SbNAC71	SORBI_3009G179300
c1	SORBI_3002G076100	SbbZIP14	SORBI_3005G064600	SbNAC71	SORBI_3001G040200
i3	SORBI_3002G076100	SbbZIP14	SORBI_3005G064600	SbNAC71	SORBI_3006G187900
c3	SORBI_3002G076100	SbbZIP14	SORBI_3008G157100	SbbZIP75	SORBI_3002G403600
c1	SORBI_3002G076100	SbbZIP14	SORBI_3008G157100	SbbZIP75	SORBI_3007G162700
c1	SORBI_3002G076100	SbbZIP14	SORBI_3008G157100	SbbZIP75	SORBI_3009G132900
c3	SORBI_3002G076100	SbbZIP14	SORBI_3008G157100	SbbZIP75	SORBI_3003G270800
c1	SORBI_3002G076100	SbbZIP14	SORBI_3008G157100	SbbZIP75	SORBI_3009G225700
c1	SORBI_3002G076100	SbbZIP14	SORBI_3008G157100	SbbZIP75	SORBI_3009G179300
c1	SORBI_3002G076100	SbbZIP14	SORBI_3008G157100	SbbZIP75	SORBI_3010G229000
i1	SORBI_3002G076100	SbbZIP14	SORBI_3008G157100	SbbZIP75	SORBI_3008G112000
c1	SORBI_3002G076100	SbbZIP14	SORBI_3008G157100	SbbZIP75	SORBI_3001G059100
i1	SORBI_3002G076100	SbbZIP14	SORBI_3008G157100	SbbZIP75	SORBI_3001G378900
c1	SORBI_3002G076100	SbbZIP14	SORBI_3008G157100	SbbZIP75	SORBI_3005G087000
c1	SORBI_3002G076100	SbbZIP14	SORBI_3008G157100	SbbZIP75	SORBI_3005G018700
i3	SORBI_3002G076100	SbbZIP14	SORBI_3008G157100	SbbZIP75	SORBI_3004G348300
i3	SORBI_3002G076100	SbbZIP14	SORBI_3008G157100	SbbZIP75	SORBI_3005G126600
c1	SORBI_3002G076100	SbbZIP14	SORBI_3008G157100	SbbZIP75	SORBI_3003G379700
c1	SORBI_3002G076100	SbbZIP14	SORBI_3008G157100	SbbZIP75	SORBI_3009G237600
c3	SORBI_3002G076100	SbbZIP14	SORBI_3008G157100	SbbZIP75	SORBI_3002G287400
c3	SORBI_3002G076100	SbbZIP14	SORBI_3008G157100	SbbZIP75	SORBI_3004G234100
i1	SORBI_3002G076100	SbbZIP14	SORBI_3008G157100	SbbZIP75	SORBI_3001G105900
c3	SORBI_3002G076100	SbbZIP14	SORBI_3009G142200	SbNAC110	SORBI_3004G247000
c1	SORBI_3002G076100	SbbZIP14	SORBI_3009G237600	SbbZIP81	SORBI_3004G193000
c3	SORBI_3002G076100	SbbZIP14	SORBI_3009G237600	SbbZIP81	SORBI_3002G287400
c1	SORBI_3002G076100	SbbZIP14	SORBI_3009G237600	SbbZIP81	SORBI_3003G379700
i1	SORBI_3002G076100	SbbZIP14	SORBI_3009G237600	SbbZIP81	SORBI_3003G028000
c3	SORBI_3002G076100	SbbZIP14	SORBI_3009G237600	SbbZIP81	SORBI_3004G009500
c3	SORBI_3002G076100	SbbZIP14	SORBI_3009G237600	SbbZIP81	SORBI_3005G126600
c1	SORBI_3002G076100	SbbZIP14	SORBI_3009G237600	SbbZIP81	SORBI_3009G132900
c1	SORBI_3002G076100	SbbZIP14	SORBI_3009G237600	SbbZIP81	SORBI_3010G229000
c3	SORBI_3002G076100	SbbZIP14	SORBI_3009G237600	SbbZIP81	SORBI_3004G348300
c1	SORBI_3002G076100	SbbZIP14	SORBI_3009G237600	SbbZIP81	SORBI_3005G087000
c3	SORBI_3002G076100	SbbZIP14	SORBI_3009G237600	SbbZIP81	SORBI_3004G209300
c1	SORBI_3002G076100	SbbZIP14	SORBI_3009G237600	SbbZIP81	SORBI_3001G105900
c3	SORBI_3002G076100	SbbZIP14	SORBI_3009G237600	SbbZIP81	SORBI_3003G270800
c3	SORBI_3002G076100	SbbZIP14	SORBI_3009G237600	SbbZIP81	SORBI_3004G309300
c3	SORBI_3002G076100	SbbZIP14	SORBI_3009G237600	SbbZIP81	SORBI_3004G312500
c3	SORBI_3002G076100	SbbZIP14	SORBI_3009G237600	SbbZIP81	SORBI_3010G085400
c3	SORBI_3002G076100	SbbZIP14	SORBI_3009G237600	SbbZIP81	SORBI_3001G260800
c1	SORBI_3002G076100	SbbZIP14	SORBI_3009G237600	SbbZIP81	SORBI_3005G064600
c1	SORBI_3002G076100	SbbZIP14	SORBI_3009G237600	SbbZIP81	SORBI_3005G018700
c3	SORBI_3002G076100	SbbZIP14	SORBI_3009G237600	SbbZIP81	SORBI_3004G009400
i1	SORBI_3002G076100	SbbZIP14	SORBI_3009G237600	SbbZIP81	SORBI_3001G059100
c3	SORBI_3002G076100	SbbZIP14	SORBI_3009G237600	SbbZIP81	SORBI_3004G247000
c3	SORBI_3002G076100	SbbZIP14	SORBI_3009G237600	SbbZIP81	SORBI_3002G403600
c3	SORBI_3002G076100	SbbZIP14	SORBI_3009G237600	SbbZIP81	SORBI_3007G174600
c1	SORBI_3002G076100	SbbZIP14	SORBI_3009G237600	SbbZIP81	SORBI_3009G225700
c1	SORBI_3002G076100	SbbZIP14	SORBI_3009G237600	SbbZIP81	SORBI_3009G179300
i1	SORBI_3002G076100	SbbZIP14	SORBI_3009G237600	SbbZIP81	SORBI_3010G110000
c3	SORBI_3002G076100	SbbZIP14	SORBI_3009G237600	SbbZIP81	SORBI_3004G234100
c1	SORBI_3002G076100	SbbZIP14	SORBI_3009G237600	SbbZIP81	SORBI_3007G162700
c1	SORBI_3002G076100	SbbZIP14	SORBI_3009G237600	SbbZIP81	SORBI_3009G142200
c3	SORBI_3002G076100	SbbZIP14	SORBI_3009G237600	SbbZIP81	SORBI_3002G368700
c3	SORBI_3002G076100	SbbZIP14	SORBI_3009G237600	SbbZIP81	SORBI_3010G158100
c3	SORBI_3002G076100	SbbZIP14	SORBI_3009G237600	SbbZIP81	SORBI_3006G187900
c3	SORBI_3002G076100	SbbZIP14	SORBI_3009G237600	SbbZIP81	SORBI_3006G130600
c1	SORBI_3002G076100	SbbZIP14	SORBI_3009G237600	SbbZIP81	SORBI_3008G112000
c3	SORBI_3002G076100	SbbZIP14	SORBI_3009G237600	SbbZIP81	SORBI_3001G145700
c3	SORBI_3002G076100	SbbZIP14	SORBI_3009G237600	SbbZIP81	SORBI_3K010300
i1	SORBI_3002G076100	SbbZIP14	SORBI_3009G237600	SbbZIP81	SORBI_3001G378900
i3	SORBI_3002G076100	SbbZIP14	SORBI_3009G237600	SbbZIP81	SORBI_3003G033900
c1	SORBI_3002G196000	SbMYB18	SORBI_3002G080100	SbNAC20	SORBI_3003G270800
c1	SORBI_3002G196100	SbMYB19	SORBI_3002G080100	SbNAC20	SORBI_3003G270800
c2	SORBI_3002G212000	SbEREB31	SORBI_3005G064600	SbNAC71	SORBI_3004G193000
i4	SORBI_3002G212000	SbEREB31	SORBI_3005G064600	SbNAC71	SORBI_3006G243200
c1	SORBI_3002G264100	SbbZIP20	SORBI_3002G287400	SbNLP2	SORBI_3006G130600
c3	SORBI_3002G264100	SbbZIP20	SORBI_3008G164800	SbVOZ3	SORBI_3010G229000
i1	SORBI_3002G264100	SbbZIP20	SORBI_3008G164800	SbVOZ3	SORBI_3006G130600
c1	SORBI_3002G264100	SbbZIP20	SORBI_3008G164800	SbVOZ3	SORBI_3005G126600
c3	SORBI_3002G264100	SbbZIP20	SORBI_3008G164800	SbVOZ3	SORBI_3004G234100
i1	SORBI_3002G264100	SbbZIP20	SORBI_3008G164800	SbVOZ3	SORBI_3009G237600
c1	SORBI_3002G264100	SbbZIP20	SORBI_3008G164800	SbVOZ3	SORBI_3002G287400
c3	SORBI_3002G264100	SbbZIP20	SORBI_3008G164800	SbVOZ3	SORBI_3004G193000
c1	SORBI_3002G264100	SbbZIP20	SORBI_3008G164800	SbVOZ3	SORBI_3004G247000
i1	SORBI_3002G264100	SbbZIP20	SORBI_3009G142200	SbNAC110	SORBI_3004G247000
i3	SORBI_3002G264100	SbbZIP20	SORBI_3009G237600	SbbZIP81	SORBI_3004G193000
i1	SORBI_3002G264100	SbbZIP20	SORBI_3009G237600	SbbZIP81	SORBI_3002G287400
i1	SORBI_3002G264100	SbbZIP20	SORBI_3009G237600	SbbZIP81	SORBI_3005G126600
i3	SORBI_3002G264100	SbbZIP20	SORBI_3009G237600	SbbZIP81	SORBI_3010G229000
i1	SORBI_3002G264100	SbbZIP20	SORBI_3009G237600	SbbZIP81	SORBI_3004G348300
c3	SORBI_3002G264100	SbbZIP20	SORBI_3009G237600	SbbZIP81	SORBI_3001G260800
i1	SORBI_3002G264100	SbbZIP20	SORBI_3009G237600	SbbZIP81	SORBI_3004G247000
c3	SORBI_3002G264100	SbbZIP20	SORBI_3009G237600	SbbZIP81	SORBI_3004G234100
i3	SORBI_3002G264100	SbbZIP20	SORBI_3009G237600	SbbZIP81	SORBI_3007G162700
c1	SORBI_3002G264100	SbbZIP20	SORBI_3009G237600	SbbZIP81	SORBI_3009G142200
i1	SORBI_3002G264100	SbbZIP20	SORBI_3009G237600	SbbZIP81	SORBI_3006G130600
c3	SORBI_3002G264100	SbbZIP20	SORBI_3009G237600	SbbZIP81	SORBI_3001G378900
c3	SORBI_3002G264100	SbbZIP20	SORBI_3009G237600	SbbZIP81	SORBI_3009G123400
i1	SORBI_3002G269400	SbEREB35	SORBI_3003G003600	SbNLP4	SORBI_3004G009500
i1	SORBI_3002G269400	SbEREB35	SORBI_3003G003600	SbNLP4	SORBI_3004G009400
c1	SORBI_3002G275500	SbMYB22	SORBI_3002G287400	SbNLP2	SORBI_3006G130600
c1	SORBI_3002G337800	SbMYB25	SORBI_3002G287400	SbNLP2	SORBI_3006G130600
c1	SORBI_3002G370800	SbCA2P6	SORBI_3002G080100	SbNAC20	SORBI_3003G270800
c3	SORBI_3002G395600	SbbZIP23	SORBI_3008G157100	SbbZIP75	SORBI_3002G403600
c1	SORBI_3002G395600	SbbZIP23	SORBI_3008G157100	SbbZIP75	SORBI_3009G132900
i1	SORBI_3002G395600	SbbZIP23	SORBI_3008G157100	SbbZIP75	SORBI_3003G270800
c3	SORBI_3003G053300	SbMYB116	SORBI_3001G385800	SbNAC13	SORBI_3001G478400
i3	SORBI_3003G053300	SbMYB116	SORBI_3002G080100	SbNAC20	SORBI_3002G403600
i1	SORBI_3003G053300	SbMYB116	SORBI_3002G080100	SbNAC20	SORBI_3002G287400
c1	SORBI_3003G053300	SbMYB116	SORBI_3002G080100	SbNAC20	SORBI_3003G270800
i1	SORBI_3003G053300	SbMYB116	SORBI_3002G287400	SbNLP2	SORBI_3004G309300
c1	SORBI_3003G053300	SbMYB116	SORBI_3002G287400	SbNLP2	SORBI_3006G130600
c2	SORBI_3003G136600	SbMYB36	SORBI_3002G080100	SbNAC20	SORBI_3002G403600
c4	SORBI_3003G136600	SbMYB36	SORBI_3002G080100	SbNAC20	SORBI_3002G287400
i4	SORBI_3003G136600	SbMYB36	SORBI_3002G080100	SbNAC20	SORBI_3003G270800
c3	SORBI_3003G136600	SbMYB36	SORBI_3002G287400	SbNLP2	SORBI_3004G309300
i3	SORBI_3003G136600	SbMYB36	SORBI_3002G287400	SbNLP2	SORBI_3006G130600
c2	SORBI_3003G145100	SbMYB38	SORBI_3002G287400	SbNLP2	SORBI_3006G130600
i3	SORBI_3003G183000	SbbZIP31	SORBI_3002G287400	SbNLP2	SORBI_3006G130600
c2	SORBI_3003G183000	SbbZIP31	SORBI_3004G191901	SbMADS34	SORBI_3008G112000
c2	SORBI_3003G183000	SbbZIP31	SORBI_3004G191901	SbMADS34	SORBI_3003G202200
i2	SORBI_3003G183000	SbbZIP31	SORBI_3005G018700	SbNAC65	SORBI_3007G162700
c2	SORBI_3003G183000	SbbZIP31	SORBI_3005G018700	SbNAC65	SORBI_3001G378900
c2	SORBI_3003G183000	SbbZIP31	SORBI_3005G018700	SbNAC65	SORBI_3003G379700
i4	SORBI_3003G183000	SbbZIP31	SORBI_3005G064600	SbNAC71	SORBI_3003G270800
c2	SORBI_3003G183000	SbbZIP31	SORBI_3005G064600	SbNAC71	SORBI_3009G179300
c4	SORBI_3003G183000	SbbZIP31	SORBI_3009G237600	SbbZIP81	SORBI_3002G287400
c2	SORBI_3003G183000	SbbZIP31	SORBI_3009G237600	SbbZIP81	SORBI_3003G379700
c4	SORBI_3003G183000	SbbZIP31	SORBI_3009G237600	SbbZIP81	SORBI_3002G167000
c4	SORBI_3003G183000	SbbZIP31	SORBI_3009G237600	SbbZIP81	SORBI_3005G126600
c2	SORBI_3003G183000	SbbZIP31	SORBI_3009G237600	SbbZIP81	SORBI_3009G132900
c2	SORBI_3003G183000	SbbZIP31	SORBI_3009G237600	SbbZIP81	SORBI_3010G229000
c4	SORBI_3003G183000	SbbZIP31	SORBI_3009G237600	SbbZIP81	SORBI_3004G348300
c2	SORBI_3003G183000	SbbZIP31	SORBI_3009G237600	SbbZIP81	SORBI_3005G087000
c2	SORBI_3003G183000	SbbZIP31	SORBI_3009G237600	SbbZIP81	SORBI_3001G105900
c4	SORBI_3003G183000	SbbZIP31	SORBI_3009G237600	SbbZIP81	SORBI_3003G270800
c2	SORBI_3003G183000	SbbZIP31	SORBI_3009G237600	SbbZIP81	SORBI_3005G064600
c2	SORBI_3003G183000	SbbZIP31	SORBI_3009G237600	SbbZIP81	SORBI_3005G018700
c4	SORBI_3003G183000	SbbZIP31	SORBI_3009G237600	SbbZIP81	SORBI_3001G059100
i2	SORBI_3003G183000	SbbZIP31	SORBI_3009G237600	SbbZIP81	SORBI_3002G403600
c2	SORBI_3003G183000	SbbZIP31	SORBI_3009G237600	SbbZIP81	SORBI_3009G179300
i2	SORBI_3003G183000	SbbZIP31	SORBI_3009G237600	SbbZIP81	SORBI_3010G110000
i2	SORBI_3003G183000	SbbZIP31	SORBI_3009G237600	SbbZIP81	SORBI_3004G234100
c2	SORBI_3003G183000	SbbZIP31	SORBI_3009G237600	SbbZIP81	SORBI_3003G202200
c2	SORBI_3003G183000	SbbZIP31	SORBI_3009G237600	SbbZIP81	SORBI_3007G162700
i2	SORBI_3003G183000	SbbZIP31	SORBI_3009G237600	SbbZIP81	SORBI_3006G130600
c2	SORBI_3003G183000	SbbZIP31	SORBI_3009G237600	SbbZIP81	SORBI_3008G112000
i2	SORBI_3003G183000	SbbZIP31	SORBI_3009G237600	SbbZIP81	SORBI_3001G378900
c1	SORBI_3003G236701	SbC3H48	SORBI_3002G287400	SbNLP2	SORBI_3004G009400
c1	SORBI_3003G236701	SbC3H48	SORBI_3002G287400	SbNLP2	SORBI_3004G009500
c1	SORBI_3003G236701	SbC3H48	SORBI_3002G287400	SbNLP2	SORBI_3006G130600
c3	SORBI_3003G265200	SbRAV2	SORBI_3009G237600	SbbZIP81	SORBI_3002G287400
c1	SORBI_3003G265200	SbRAV2	SORBI_3009G237600	SbbZIP81	SORBI_3010G229000
c2	SORBI_3003G270300	SbMYB43	SORBI_3002G080100	SbNAC20	SORBI_3002G403600
c4	SORBI_3003G270300	SbMYB43	SORBI_3002G080100	SbNAC20	SORBI_3002G287400
i4	SORBI_3003G270300	SbMYB43	SORBI_3002G080100	SbNAC20	SORBI_3003G270800
c3	SORBI_3003G270300	SbMYB43	SORBI_3002G287400	SbNLP2	SORBI_3004G309300
c1	SORBI_3003G270300	SbMYB43	SORBI_3002G287400	SbNLP2	SORBI_3006G130600
i2	SORBI_3003G270300	SbMYB43	SORBI_3003G003600	SbNLP4	SORBI_3004G309300
i4	SORBI_3003G270300	SbMYB43	SORBI_3005G064600	SbNAC71	SORBI_3001G367700
c2	SORBI_3003G270300	SbMYB43	SORBI_3005G064600	SbNAC71	SORBI_3004G309300
i4	SORBI_3003G270300	SbMYB43	SORBI_3005G064600	SbNAC71	SORBI_3003G270800
i4	SORBI_3003G270300	SbMYB43	SORBI_3005G064600	SbNAC71	SORBI_3001G040200
c2	SORBI_3003G270300	SbMYB43	SORBI_3005G064600	SbNAC71	SORBI_3006G187900
i4	SORBI_3003G293100	SbGATA8	SORBI_3004G191901	SbMADS34	SORBI_3008G112000
c2	SORBI_3003G293100	SbGATA8	SORBI_3004G191901	SbMADS34	SORBI_3002G239200
c1	SORBI_3003G293100	SbGATA8	SORBI_3005G064600	SbNAC71	SORBI_3003G270800
i3	SORBI_3003G293100	SbGATA8	SORBI_3005G064600	SbNAC71	SORBI_3009G179300
c1	SORBI_3003G293100	SbGATA8	SORBI_3005G064600	SbNAC71	SORBI_3006G243200
i3	SORBI_3003G293100	SbGATA8	SORBI_3005G064600	SbNAC71	SORBI_3002G239200
i1	SORBI_3003G295900	SbHSF16	SORBI_3008G164800	SbVOZ3	SORBI_3004G309300
i1	SORBI_3003G295900	SbHSF16	SORBI_3008G164800	SbVOZ3	SORBI_3009G050000
c3	SORBI_3003G324400	SbEREB54	SORBI_3001G040200	SbNAC4	SORBI_3004G247000
c4	SORBI_3003G324400	SbEREB54	SORBI_3002G287400	SbNLP2	SORBI_3004G309300
i4	SORBI_3003G324400	SbEREB54	SORBI_3002G287400	SbNLP2	SORBI_3004G009400
i4	SORBI_3003G324400	SbEREB54	SORBI_3002G287400	SbNLP2	SORBI_3004G009500
c2	SORBI_3003G324400	SbEREB54	SORBI_3002G287400	SbNLP2	SORBI_3006G130600
i1	SORBI_3003G324400	SbEREB54	SORBI_3003G003600	SbNLP4	SORBI_3004G009500
i1	SORBI_3003G324400	SbEREB54	SORBI_3003G003600	SbNLP4	SORBI_3004G009400
i1	SORBI_3003G324400	SbEREB54	SORBI_3003G003600	SbNLP4	SORBI_3004G309300
c3	SORBI_3003G324400	SbEREB54	SORBI_3003G379700	SbNAC49	SORBI_3007G174600
c3	SORBI_3003G324400	SbEREB54	SORBI_3003G379700	SbNAC49	SORBI_3004G209300
c3	SORBI_3003G324400	SbEREB54	SORBI_3003G379700	SbNAC49	SORBI_3K010300
c3	SORBI_3003G324400	SbEREB54	SORBI_3009G237600	SbbZIP81	SORBI_3002G287400
c1	SORBI_3003G324400	SbEREB54	SORBI_3009G237600	SbbZIP81	SORBI_3003G379700
i1	SORBI_3003G324400	SbEREB54	SORBI_3009G237600	SbbZIP81	SORBI_3004G009500
i3	SORBI_3003G324400	SbEREB54	SORBI_3009G237600	SbbZIP81	SORBI_3009G132900
c3	SORBI_3003G324400	SbEREB54	SORBI_3009G237600	SbbZIP81	SORBI_3004G209300
c3	SORBI_3003G324400	SbEREB54	SORBI_3009G237600	SbbZIP81	SORBI_3003G270800
i1	SORBI_3003G324400	SbEREB54	SORBI_3009G237600	SbbZIP81	SORBI_3004G309300
c3	SORBI_3003G324400	SbEREB54	SORBI_3009G237600	SbbZIP81	SORBI_3010G085400
i1	SORBI_3003G324400	SbEREB54	SORBI_3009G237600	SbbZIP81	SORBI_3004G009400
c3	SORBI_3003G324400	SbEREB54	SORBI_3009G237600	SbbZIP81	SORBI_3001G059100
c3	SORBI_3003G324400	SbEREB54	SORBI_3009G237600	SbbZIP81	SORBI_3004G247000
c3	SORBI_3003G324400	SbEREB54	SORBI_3009G237600	SbbZIP81	SORBI_3002G403600
c3	SORBI_3003G324400	SbEREB54	SORBI_3009G237600	SbbZIP81	SORBI_3007G174600
i3	SORBI_3003G324400	SbEREB54	SORBI_3009G237600	SbbZIP81	SORBI_3009G225700
i1	SORBI_3003G324400	SbEREB54	SORBI_3009G237600	SbbZIP81	SORBI_3010G110000
i1	SORBI_3003G324400	SbEREB54	SORBI_3009G237600	SbbZIP81	SORBI_3004G234100
c1	SORBI_3003G324400	SbEREB54	SORBI_3009G237600	SbbZIP81	SORBI_3003G202200
i3	SORBI_3003G324400	SbEREB54	SORBI_3009G237600	SbbZIP81	SORBI_3007G162700
i1	SORBI_3003G324400	SbEREB54	SORBI_3009G237600	SbbZIP81	SORBI_3004G217800
c3	SORBI_3003G324400	SbEREB54	SORBI_3009G237600	SbbZIP81	SORBI_3002G368700
c3	SORBI_3003G324400	SbEREB54	SORBI_3009G237600	SbbZIP81	SORBI_3010G158100
i1	SORBI_3003G324400	SbEREB54	SORBI_3009G237600	SbbZIP81	SORBI_3006G187900
c3	SORBI_3003G324400	SbEREB54	SORBI_3009G237600	SbbZIP81	SORBI_3006G130600
c3	SORBI_3003G324400	SbEREB54	SORBI_3009G237600	SbbZIP81	SORBI_3K010300
c1	SORBI_3003G324400	SbEREB54	SORBI_3009G237600	SbbZIP81	SORBI_3003G003600
c3	SORBI_3003G324400	SbEREB54	SORBI_3009G237600	SbbZIP81	SORBI_3001G378900
c3	SORBI_3003G324400	SbEREB54	SORBI_3009G237600	SbbZIP81	SORBI_3009G123400
i3	SORBI_3003G324400	SbEREB54	SORBI_3009G237600	SbbZIP81	SORBI_3003G033900
i1	SORBI_3003G324400	SbEREB54	SORBI_3009G237600	SbbZIP81	SORBI_3004G202400
c4	SORBI_3003G332200	SbbZIP36	SORBI_3009G237600	SbbZIP81	SORBI_3005G126600
c2	SORBI_3003G332200	SbbZIP36	SORBI_3009G237600	SbbZIP81	SORBI_3010G229000
c2	SORBI_3003G332200	SbbZIP36	SORBI_3009G237600	SbbZIP81	SORBI_3009G179300
c2	SORBI_3003G332200	SbbZIP36	SORBI_3009G237600	SbbZIP81	SORBI_3007G162700
c4	SORBI_3003G332200	SbbZIP36	SORBI_3009G237600	SbbZIP81	SORBI_3001G378900
c1	SORBI_3003G346000	-	SORBI_3008G157100	SbbZIP75	SORBI_3005G087000
c3	SORBI_3003G346000	-	SORBI_3008G157100	SbbZIP75	SORBI_3002G287400
i1	SORBI_3003G380900	SbEREB51	SORBI_3003G003600	SbNLP4	SORBI_3004G009500
i1	SORBI_3003G380900	SbEREB51	SORBI_3003G003600	SbNLP4	SORBI_3004G009400
i1	SORBI_3003G380900	SbEREB51	SORBI_3003G003600	SbNLP4	SORBI_3004G309300
i4	SORBI_3004G059900	SbbZIP43	SORBI_3009G237600	SbbZIP81	SORBI_3003G379700
c4	SORBI_3004G059900	SbbZIP43	SORBI_3009G237600	SbbZIP81	SORBI_3002G167000
c4	SORBI_3004G059900	SbbZIP43	SORBI_3009G237600	SbbZIP81	SORBI_3005G126600
i4	SORBI_3004G059900	SbbZIP43	SORBI_3009G237600	SbbZIP81	SORBI_3009G132900
c2	SORBI_3004G059900	SbbZIP43	SORBI_3009G237600	SbbZIP81	SORBI_3010G229000
i4	SORBI_3004G059900	SbbZIP43	SORBI_3009G237600	SbbZIP81	SORBI_3005G087000
c2	SORBI_3004G059900	SbbZIP43	SORBI_3009G237600	SbbZIP81	SORBI_3001G105900
c2	SORBI_3004G059900	SbbZIP43	SORBI_3009G237600	SbbZIP81	SORBI_3007G162700
i2	SORBI_3004G059900	SbbZIP43	SORBI_3009G237600	SbbZIP81	SORBI_3001G378900
c4	SORBI_3004G073100	SbEREB58	SORBI_3003G003600	SbNLP4	SORBI_3004G009500
c4	SORBI_3004G073100	SbEREB58	SORBI_3003G003600	SbNLP4	SORBI_3004G009400
c4	SORBI_3004G073100	SbEREB58	SORBI_3003G003600	SbNLP4	SORBI_3004G309300
i3	SORBI_3004G191700	SbNAC56	SORBI_3002G287400	SbNLP2	SORBI_3004G009400
c1	SORBI_3004G191700	SbNAC56	SORBI_3002G287400	SbNLP2	SORBI_3004G009500
c1	SORBI_3004G191700	SbNAC56	SORBI_3002G287400	SbNLP2	SORBI_3006G130600
i3	SORBI_3004G191700	SbNAC56	SORBI_3008G157100	SbbZIP75	SORBI_3010G229000
c3	SORBI_3004G191700	SbNAC56	SORBI_3008G157100	SbbZIP75	SORBI_3008G112000
i3	SORBI_3004G191700	SbNAC56	SORBI_3008G157100	SbbZIP75	SORBI_3001G059100
i3	SORBI_3004G191700	SbNAC56	SORBI_3008G157100	SbbZIP75	SORBI_3005G018700
c1	SORBI_3004G191700	SbNAC56	SORBI_3008G157100	SbbZIP75	SORBI_3005G126600
i3	SORBI_3004G191700	SbNAC56	SORBI_3008G157100	SbbZIP75	SORBI_3009G237600
i1	SORBI_3004G191700	SbNAC56	SORBI_3008G157100	SbbZIP75	SORBI_3002G287400
c3	SORBI_3004G191700	SbNAC56	SORBI_3008G157100	SbbZIP75	SORBI_3004G234100
c4	SORBI_3004G191700	SbNAC56	SORBI_3009G237600	SbbZIP81	SORBI_3002G287400
c4	SORBI_3004G191700	SbNAC56	SORBI_3009G237600	SbbZIP81	SORBI_3004G009500
c4	SORBI_3004G191700	SbNAC56	SORBI_3009G237600	SbbZIP81	SORBI_3005G126600
c2	SORBI_3004G191700	SbNAC56	SORBI_3009G237600	SbbZIP81	SORBI_3010G229000
c4	SORBI_3004G191700	SbNAC56	SORBI_3009G237600	SbbZIP81	SORBI_3001G260800
c2	SORBI_3004G191700	SbNAC56	SORBI_3009G237600	SbbZIP81	SORBI_3005G018700
i2	SORBI_3004G191700	SbNAC56	SORBI_3009G237600	SbbZIP81	SORBI_3004G009400
i2	SORBI_3004G191700	SbNAC56	SORBI_3009G237600	SbbZIP81	SORBI_3001G059100
c4	SORBI_3004G191700	SbNAC56	SORBI_3009G237600	SbbZIP81	SORBI_3004G247000
i2	SORBI_3004G191700	SbNAC56	SORBI_3009G237600	SbbZIP81	SORBI_3004G234100
c4	SORBI_3004G191700	SbNAC56	SORBI_3009G237600	SbbZIP81	SORBI_3006G130600
c2	SORBI_3004G191700	SbNAC56	SORBI_3009G237600	SbbZIP81	SORBI_3008G112000
c1	SORBI_3004G191901	SbMADS34	SORBI_3008G157100	SbbZIP75	SORBI_3003G202200
i1	SORBI_3004G191901	SbMADS34	SORBI_3008G157100	SbbZIP75	SORBI_3008G112000
c2	SORBI_3004G205200	-	SORBI_3002G287400	SbNLP2	SORBI_3006G130600
c3	SORBI_3004G233200	SbEREB68	SORBI_3001G040200	SbNAC4	SORBI_3004G247000
c3	SORBI_3004G233200	SbEREB68	SORBI_3003G003600	SbNLP4	SORBI_3004G309300
c3	SORBI_3004G233200	SbEREB68	SORBI_3005G018700	SbNAC65	SORBI_3004G309300
c3	SORBI_3004G283300	SbEREB74	SORBI_3003G003600	SbNLP4	SORBI_3004G009500
c3	SORBI_3004G283300	SbEREB74	SORBI_3003G003600	SbNLP4	SORBI_3004G009400
i1	SORBI_3004G283300	SbEREB74	SORBI_3003G003600	SbNLP4	SORBI_3004G309300
c4	SORBI_3004G296900	SbEREB76	SORBI_3003G003600	SbNLP4	SORBI_3004G009500
c4	SORBI_3004G296900	SbEREB76	SORBI_3003G003600	SbNLP4	SORBI_3004G009400
c4	SORBI_3004G296900	SbEREB76	SORBI_3003G003600	SbNLP4	SORBI_3004G309300
c1	SORBI_3004G310600	SbEREB79	SORBI_3002G287400	SbNLP2	SORBI_3004G009400
c1	SORBI_3004G310600	SbEREB79	SORBI_3002G287400	SbNLP2	SORBI_3004G009500
c1	SORBI_3004G310600	SbEREB79	SORBI_3002G287400	SbNLP2	SORBI_3006G130600
c1	SORBI_3004G310600	SbEREB79	SORBI_3003G028000	SbEREB44	SORBI_3005G087000
c1	SORBI_3004G310600	SbEREB79	SORBI_3003G028000	SbEREB44	SORBI_3008G112000
c4	SORBI_3004G310600	SbEREB79	SORBI_3005G018700	SbNAC65	SORBI_3007G162700
c2	SORBI_3004G310600	SbEREB79	SORBI_3005G018700	SbNAC65	SORBI_3001G378900
c1	SORBI_3004G310600	SbEREB79	SORBI_3005G064600	SbNAC71	SORBI_3003G270800
i3	SORBI_3004G310600	SbEREB79	SORBI_3005G064600	SbNAC71	SORBI_3009G179300
i4	SORBI_3004G310600	SbEREB79	SORBI_3008G157100	SbbZIP75	SORBI_3007G162700
i4	SORBI_3004G310600	SbEREB79	SORBI_3008G157100	SbbZIP75	SORBI_3009G132900
c2	SORBI_3004G310600	SbEREB79	SORBI_3008G157100	SbbZIP75	SORBI_3003G202200
c4	SORBI_3004G310600	SbEREB79	SORBI_3008G157100	SbbZIP75	SORBI_3003G270800
c2	SORBI_3004G310600	SbEREB79	SORBI_3008G157100	SbbZIP75	SORBI_3009G179300
c2	SORBI_3004G310600	SbEREB79	SORBI_3008G157100	SbbZIP75	SORBI_3010G229000
c4	SORBI_3004G310600	SbEREB79	SORBI_3008G157100	SbbZIP75	SORBI_3008G112000
c2	SORBI_3004G310600	SbEREB79	SORBI_3008G157100	SbbZIP75	SORBI_3001G059100
i2	SORBI_3004G310600	SbEREB79	SORBI_3008G157100	SbbZIP75	SORBI_3001G378900
i4	SORBI_3004G310600	SbEREB79	SORBI_3008G157100	SbbZIP75	SORBI_3005G087000
c2	SORBI_3004G310600	SbEREB79	SORBI_3008G157100	SbbZIP75	SORBI_3005G018700
i4	SORBI_3004G310600	SbEREB79	SORBI_3008G157100	SbbZIP75	SORBI_3004G348300
c2	SORBI_3004G310600	SbEREB79	SORBI_3008G157100	SbbZIP75	SORBI_3005G126600
c2	SORBI_3004G310600	SbEREB79	SORBI_3008G157100	SbbZIP75	SORBI_3009G237600
c4	SORBI_3004G310600	SbEREB79	SORBI_3008G157100	SbbZIP75	SORBI_3002G287400
c4	SORBI_3004G310600	SbEREB79	SORBI_3008G157100	SbbZIP75	SORBI_3004G234100
i2	SORBI_3004G310600	SbEREB79	SORBI_3008G157100	SbbZIP75	SORBI_3001G105900
c4	SORBI_3004G310600	SbEREB79	SORBI_3009G237600	SbbZIP81	SORBI_3002G287400
c4	SORBI_3004G310600	SbEREB79	SORBI_3009G237600	SbbZIP81	SORBI_3003G028000
c4	SORBI_3004G310600	SbEREB79	SORBI_3009G237600	SbbZIP81	SORBI_3004G009500
i2	SORBI_3004G310600	SbEREB79	SORBI_3009G237600	SbbZIP81	SORBI_3005G126600
i4	SORBI_3004G310600	SbEREB79	SORBI_3009G237600	SbbZIP81	SORBI_3009G132900
c2	SORBI_3004G310600	SbEREB79	SORBI_3009G237600	SbbZIP81	SORBI_3010G229000
c4	SORBI_3004G310600	SbEREB79	SORBI_3009G237600	SbbZIP81	SORBI_3004G348300
i4	SORBI_3004G310600	SbEREB79	SORBI_3009G237600	SbbZIP81	SORBI_3005G087000
c4	SORBI_3004G310600	SbEREB79	SORBI_3009G237600	SbbZIP81	SORBI_3004G209300
c2	SORBI_3004G310600	SbEREB79	SORBI_3009G237600	SbbZIP81	SORBI_3001G105900
c4	SORBI_3004G310600	SbEREB79	SORBI_3009G237600	SbbZIP81	SORBI_3003G270800
i2	SORBI_3004G310600	SbEREB79	SORBI_3009G237600	SbbZIP81	SORBI_3001G260800
i4	SORBI_3004G310600	SbEREB79	SORBI_3009G237600	SbbZIP81	SORBI_3005G064600
c2	SORBI_3004G310600	SbEREB79	SORBI_3009G237600	SbbZIP81	SORBI_3005G018700
c4	SORBI_3004G310600	SbEREB79	SORBI_3009G237600	SbbZIP81	SORBI_3004G009400
i2	SORBI_3004G310600	SbEREB79	SORBI_3009G237600	SbbZIP81	SORBI_3001G059100
c4	SORBI_3004G310600	SbEREB79	SORBI_3009G237600	SbbZIP81	SORBI_3004G247000
c4	SORBI_3004G310600	SbEREB79	SORBI_3009G237600	SbbZIP81	SORBI_3007G174600
c2	SORBI_3004G310600	SbEREB79	SORBI_3009G237600	SbbZIP81	SORBI_3009G179300
i2	SORBI_3004G310600	SbEREB79	SORBI_3009G237600	SbbZIP81	SORBI_3010G110000
c4	SORBI_3004G310600	SbEREB79	SORBI_3009G237600	SbbZIP81	SORBI_3004G234100
c2	SORBI_3004G310600	SbEREB79	SORBI_3009G237600	SbbZIP81	SORBI_3003G202200
i4	SORBI_3004G310600	SbEREB79	SORBI_3009G237600	SbbZIP81	SORBI_3007G162700
c4	SORBI_3004G310600	SbEREB79	SORBI_3009G237600	SbbZIP81	SORBI_3002G368700
c4	SORBI_3004G310600	SbEREB79	SORBI_3009G237600	SbbZIP81	SORBI_3006G130600
i4	SORBI_3004G310600	SbEREB79	SORBI_3009G237600	SbbZIP81	SORBI_3008G112000
i2	SORBI_3004G310600	SbEREB79	SORBI_3009G237600	SbbZIP81	SORBI_3K010300
i2	SORBI_3004G310600	SbEREB79	SORBI_3009G237600	SbbZIP81	SORBI_3001G378900
i2	SORBI_3004G310600	SbEREB79	SORBI_3009G237600	SbbZIP81	SORBI_3009G123400
c2	SORBI_3004G310600	SbEREB79	SORBI_3009G237600	SbbZIP81	SORBI_3003G033900
c1	SORBI_3004G338800	SbNAC62	SORBI_3002G287400	SbNLP2	SORBI_3004G009400
c1	SORBI_3004G338800	SbNAC62	SORBI_3002G287400	SbNLP2	SORBI_3004G009500
c1	SORBI_3004G338800	SbNAC62	SORBI_3002G287400	SbNLP2	SORBI_3006G130600
i2	SORBI_3004G354700	SbTCP16	SORBI_3002G287400	SbNLP2	SORBI_3004G309300
c3	SORBI_3004G354700	SbTCP16	SORBI_3003G003600	SbNLP4	SORBI_3004G309300
c3	SORBI_3004G354700	SbTCP16	SORBI_3005G018700	SbNAC65	SORBI_3007G162700
c3	SORBI_3004G354700	SbTCP16	SORBI_3005G018700	SbNAC65	SORBI_3004G309300
i3	SORBI_3004G354700	SbTCP16	SORBI_3005G018700	SbNAC65	SORBI_3001G378900
i2	SORBI_3004G354700	SbTCP16	SORBI_3009G237600	SbbZIP81	SORBI_3002G287400
i4	SORBI_3004G354700	SbTCP16	SORBI_3009G237600	SbbZIP81	SORBI_3010G229000
c4	SORBI_3004G354700	SbTCP16	SORBI_3009G237600	SbbZIP81	SORBI_3004G348300
c4	SORBI_3004G354700	SbTCP16	SORBI_3009G237600	SbbZIP81	SORBI_3004G209300
i2	SORBI_3004G354700	SbTCP16	SORBI_3009G237600	SbbZIP81	SORBI_3004G309300
c4	SORBI_3004G354700	SbTCP16	SORBI_3009G237600	SbbZIP81	SORBI_3010G085400
i4	SORBI_3004G354700	SbTCP16	SORBI_3009G237600	SbbZIP81	SORBI_3005G018700
c4	SORBI_3004G354700	SbTCP16	SORBI_3009G237600	SbbZIP81	SORBI_3002G403600
c4	SORBI_3004G354700	SbTCP16	SORBI_3009G237600	SbbZIP81	SORBI_3007G174600
c2	SORBI_3004G354700	SbTCP16	SORBI_3009G237600	SbbZIP81	SORBI_3009G179300
i2	SORBI_3004G354700	SbTCP16	SORBI_3009G237600	SbbZIP81	SORBI_3010G110000
i2	SORBI_3004G354700	SbTCP16	SORBI_3009G237600	SbbZIP81	SORBI_3004G234100
c2	SORBI_3004G354700	SbTCP16	SORBI_3009G237600	SbbZIP81	SORBI_3007G162700
c4	SORBI_3004G354700	SbTCP16	SORBI_3009G237600	SbbZIP81	SORBI_3K010300
i4	SORBI_3004G354700	SbTCP16	SORBI_3009G237600	SbbZIP81	SORBI_3003G003600
i2	SORBI_3004G354700	SbTCP16	SORBI_3009G237600	SbbZIP81	SORBI_3001G378900
i2	SORBI_3004G354700	SbTCP16	SORBI_3009G237600	SbbZIP81	SORBI_3004G202400
i1	SORBI_3005G111700	SbC3H29	SORBI_3003G003600	SbNLP4	SORBI_3004G009500
i1	SORBI_3005G111700	SbC3H29	SORBI_3003G003600	SbNLP4	SORBI_3004G009400
c3	SORBI_3005G111700	SbC3H29	SORBI_3003G003600	SbNLP4	SORBI_3004G309300
i2	SORBI_3005G111700	SbC3H29	SORBI_3005G018700	SbNAC65	SORBI_3004G309300
c1	SORBI_3006G107400	SbNAC79	SORBI_3002G287400	SbNLP2	SORBI_3006G130600
i3	SORBI_3006G107400	SbNAC79	SORBI_3008G157100	SbbZIP75	SORBI_3010G229000
c3	SORBI_3006G107400	SbNAC79	SORBI_3008G157100	SbbZIP75	SORBI_3008G112000
i3	SORBI_3006G107400	SbNAC79	SORBI_3008G157100	SbbZIP75	SORBI_3001G059100
c1	SORBI_3006G107400	SbNAC79	SORBI_3008G157100	SbbZIP75	SORBI_3005G018700
c1	SORBI_3006G107400	SbNAC79	SORBI_3008G157100	SbbZIP75	SORBI_3005G126600
c1	SORBI_3006G107400	SbNAC79	SORBI_3008G157100	SbbZIP75	SORBI_3009G237600
i1	SORBI_3006G107400	SbNAC79	SORBI_3008G157100	SbbZIP75	SORBI_3002G287400
c3	SORBI_3006G107400	SbNAC79	SORBI_3008G157100	SbbZIP75	SORBI_3004G234100
i1	SORBI_3006G107400	SbNAC79	SORBI_3009G237600	SbbZIP81	SORBI_3002G287400
i1	SORBI_3006G107400	SbNAC79	SORBI_3009G237600	SbbZIP81	SORBI_3005G126600
i3	SORBI_3006G107400	SbNAC79	SORBI_3009G237600	SbbZIP81	SORBI_3010G229000
c3	SORBI_3006G107400	SbNAC79	SORBI_3009G237600	SbbZIP81	SORBI_3001G260800
c1	SORBI_3006G107400	SbNAC79	SORBI_3009G237600	SbbZIP81	SORBI_3005G018700
c3	SORBI_3006G107400	SbNAC79	SORBI_3009G237600	SbbZIP81	SORBI_3001G059100
i1	SORBI_3006G107400	SbNAC79	SORBI_3009G237600	SbbZIP81	SORBI_3004G247000
c3	SORBI_3006G107400	SbNAC79	SORBI_3009G237600	SbbZIP81	SORBI_3004G234100
i1	SORBI_3006G107400	SbNAC79	SORBI_3009G237600	SbbZIP81	SORBI_3006G130600
i3	SORBI_3006G107400	SbNAC79	SORBI_3009G237600	SbbZIP81	SORBI_3008G112000
c3	SORBI_3006G156100	SbEREB95	SORBI_3003G003600	SbNLP4	SORBI_3004G009500
c3	SORBI_3006G156100	SbEREB95	SORBI_3003G003600	SbNLP4	SORBI_3004G009400
i3	SORBI_3006G167800	SbEREB96	SORBI_3002G080100	SbNAC20	SORBI_3002G403600
c3	SORBI_3006G167800	SbEREB96	SORBI_3003G003600	SbNLP4	SORBI_3004G009500
c3	SORBI_3006G167800	SbEREB96	SORBI_3003G003600	SbNLP4	SORBI_3004G009400
c3	SORBI_3006G167800	SbEREB96	SORBI_3003G379700	SbNAC49	SORBI_3007G174600
c3	SORBI_3006G167800	SbEREB96	SORBI_3003G379700	SbNAC49	SORBI_3004G209300
c3	SORBI_3006G167800	SbEREB96	SORBI_3003G379700	SbNAC49	SORBI_3K010300
c4	SORBI_3006G168100	SbEREB99	SORBI_3004G191901	SbMADS34	SORBI_3002G375800
c3	SORBI_3006G168200	SbEREB100	SORBI_3004G191901	SbMADS34	SORBI_3002G375800
c1	SORBI_3006G182800	SbHSF20	SORBI_3002G287400	SbNLP2	SORBI_3004G009400
c1	SORBI_3006G182800	SbHSF20	SORBI_3002G287400	SbNLP2	SORBI_3004G009500
c1	SORBI_3006G182800	SbHSF20	SORBI_3002G287400	SbNLP2	SORBI_3006G130600
i1	SORBI_3006G184700	SbEREB105	SORBI_3003G003600	SbNLP4	SORBI_3004G009500
i1	SORBI_3006G184700	SbEREB105	SORBI_3003G003600	SbNLP4	SORBI_3004G009400
i1	SORBI_3006G184700	SbEREB105	SORBI_3003G003600	SbNLP4	SORBI_3004G309300
c3	SORBI_3006G240500	SbEREB109	SORBI_3003G003600	SbNLP4	SORBI_3004G009500
c3	SORBI_3006G240500	SbEREB109	SORBI_3003G003600	SbNLP4	SORBI_3004G009400
i2	SORBI_3006G245500	SbEREB167	SORBI_3002G287400	SbNLP2	SORBI_3004G309300
c2	SORBI_3006G245500	SbEREB167	SORBI_3002G287400	SbNLP2	SORBI_3006G130600
c3	SORBI_3006G245500	SbEREB167	SORBI_3005G018700	SbNAC65	SORBI_3004G309300
c1	SORBI_3006G245500	SbEREB167	SORBI_3009G237600	SbbZIP81	SORBI_3004G193000
c3	SORBI_3006G245500	SbEREB167	SORBI_3009G237600	SbbZIP81	SORBI_3002G287400
i1	SORBI_3006G245500	SbEREB167	SORBI_3009G237600	SbbZIP81	SORBI_3005G126600
i3	SORBI_3006G245500	SbEREB167	SORBI_3009G237600	SbbZIP81	SORBI_3009G132900
c3	SORBI_3006G245500	SbEREB167	SORBI_3009G237600	SbbZIP81	SORBI_3004G348300
c3	SORBI_3006G245500	SbEREB167	SORBI_3009G237600	SbbZIP81	SORBI_3004G209300
c3	SORBI_3006G245500	SbEREB167	SORBI_3009G237600	SbbZIP81	SORBI_3003G270800
c3	SORBI_3006G245500	SbEREB167	SORBI_3009G237600	SbbZIP81	SORBI_3004G309300
c3	SORBI_3006G245500	SbEREB167	SORBI_3009G237600	SbbZIP81	SORBI_3004G312500
c1	SORBI_3006G245500	SbEREB167	SORBI_3009G237600	SbbZIP81	SORBI_3005G018700
i1	SORBI_3006G245500	SbEREB167	SORBI_3009G237600	SbbZIP81	SORBI_3001G059100
c3	SORBI_3006G245500	SbEREB167	SORBI_3009G237600	SbbZIP81	SORBI_3004G247000
c3	SORBI_3006G245500	SbEREB167	SORBI_3009G237600	SbbZIP81	SORBI_3002G403600
c3	SORBI_3006G245500	SbEREB167	SORBI_3009G237600	SbbZIP81	SORBI_3007G174600
c1	SORBI_3006G245500	SbEREB167	SORBI_3009G237600	SbbZIP81	SORBI_3009G225700
c1	SORBI_3006G245500	SbEREB167	SORBI_3009G237600	SbbZIP81	SORBI_3009G179300
i1	SORBI_3006G245500	SbEREB167	SORBI_3009G237600	SbbZIP81	SORBI_3010G110000
c3	SORBI_3006G245500	SbEREB167	SORBI_3009G237600	SbbZIP81	SORBI_3004G234100
c1	SORBI_3006G245500	SbEREB167	SORBI_3009G237600	SbbZIP81	SORBI_3003G202200
c3	SORBI_3006G245500	SbEREB167	SORBI_3009G237600	SbbZIP81	SORBI_3006G130600
i1	SORBI_3006G245500	SbEREB167	SORBI_3009G237600	SbbZIP81	SORBI_3K010300
c3	SORBI_3006G245500	SbEREB167	SORBI_3009G237600	SbbZIP81	SORBI_3009G123400
c3	SORBI_3007G124100	SbEREB117	SORBI_3001G040200	SbNAC4	SORBI_3004G247000
c3	SORBI_3007G124100	SbEREB117	SORBI_3003G003600	SbNLP4	SORBI_3004G009500
c3	SORBI_3007G124100	SbEREB117	SORBI_3003G003600	SbNLP4	SORBI_3004G009400
c3	SORBI_3007G124100	SbEREB117	SORBI_3003G003600	SbNLP4	SORBI_3004G309300
c3	SORBI_3007G124100	SbEREB117	SORBI_3005G018700	SbNAC65	SORBI_3004G309300
c1	SORBI_3007G209200	SbNAC97	SORBI_3002G080100	SbNAC20	SORBI_3003G270800
c1	SORBI_3008G041100	SbABI46	SORBI_3009G237600	SbbZIP81	SORBI_3010G229000
i1	SORBI_3008G041100	SbABI46	SORBI_3009G237600	SbbZIP81	SORBI_3001G059100
c3	SORBI_3008G046600	SbbZIP72	SORBI_3009G237600	SbbZIP81	SORBI_3004G009500
i1	SORBI_3008G046600	SbbZIP72	SORBI_3009G237600	SbbZIP81	SORBI_3005G126600
c1	SORBI_3008G046600	SbbZIP72	SORBI_3009G237600	SbbZIP81	SORBI_3010G229000
c3	SORBI_3008G046600	SbbZIP72	SORBI_3009G237600	SbbZIP81	SORBI_3004G009400
c3	SORBI_3008G046600	SbbZIP72	SORBI_3009G237600	SbbZIP81	SORBI_3002G403600
c3	SORBI_3008G046600	SbbZIP72	SORBI_3009G237600	SbbZIP81	SORBI_3006G130600
c1	SORBI_3008G055800	SbMYB92	SORBI_3002G287400	SbNLP2	SORBI_3006G130600
c4	SORBI_3008G083200	SbbZIP73	SORBI_3005G018700	SbNAC65	SORBI_3007G162700
i4	SORBI_3008G083200	SbbZIP73	SORBI_3005G018700	SbNAC65	SORBI_3001G378900
c2	SORBI_3008G083200	SbbZIP73	SORBI_3005G018700	SbNAC65	SORBI_3003G379700
i3	SORBI_3008G083200	SbbZIP73	SORBI_3005G064600	SbNAC71	SORBI_3003G270800
c1	SORBI_3008G083200	SbbZIP73	SORBI_3005G064600	SbNAC71	SORBI_3004G193000
c1	SORBI_3008G083200	SbbZIP73	SORBI_3009G237600	SbbZIP81	SORBI_3004G193000
c3	SORBI_3008G083200	SbbZIP73	SORBI_3009G237600	SbbZIP81	SORBI_3002G287400
i3	SORBI_3008G083200	SbbZIP73	SORBI_3009G237600	SbbZIP81	SORBI_3003G379700
c3	SORBI_3008G083200	SbbZIP73	SORBI_3009G237600	SbbZIP81	SORBI_3005G126600
c1	SORBI_3008G083200	SbbZIP73	SORBI_3009G237600	SbbZIP81	SORBI_3009G132900
i3	SORBI_3008G083200	SbbZIP73	SORBI_3009G237600	SbbZIP81	SORBI_3010G229000
c1	SORBI_3008G083200	SbbZIP73	SORBI_3009G237600	SbbZIP81	SORBI_3005G087000
c1	SORBI_3008G083200	SbbZIP73	SORBI_3009G237600	SbbZIP81	SORBI_3001G105900
c3	SORBI_3008G083200	SbbZIP73	SORBI_3009G237600	SbbZIP81	SORBI_3003G270800
i1	SORBI_3008G083200	SbbZIP73	SORBI_3009G237600	SbbZIP81	SORBI_3001G260800
c1	SORBI_3008G083200	SbbZIP73	SORBI_3009G237600	SbbZIP81	SORBI_3005G064600
i3	SORBI_3008G083200	SbbZIP73	SORBI_3009G237600	SbbZIP81	SORBI_3005G018700
i1	SORBI_3008G083200	SbbZIP73	SORBI_3009G237600	SbbZIP81	SORBI_3001G059100
c3	SORBI_3008G083200	SbbZIP73	SORBI_3009G237600	SbbZIP81	SORBI_3004G247000
i1	SORBI_3008G083200	SbbZIP73	SORBI_3009G237600	SbbZIP81	SORBI_3004G234100
c1	SORBI_3008G083200	SbbZIP73	SORBI_3009G237600	SbbZIP81	SORBI_3007G162700
c3	SORBI_3008G083200	SbbZIP73	SORBI_3009G237600	SbbZIP81	SORBI_3002G368700
c1	SORBI_3008G083200	SbbZIP73	SORBI_3009G237600	SbbZIP81	SORBI_3008G112000
i1	SORBI_3008G083200	SbbZIP73	SORBI_3009G237600	SbbZIP81	SORBI_3001G378900
i4	SORBI_3008G112200	SbMYB95	SORBI_3002G080100	SbNAC20	SORBI_3002G403600
i4	SORBI_3008G112200	SbMYB95	SORBI_3002G080100	SbNAC20	SORBI_3003G270800
i1	SORBI_3008G157100	SbbZIP75	SORBI_3005G018700	SbNAC65	SORBI_3007G162700
i3	SORBI_3008G157100	SbbZIP75	SORBI_3005G018700	SbNAC65	SORBI_3001G378900
c1	SORBI_3008G157100	SbbZIP75	SORBI_3005G018700	SbNAC65	SORBI_3003G379700
c3	SORBI_3008G157100	SbbZIP75	SORBI_3009G237600	SbbZIP81	SORBI_3002G287400
c1	SORBI_3008G157100	SbbZIP75	SORBI_3009G237600	SbbZIP81	SORBI_3003G379700
i1	SORBI_3008G157100	SbbZIP75	SORBI_3009G237600	SbbZIP81	SORBI_3002G167000
i1	SORBI_3008G157100	SbbZIP75	SORBI_3009G237600	SbbZIP81	SORBI_3005G126600
c1	SORBI_3008G157100	SbbZIP75	SORBI_3009G237600	SbbZIP81	SORBI_3009G132900
c1	SORBI_3008G157100	SbbZIP75	SORBI_3009G237600	SbbZIP81	SORBI_3010G229000
i1	SORBI_3008G157100	SbbZIP75	SORBI_3009G237600	SbbZIP81	SORBI_3004G348300
c1	SORBI_3008G157100	SbbZIP75	SORBI_3009G237600	SbbZIP81	SORBI_3005G087000
i3	SORBI_3008G157100	SbbZIP75	SORBI_3009G237600	SbbZIP81	SORBI_3001G105900
c3	SORBI_3008G157100	SbbZIP75	SORBI_3009G237600	SbbZIP81	SORBI_3003G270800
c1	SORBI_3008G157100	SbbZIP75	SORBI_3009G237600	SbbZIP81	SORBI_3005G018700
i1	SORBI_3008G157100	SbbZIP75	SORBI_3009G237600	SbbZIP81	SORBI_3001G059100
c3	SORBI_3008G157100	SbbZIP75	SORBI_3009G237600	SbbZIP81	SORBI_3002G403600
c1	SORBI_3008G157100	SbbZIP75	SORBI_3009G237600	SbbZIP81	SORBI_3009G225700
c1	SORBI_3008G157100	SbbZIP75	SORBI_3009G237600	SbbZIP81	SORBI_3009G179300
c3	SORBI_3008G157100	SbbZIP75	SORBI_3009G237600	SbbZIP81	SORBI_3004G234100
c1	SORBI_3008G157100	SbbZIP75	SORBI_3009G237600	SbbZIP81	SORBI_3003G202200
c1	SORBI_3008G157100	SbbZIP75	SORBI_3009G237600	SbbZIP81	SORBI_3007G162700
i3	SORBI_3008G157100	SbbZIP75	SORBI_3009G237600	SbbZIP81	SORBI_3008G112000
c3	SORBI_3008G157100	SbbZIP75	SORBI_3009G237600	SbbZIP81	SORBI_3001G378900
c3	SORBI_3008G164800	SbVOZ3	SORBI_3002G287400	SbNLP2	SORBI_3004G309300
i3	SORBI_3008G164800	SbVOZ3	SORBI_3002G287400	SbNLP2	SORBI_3006G130600
c3	SORBI_3008G164800	SbVOZ3	SORBI_3005G018700	SbNAC65	SORBI_3004G309300
c2	SORBI_3008G164800	SbVOZ3	SORBI_3009G237600	SbbZIP81	SORBI_3004G193000
c4	SORBI_3008G164800	SbVOZ3	SORBI_3009G237600	SbbZIP81	SORBI_3002G287400
c4	SORBI_3008G164800	SbVOZ3	SORBI_3009G237600	SbbZIP81	SORBI_3005G126600
c2	SORBI_3008G164800	SbVOZ3	SORBI_3009G237600	SbbZIP81	SORBI_3010G229000
c4	SORBI_3008G164800	SbVOZ3	SORBI_3009G237600	SbbZIP81	SORBI_3003G270800
i2	SORBI_3008G164800	SbVOZ3	SORBI_3009G237600	SbbZIP81	SORBI_3004G309300
i4	SORBI_3008G164800	SbVOZ3	SORBI_3009G237600	SbbZIP81	SORBI_3005G018700
c4	SORBI_3008G164800	SbVOZ3	SORBI_3009G237600	SbbZIP81	SORBI_3004G247000
i2	SORBI_3008G164800	SbVOZ3	SORBI_3009G237600	SbbZIP81	SORBI_3004G234100
i2	SORBI_3008G164800	SbVOZ3	SORBI_3009G237600	SbbZIP81	SORBI_3006G130600
i1	SORBI_3009G030100	SbbZIP76	SORBI_3009G237600	SbbZIP81	SORBI_3005G126600
i3	SORBI_3009G030100	SbbZIP76	SORBI_3009G237600	SbbZIP81	SORBI_3009G132900
c1	SORBI_3009G030100	SbbZIP76	SORBI_3009G237600	SbbZIP81	SORBI_3010G229000
c1	SORBI_3009G030100	SbbZIP76	SORBI_3009G237600	SbbZIP81	SORBI_3005G087000
i3	SORBI_3009G030100	SbbZIP76	SORBI_3009G237600	SbbZIP81	SORBI_3007G162700
c3	SORBI_3009G030100	SbbZIP76	SORBI_3009G237600	SbbZIP81	SORBI_3001G378900
i3	SORBI_3009G068900	SbWRKY78	SORBI_3002G287400	SbNLP2	SORBI_3006G130600
c3	SORBI_3009G152100	SbbZIP78	SORBI_3003G003800	SbARF9	SORBI_3005G150250
c3	SORBI_3009G221400	SbRAV3	SORBI_3009G237600	SbbZIP81	SORBI_3002G287400
c1	SORBI_3009G221400	SbRAV3	SORBI_3009G237600	SbbZIP81	SORBI_3010G229000
c3	SORBI_3009G221400	SbRAV3	SORBI_3009G237600	SbbZIP81	SORBI_3004G312500
c1	SORBI_3009G221400	SbRAV3	SORBI_3009G237600	SbbZIP81	SORBI_3005G018700
i2	SORBI_3009G237600	SbbZIP81	SORBI_3001G517800	SbNLP1	SORBI_3010G110000
i2	SORBI_3009G237600	SbbZIP81	SORBI_3001G517800	SbNLP1	SORBI_3004G309300
i4	SORBI_3009G237600	SbbZIP81	SORBI_3001G517800	SbNLP1	SORBI_3009G225700
i2	SORBI_3009G237600	SbbZIP81	SORBI_3002G287400	SbNLP2	SORBI_3004G309300
c2	SORBI_3009G237600	SbbZIP81	SORBI_3002G287400	SbNLP2	SORBI_3004G009400
c2	SORBI_3009G237600	SbbZIP81	SORBI_3002G287400	SbNLP2	SORBI_3004G009500
c2	SORBI_3009G237600	SbbZIP81	SORBI_3002G287400	SbNLP2	SORBI_3006G130600
c3	SORBI_3009G237600	SbbZIP81	SORBI_3003G003600	SbNLP4	SORBI_3004G009500
c3	SORBI_3009G237600	SbbZIP81	SORBI_3003G003600	SbNLP4	SORBI_3004G009400
c3	SORBI_3009G237600	SbbZIP81	SORBI_3003G003600	SbNLP4	SORBI_3004G309300
i4	SORBI_3009G237600	SbbZIP81	SORBI_3003G028000	SbEREB44	SORBI_3005G087000
i4	SORBI_3009G237600	SbbZIP81	SORBI_3003G028000	SbEREB44	SORBI_3008G112000
c3	SORBI_3009G237600	SbbZIP81	SORBI_3003G379700	SbNAC49	SORBI_3007G174600
c3	SORBI_3009G237600	SbbZIP81	SORBI_3003G379700	SbNAC49	SORBI_3004G209300
c3	SORBI_3009G237600	SbbZIP81	SORBI_3003G379700	SbNAC49	SORBI_3K010300
i1	SORBI_3009G237600	SbbZIP81	SORBI_3005G018700	SbNAC65	SORBI_3007G162700
c3	SORBI_3009G237600	SbbZIP81	SORBI_3005G018700	SbNAC65	SORBI_3004G309300
i3	SORBI_3009G237600	SbbZIP81	SORBI_3005G018700	SbNAC65	SORBI_3001G378900
c1	SORBI_3009G237600	SbbZIP81	SORBI_3005G018700	SbNAC65	SORBI_3003G379700
i3	SORBI_3009G237600	SbbZIP81	SORBI_3005G064600	SbNAC71	SORBI_3004G309300
i3	SORBI_3009G237600	SbbZIP81	SORBI_3005G064600	SbNAC71	SORBI_3003G270800
c1	SORBI_3009G237600	SbbZIP81	SORBI_3005G064600	SbNAC71	SORBI_3004G193000
c1	SORBI_3009G237600	SbbZIP81	SORBI_3005G064600	SbNAC71	SORBI_3009G179300
i3	SORBI_3009G237600	SbbZIP81	SORBI_3005G064600	SbNAC71	SORBI_3006G187900
c3	SORBI_3009G237600	SbbZIP81	SORBI_3009G142200	SbNAC110	SORBI_3004G247000
c2	SORBI_3009G241600	SbC3H41	SORBI_3001G386000	SbNAC14	SORBI_3005G018700
c4	SORBI_3009G241600	SbC3H41	SORBI_3001G386000	SbNAC14	SORBI_3004G309300
i2	SORBI_3009G241600	SbC3H41	SORBI_3001G386000	SbNAC14	SORBI_3002G375800
c1	SORBI_3009G241600	SbC3H41	SORBI_3002G080100	SbNAC20	SORBI_3002G403600
c3	SORBI_3009G241600	SbC3H41	SORBI_3002G080100	SbNAC20	SORBI_3005G018700
i1	SORBI_3009G241600	SbC3H41	SORBI_3002G080100	SbNAC20	SORBI_3002G287400
c1	SORBI_3009G241600	SbC3H41	SORBI_3002G080100	SbNAC20	SORBI_3003G270800
i1	SORBI_3009G241600	SbC3H41	SORBI_3002G287400	SbNLP2	SORBI_3004G309300
c1	SORBI_3009G241600	SbC3H41	SORBI_3002G287400	SbNLP2	SORBI_3004G009400
c1	SORBI_3009G241600	SbC3H41	SORBI_3002G287400	SbNLP2	SORBI_3004G009500
c4	SORBI_3009G241600	SbC3H41	SORBI_3003G003600	SbNLP4	SORBI_3004G009500
c4	SORBI_3009G241600	SbC3H41	SORBI_3003G003600	SbNLP4	SORBI_3004G009400
c4	SORBI_3009G241600	SbC3H41	SORBI_3003G003600	SbNLP4	SORBI_3004G309300
c2	SORBI_3009G241600	SbC3H41	SORBI_3003G003800	SbARF9	SORBI_3002G358800
i2	SORBI_3009G241600	SbC3H41	SORBI_3003G003800	SbARF9	SORBI_3002G239200
c1	SORBI_3009G241600	SbC3H41	SORBI_3003G028000	SbEREB44	SORBI_3005G087000
c1	SORBI_3009G241600	SbC3H41	SORBI_3003G028000	SbEREB44	SORBI_3008G112000
c4	SORBI_3009G241600	SbC3H41	SORBI_3003G379700	SbNAC49	SORBI_3007G174600
c4	SORBI_3009G241600	SbC3H41	SORBI_3003G379700	SbNAC49	SORBI_3004G209300
i2	SORBI_3009G241600	SbC3H41	SORBI_3003G379700	SbNAC49	SORBI_3K010300
i4	SORBI_3009G241600	SbC3H41	SORBI_3004G191901	SbMADS34	SORBI_3008G112000
c2	SORBI_3009G241600	SbC3H41	SORBI_3004G191901	SbMADS34	SORBI_3002G239200
i2	SORBI_3009G241600	SbC3H41	SORBI_3004G191901	SbMADS34	SORBI_3002G375800
c4	SORBI_3009G241600	SbC3H41	SORBI_3004G191901	SbMADS34	SORBI_3007G174600
c2	SORBI_3009G241600	SbC3H41	SORBI_3004G191901	SbMADS34	SORBI_3K010300
i4	SORBI_3009G241600	SbC3H41	SORBI_3004G191901	SbMADS34	SORBI_3004G209300
i4	SORBI_3009G241600	SbC3H41	SORBI_3004G191901	SbMADS34	SORBI_3009G123400
c4	SORBI_3009G241600	SbC3H41	SORBI_3005G018700	SbNAC65	SORBI_3004G309300
c2	SORBI_3009G241600	SbC3H41	SORBI_3005G018700	SbNAC65	SORBI_3003G379700
c4	SORBI_3010G013500	SbGRF9	SORBI_3003G003600	SbNLP4	SORBI_3004G309300
i2	SORBI_3010G013500	SbGRF9	SORBI_3003G379700	SbNAC49	SORBI_3007G174600
i2	SORBI_3010G013500	SbGRF9	SORBI_3003G379700	SbNAC49	SORBI_3004G209300
i2	SORBI_3010G013500	SbGRF9	SORBI_3003G379700	SbNAC49	SORBI_3K010300
i2	SORBI_3010G013500	SbGRF9	SORBI_3005G018700	SbNAC65	SORBI_3007G162700
c4	SORBI_3010G013500	SbGRF9	SORBI_3005G018700	SbNAC65	SORBI_3004G309300
c2	SORBI_3010G013500	SbGRF9	SORBI_3005G018700	SbNAC65	SORBI_3001G378900
c2	SORBI_3010G013500	SbGRF9	SORBI_3005G018700	SbNAC65	SORBI_3003G379700
c2	SORBI_3010G013500	SbGRF9	SORBI_3009G237600	SbbZIP81	SORBI_3003G379700
c2	SORBI_3010G013500	SbGRF9	SORBI_3009G237600	SbbZIP81	SORBI_3009G132900
c2	SORBI_3010G013500	SbGRF9	SORBI_3009G237600	SbbZIP81	SORBI_3010G229000
c2	SORBI_3010G013500	SbGRF9	SORBI_3009G237600	SbbZIP81	SORBI_3005G087000
i2	SORBI_3010G013500	SbGRF9	SORBI_3009G237600	SbbZIP81	SORBI_3004G209300
c4	SORBI_3010G013500	SbGRF9	SORBI_3009G237600	SbbZIP81	SORBI_3004G309300
c2	SORBI_3010G013500	SbGRF9	SORBI_3009G237600	SbbZIP81	SORBI_3005G018700
i2	SORBI_3010G013500	SbGRF9	SORBI_3009G237600	SbbZIP81	SORBI_3007G174600
i4	SORBI_3010G013500	SbGRF9	SORBI_3009G237600	SbbZIP81	SORBI_3009G225700
c2	SORBI_3010G013500	SbGRF9	SORBI_3009G237600	SbbZIP81	SORBI_3009G179300
c4	SORBI_3010G013500	SbGRF9	SORBI_3009G237600	SbbZIP81	SORBI_3004G234100
c2	SORBI_3010G013500	SbGRF9	SORBI_3009G237600	SbbZIP81	SORBI_3007G162700
i2	SORBI_3010G013500	SbGRF9	SORBI_3009G237600	SbbZIP81	SORBI_3010G158100
i2	SORBI_3010G013500	SbGRF9	SORBI_3009G237600	SbbZIP81	SORBI_3K010300
c2	SORBI_3010G013500	SbGRF9	SORBI_3009G237600	SbbZIP81	SORBI_3003G003600
i2	SORBI_3010G013500	SbGRF9	SORBI_3009G237600	SbbZIP81	SORBI_3001G378900
c3	SORBI_3010G052600	SbEREB145	SORBI_3001G040200	SbNAC4	SORBI_3004G247000
c3	SORBI_3010G052600	SbEREB145	SORBI_3003G003600	SbNLP4	SORBI_3004G009500
c3	SORBI_3010G052600	SbEREB145	SORBI_3003G003600	SbNLP4	SORBI_3004G009400
i1	SORBI_3010G052600	SbEREB145	SORBI_3003G003600	SbNLP4	SORBI_3004G309300
i1	SORBI_3010G052600	SbEREB145	SORBI_3005G018700	SbNAC65	SORBI_3004G309300
c4	SORBI_3010G077200	SbGRF10	SORBI_3005G018700	SbNAC65	SORBI_3007G162700
i4	SORBI_3010G077200	SbGRF10	SORBI_3005G018700	SbNAC65	SORBI_3001G378900
i4	SORBI_3010G077200	SbGRF10	SORBI_3009G237600	SbbZIP81	SORBI_3009G132900
c2	SORBI_3010G077200	SbGRF10	SORBI_3009G237600	SbbZIP81	SORBI_3010G229000
i2	SORBI_3010G077200	SbGRF10	SORBI_3009G237600	SbbZIP81	SORBI_3004G348300
c2	SORBI_3010G077200	SbGRF10	SORBI_3009G237600	SbbZIP81	SORBI_3005G018700
i2	SORBI_3010G077200	SbGRF10	SORBI_3009G237600	SbbZIP81	SORBI_3001G059100
c4	SORBI_3010G077200	SbGRF10	SORBI_3009G237600	SbbZIP81	SORBI_3004G247000
i4	SORBI_3010G077200	SbGRF10	SORBI_3009G237600	SbbZIP81	SORBI_3009G225700
c4	SORBI_3010G077200	SbGRF10	SORBI_3009G237600	SbbZIP81	SORBI_3004G234100
i4	SORBI_3010G077200	SbGRF10	SORBI_3009G237600	SbbZIP81	SORBI_3007G162700
c4	SORBI_3010G077200	SbGRF10	SORBI_3009G237600	SbbZIP81	SORBI_3006G130600
i4	SORBI_3010G077200	SbGRF10	SORBI_3009G237600	SbbZIP81	SORBI_3008G112000
c2	SORBI_3010G077200	SbGRF10	SORBI_3009G237600	SbbZIP81	SORBI_3003G003600
c4	SORBI_3010G077200	SbGRF10	SORBI_3009G237600	SbbZIP81	SORBI_3001G378900
i3	SORBI_3010G106601	SbMYB109	SORBI_3002G080100	SbNAC20	SORBI_3003G270800
i1	SORBI_3010G207600	SbbZIP88	SORBI_3009G237600	SbbZIP81	SORBI_3005G126600
